# Supplementary material for: Single-Cell RNA-Seq of Mouse Olfactory Bulb Reveals Cellular Heterogeneity and Activity-Dependent Molecular Census of Adult-Born Neurons
Source: Cell Rep. Author manuscript; Available in PMC 2019 Jan 22. (PMC6342206; doi:10.1016/j.celrep.2018.11.034)
Supplement: 2 [file NIHMS1516652-supplement-2.xls]

p_val	avg_logFC	pct.1	pct.2	p_val_adj	cluster	gene
0	7.126479452	0.995	0.13	0	a01.RBCs	Hbb-bs
0	7.00699205	1	0.027	0	a01.RBCs	Hba-a1
0	6.87523312	1	0.03	0	a01.RBCs	Hba-a2
0	6.149111809	0.991	0.018	0	a01.RBCs	Hbb-bt
0	2.147837132	0.785	0.001	0	a01.RBCs	Alas2
0	1.233593915	0.612	0.02	0	a01.RBCs	Ube2l6
7.58E-177	1.241537142	0.612	0.082	1.41E-172	a01.RBCs	Bpgm
3.15E-142	0.86877699	0.502	0.065	5.84E-138	a01.RBCs	Fam220a
3.51E-142	1.284173972	0.662	0.116	6.51E-138	a01.RBCs	Mkrn1
1.51E-58	0.650154611	0.626	0.171	2.79E-54	a01.RBCs	Snca
1.95E-28	0.51078506	0.539	0.202	3.61E-24	a01.RBCs	Pabpc1
7.45E-25	0.403555897	0.594	0.251	1.38E-20	a01.RBCs	Bnip3l
4.86E-14	0.315998699	0.813	0.493	9.03E-10	a01.RBCs	Sec61g
0	3.344402353	0.986	0.016	0	a02.MyOligo	Cldn11
0	3.258849837	0.976	0.126	0	a02.MyOligo	Cnp
0	3.173495932	1	0.385	0	a02.MyOligo	Plp1
0	3.146572234	0.969	0.158	0	a02.MyOligo	Car2
0	3.141484687	0.987	0.1	0	a02.MyOligo	Trf
0	2.869472443	0.95	0.007	0	a02.MyOligo	Ermn
0	2.844913566	0.969	0.018	0	a02.MyOligo	Mag
0	2.790502726	0.978	0.203	0	a02.MyOligo	Cryab
0	2.699199285	0.911	0.018	0	a02.MyOligo	Ppp1r14a
0	2.650249696	0.969	0.081	0	a02.MyOligo	Mal
0	2.649269222	0.95	0.008	0	a02.MyOligo	Mog
0	2.590799595	0.95	0.085	0	a02.MyOligo	Qdpr
0	2.581054729	0.96	0.111	0	a02.MyOligo	4-Sep
0	2.527234891	0.928	0.065	0	a02.MyOligo	Tubb4a
0	2.463077637	0.809	0.003	0	a02.MyOligo	Opalin
0	2.314054098	0.944	0.071	0	a02.MyOligo	Kctd13
0	2.311526532	0.886	0.008	0	a02.MyOligo	Tspan2
0	2.310559167	0.939	0.099	0	a02.MyOligo	Csrp1
0	2.284216205	0.96	0.235	0	a02.MyOligo	Gatm
0	2.224851051	0.965	0.208	0	a02.MyOligo	Mobp
0	2.196055627	0.921	0.041	0	a02.MyOligo	Pllp
0	2.184873883	0.973	0.125	0	a02.MyOligo	Enpp2
0	2.179246223	0.864	0.007	0	a02.MyOligo	Ugt8a
0	2.144478268	0.985	0.168	0	a02.MyOligo	Stmn4
0	2.109575467	0.751	0.013	0	a02.MyOligo	Il33
0	1.992666284	0.991	0.228	0	a02.MyOligo	Aplp1
0	1.951683137	0.748	0.003	0	a02.MyOligo	Hapln2
0	1.946220712	0.894	0.048	0	a02.MyOligo	Olig1
0	1.935146124	0.822	0.013	0	a02.MyOligo	Gpr37
0	1.92575387	1	0.914	0	a02.MyOligo	Fth1
0	1.92148943	0.816	0.003	0	a02.MyOligo	Nkx6-2
0	1.868351144	0.866	0.055	0	a02.MyOligo	Ndrg1
0	1.860086138	0.973	0.482	0	a02.MyOligo	Ptgds
0	1.811479149	0.788	0.042	0	a02.MyOligo	Pex5l
0	1.79010059	0.7	0.058	0	a02.MyOligo	Ttyh2
0	1.788737405	0.993	0.606	0	a02.MyOligo	Mbp
0	1.781653497	0.869	0.068	0	a02.MyOligo	Ttll7
0	1.776231816	0.795	0.016	0	a02.MyOligo	Tmem88b
0	1.739419803	0.772	0.021	0	a02.MyOligo	Tnfaip6
0	1.735740231	0.804	0.035	0	a02.MyOligo	Slain1
0	1.703049103	0.942	0.274	0	a02.MyOligo	7-Sep
0	1.697093172	0.895	0.136	0	a02.MyOligo	Josd2
0	1.684421208	0.848	0.089	0	a02.MyOligo	Desi1
0	1.670972638	0.804	0.039	0	a02.MyOligo	Tmem151a
0	1.663649703	0.858	0.118	0	a02.MyOligo	Gng11
0	1.619148896	0.746	0.076	0	a02.MyOligo	Grb14
0	1.61358312	0.925	0.276	0	a02.MyOligo	Fez1
0	1.610844813	0.932	0.245	0	a02.MyOligo	Rnf7
0	1.602379083	0.674	0.02	0	a02.MyOligo	Pdlim2
0	1.594136398	0.899	0.152	0	a02.MyOligo	Rnf13
0	2.978186698	0.966	0.456	0	a03.Neuron01	Gng13
0	2.971962431	0.916	0.467	0	a03.Neuron01	S100a5
0	1.690210227	0.919	0.609	0	a03.Neuron01	Tpt1
0	1.421426648	0.938	0.647	0	a03.Neuron01	mt-Nd5
0	1.290261767	1	1	0	a03.Neuron01	mt-Co1
0	1.271239325	0.951	0.796	0	a03.Neuron01	Rpl39
0	1.263131236	0.887	0.59	0	a03.Neuron01	mt-Nd4l
0	1.260220409	0.996	0.97	0	a03.Neuron01	Rps29
0	1.243083749	0.982	0.842	0	a03.Neuron01	mt-Nd3
0	1.213666504	1	0.999	0	a03.Neuron01	mt-Co2
0	1.194463992	1	0.999	0	a03.Neuron01	mt-Nd4
0	1.151469783	1	1	0	a03.Neuron01	mt-Atp6
0	1.131006285	0.931	0.757	0	a03.Neuron01	Rps24
0	1.116157355	0.969	0.827	0	a03.Neuron01	Rplp1
0	1.115258579	0.989	0.946	0	a03.Neuron01	Rpl41
0	1.112941168	0.948	0.788	0	a03.Neuron01	Fau
0	1.10829701	1	1	0	a03.Neuron01	mt-Cytb
0	1.070462082	0.995	0.939	0	a03.Neuron01	mt-Nd2
0	1.054380262	0.976	0.902	0	a03.Neuron01	Rpl37a
0	1.000662404	0.964	0.863	0	a03.Neuron01	Rpl38
0	0.970520988	1	1	0	a03.Neuron01	mt-Co3
0	0.849557489	1	1	0	a03.Neuron01	mt-Nd1
3.50E-251	0.897529554	0.916	0.748	6.50E-247	a03.Neuron01	Rpl23a
1.04E-239	0.916422272	0.889	0.719	1.93E-235	a03.Neuron01	Rplp2
1.34E-235	0.885575476	0.904	0.777	2.49E-231	a03.Neuron01	Rpl26
5.32E-224	0.759066064	0.946	0.825	9.87E-220	a03.Neuron01	Rps28
6.80E-213	0.991797424	0.815	0.592	1.26E-208	a03.Neuron01	Rpl30
4.94E-204	0.732210741	0.933	0.82	9.16E-200	a03.Neuron01	Rps23
6.29E-190	1.220683569	0.618	0.319	1.17E-185	a03.Neuron01	Pfdn2
1.18E-187	0.992543299	0.772	0.56	2.20E-183	a03.Neuron01	2010107E04Rik
1.26E-157	1.035103439	0.701	0.473	2.34E-153	a03.Neuron01	Gm9843
3.70E-155	0.716348277	0.85	0.722	6.86E-151	a03.Neuron01	Rps21
6.08E-154	0.733161442	0.857	0.745	1.13E-149	a03.Neuron01	Rpl36
4.07E-148	0.876518178	0.758	0.588	7.56E-144	a03.Neuron01	Pfdn5
3.41E-143	0.749205566	0.814	0.643	6.33E-139	a03.Neuron01	Rps7
1.13E-138	1.331564223	0.515	0.265	2.10E-134	a03.Neuron01	Kif5b
4.41E-138	0.800225163	0.776	0.634	8.18E-134	a03.Neuron01	Rpl28
1.57E-127	0.778618917	0.757	0.599	2.92E-123	a03.Neuron01	Atp5k
8.18E-127	1.019771872	0.545	0.298	1.52E-122	a03.Neuron01	Gm10073
1.76E-126	0.860154756	0.721	0.533	3.27E-122	a03.Neuron01	Rps12
2.14E-105	0.766745101	0.733	0.6	3.98E-101	a03.Neuron01	Usmg5
1.06E-98	0.710974586	0.765	0.634	1.96E-94	a03.Neuron01	Calm1
8.24E-94	0.748652926	0.694	0.565	1.53E-89	a03.Neuron01	Atp5h
1.77E-87	0.822535978	0.58	0.404	3.28E-83	a03.Neuron01	Ndufa1
4.01E-84	0.825040461	0.601	0.43	7.43E-80	a03.Neuron01	Rpl23a-ps3
1.98E-82	0.855955664	0.553	0.37	3.68E-78	a03.Neuron01	Atox1
3.90E-69	0.930936398	0.582	0.443	7.23E-65	a03.Neuron01	Gnb1
1.03E-68	0.880342213	0.528	0.379	1.90E-64	a03.Neuron01	Ndufv3
7.78E-65	0.763438012	0.57	0.45	1.44E-60	a03.Neuron01	Myeov2
5.04E-54	0.727728122	0.534	0.406	9.35E-50	a03.Neuron01	Wdr89
0	4.626675125	0.642	0.016	0	a04.Mono	Cd74
0	3.744390672	0.596	0.013	0	a04.Mono	H2-Ab1
0	3.546702766	0.571	0.006	0	a04.Mono	H2-Aa
0	3.486645102	0.56	0.008	0	a04.Mono	H2-Eb1
0	3.080412828	0.653	0.078	0	a04.Mono	Lyz2
0	2.69803488	0.777	0.033	0	a04.Mono	Cd52
0	1.739602065	0.873	0.249	0	a04.Mono	H2-D1
0	1.670702814	0.708	0.114	0	a04.Mono	Fcer1g
0	1.568832102	0.737	0.14	0	a04.Mono	Tyrobp
0	1.52930379	0.629	0.06	0	a04.Mono	Ptpn18
0	1.418864725	0.518	0.048	0	a04.Mono	Arhgdib
0	1.383905941	0.539	0.064	0	a04.Mono	Psmb8
0	1.09365269	0.594	0.081	0	a04.Mono	Laptm5
0	1.036638127	0.517	0.066	0	a04.Mono	Cd53
2.94E-283	1.469025535	0.833	0.288	5.45E-279	a04.Mono	Sh3bgrl3
7.38E-277	1.235151254	0.501	0.086	1.37E-272	a04.Mono	Aif1
1.01E-268	1.127159752	0.623	0.129	1.87E-264	a04.Mono	Ctss
3.42E-268	1.410048883	0.905	0.373	6.35E-264	a04.Mono	B2m
1.35E-264	1.269429711	0.703	0.182	2.50E-260	a04.Mono	Cyba
1.77E-260	1.221868658	0.994	0.883	3.29E-256	a04.Mono	Tmsb4x
1.46E-246	1.161735949	0.573	0.127	2.71E-242	a04.Mono	Mbnl1
1.31E-239	1.394448962	0.647	0.172	2.43E-235	a04.Mono	H2-K1
8.63E-227	1.055729365	0.984	0.789	1.60E-222	a04.Mono	Fau
3.87E-208	1.088686181	0.657	0.176	7.18E-204	a04.Mono	Ly6e
1.33E-199	1.142011278	0.578	0.143	2.46E-195	a04.Mono	C1qc
3.72E-194	1.32609638	0.843	0.407	6.91E-190	a04.Mono	Pfn1
5.03E-189	1.261263591	0.579	0.154	9.34E-185	a04.Mono	C1qb
3.08E-185	1.080799907	0.994	0.897	5.72E-181	a04.Mono	Rps27
3.83E-184	1.073492498	0.926	0.61	7.11E-180	a04.Mono	Rps4x
8.06E-180	1.233759727	0.586	0.163	1.50E-175	a04.Mono	C1qa
1.19E-179	1.035037122	0.944	0.766	2.20E-175	a04.Mono	Rpl32
1.11E-173	1.039307746	0.941	0.69	2.06E-169	a04.Mono	Rps16
1.81E-172	1.013819854	0.955	0.785	3.36E-168	a04.Mono	Rpl18a
1.83E-172	1.01397667	0.936	0.633	3.40E-168	a04.Mono	Rps9
2.61E-169	1.057618583	0.926	0.69	4.84E-165	a04.Mono	Rps11
9.35E-165	1.257769922	0.965	0.742	1.74E-160	a04.Mono	Ftl1
2.88E-162	1.156325933	0.905	0.654	5.34E-158	a04.Mono	Rps15a
1.38E-159	1.424748704	0.563	0.17	2.57E-155	a04.Mono	Ifi27l2a
5.48E-156	1.003664919	0.864	0.473	1.02E-151	a04.Mono	Gm9843
2.88E-151	1.005312459	0.56	0.173	5.34E-147	a04.Mono	Arpc1b
2.82E-150	0.995282709	0.923	0.728	5.23E-146	a04.Mono	Rps18
9.08E-148	0.941435421	0.892	0.601	1.69E-143	a04.Mono	Rpl10
9.14E-147	0.924739341	0.559	0.171	1.70E-142	a04.Mono	Clic1
1.10E-146	0.977948588	0.892	0.614	2.05E-142	a04.Mono	Rps6
1.72E-141	0.922821843	0.944	0.758	3.19E-137	a04.Mono	Rps24
3.09E-133	0.935446292	0.897	0.667	5.73E-129	a04.Mono	Rps5
1.11E-124	0.997389556	0.846	0.531	2.06E-120	a04.Mono	Rplp0
6.24E-123	1.072969862	0.849	0.56	1.16E-118	a04.Mono	Rps27rt
2.90E-115	0.992030467	0.746	0.393	5.38E-111	a04.Mono	Rpl12
1.68E-63	0.91287727	0.936	0.744	3.12E-59	a04.Mono	Actb
0	3.073182169	0.996	0.111	0	a05.MicroG1	Hexb
0	2.961103951	1	0.13	0	a05.MicroG1	C1qa
0	2.889182597	1	0.109	0	a05.MicroG1	C1qc
0	2.870114596	0.998	0.12	0	a05.MicroG1	C1qb
0	2.789063759	0.995	0.095	0	a05.MicroG1	Ctss
0	2.71692798	0.952	0.041	0	a05.MicroG1	Gpr34
0	2.714840191	0.92	0.037	0	a05.MicroG1	P2ry12
0	2.709475925	0.998	0.333	0	a05.MicroG1	Ctsd
0	2.67103483	0.905	0.037	0	a05.MicroG1	Selplg
0	2.661868826	0.972	0.065	0	a05.MicroG1	Trem2
0	2.645096936	0.937	0.039	0	a05.MicroG1	Cx3cr1
0	2.550756198	0.988	0.166	0	a05.MicroG1	Lgmn
0	2.437859395	0.986	0.109	0	a05.MicroG1	Tyrobp
0	2.415720695	0.942	0.052	0	a05.MicroG1	Csf1r
0	2.400250236	0.894	0.051	0	a05.MicroG1	Fcrls
0	2.37410177	0.86	0.048	0	a05.MicroG1	Tmem119
0	2.34650311	0.907	0.049	0	a05.MicroG1	Ly86
0	2.331020583	0.903	0.05	0	a05.MicroG1	Laptm5
0	2.31774385	0.957	0.083	0	a05.MicroG1	Fcer1g
0	2.257934344	0.824	0.037	0	a05.MicroG1	Olfml3
0	2.222082062	0.877	0.046	0	a05.MicroG1	Fcgr3
0	2.11609622	0.919	0.162	0	a05.MicroG1	Ctsz
0	2.081756238	0.776	0.028	0	a05.MicroG1	Siglech
0	2.076224295	0.79	0.043	0	a05.MicroG1	Ltc4s
0	2.063271807	0.809	0.038	0	a05.MicroG1	Cd53
0	2.010012304	0.823	0.057	0	a05.MicroG1	Aif1
0	2.003932463	0.78	0.047	0	a05.MicroG1	Vsir
0	1.984400846	1	0.934	0	a05.MicroG1	Cst3
0	1.981960395	0.884	0.1	0	a05.MicroG1	Rgs10
0	1.909869406	0.769	0.05	0	a05.MicroG1	Unc93b1
0	1.895829821	0.713	0.05	0	a05.MicroG1	Tgfbr1
0	1.873819188	0.713	0.033	0	a05.MicroG1	Pld4
0	1.857385049	0.724	0.038	0	a05.MicroG1	Cd68
0	1.833954714	0.666	0.028	0	a05.MicroG1	Mafb
0	1.808911886	0.875	0.157	0	a05.MicroG1	Cyba
0	1.801273367	0.728	0.048	0	a05.MicroG1	Adap2os
0	1.800972743	0.796	0.103	0	a05.MicroG1	Grn
0	1.74787225	0.717	0.07	0	a05.MicroG1	Lpcat2
0	1.70410138	0.633	0.037	0	a05.MicroG1	Hpgds
0	1.702247166	0.6	0.035	0	a05.MicroG1	Crybb1
0	1.68501836	0.967	0.353	0	a05.MicroG1	B2m
0	1.668020533	0.57	0.017	0	a05.MicroG1	P2ry13
0	1.661148378	0.727	0.091	0	a05.MicroG1	Ifngr1
0	1.63223367	0.926	0.274	0	a05.MicroG1	Serinc3
0	1.630970427	0.6	0.027	0	a05.MicroG1	AF251705
0	1.62017068	0.589	0.025	0	a05.MicroG1	Irf8
0	1.601068184	0.765	0.127	0	a05.MicroG1	Hexa
0	1.600449994	0.622	0.045	0	a05.MicroG1	Itgb5
0	1.566848049	0.559	0.026	0	a05.MicroG1	Fam105a
0	1.562434081	0.559	0.021	0	a05.MicroG1	Abi3
0	2.772348855	0.967	0.11	0	a06.MicroG2	Junb
0	2.738409117	0.527	0.016	0	a06.MicroG2	Ccl4
0	2.586453369	0.976	0.165	0	a06.MicroG2	Jun
0	2.550605201	0.876	0.089	0	a06.MicroG2	Fos
0	2.513604265	0.878	0.057	0	a06.MicroG2	Btg2
0	2.512891414	1	0.136	0	a06.MicroG2	Hexb
0	2.457722614	1	0.155	0	a06.MicroG2	C1qa
0	2.423296735	0.997	0.122	0	a06.MicroG2	Ctss
0	2.41211748	1	0.146	0	a06.MicroG2	C1qb
0	2.40498688	1	0.135	0	a06.MicroG2	C1qc
0	2.337139046	0.999	0.352	0	a06.MicroG2	Ctsd
0	2.319976762	0.511	0.017	0	a06.MicroG2	Ccl3
0	2.282877839	0.962	0.064	0	a06.MicroG2	Cx3cr1
0	2.242874667	0.992	0.091	0	a06.MicroG2	Trem2
0	2.209641801	0.963	0.078	0	a06.MicroG2	Csf1r
0	2.204581423	0.956	0.068	0	a06.MicroG2	Gpr34
0	2.202758762	0.832	0.044	0	a06.MicroG2	Mafb
0	2.167803762	0.996	0.189	0	a06.MicroG2	Lgmn
0	2.160140708	0.928	0.062	0	a06.MicroG2	P2ry12
0	2.155931986	0.989	0.134	0	a06.MicroG2	Tyrobp
0	2.131101236	0.847	0.039	0	a06.MicroG2	Zfp36
0	2.106827347	0.913	0.062	0	a06.MicroG2	Selplg
0	2.075706693	0.697	0.082	0	a06.MicroG2	Ier2
0	2.035426881	0.915	0.076	0	a06.MicroG2	Fcrls
0	2.031069173	0.973	0.108	0	a06.MicroG2	Fcer1g
0	2.024178743	0.671	0.027	0	a06.MicroG2	Socs3
0	2.002032359	0.742	0.041	0	a06.MicroG2	Adrb2
0	1.999044903	0.944	0.073	0	a06.MicroG2	Ly86
0	1.95710192	0.919	0.07	0	a06.MicroG2	Fcgr3
0	1.940707638	0.938	0.074	0	a06.MicroG2	Laptm5
0	1.906240949	0.818	0.103	0	a06.MicroG2	Ier5
0	1.888734642	0.859	0.072	0	a06.MicroG2	Tmem119
0	1.871166119	0.953	0.184	0	a06.MicroG2	Ctsz
0	1.859292484	0.854	0.06	0	a06.MicroG2	Olfml3
0	1.826594043	0.873	0.079	0	a06.MicroG2	Aif1
0	1.801784519	0.792	0.111	0	a06.MicroG2	Rgs2
0	1.784175552	0.823	0.057	0	a06.MicroG2	Cd68
0	1.783900544	0.863	0.157	0	a06.MicroG2	Rhob
0	1.768509944	0.822	0.049	0	a06.MicroG2	Siglech
0	1.76722259	0.614	0.024	0	a06.MicroG2	Cebpa
0	1.76319023	0.908	0.123	0	a06.MicroG2	Rgs10
0	1.757942743	0.596	0.051	0	a06.MicroG2	Sgk1
0	1.73446394	0.833	0.07	0	a06.MicroG2	Unc93b1
0	1.732952088	1	0.936	0	a06.MicroG2	Cst3
0	1.726634518	0.847	0.06	0	a06.MicroG2	Cd53
0	1.703186217	0.811	0.064	0	a06.MicroG2	Ltc4s
0	1.678733162	0.778	0.052	0	a06.MicroG2	Pld4
0	1.678460586	0.527	0.05	0	a06.MicroG2	Dusp1
0	1.668532979	0.79	0.068	0	a06.MicroG2	Vsir
0	1.662854515	0.594	0.053	0	a06.MicroG2	Cebpb
0	2.219816441	0.9	0.133	0	a07.MicroG3	Tyrobp
0	2.117665057	0.866	0.121	0	a07.MicroG3	Ctss
0	2.107305797	0.957	0.144	0	a07.MicroG3	C1qb
0	1.96453971	0.772	0.109	0	a07.MicroG3	Fcer1g
0	1.939504882	0.953	0.153	0	a07.MicroG3	C1qa
0	1.903289768	0.902	0.134	0	a07.MicroG3	C1qc
0	1.74250187	0.815	0.137	0	a07.MicroG3	Hexb
0	1.708646203	0.534	0.078	0	a07.MicroG3	Ly86
0	1.707944714	0.886	0.352	0	a07.MicroG3	Ctsd
0	1.705419267	0.597	0.126	0	a07.MicroG3	Rgs10
0	1.673882034	0.647	0.095	0	a07.MicroG3	Trem2
0	1.634243472	1	0.936	0	a07.MicroG3	Cst3
0	1.378214373	0.648	0.193	0	a07.MicroG3	Lgmn
0	1.317631501	0.998	0.882	0	a07.MicroG3	Tmsb4x
0	0.942587584	0.995	0.97	0	a07.MicroG3	Rps29
2.53E-299	1.449815682	0.796	0.372	4.69E-295	a07.MicroG3	B2m
2.23E-257	0.958359237	0.938	0.828	4.14E-253	a07.MicroG3	Rplp1
1.73E-226	1.097780585	0.913	0.742	3.21E-222	a07.MicroG3	Ftl1
7.43E-220	0.953924456	0.926	0.789	1.38E-215	a07.MicroG3	Fau
2.46E-205	0.894283432	0.919	0.785	4.57E-201	a07.MicroG3	Rpl18a
9.69E-198	0.830149211	0.922	0.821	1.80E-193	a07.MicroG3	Rps23
4.40E-191	0.723151382	0.963	0.896	8.17E-187	a07.MicroG3	Rps27
4.35E-188	0.799555981	0.916	0.798	8.08E-184	a07.MicroG3	Rpl39
7.48E-187	0.801727391	0.924	0.826	1.39E-182	a07.MicroG3	Rps28
8.25E-173	0.82658949	0.89	0.779	1.53E-168	a07.MicroG3	Rpl35a
5.60E-162	0.917273394	0.819	0.633	1.04E-157	a07.MicroG3	Rps9
3.91E-160	0.980857803	0.785	0.601	7.26E-156	a07.MicroG3	Rpl10
9.52E-160	0.80590267	0.883	0.766	1.77E-155	a07.MicroG3	Rpl32
1.97E-153	0.726336916	0.906	0.829	3.65E-149	a07.MicroG3	Rpl13a
1.19E-140	0.884010328	0.813	0.69	2.21E-136	a07.MicroG3	Rps11
8.31E-134	0.76926085	0.833	0.721	1.54E-129	a07.MicroG3	Rplp2
2.10E-130	0.901040851	0.772	0.61	3.90E-126	a07.MicroG3	Rps4x
9.56E-130	0.73718446	0.868	0.781	1.77E-125	a07.MicroG3	Rps27a
1.21E-126	0.7474699	0.831	0.723	2.25E-122	a07.MicroG3	Rps25
2.08E-124	0.745678659	0.837	0.75	3.86E-120	a07.MicroG3	Rpl23a
1.29E-121	0.931708724	0.713	0.534	2.40E-117	a07.MicroG3	Rps12
3.37E-114	0.826157336	0.779	0.654	6.26E-110	a07.MicroG3	Rps15a
1.40E-110	0.91006375	0.703	0.532	2.59E-106	a07.MicroG3	Rplp0
2.24E-107	1.101436462	0.533	0.306	4.15E-103	a07.MicroG3	Npc2
1.22E-103	0.773576901	0.76	0.643	2.27E-99	a07.MicroG3	Rpl6
1.22E-101	0.835142633	0.734	0.615	2.26E-97	a07.MicroG3	Rps6
4.62E-97	0.938924635	0.646	0.475	8.58E-93	a07.MicroG3	Gm9843
8.23E-78	0.947938628	0.526	0.332	1.53E-73	a07.MicroG3	Ctsb
1.00E-74	0.716371586	0.712	0.628	1.86E-70	a07.MicroG3	Rps3a1
5.28E-73	0.72034523	0.685	0.586	9.80E-69	a07.MicroG3	Rpl36a
6.89E-71	0.873049856	0.556	0.409	1.28E-66	a07.MicroG3	Pfn1
1.53E-68	0.72427127	0.65	0.548	2.84E-64	a07.MicroG3	Rps20
5.34E-54	0.75025948	0.577	0.475	9.91E-50	a07.MicroG3	Rpl10a
3.10E-44	0.716806197	0.804	0.745	5.75E-40	a07.MicroG3	Actb
1.25E-39	0.718667331	0.518	0.433	2.32E-35	a07.MicroG3	Rpl23a-ps3
0	3.786444511	0.939	0.01	0	a08.Mf	Pf4
0	3.248382166	0.958	0.075	0	a08.Mf	Lyz2
0	2.580299912	0.733	0.006	0	a08.Mf	Mrc1
0	2.333285462	0.684	0.029	0	a08.Mf	Stab1
0	2.188622608	0.722	0.062	0	a08.Mf	Dab2
0	2.133924393	0.61	0.005	0	a08.Mf	Ms4a7
0	2.115527691	0.895	0.112	0	a08.Mf	Fcer1g
0	2.030690894	0.706	0.067	0	a08.Mf	Maf
0	2.03056368	0.647	0.053	0	a08.Mf	Ctsc
0	2.023758685	0.685	0.045	0	a08.Mf	Lst1
0	1.918370676	0.561	0.002	0	a08.Mf	Cbr2
0	1.864456444	0.972	0.159	0	a08.Mf	C1qa
0	1.861188828	0.934	0.139	0	a08.Mf	C1qc
0	1.852331009	0.531	0.002	0	a08.Mf	F13a1
0	1.818944769	0.918	0.139	0	a08.Mf	Tyrobp
0	1.812931272	0.99	0.742	0	a08.Mf	Ftl1
0	1.793547788	0.671	0.06	0	a08.Mf	Ptpn18
0	1.738509485	0.631	0.08	0	a08.Mf	Bst2
0	1.68828276	0.545	0.05	0	a08.Mf	Lgals1
0	1.67897864	0.727	0.081	0	a08.Mf	Fcrls
0	1.67297795	0.93	0.15	0	a08.Mf	C1qb
0	1.672177739	0.785	0.107	0	a08.Mf	Trf
0	1.618954983	0.631	0.069	0	a08.Mf	Ltc4s
0	1.595374321	0.568	0.065	0	a08.Mf	Blvrb
0	1.54729401	0.719	0.084	0	a08.Mf	Csf1r
0	1.535484672	0.601	0.089	0	a08.Mf	Gas6
0	1.500605004	0.516	0.055	0	a08.Mf	Txnip
0	1.457623472	0.558	0.063	0	a08.Mf	Cd68
0	1.445062661	0.654	0.084	0	a08.Mf	Aif1
0	1.389763135	0.635	0.077	0	a08.Mf	Fcgr3
0	1.255006585	0.586	0.082	0	a08.Mf	Laptm5
0	1.254172756	0.533	0.077	0	a08.Mf	Unc93b1
3.02E-278	1.33790845	0.621	0.128	5.61E-274	a08.Mf	Grn
6.17E-270	1.593988703	0.855	0.33	1.14E-265	a08.Mf	Ctsb
3.38E-265	1.401890271	0.71	0.182	6.26E-261	a08.Mf	Cyba
2.92E-248	1.245408008	0.997	0.883	5.42E-244	a08.Mf	Tmsb4x
4.78E-231	1.230798812	0.622	0.15	8.87E-227	a08.Mf	Hexa
2.87E-225	1.220538687	1	0.931	5.33E-221	a08.Mf	Apoe
6.61E-215	1.252067725	0.928	0.496	1.23E-210	a08.Mf	Sepp1
1.37E-209	1.265227695	0.663	0.177	2.55E-205	a08.Mf	Ly6e
1.51E-206	1.213978788	0.878	0.374	2.80E-202	a08.Mf	B2m
2.03E-190	1.458528557	0.507	0.121	3.76E-186	a08.Mf	Neat1
2.63E-167	1.242548463	0.696	0.252	4.89E-163	a08.Mf	H2-D1
1.48E-164	1.172958497	0.549	0.155	2.76E-160	a08.Mf	Gm10116
2.52E-154	1.328782394	0.573	0.17	4.69E-150	a08.Mf	Ifi27l2a
1.50E-151	1.024408603	0.505	0.137	2.78E-147	a08.Mf	Vamp8
2.62E-142	1.087486176	0.708	0.29	4.86E-138	a08.Mf	Sh3bgrl3
1.39E-138	1.058668801	0.71	0.298	2.59E-134	a08.Mf	Serinc3
1.19E-129	1.113291637	0.561	0.194	2.20E-125	a08.Mf	Tmem176b
5.34E-129	1.064181358	0.741	0.355	9.90E-125	a08.Mf	Clta
0	3.249561219	0.982	0.069	0	a09.EC1	Ly6c1
0	3.13840601	0.985	0.139	0	a09.EC1	Itm2a
0	2.97726592	0.975	0.056	0	a09.EC1	Slco1a4
0	2.868797862	0.927	0.046	0	a09.EC1	Ly6a
0	2.684544473	0.998	0.619	0	a09.EC1	Bsg
0	2.621674935	0.998	0.193	0	a09.EC1	Cldn5
0	2.58382366	0.819	0.031	0	a09.EC1	Pglyrp1
0	2.5023236	0.895	0.044	0	a09.EC1	Flt1
0	2.495236999	0.722	0.05	0	a09.EC1	Car4
0	2.452371985	0.882	0.05	0	a09.EC1	Egfl7
0	2.422032691	0.798	0.059	0	a09.EC1	Id1
0	2.420044426	0.788	0.055	0	a09.EC1	Klf2
0	2.346008611	0.862	0.057	0	a09.EC1	Pltp
0	2.161919754	0.63	0.03	0	a09.EC1	Ctla2a
0	2.152000941	0.755	0.06	0	a09.EC1	Slc2a1
0	2.115292816	0.679	0.037	0	a09.EC1	Hspb1
0	2.104905219	0.742	0.034	0	a09.EC1	Slco1c1
0	2.096043756	0.584	0.04	0	a09.EC1	Cxcl12
0	2.04828072	0.768	0.048	0	a09.EC1	Abcb1a
0	2.047694645	0.912	0.228	0	a09.EC1	Tsc22d1
0	2.040524883	0.91	0.144	0	a09.EC1	Ly6e
0	1.90861873	0.668	0.027	0	a09.EC1	Esam
0	1.901727279	0.753	0.102	0	a09.EC1	Ramp2
0	1.889111368	0.59	0.035	0	a09.EC1	Hmcn1
0	1.885066105	0.685	0.044	0	a09.EC1	Abcg2
0	1.869509658	0.856	0.17	0	a09.EC1	Spock2
0	1.868320909	0.658	0.043	0	a09.EC1	Sgms1
0	1.866647339	0.727	0.113	0	a09.EC1	Slc6a6
0	1.859333066	0.917	0.156	0	a09.EC1	Igfbp7
0	1.739408477	0.583	0.022	0	a09.EC1	Adgrl4
0	1.737019753	0.555	0.041	0	a09.EC1	Slc7a5
0	1.731033167	0.546	0.018	0	a09.EC1	Ptprb
0	1.72763124	0.649	0.061	0	a09.EC1	Slc9a3r2
0	1.72626404	0.606	0.037	0	a09.EC1	Cd34
0	1.715962708	0.608	0.114	0	a09.EC1	Abhd2
0	1.699439282	0.592	0.039	0	a09.EC1	Itih5
0	1.670541626	0.573	0.035	0	a09.EC1	Fn1
0	1.641937923	0.697	0.115	0	a09.EC1	Gpcpd1
0	1.637178795	0.563	0.032	0	a09.EC1	Fxyd5
0	1.63359858	0.729	0.15	0	a09.EC1	Vwa1
0	1.624017411	0.515	0.017	0	a09.EC1	Emcn
0	1.610673077	0.53	0.027	0	a09.EC1	Eng
0	1.591200542	0.605	0.069	0	a09.EC1	Epas1
0	1.590927268	0.551	0.045	0	a09.EC1	BC028528
0	1.586869639	0.511	0.019	0	a09.EC1	Wfdc1
0	1.573122486	0.69	0.101	0	a09.EC1	Gng11
0	1.56735809	0.503	0.018	0	a09.EC1	Adgrf5
0	1.528996233	0.702	0.121	0	a09.EC1	Tspan13
0	1.524358946	0.502	0.027	0	a09.EC1	9430020K01Rik
0	1.501533054	0.886	0.347	0	a09.EC1	Atox1
0	1.78375167	0.822	0.166	0	a10.EC2	Itm2a
0	1.752451026	0.597	0.075	0	a10.EC2	Flt1
0	1.69540052	0.642	0.089	0	a10.EC2	Slco1a4
0	1.659304368	0.514	0.087	0	a10.EC2	Pltp
0	1.61959086	0.696	0.1	0	a10.EC2	Ly6c1
0	1.548830147	0.962	0.63	0	a10.EC2	Bsg
0	1.433599585	0.509	0.08	0	a10.EC2	Ly6a
0	1.384121195	0.79	0.22	0	a10.EC2	Cldn5
1.80E-203	1.216496638	0.519	0.197	3.33E-199	a10.EC2	Spock2
7.06E-155	1.172500361	0.566	0.289	1.31E-150	a10.EC2	Sptbn1
7.48E-152	0.585862588	0.967	0.882	1.39E-147	a10.EC2	Tmsb4x
5.68E-133	1.02866852	0.522	0.255	1.05E-128	a10.EC2	Tsc22d1
8.42E-128	0.581244524	0.931	0.863	1.56E-123	a10.EC2	Rpl38
3.70E-106	0.426447005	0.97	0.947	6.86E-102	a10.EC2	Rpl41
3.83E-95	0.840538216	0.654	0.502	7.11E-91	a10.EC2	Myl6
8.43E-93	0.331789827	0.982	0.97	1.56E-88	a10.EC2	Rps29
1.88E-86	0.918567865	0.555	0.37	3.48E-82	a10.EC2	Atox1
2.90E-54	0.358625073	0.914	0.887	5.38E-50	a10.EC2	Rpl37
1.22E-52	0.322010952	0.923	0.903	2.27E-48	a10.EC2	Rpl37a
2.62E-52	0.381607652	0.861	0.83	4.87E-48	a10.EC2	Rpl13a
2.55E-50	0.32138134	0.916	0.897	4.74E-46	a10.EC2	Rps27
3.90E-47	0.583307165	0.53	0.374	7.24E-43	a10.EC2	Sparc
9.02E-44	0.355639565	0.851	0.822	1.67E-39	a10.EC2	Rps14
1.84E-42	0.322152793	0.855	0.829	3.42E-38	a10.EC2	Rplp1
3.53E-42	0.322960933	0.853	0.822	6.56E-38	a10.EC2	Rps23
2.30E-37	0.440886964	0.719	0.699	4.27E-33	a10.EC2	Rpl31
6.86E-37	0.379179344	0.813	0.8	1.27E-32	a10.EC2	Rps19
3.72E-33	0.511252698	0.602	0.549	6.90E-29	a10.EC2	Rps20
3.91E-32	0.339260721	0.765	0.747	7.25E-28	a10.EC2	Rpl36
5.48E-30	0.320894735	0.798	0.777	1.02E-25	a10.EC2	Rps8
5.48E-29	0.415921553	0.665	0.645	1.02E-24	a10.EC2	Rpl8
2.03E-26	0.307204826	0.791	0.782	3.76E-22	a10.EC2	Rps27a
1.08E-24	0.342702352	0.744	0.742	2.01E-20	a10.EC2	Rpl27a
1.57E-24	0.364062042	0.749	0.744	2.91E-20	a10.EC2	Rpl14
1.90E-23	0.446633469	0.63	0.617	3.52E-19	a10.EC2	Rps6
2.15E-23	0.301851008	0.789	0.781	3.99E-19	a10.EC2	Rpl35a
4.95E-23	0.321637103	0.698	0.693	9.18E-19	a10.EC2	Rps16
2.22E-22	0.301254101	0.78	0.78	4.12E-18	a10.EC2	Rpl26
3.81E-21	0.341037079	0.693	0.698	7.08E-17	a10.EC2	Rpl23
3.02E-20	0.333724044	0.715	0.726	5.60E-16	a10.EC2	Rps25
3.20E-19	0.363270318	0.606	0.587	5.95E-15	a10.EC2	Rpl36a
5.58E-18	0.298813865	0.596	0.499	1.04E-13	a10.EC2	Sepp1
1.56E-17	0.313016003	0.707	0.71	2.90E-13	a10.EC2	Rpl34
1.21E-16	0.304833911	0.679	0.674	2.25E-12	a10.EC2	Rps17
1.94E-15	0.315741173	0.647	0.646	3.61E-11	a10.EC2	Rps7
3.68E-13	0.359555415	0.548	0.537	6.84E-09	a10.EC2	Rps12
5.39E-11	0.297207961	0.617	0.63	1.00E-06	a10.EC2	Rps3a1
3.47E-10	0.337465405	0.549	0.574	6.44E-06	a10.EC2	Atp5j
3.23E-09	0.315335612	0.547	0.564	6.00E-05	a10.EC2	Rps27rt
2.73E-08	0.337476367	0.603	0.613	0.000507522	a10.EC2	Mbp
0	2.833302079	1	0.049	0	a11.Mural1	Rgs5
0	2.338953807	0.924	0.024	0	a11.Mural1	Higd1b
0	2.16008608	0.918	0.02	0	a11.Mural1	Ndufa4l2
0	2.091570523	0.905	0.053	0	a11.Mural1	Myl9
0	2.054760042	0.937	0.081	0	a11.Mural1	Cald1
0	1.879166342	0.981	0.083	0	a11.Mural1	Flt1
0	1.860775106	0.842	0.036	0	a11.Mural1	Mgp
0	1.766357349	0.804	0.016	0	a11.Mural1	Atp13a5
0	1.717421584	0.835	0.035	0	a11.Mural1	Pdgfrb
0	1.65338356	0.924	0.065	0	a11.Mural1	Hspb1
0	1.625562354	0.81	0.044	0	a11.Mural1	Tm4sf1
0	1.549255304	0.728	0.027	0	a11.Mural1	Rgs4
0	1.482482458	0.816	0.051	0	a11.Mural1	Ebf1
0	1.448685537	0.823	0.051	0	a11.Mural1	Nbl1
0	1.416758391	0.57	0.009	0	a11.Mural1	Abcc9
0	1.411677173	0.684	0.041	0	a11.Mural1	Ptprb
0	1.410792843	0.652	0.021	0	a11.Mural1	Sod3
0	1.408090211	0.627	0.018	0	a11.Mural1	Ifitm1
0	1.374991818	0.595	0.015	0	a11.Mural1	Cox4i2
0	1.373730061	0.715	0.048	0	a11.Mural1	9430020K01Rik
0	1.372931284	0.551	0.011	0	a11.Mural1	Kcnj8
0	1.366252442	0.677	0.04	0	a11.Mural1	Adgrf5
0	1.332178257	0.513	0.009	0	a11.Mural1	Tbx3os1
0	1.289962624	0.652	0.04	0	a11.Mural1	Tagln2
7.44E-299	1.315903294	0.766	0.057	1.38E-294	a11.Mural1	Esam
2.54E-293	1.666350556	0.93	0.087	4.71E-289	a11.Mural1	Ly6a
5.05E-283	1.784094578	0.968	0.098	9.37E-279	a11.Mural1	Slco1a4
8.83E-269	1.870072031	0.987	0.111	1.64E-264	a11.Mural1	Ly6c1
2.41E-261	1.500393284	0.759	0.064	4.47E-257	a11.Mural1	Cxcl12
1.34E-253	1.673333491	0.835	0.081	2.49E-249	a11.Mural1	Car4
1.64E-253	1.620687544	0.88	0.093	3.03E-249	a11.Mural1	Epas1
1.30E-247	1.409884172	0.88	0.088	2.41E-243	a11.Mural1	Egfl7
1.99E-244	1.295478678	0.709	0.059	3.70E-240	a11.Mural1	Fn1
4.06E-234	1.377049659	0.759	0.071	7.54E-230	a11.Mural1	Sgms1
7.04E-234	1.351436935	0.816	0.081	1.31E-229	a11.Mural1	Abcb1a
4.48E-229	1.32263254	0.778	0.075	8.32E-225	a11.Mural1	Adap2os
6.15E-225	1.392484312	0.829	0.088	1.14E-220	a11.Mural1	Slc9a3r2
4.10E-216	1.616291897	0.956	0.128	7.61E-212	a11.Mural1	Gng11
5.82E-215	1.453479165	0.816	0.089	1.08E-210	a11.Mural1	Klf2
2.05E-210	1.479692986	0.823	0.093	3.80E-206	a11.Mural1	Id1
1.50E-177	1.914292184	0.994	0.191	2.78E-173	a11.Mural1	Igfbp7
3.94E-164	1.306710664	0.848	0.123	7.32E-160	a11.Mural1	4-Sep
4.14E-163	1.62848801	0.968	0.178	7.68E-159	a11.Mural1	Itm2a
3.67E-140	1.533039801	0.829	0.141	6.80E-136	a11.Mural1	Slc6a6
8.32E-130	1.882967505	0.981	0.252	1.54E-125	a11.Mural1	Vtn
1.40E-119	1.349117214	0.981	0.23	2.60E-115	a11.Mural1	Cldn5
7.64E-110	1.382654651	0.968	0.259	1.42E-105	a11.Mural1	Tsc22d1
3.86E-102	1.342668576	0.968	0.293	7.16E-98	a11.Mural1	Sptbn1
2.24E-97	1.698281481	0.842	0.198	4.16E-93	a11.Mural1	Crip1
5.41E-83	1.524807296	1	0.636	1.00E-78	a11.Mural1	Bsg
0	3.261763994	0.866	0.014	0	a12.Mural2	Higd1b
0	3.203976965	0.902	0.039	0	a12.Mural2	Rgs5
0	3.056634274	0.91	0.244	0	a12.Mural2	Vtn
0	3.016435775	0.843	0.044	0	a12.Mural2	Myl9
0	3.004684641	0.84	0.011	0	a12.Mural2	Ndufa4l2
0	2.618449359	0.843	0.072	0	a12.Mural2	Cald1
0	2.617380221	0.731	0.028	0	a12.Mural2	Mgp
0	2.552135126	0.939	0.182	0	a12.Mural2	Igfbp7
0	2.504034152	0.758	0.027	0	a12.Mural2	Pdgfrb
0	2.429746425	0.629	0.009	0	a12.Mural2	Atp13a5
0	2.317769993	0.59	0.012	0	a12.Mural2	Ifitm1
0	2.227580515	0.603	0.008	0	a12.Mural2	Cox4i2
0	2.185129736	0.706	0.043	0	a12.Mural2	Nbl1
0	2.181291226	0.542	0.004	0	a12.Mural2	Kcnj8
0	2.0953767	0.65	0.034	0	a12.Mural2	Rarres2
0	2.050410081	0.696	0.068	0	a12.Mural2	Adap2os
0	2.045864677	0.785	0.115	0	a12.Mural2	4-Sep
0	1.997442282	0.538	0.021	0	a12.Mural2	Rgs4
0	1.936401486	0.573	0.026	0	a12.Mural2	Slc19a1
0	1.920214709	0.754	0.121	0	a12.Mural2	Gng11
0	1.906208661	0.51	0.016	0	a12.Mural2	Sod3
0	1.863180063	0.506	0.026	0	a12.Mural2	Art3
0	1.671836372	0.519	0.043	0	a12.Mural2	Eva1b
0	1.643584991	0.611	0.075	0	a12.Mural2	Car4
0	1.616453666	0.512	0.04	0	a12.Mural2	Tm4sf1
0	1.5778568	0.707	0.11	0	a12.Mural2	Mfge8
0	1.492185704	0.918	0.442	0	a12.Mural2	Atp1a2
1.23E-267	1.223726844	0.615	0.166	2.27E-263	a12.Mural2	Ifitm2
1.52E-224	1.246813906	0.709	0.279	2.81E-220	a12.Mural2	7-Sep
9.77E-195	2.168414949	0.57	0.194	1.81E-190	a12.Mural2	Crip1
2.04E-182	1.199409653	0.586	0.212	3.79E-178	a12.Mural2	Oaz2
5.09E-134	0.918604046	0.821	0.513	9.45E-130	a12.Mural2	Laptm4a
3.23E-124	0.753737023	0.657	0.274	5.99E-120	a12.Mural2	Ifitm3
1.09E-123	0.483091495	0.956	0.71	2.02E-119	a12.Mural2	Ptn
1.18E-111	0.857470994	0.658	0.343	2.18E-107	a12.Mural2	Map1lc3a
8.97E-108	0.851162408	0.585	0.264	1.67E-103	a12.Mural2	Crip2
2.07E-103	0.881638747	0.55	0.243	3.84E-99	a12.Mural2	Gatm
2.42E-97	0.976798436	0.752	0.501	4.49E-93	a12.Mural2	Myl6
3.74E-88	0.575027065	0.893	0.638	6.94E-84	a12.Mural2	Cd81
1.16E-86	0.691601428	0.601	0.298	2.15E-82	a12.Mural2	Serinc3
8.08E-76	0.632312835	0.592	0.299	1.50E-71	a12.Mural2	Atp1b2
2.98E-69	0.472091826	0.964	0.911	5.54E-65	a12.Mural2	Malat1
2.21E-51	0.481422443	0.73	0.463	4.10E-47	a12.Mural2	Cd63
6.20E-51	0.665903192	0.897	0.744	1.15E-46	a12.Mural2	Actb
4.68E-49	0.415486386	0.68	0.431	8.68E-45	a12.Mural2	Selm
8.89E-40	0.440255853	0.693	0.501	1.65E-35	a12.Mural2	Dynll1
7.31E-38	0.408166322	0.728	0.538	1.36E-33	a12.Mural2	Aldoa
1.54E-36	0.481432249	0.597	0.4	2.86E-32	a12.Mural2	Zbtb20
2.96E-29	0.421691477	0.568	0.41	5.50E-25	a12.Mural2	Pfn1
2.55E-27	0.437695134	0.557	0.402	4.73E-23	a12.Mural2	Rabac1
0	2.652216971	0.721	0.076	0	a13.Neuron02	Cck
0	2.297507295	0.857	0.061	0	a13.Neuron02	Ptprd
0	1.743814948	0.66	0.049	0	a13.Neuron02	Slc17a7
0	1.721258758	0.639	0.039	0	a13.Neuron02	Cdhr1
0	1.654057194	0.656	0.049	0	a13.Neuron02	Syt7
0	1.598545923	0.598	0.036	0	a13.Neuron02	Reln
0	1.463798871	0.639	0.053	0	a13.Neuron02	Chga
0	1.180225082	0.52	0.028	0	a13.Neuron02	Grm1
1.29E-252	1.762672633	0.643	0.072	2.40E-248	a13.Neuron02	Ntng1
1.72E-240	1.250042966	0.512	0.048	3.19E-236	a13.Neuron02	Pclo
5.32E-227	1.763400947	0.775	0.121	9.88E-223	a13.Neuron02	Olfm1
2.28E-219	2.281549649	1	0.269	4.23E-215	a13.Neuron02	Snhg11
4.79E-209	1.084205501	0.607	0.072	8.88E-205	a13.Neuron02	Pianp
1.21E-194	1.324542499	0.627	0.085	2.25E-190	a13.Neuron02	Nav1
4.06E-185	1.125442693	0.668	0.096	7.53E-181	a13.Neuron02	Slc12a5
1.19E-184	1.278304439	0.545	0.068	2.21E-180	a13.Neuron02	Slc20a1
5.29E-178	1.415714012	0.668	0.104	9.82E-174	a13.Neuron02	Unc80
2.30E-174	2.144101443	0.992	0.381	4.28E-170	a13.Neuron02	Meg3
1.01E-163	0.905421882	0.504	0.063	1.88E-159	a13.Neuron02	Syt4
5.85E-154	1.237946798	0.73	0.137	1.09E-149	a13.Neuron02	Strbp
3.46E-144	1.570085344	0.639	0.121	6.42E-140	a13.Neuron02	Sncb
1.22E-127	1.123080471	0.619	0.114	2.26E-123	a13.Neuron02	Chgb
3.74E-125	1.226540738	0.91	0.27	6.93E-121	a13.Neuron02	Syt1
3.20E-124	0.927924331	0.504	0.079	5.94E-120	a13.Neuron02	Kcnc1
7.47E-121	1.058324236	0.557	0.099	1.39E-116	a13.Neuron02	Tshz2
2.01E-118	0.930042447	0.574	0.103	3.73E-114	a13.Neuron02	Peg3
3.08E-110	0.96781689	0.508	0.089	5.72E-106	a13.Neuron02	Gls
9.27E-106	0.951296107	0.598	0.123	1.72E-101	a13.Neuron02	Syp
3.18E-102	0.968743419	0.627	0.138	5.90E-98	a13.Neuron02	Stxbp1
5.11E-102	0.915627575	0.578	0.118	9.48E-98	a13.Neuron02	Dnm1
3.69E-101	0.970487359	0.541	0.106	6.85E-97	a13.Neuron02	Faim2
8.52E-100	1.199456186	0.873	0.3	1.58E-95	a13.Neuron02	Ube3a
2.47E-99	0.93083188	0.721	0.178	4.58E-95	a13.Neuron02	Kcnq1ot1
1.17E-98	0.842649632	0.504	0.094	2.17E-94	a13.Neuron02	Nav2
1.42E-97	0.944259979	0.635	0.142	2.63E-93	a13.Neuron02	Arpp21
7.76E-92	0.818951094	0.566	0.122	1.44E-87	a13.Neuron02	Gprasp1
7.57E-90	0.951683574	0.73	0.193	1.41E-85	a13.Neuron02	Ly6h
2.15E-84	0.847280701	0.504	0.104	3.99E-80	a13.Neuron02	Robo2
7.51E-84	0.816720629	0.648	0.162	1.39E-79	a13.Neuron02	Scg2
3.17E-77	0.993801184	0.68	0.207	5.88E-73	a13.Neuron02	Klc1
9.39E-76	0.898871116	0.746	0.234	1.74E-71	a13.Neuron02	R3hdm1
9.20E-61	1.073657631	0.902	0.431	1.71E-56	a13.Neuron02	Srrm2
3.34E-57	0.839139412	0.586	0.179	6.21E-53	a13.Neuron02	Zcchc7
1.45E-56	0.921323783	0.754	0.321	2.69E-52	a13.Neuron02	Stmn3
7.52E-52	0.985415862	0.701	0.263	1.40E-47	a13.Neuron02	Acp1
7.89E-50	0.820503807	0.848	0.373	1.47E-45	a13.Neuron02	PISD
5.74E-48	0.81882379	0.803	0.378	1.07E-43	a13.Neuron02	Snap25
6.21E-46	0.804895665	0.574	0.2	1.15E-41	a13.Neuron02	Etnk1
7.36E-46	0.813342581	0.545	0.194	1.37E-41	a13.Neuron02	Zwint
7.18E-23	0.911937283	0.553	0.278	1.33E-18	a13.Neuron02	6330403K07Rik
0	3.072783918	0.705	0.03	0	a14.Neuron03	Cdhr1
0	2.915847626	0.732	0.041	0	a14.Neuron03	Slc17a7
0	2.735713178	0.772	0.113	0	a14.Neuron03	Olfm1
0	2.715356732	0.602	0.029	0	a14.Neuron03	Reln
0	2.671775581	0.521	0.072	0	a14.Neuron03	Cck
0	2.650520397	0.719	0.106	0	a14.Neuron03	Chgb
0	2.639970404	0.62	0.051	0	a14.Neuron03	Gabra1
0	2.308126713	0.528	0.033	0	a14.Neuron03	Nmb
0	2.217733731	0.663	0.156	0	a14.Neuron03	Scg2
0	2.124291529	0.653	0.116	0	a14.Neuron03	Syp
0	2.018954245	0.593	0.1	0	a14.Neuron03	Faim2
0	1.839188433	0.561	0.116	0	a14.Neuron03	Dner
0	1.729455287	0.769	0.264	0	a14.Neuron03	Syt1
1.22E-287	1.61899244	0.884	0.505	2.26E-283	a14.Neuron03	Atp1b1
9.30E-268	1.590287077	0.738	0.306	1.73E-263	a14.Neuron03	Rtn1
7.68E-257	1.519434794	0.569	0.172	1.43E-252	a14.Neuron03	Sv2a
8.25E-255	1.601748202	0.843	0.519	1.53E-250	a14.Neuron03	Cpe
6.06E-248	1.433316014	0.659	0.237	1.12E-243	a14.Neuron03	Atp1a3
6.39E-244	1.682382865	0.57	0.192	1.19E-239	a14.Neuron03	Clstn1
2.11E-221	1.537372523	0.681	0.307	3.92E-217	a14.Neuron03	Gm42418
1.25E-218	1.597580454	0.62	0.251	2.31E-214	a14.Neuron03	Atp6ap2
4.73E-210	1.411323484	0.842	0.637	8.78E-206	a14.Neuron03	Psap
5.84E-201	1.545590479	0.703	0.374	1.08E-196	a14.Neuron03	App
2.18E-166	1.427948789	0.672	0.375	4.04E-162	a14.Neuron03	Fam171b
7.03E-151	1.231503049	0.505	0.191	1.31E-146	a14.Neuron03	Ly6h
3.15E-148	1.100257809	0.647	0.317	5.85E-144	a14.Neuron03	Stmn3
5.74E-143	1.350865636	0.606	0.327	1.07E-138	a14.Neuron03	Rtn3
4.31E-135	1.193959163	0.649	0.375	8.01E-131	a14.Neuron03	Rtn4
1.75E-123	1.273579487	0.596	0.343	3.25E-119	a14.Neuron03	Serinc1
1.56E-103	1.180623485	0.546	0.307	2.89E-99	a14.Neuron03	Aplp2
1.37E-93	1.123627091	0.562	0.332	2.54E-89	a14.Neuron03	Ctsb
1.82E-86	1.054860431	0.583	0.389	3.37E-82	a14.Neuron03	Arl6ip1
1.74E-80	1.071104432	0.6	0.434	3.23E-76	a14.Neuron03	Tecr
6.63E-77	0.654518351	0.757	0.598	1.23E-72	a14.Neuron03	Pcsk1n
2.76E-74	0.93459389	0.576	0.389	5.12E-70	a14.Neuron03	Prnp
3.71E-68	0.371910337	0.999	1	6.88E-64	a14.Neuron03	mt-Cytb
9.61E-67	0.334835937	1	1	1.78E-62	a14.Neuron03	mt-Atp6
2.62E-63	0.413548236	0.997	1	4.86E-59	a14.Neuron03	mt-Nd1
2.76E-63	0.701831374	0.59	0.376	5.12E-59	a14.Neuron03	Snap25
2.38E-56	0.720919095	0.539	0.339	4.42E-52	a14.Neuron03	Ndrg4
4.34E-55	0.652177152	0.679	0.526	8.05E-51	a14.Neuron03	Sparcl1
2.95E-54	0.309496843	1	1	5.48E-50	a14.Neuron03	mt-Co3
2.64E-53	0.787267891	0.616	0.508	4.90E-49	a14.Neuron03	Atp6v0b
1.61E-52	0.842565231	0.556	0.411	2.99E-48	a14.Neuron03	Hsp90aa1
8.14E-52	0.308289526	0.995	0.999	1.51E-47	a14.Neuron03	mt-Co2
6.74E-48	0.317938252	0.998	0.999	1.25E-43	a14.Neuron03	mt-Nd4
6.76E-21	0.575135968	0.513	0.468	1.25E-16	a14.Neuron03	Sec62
4.83E-19	0.304807147	0.806	0.846	8.97E-15	a14.Neuron03	mt-Nd3
9.92E-15	0.270322583	0.889	0.941	1.84E-10	a14.Neuron03	mt-Nd2
4.73E-09	0.323322947	0.584	0.616	8.77E-05	a14.Neuron03	Hspa8
0	3.490434489	0.94	0.186	0	a15.Neuron04	Calb2
0	2.164983443	0.859	0.175	0	a15.Neuron04	Nrsn1
0	2.037949771	0.647	0.034	0	a15.Neuron04	Kcnip2
0	1.648923043	0.605	0.07	0	a15.Neuron04	Zic1
0	1.613837148	0.513	0.033	0	a15.Neuron04	Nxph1
0	1.523777115	0.746	0.162	0	a15.Neuron04	Ly6h
0	1.519036343	0.704	0.155	0	a15.Neuron04	Nap1l5
0	1.340226738	0.799	0.25	0	a15.Neuron04	Celf4
0	1.259629544	0.578	0.133	0	a15.Neuron04	Sp8
0	1.111662057	0.66	0.24	0	a15.Neuron04	Acp1
0	1.096413009	0.949	0.699	0	a15.Neuron04	H3f3b
0	1.079141958	0.679	0.287	0	a15.Neuron04	Atp2b1
0	1.008050467	0.655	0.259	0	a15.Neuron04	Zeb2
0	1.001350229	0.675	0.339	0	a15.Neuron04	Serpine2
0	0.981503075	0.515	0.168	0	a15.Neuron04	Msi2
0	0.944799507	0.566	0.182	0	a15.Neuron04	Rab3a
0	0.924765145	0.648	0.238	0	a15.Neuron04	Bex2
0	0.90422334	0.603	0.225	0	a15.Neuron04	Pfn2
0	0.900253107	0.559	0.194	0	a15.Neuron04	Scg5
0	0.895870193	0.775	0.285	0	a15.Neuron04	Rtn1
0	0.836304599	0.646	0.316	0	a15.Neuron04	Cirbp
0	0.819497411	0.705	0.368	0	a15.Neuron04	Dpysl2
0	0.807636762	0.812	0.525	0	a15.Neuron04	Aldoa
0	0.798238932	0.909	0.352	0	a15.Neuron04	Meg3
0	0.784731088	0.755	0.276	0	a15.Neuron04	Synpr
0	0.777884966	0.609	0.19	0	a15.Neuron04	Sox4
0	0.757052936	0.604	0.258	0	a15.Neuron04	Snrpn
0	0.75194261	0.71	0.393	0	a15.Neuron04	Prdx2
0	0.746240545	0.941	0.723	0	a15.Neuron04	Calm2
0	0.737692648	0.594	0.251	0	a15.Neuron04	Marcksl1
0	0.735224009	0.546	0.233	0	a15.Neuron04	Cadm2
0	0.712127432	0.768	0.48	0	a15.Neuron04	Hint1
0	0.692824155	0.69	0.322	0	a15.Neuron04	Mef2c
0	0.688799474	0.97	0.863	0	a15.Neuron04	Ubb
0	0.681117381	0.604	0.295	0	a15.Neuron04	Ngfrap1
0	0.667807233	0.643	0.322	0	a15.Neuron04	Ttc3
0	0.654846603	0.668	0.302	0	a15.Neuron04	Stmn3
0	0.637150075	0.903	0.617	0	a15.Neuron04	Ptma
0	0.636967413	0.768	0.496	0	a15.Neuron04	Sumo2
0	0.589420498	0.995	0.907	0	a15.Neuron04	Malat1
0	0.589087126	0.898	0.488	0	a15.Neuron04	Atp1b1
1.90E-288	0.684807473	0.513	0.229	3.53E-284	a15.Neuron04	Tagln3
1.84E-263	0.675460965	0.51	0.244	3.41E-259	a15.Neuron04	Psip1
1.04E-253	0.627129282	0.601	0.332	1.92E-249	a15.Neuron04	Map1lc3a
2.21E-249	0.656605169	0.621	0.363	4.10E-245	a15.Neuron04	Mdh1
2.04E-246	0.612197298	0.544	0.277	3.79E-242	a15.Neuron04	Cisd1
3.78E-238	0.632182308	0.521	0.266	7.01E-234	a15.Neuron04	Vdac1
5.56E-235	0.621824545	0.661	0.399	1.03E-230	a15.Neuron04	Chchd10
1.33E-196	0.579554428	0.565	0.326	2.46E-192	a15.Neuron04	Hmgn1
7.29E-176	0.583580845	0.645	0.434	1.35E-171	a15.Neuron04	Gnb1
0	1.917626232	0.976	0.527	0	a16.Neuron05	Pcp4
0	1.537990016	0.568	0.082	0	a16.Neuron05	Cpne6
0	1.341914992	0.748	0.151	0	a16.Neuron05	Snca
0	1.340529849	0.952	0.358	0	a16.Neuron05	Snap25
0	1.306881507	0.986	0.726	0	a16.Neuron05	Calm2
0	1.280557616	0.897	0.322	0	a16.Neuron05	Gad1
0	1.247900815	0.675	0.115	0	a16.Neuron05	Gpsm1
0	1.241754508	0.802	0.209	0	a16.Neuron05	Pcp4l1
0	1.221159669	0.709	0.141	0	a16.Neuron05	Map2k1
0	1.20599172	0.819	0.225	0	a16.Neuron05	Ncdn
0	1.15787667	0.838	0.299	0	a16.Neuron05	Camk2n1
0	1.150760833	0.765	0.182	0	a16.Neuron05	Rab3a
0	1.140437481	0.701	0.129	0	a16.Neuron05	Shisa8
0	1.137316253	0.763	0.162	0	a16.Neuron05	Camk2b
0	1.135282652	0.648	0.115	0	a16.Neuron05	Nrip3
0	1.128824184	0.845	0.283	0	a16.Neuron05	Synpr
0	1.088033709	0.602	0.099	0	a16.Neuron05	Atp6v1g2
0	1.067662592	0.891	0.321	0	a16.Neuron05	Ndrg4
0	1.052687439	0.838	0.18	0	a16.Neuron05	Epha5
0	1.0464249	0.628	0.114	0	a16.Neuron05	Gng4
0	1.037871875	0.807	0.24	0	a16.Neuron05	Bex2
0	1.034242314	0.821	0.33	0	a16.Neuron05	Nme1
0	1.031917676	0.558	0.085	0	a16.Neuron05	Dync1i1
0	1.028746302	0.534	0.081	0	a16.Neuron05	Rprml
0	1.00252255	0.573	0.131	0	a16.Neuron05	Stxbp6
0	1.000222138	0.876	0.396	0	a16.Neuron05	Chchd10
0	0.996736942	0.548	0.113	0	a16.Neuron05	Grb2
0	0.99426959	0.94	0.526	0	a16.Neuron05	Aldoa
0	0.989419324	0.594	0.117	0	a16.Neuron05	Napb
0	0.972962917	0.911	0.488	0	a16.Neuron05	Dynll1
0	0.970351839	0.653	0.124	0	a16.Neuron05	Arpp21
0	0.969625236	0.83	0.324	0	a16.Neuron05	Mef2c
0	0.969437797	0.884	0.417	0	a16.Neuron05	Selm
0	0.963974827	0.791	0.257	0	a16.Neuron05	Snrpn
0	0.955187894	0.985	0.36	0	a16.Neuron05	Meg3
0	0.952300432	0.541	0.11	0	a16.Neuron05	Gad2
0	0.951132508	0.802	0.285	0	a16.Neuron05	Tubb2a
0	0.94059383	0.585	0.114	0	a16.Neuron05	Psd3
0	0.937614534	0.594	0.117	0	a16.Neuron05	Eno2
0	0.935192291	0.563	0.15	0	a16.Neuron05	Prune2
0	0.918845788	0.577	0.127	0	a16.Neuron05	Chd3os
0	0.913810424	0.942	0.361	0	a16.Neuron05	Meis2
0	0.904093026	0.717	0.226	0	a16.Neuron05	Dlgap1
0	0.903455758	0.823	0.203	0	a16.Neuron05	Grin2b
0	0.901568017	0.558	0.095	0	a16.Neuron05	Inpp5j
0	0.897472927	0.666	0.222	0	a16.Neuron05	Ppp1cc
0	0.89302446	0.689	0.211	0	a16.Neuron05	Vamp2
0	0.881669403	0.55	0.13	0	a16.Neuron05	Pnmal2
0	0.877717555	0.663	0.193	0	a16.Neuron05	Mapk1
0	0.876216979	0.779	0.262	0	a16.Neuron05	Celf4
0	1.843980177	0.817	0.185	0	a17.Neuron06	Grin2b
0	1.824862294	0.797	0.222	0	a17.Neuron06	C1qtnf4
0	1.761755592	0.732	0.168	0	a17.Neuron06	Epha5
0	1.701381155	0.569	0.122	0	a17.Neuron06	Shisa8
0	1.654028751	0.768	0.207	0	a17.Neuron06	Atp1a3
0	1.585458869	0.793	0.276	0	a17.Neuron06	Atp2b1
0	1.580066109	0.96	0.481	0	a17.Neuron06	Atp1b1
0	1.573558652	0.837	0.233	0	a17.Neuron06	Snhg11
0	1.559306923	0.598	0.171	0	a17.Neuron06	Atp1a1
0	1.547722175	0.622	0.159	0	a17.Neuron06	Caly
0	1.517858104	0.787	0.237	0	a17.Neuron06	Syt1
0	1.381376095	0.502	0.122	0	a17.Neuron06	Serpini1
0	1.374345396	0.903	0.36	0	a17.Neuron06	Gria2
0	1.359938586	0.575	0.213	0	a17.Neuron06	R3hdm1
0	1.355853515	0.682	0.278	0	a17.Neuron06	Synpr
0	1.346770236	0.663	0.29	0	a17.Neuron06	Nptn
0	1.285862804	0.584	0.213	0	a17.Neuron06	Ahi1
0	1.196744335	0.622	0.281	0	a17.Neuron06	Ube3a
0	1.156174531	0.509	0.195	0	a17.Neuron06	Scg5
0	1.149947564	0.592	0.229	0	a17.Neuron06	Nrxn3
0	1.142693577	0.561	0.218	0	a17.Neuron06	Aplp1
0	1.102742659	0.917	0.347	0	a17.Neuron06	Meg3
0	1.076010514	0.649	0.36	0	a17.Neuron06	Rtn4
0	1.018830289	0.625	0.357	0	a17.Neuron06	PISD
0	1.011821114	0.679	0.417	0	a17.Neuron06	Selm
0	1.002299942	0.516	0.225	0	a17.Neuron06	Plppr4
0	1.000052315	0.861	0.582	0	a17.Neuron06	Pcsk1n
0	0.981218492	0.694	0.43	0	a17.Neuron06	Itm2c
0	0.977255382	0.637	0.336	0	a17.Neuron06	Gpm6a
0	0.908606516	0.591	0.365	0	a17.Neuron06	Fam171b
0	0.878013136	0.676	0.472	0	a17.Neuron06	Rsrp1
0	0.871178774	0.561	0.306	0	a17.Neuron06	Stmn3
0	0.863218767	0.595	0.325	0	a17.Neuron06	Ndrg4
0	0.811917487	0.684	0.498	0	a17.Neuron06	Atp6v0b
0	0.809074662	0.709	0.361	0	a17.Neuron06	Meis2
0	0.466918547	0.95	0.81	0	a17.Neuron06	Itm2b
0	0.336042499	0.999	1	0	a17.Neuron06	mt-Nd1
5.65E-284	0.846680471	0.608	0.425	1.05E-279	a17.Neuron06	Tecr
5.87E-272	0.776066107	0.567	0.329	1.09E-267	a17.Neuron06	Gad1
1.85E-268	0.891251679	0.534	0.335	3.43E-264	a17.Neuron06	Serinc1
2.97E-229	0.747797024	0.566	0.378	5.51E-225	a17.Neuron06	Celf2
1.46E-216	0.852214837	0.504	0.33	2.72E-212	a17.Neuron06	Fkbp2
1.71E-205	0.708698642	0.53	0.33	3.16E-201	a17.Neuron06	Mef2c
1.24E-190	0.709308286	0.536	0.369	2.30E-186	a17.Neuron06	App
2.25E-185	0.615915304	0.563	0.367	4.17E-181	a17.Neuron06	Snap25
1.23E-144	0.504156176	0.711	0.642	2.28E-140	a17.Neuron06	Ddx5
3.67E-109	0.35586138	0.706	0.636	6.82E-105	a17.Neuron06	Psap
2.22E-99	0.579406726	0.513	0.427	4.13E-95	a17.Neuron06	Srrm2
1.00E-79	0.381613974	0.649	0.602	1.86E-75	a17.Neuron06	Son
4.47E-27	0.323490978	0.533	0.558	8.30E-23	a17.Neuron06	Selk
1.65E-291	0.872880145	1	1	3.06E-287	a18.Neuron07	mt-Nd1
2.56E-281	0.778226893	1	1	4.75E-277	a18.Neuron07	mt-Co3
1.99E-272	0.743250183	1	1	3.70E-268	a18.Neuron07	mt-Atp6
1.75E-263	0.759715484	1	1	3.24E-259	a18.Neuron07	mt-Cytb
6.53E-257	1.49844594	0.919	0.506	1.21E-252	a18.Neuron07	Atp1b1
1.27E-251	0.76882615	1	0.999	2.35E-247	a18.Neuron07	mt-Co2
1.82E-244	0.694476934	1	1	3.39E-240	a18.Neuron07	mt-Co1
1.44E-219	0.671421255	1	0.999	2.68E-215	a18.Neuron07	mt-Nd4
3.54E-199	1.503991217	0.672	0.254	6.58E-195	a18.Neuron07	C1qtnf4
2.78E-192	1.547393996	0.539	0.159	5.15E-188	a18.Neuron07	Scg2
4.91E-188	1.533751203	0.577	0.194	9.11E-184	a18.Neuron07	Atp1a1
5.50E-181	1.397216716	0.64	0.239	1.02E-176	a18.Neuron07	Atp1a3
5.84E-161	0.713672501	0.989	0.939	1.08E-156	a18.Neuron07	mt-Nd2
3.58E-149	1.177850733	0.648	0.268	6.65E-145	a18.Neuron07	Syt1
1.64E-130	1.194512719	0.645	0.305	3.05E-126	a18.Neuron07	Atp2b1
1.48E-123	0.736407042	0.911	0.844	2.75E-119	a18.Neuron07	mt-Nd3
2.35E-117	0.927938523	0.815	0.598	4.37E-113	a18.Neuron07	Pcsk1n
1.02E-80	1.026164308	0.566	0.3	1.90E-76	a18.Neuron07	Synpr
7.86E-66	0.935458595	0.617	0.432	1.46E-61	a18.Neuron07	Selm
6.35E-64	0.73556919	0.706	0.595	1.18E-59	a18.Neuron07	mt-Nd4l
5.35E-60	0.909086708	0.551	0.341	9.93E-56	a18.Neuron07	Gad1
2.95E-58	1.020366328	0.503	0.312	5.48E-54	a18.Neuron07	Nptn
1.71E-54	0.946716414	0.545	0.378	3.17E-50	a18.Neuron07	App
1.64E-48	0.933478796	0.532	0.377	3.05E-44	a18.Neuron07	Rtn4
1.41E-47	0.819815192	0.575	0.446	2.62E-43	a18.Neuron07	Itm2c
1.77E-44	0.551463086	0.675	0.543	3.29E-40	a18.Neuron07	Pcp4
8.36E-41	0.760288715	0.517	0.354	1.55E-36	a18.Neuron07	Gpm6a
3.39E-34	0.507333477	0.687	0.653	6.28E-30	a18.Neuron07	mt-Nd5
4.14E-30	0.471357871	0.63	0.523	7.68E-26	a18.Neuron07	Cpe
7.20E-30	0.452512672	0.884	0.903	1.34E-25	a18.Neuron07	Rpl37a
5.59E-24	0.374436946	0.858	0.888	1.04E-19	a18.Neuron07	Rpl37
5.08E-22	0.401898099	0.655	0.64	9.43E-18	a18.Neuron07	Psap
1.45E-19	0.420191868	0.768	0.8	2.70E-15	a18.Neuron07	Rps19
8.68E-19	0.431221949	0.845	0.898	1.61E-14	a18.Neuron07	Rps27
3.47E-18	0.415288696	0.723	0.78	6.44E-14	a18.Neuron07	Cox7c
6.18E-17	0.438933475	0.738	0.778	1.15E-12	a18.Neuron07	Rps8
1.22E-15	0.409837836	0.682	0.739	2.27E-11	a18.Neuron07	Rps15
2.94E-11	0.372568666	0.726	0.782	5.46E-07	a18.Neuron07	Rpl35a
6.45E-10	0.340640179	0.602	0.613	1.20E-05	a18.Neuron07	Mbp
3.48E-08	0.307419458	0.642	0.726	0.000646767	a18.Neuron07	Rps21
6.08E-08	0.449029975	0.474	0.51	0.001127816	a18.Neuron07	Atp6v0b
1.92E-07	0.420599201	0.53	0.603	0.00357046	a18.Neuron07	Atp5k
5.81E-07	0.310579836	0.67	0.77	0.010792637	a18.Neuron07	Rpl21
0.00736753	0.284607581	0.459	0.558	1	a18.Neuron07	Selk
0.007540609	0.346826791	0.494	0.598	1	a18.Neuron07	Rpl30
0	1.704942272	0.803	0.249	0	a19.Neuron08	Snhg11
0	1.593804962	0.579	0.221	0	a19.Neuron08	R3hdm1
0	1.484883934	0.604	0.221	0	a19.Neuron08	Ahi1
0	1.39883425	0.626	0.208	0	a19.Neuron08	Grin2b
0	1.381484648	0.924	0.36	0	a19.Neuron08	Meg3
0	1.31362415	0.552	0.189	0	a19.Neuron08	Epha5
0	1.277150657	0.654	0.362	0	a19.Neuron08	PISD
0	1.26329537	0.836	0.375	0	a19.Neuron08	Gria2
0	0.925553489	0.688	0.37	0	a19.Neuron08	Meis2
3.11E-258	1.104917607	0.542	0.293	5.78E-254	a19.Neuron08	Ube3a
7.22E-244	1.096732539	0.596	0.381	1.34E-239	a19.Neuron08	Celf2
5.75E-197	0.825340618	0.509	0.262	1.07E-192	a19.Neuron08	Syt1
2.10E-152	0.856723023	0.6	0.48	3.90E-148	a19.Neuron08	Rsrp1
4.55E-150	0.932845795	0.559	0.427	8.45E-146	a19.Neuron08	Srrm2
4.81E-138	0.654693195	0.702	0.644	8.93E-134	a19.Neuron08	Ddx5
3.00E-129	0.725096562	0.545	0.373	5.57E-125	a19.Neuron08	Snap25
9.42E-122	0.729011936	0.508	0.337	1.75E-117	a19.Neuron08	Gad1
1.71E-91	0.59066545	0.642	0.603	3.17E-87	a19.Neuron08	Son
3.25E-71	0.349435603	0.621	0.507	6.03E-67	a19.Neuron08	Atp1b1
3.64E-47	0.258019145	0.594	0.542	6.76E-43	a19.Neuron08	Pcp4
2.70E-34	0.421465479	0.614	0.613	5.01E-30	a19.Neuron08	Mbp
7.42E-10	0.326689456	0.456	0.512	1.38E-05	a19.Neuron08	Atp6v0b
0	1.608014796	0.891	0.261	0	a20.Neuron09	Snhg11
0	1.565901961	0.782	0.226	0	a20.Neuron09	R3hdm1
0	1.45586845	0.8	0.226	0	a20.Neuron09	Ahi1
0	1.356897476	0.964	0.373	0	a20.Neuron09	Meg3
0	1.323922048	0.919	0.385	0	a20.Neuron09	Gria2
0	1.28980785	0.842	0.366	0	a20.Neuron09	PISD
0	1.288656413	0.592	0.096	0	a20.Neuron09	Eml5
0	1.237358786	0.621	0.156	0	a20.Neuron09	Cttnbp2
0	1.190017505	0.586	0.094	0	a20.Neuron09	4430402I18Rik
0	1.165022045	0.627	0.135	0	a20.Neuron09	Arpp21
0	1.161190946	0.568	0.104	0	a20.Neuron09	Inpp5j
0	1.156686313	0.784	0.216	0	a20.Neuron09	Grin2b
0	1.133623952	0.56	0.092	0	a20.Neuron09	Slco1a4
0	1.119515029	0.65	0.171	0	a20.Neuron09	Il1rapl1
0	1.106739676	0.739	0.195	0	a20.Neuron09	Epha5
0	1.091721514	0.553	0.114	0	a20.Neuron09	Tmem191c
0	1.046718946	0.529	0.093	0	a20.Neuron09	Mir124a-1hg
0	1.02814885	0.598	0.134	0	a20.Neuron09	Kank3
0	1.014946553	0.531	0.105	0	a20.Neuron09	Grin1
6.21E-273	1.090238114	0.594	0.172	1.15E-268	a20.Neuron09	Kcnq1ot1
7.51E-270	1.220068472	0.825	0.426	1.39E-265	a20.Neuron09	Srrm2
4.15E-263	0.859937472	0.775	0.263	7.70E-259	a20.Neuron09	Syt1
1.43E-261	1.062637757	0.758	0.295	2.65E-257	a20.Neuron09	Ube3a
3.51E-259	1.093456456	0.767	0.33	6.52E-255	a20.Neuron09	Luc7l2
3.03E-258	0.895916227	0.579	0.154	5.62E-254	a20.Neuron09	Bcl11a
1.81E-255	0.934420656	0.875	0.374	3.36E-251	a20.Neuron09	Meis2
7.85E-254	1.062780949	0.801	0.373	1.46E-249	a20.Neuron09	Fus
8.36E-252	0.909867369	0.513	0.13	1.55E-247	a20.Neuron09	Ank3
7.02E-248	1.079773055	0.64	0.221	1.30E-243	a20.Neuron09	Ddx17
1.13E-247	1.053693661	0.817	0.382	2.10E-243	a20.Neuron09	Celf2
3.79E-247	1.252273156	0.674	0.256	7.04E-243	a20.Neuron09	Sfpq
3.63E-245	1.072113515	0.676	0.249	6.74E-241	a20.Neuron09	Luc7l3
6.76E-243	0.909388313	0.59	0.173	1.25E-238	a20.Neuron09	Itm2a
2.13E-241	1.015828457	0.701	0.268	3.95E-237	a20.Neuron09	Ttc14
4.54E-240	0.899416905	0.525	0.138	8.43E-236	a20.Neuron09	Cit
1.49E-235	0.905413388	0.709	0.244	2.77E-231	a20.Neuron09	Nrxn3
1.45E-234	0.956213288	0.625	0.2	2.68E-230	a20.Neuron09	Auts2
1.64E-232	0.974605852	0.552	0.167	3.05E-228	a20.Neuron09	Nktr
6.22E-230	1.000538492	0.572	0.18	1.15E-225	a20.Neuron09	Ccnt2
3.56E-229	0.959311306	0.862	0.478	6.60E-225	a20.Neuron09	Rsrp1
3.01E-227	1.012262825	0.632	0.228	5.60E-223	a20.Neuron09	Snrnp70
2.21E-226	0.999095528	0.673	0.261	4.11E-222	a20.Neuron09	Rbm25
1.70E-218	0.948090214	0.558	0.174	3.15E-214	a20.Neuron09	Zcchc7
7.20E-204	0.909949812	0.707	0.278	1.34E-199	a20.Neuron09	Dclk1
2.05E-200	0.89937254	0.607	0.219	3.80E-196	a20.Neuron09	Tia1
1.38E-199	0.974976778	0.713	0.321	2.55E-195	a20.Neuron09	Arglu1
1.11E-198	0.866568516	0.554	0.178	2.06E-194	a20.Neuron09	Tnik
2.05E-190	0.851037681	0.721	0.299	3.81E-186	a20.Neuron09	Pbx1
6.06E-182	0.866888989	0.524	0.174	1.13E-177	a20.Neuron09	Mycbp2
6.36E-179	0.889489332	0.739	0.369	1.18E-174	a20.Neuron09	Pnisr
0	1.391933803	0.66	0.187	0	a21.Neuron10	Ly6h
0	1.332163491	0.771	0.262	0	a21.Neuron10	Snhg11
6.71E-273	1.014916686	0.749	0.263	1.24E-268	a21.Neuron10	Syt1
4.69E-241	1.035150904	0.82	0.375	8.71E-237	a21.Neuron10	Meg3
1.29E-214	1.174690635	0.54	0.171	2.39E-210	a21.Neuron10	Sv2a
1.39E-186	0.937483332	0.708	0.315	2.58E-182	a21.Neuron10	Stmn3
6.18E-186	0.970769863	0.626	0.236	1.15E-181	a21.Neuron10	Atp1a3
5.97E-185	1.018295079	0.703	0.305	1.11E-180	a21.Neuron10	Rtn1
1.43E-178	0.951532918	0.515	0.18	2.65E-174	a21.Neuron10	Nap1l5
1.49E-175	0.994577801	0.666	0.297	2.77E-171	a21.Neuron10	Synpr
2.58E-173	0.90323887	0.528	0.182	4.78E-169	a21.Neuron10	Caly
1.83E-164	0.885141539	0.87	0.505	3.40E-160	a21.Neuron10	Atp1b1
4.62E-158	0.815386695	0.736	0.376	8.58E-154	a21.Neuron10	Meis2
1.31E-153	0.853328421	0.684	0.333	2.44E-149	a21.Neuron10	Ttc3
1.04E-148	0.834343195	0.517	0.198	1.94E-144	a21.Neuron10	Rab3a
2.01E-140	0.906485375	0.524	0.209	3.72E-136	a21.Neuron10	Scg5
2.90E-131	0.845526749	0.577	0.272	5.37E-127	a21.Neuron10	Snrpn
2.96E-128	0.722529949	0.876	0.595	5.50E-124	a21.Neuron10	Pcsk1n
9.34E-126	0.745824421	0.57	0.255	1.73E-121	a21.Neuron10	Bex2
2.38E-119	1.01024438	0.54	0.251	4.42E-115	a21.Neuron10	Atp6ap2
2.42E-111	0.729474056	0.646	0.338	4.48E-107	a21.Neuron10	Gad1
7.43E-110	0.72219225	0.559	0.257	1.38E-105	a21.Neuron10	Nsg1
1.43E-109	0.689736799	0.678	0.349	2.64E-105	a21.Neuron10	Gpm6a
1.33E-103	0.65142008	0.841	0.734	2.47E-99	a21.Neuron10	Calm2
2.64E-101	0.731240212	0.583	0.298	4.89E-97	a21.Neuron10	Ube3a
1.56E-95	0.539326009	0.556	0.253	2.90E-91	a21.Neuron10	C1qtnf4
1.19E-94	0.62050404	0.671	0.374	2.21E-90	a21.Neuron10	Snap25
1.68E-87	0.645246946	0.623	0.337	3.12E-83	a21.Neuron10	Ndrg4
4.82E-79	0.498247687	0.815	0.667	8.95E-75	a21.Neuron10	Ndufa4
7.17E-74	0.678789207	0.507	0.271	1.33E-69	a21.Neuron10	Pgrmc1
1.56E-67	0.633689391	0.662	0.432	2.90E-63	a21.Neuron10	Tecr
5.37E-67	0.604723873	0.51	0.288	9.97E-63	a21.Neuron10	Cisd1
1.87E-64	0.54993437	0.557	0.315	3.47E-60	a21.Neuron10	Gm1673
1.79E-60	0.604798155	0.586	0.374	3.31E-56	a21.Neuron10	Mdh1
3.02E-60	0.461900986	0.523	0.277	5.60E-56	a21.Neuron10	Celf4
8.22E-59	0.518116602	0.626	0.409	1.53E-54	a21.Neuron10	Hsp90aa1
3.30E-51	0.620660866	0.638	0.443	6.12E-47	a21.Neuron10	Itm2c
8.67E-51	0.466998106	0.702	0.538	1.61E-46	a21.Neuron10	Aldoa
8.48E-50	0.530504808	0.693	0.506	1.57E-45	a21.Neuron10	Atp6v0b
3.23E-47	0.643118054	0.527	0.344	5.99E-43	a21.Neuron10	Serinc1
2.91E-46	0.530057516	0.503	0.309	5.39E-42	a21.Neuron10	Slc22a17
2.64E-37	0.451115387	0.56	0.376	4.90E-33	a21.Neuron10	Rtn4
2.23E-34	0.451595718	0.566	0.419	4.14E-30	a21.Neuron10	Atp5g1
2.83E-34	0.41778861	0.571	0.411	5.24E-30	a21.Neuron10	Chchd10
3.21E-34	0.417984227	0.618	0.467	5.95E-30	a21.Neuron10	Gnas
4.87E-32	0.523728384	0.634	0.526	9.04E-28	a21.Neuron10	Ldhb
2.03E-30	0.418130913	0.553	0.406	3.76E-26	a21.Neuron10	Gapdh
3.53E-23	0.409234238	0.588	0.466	6.55E-19	a21.Neuron10	Sec62
3.37E-17	0.410555914	0.745	0.638	6.26E-13	a21.Neuron10	Psap
6.98E-17	0.618230646	0.636	0.542	1.30E-12	a21.Neuron10	Pcp4
0	3.17191054	0.929	0.031	0	a22.Neuron11	Trh
0	2.651488525	0.923	0.027	0	a22.Neuron11	Th
0	1.776405011	0.738	0.01	0	a22.Neuron11	Syndig1l
0	1.527844147	0.768	0.039	0	a22.Neuron11	Sall3
0	1.438156685	0.798	0.026	0	a22.Neuron11	Cpne7
0	1.394265368	0.75	0.035	0	a22.Neuron11	Resp18
0	1.327707845	0.631	0.004	0	a22.Neuron11	Prss12
0	1.284802107	0.804	0.05	0	a22.Neuron11	Syt7
0	1.179589511	0.756	0.049	0	a22.Neuron11	Lgr5
0	1.158821585	0.631	0.024	0	a22.Neuron11	Cacnb2
0	1.099555369	0.506	0.005	0	a22.Neuron11	Fibcd1
0	1.009667636	0.607	0.018	0	a22.Neuron11	Cacna2d2
3.39E-285	1.11488722	0.548	0.033	6.29E-281	a22.Neuron11	Pde1c
7.00E-274	1.923963914	0.976	0.123	1.30E-269	a22.Neuron11	Gad2
2.62E-264	1.119386639	0.655	0.049	4.87E-260	a22.Neuron11	Rpp25
6.36E-256	1.463543527	0.857	0.089	1.18E-251	a22.Neuron11	Pax6
1.54E-247	1.16496702	0.78	0.073	2.85E-243	a22.Neuron11	Pianp
6.38E-247	1.006728203	0.702	0.059	1.18E-242	a22.Neuron11	Nxph1
8.11E-237	1.01094805	0.667	0.056	1.51E-232	a22.Neuron11	Shisa9
4.02E-232	1.650280563	0.935	0.121	7.46E-228	a22.Neuron11	Sncb
8.21E-225	1.095245556	0.685	0.062	1.52E-220	a22.Neuron11	Homer2
1.03E-219	1.299881783	0.845	0.097	1.92E-215	a22.Neuron11	Hap1
1.25E-207	1.069900194	0.702	0.07	2.32E-203	a22.Neuron11	Gap43
4.22E-200	1.28319082	0.857	0.112	7.84E-196	a22.Neuron11	Impact
1.58E-190	1.825188911	0.976	0.184	2.93E-186	a22.Neuron11	Nap1l5
8.59E-190	1.102098756	0.792	0.094	1.59E-185	a22.Neuron11	Syn2
9.57E-173	1.506116575	0.97	0.171	1.78E-168	a22.Neuron11	Snca
9.98E-166	1.035137601	0.702	0.085	1.85E-161	a22.Neuron11	Cend1
1.85E-162	1.139496768	0.815	0.116	3.44E-158	a22.Neuron11	Atp6v1g2
3.26E-162	1.630418046	0.958	0.193	6.05E-158	a22.Neuron11	Zwint
8.33E-161	1.117062602	0.774	0.108	1.55E-156	a22.Neuron11	Abat
3.12E-157	1.30391205	0.958	0.172	5.80E-153	a22.Neuron11	Gng3
5.61E-157	1.123134022	0.815	0.118	1.04E-152	a22.Neuron11	Cited2
3.62E-154	1.66381755	0.976	0.212	6.72E-150	a22.Neuron11	Nrsn1
1.91E-149	1.061475293	0.869	0.137	3.54E-145	a22.Neuron11	Gria1
1.96E-147	1.101600655	0.875	0.142	3.64E-143	a22.Neuron11	Chd3os
4.35E-138	1.264972494	0.976	0.202	8.08E-134	a22.Neuron11	Rab3a
1.49E-125	1.096463643	0.952	0.194	2.77E-121	a22.Neuron11	Ly6h
3.64E-125	1.076064316	0.851	0.157	6.76E-121	a22.Neuron11	Atp6v1a
6.67E-118	1.315334754	0.976	0.259	1.24E-113	a22.Neuron11	Bex2
8.26E-115	1.361420857	0.988	0.279	1.53E-110	a22.Neuron11	Celf4
1.36E-112	1.524381478	0.994	0.34	2.52E-108	a22.Neuron11	Ndrg4
1.53E-106	1.174023845	0.988	0.27	2.84E-102	a22.Neuron11	Snhg11
4.71E-102	1.201126607	0.97	0.275	8.75E-98	a22.Neuron11	Snrpn
1.06E-98	1.109378022	0.94	0.244	1.96E-94	a22.Neuron11	Tagln3
1.32E-90	1.087321931	0.56	0.096	2.45E-86	a22.Neuron11	Nr2f1
1.62E-90	1.303343924	1	0.382	3.01E-86	a22.Neuron11	Meg3
2.15E-89	1.14226491	0.994	0.342	3.99E-85	a22.Neuron11	Gad1
1.44E-83	1.05921698	0.964	0.311	2.67E-79	a22.Neuron11	Ngfrap1
4.17E-82	1.187591847	0.988	0.54	7.74E-78	a22.Neuron11	Aldoa
1.09E-234	1.839311639	0.973	0.572	2.02E-230	a23.Neuron12	Tmsb10
8.26E-176	1.438946252	0.865	0.429	1.53E-171	a23.Neuron12	Stmn1
1.13E-175	1.551307579	0.554	0.137	2.10E-171	a23.Neuron12	Stmn2
1.39E-158	1.44241894	0.615	0.182	2.58E-154	a23.Neuron12	Tubb2b
1.00E-157	1.272461569	0.913	0.592	1.86E-153	a23.Neuron12	Tuba1a
2.29E-139	0.977933681	0.966	0.826	4.24E-135	a23.Neuron12	Rps28
3.80E-132	0.983383262	0.939	0.799	7.06E-128	a23.Neuron12	Rps19
5.11E-121	1.353000995	0.577	0.197	9.49E-117	a23.Neuron12	Tubb3
9.48E-120	0.843567593	0.953	0.843	1.76E-115	a23.Neuron12	Rpl13
5.66E-119	0.994602685	0.913	0.75	1.05E-114	a23.Neuron12	Rpl23a
1.66E-114	1.141573183	0.837	0.585	3.08E-110	a23.Neuron12	Rpl35
7.11E-110	1.070915747	0.882	0.631	1.32E-105	a23.Neuron12	Ptma
2.66E-107	0.865218465	0.932	0.743	4.94E-103	a23.Neuron12	Ftl1
2.41E-104	0.977303488	0.892	0.767	4.46E-100	a23.Neuron12	Rpl32
7.65E-103	1.308279525	0.539	0.2	1.42E-98	a23.Neuron12	Hn1
1.55E-102	1.057427279	0.852	0.669	2.89E-98	a23.Neuron12	Rps5
4.60E-101	1.092537386	0.81	0.569	8.53E-97	a23.Neuron12	Rps26
5.38E-98	0.844215364	0.911	0.822	9.99E-94	a23.Neuron12	Rps14
2.71E-96	0.901883279	0.875	0.716	5.04E-92	a23.Neuron12	Rpl11
4.25E-93	1.13907892	0.763	0.53	7.88E-89	a23.Neuron12	H3f3a
2.96E-91	1.076989898	0.765	0.533	5.49E-87	a23.Neuron12	Rplp0
4.91E-89	0.835509628	0.903	0.786	9.11E-85	a23.Neuron12	Rpl18a
3.50E-87	0.813493052	0.871	0.729	6.50E-83	a23.Neuron12	Rps18
4.15E-87	1.26762551	0.611	0.307	7.71E-83	a23.Neuron12	Tubb5
7.40E-86	1.040513844	0.543	0.211	1.37E-81	a23.Neuron12	Sox4
1.71E-84	0.929399075	0.825	0.655	3.18E-80	a23.Neuron12	Rps15a
4.76E-82	1.198717623	0.573	0.268	8.83E-78	a23.Neuron12	Marcksl1
1.10E-78	0.833556119	0.848	0.698	2.04E-74	a23.Neuron12	Rpl17
1.97E-76	0.943593166	0.805	0.645	3.66E-72	a23.Neuron12	Rps7
2.04E-76	0.862591091	0.808	0.643	3.79E-72	a23.Neuron12	Rpl6
5.27E-76	0.906968479	0.799	0.65	9.78E-72	a23.Neuron12	Rps13
6.58E-75	0.796675721	0.85	0.698	1.22E-70	a23.Neuron12	Rpl31
2.43E-74	0.817469147	0.839	0.697	4.52E-70	a23.Neuron12	Rpl23
9.52E-74	0.823809404	0.839	0.709	1.77E-69	a23.Neuron12	Rpl34
6.64E-70	0.947711464	0.753	0.553	1.23E-65	a23.Neuron12	Sepw1
9.19E-70	0.79929046	0.805	0.673	1.71E-65	a23.Neuron12	Rps17
2.39E-68	0.882341382	0.759	0.593	4.43E-64	a23.Neuron12	Rps2
8.95E-68	0.85877566	0.789	0.612	1.66E-63	a23.Neuron12	Rps4x
1.33E-65	0.800241844	0.795	0.628	2.47E-61	a23.Neuron12	Rps3a1
1.33E-65	0.94419667	0.702	0.503	2.47E-61	a23.Neuron12	Rpsa
2.12E-64	0.951130577	0.7	0.489	3.94E-60	a23.Neuron12	Atpif1
2.92E-63	1.10212408	0.575	0.333	5.42E-59	a23.Neuron12	Snrpg
1.17E-61	1.074303995	0.613	0.389	2.17E-57	a23.Neuron12	Ybx1
2.52E-60	0.807635453	0.778	0.636	4.68E-56	a23.Neuron12	Rps9
8.61E-59	0.921868645	0.702	0.529	1.60E-54	a23.Neuron12	Rpl7
9.92E-58	0.857919316	0.736	0.586	1.84E-53	a23.Neuron12	Rpl36a
2.78E-52	0.950873602	0.63	0.432	5.16E-48	a23.Neuron12	Rpl23a-ps3
5.21E-45	0.808209883	0.655	0.504	9.68E-41	a23.Neuron12	Rpl29
7.14E-42	0.858587957	0.537	0.318	1.32E-37	a23.Neuron12	Gm1673
3.13E-26	0.786677178	0.518	0.396	5.80E-22	a23.Neuron12	Rpl22
0	2.707334882	0.885	0.053	0	a24.Neuron13	Sox11
0	2.466434234	0.902	0.055	0	a24.Neuron13	Igfbpl1
0	2.290215747	0.911	0.166	0	a24.Neuron13	Sox4
0	2.177169238	0.851	0.092	0	a24.Neuron13	Stmn2
0	2.1334684	0.803	0.048	0	a24.Neuron13	Cd24a
0	2.052413872	0.867	0.139	0	a24.Neuron13	Tubb2b
0	2.001156756	0.865	0.154	0	a24.Neuron13	Tubb3
0	1.920842487	0.947	0.397	0	a24.Neuron13	Stmn1
0	1.847738545	0.984	0.547	0	a24.Neuron13	Tmsb10
0	1.832123332	0.83	0.16	0	a24.Neuron13	Hn1
0	1.803817968	0.89	0.259	0	a24.Neuron13	Btg1
0	1.777448784	0.974	0.569	0	a24.Neuron13	Tuba1a
0	1.764339862	0.794	0.175	0	a24.Neuron13	Nfib
0	1.647709004	0.838	0.273	0	a24.Neuron13	Tubb5
0	1.623795448	0.754	0.111	0	a24.Neuron13	Dcx
0	1.595307927	0.627	0.07	0	a24.Neuron13	Nrep
0	1.569485447	0.633	0.08	0	a24.Neuron13	Mpped2
0	1.563011196	0.79	0.178	0	a24.Neuron13	Map1b
0	1.553698101	0.823	0.232	0	a24.Neuron13	Marcksl1
0	1.522547335	0.545	0.05	0	a24.Neuron13	Zfp704
0	1.489365474	0.919	0.505	0	a24.Neuron13	H3f3a
0	1.387786932	0.909	0.272	0	a24.Neuron13	Rtn1
0	1.383426129	0.676	0.171	0	a24.Neuron13	Hnrnpa1
0	1.38137873	0.945	0.345	0	a24.Neuron13	Meis2
0	1.352244822	0.571	0.085	0	a24.Neuron13	Dlx6os1
0	1.347718479	0.509	0.055	0	a24.Neuron13	Dlx2
0	1.336791204	0.968	0.611	0	a24.Neuron13	Ptma
0	1.312566488	0.65	0.128	0	a24.Neuron13	Bcl11a
0	1.311091756	0.63	0.117	0	a24.Neuron13	Dlx1
0	1.305334504	0.577	0.138	0	a24.Neuron13	Hmgn2
0	1.287879361	0.715	0.197	0	a24.Neuron13	Basp1
0	1.282487089	0.665	0.218	0	a24.Neuron13	Pfn2
0	1.274116337	0.585	0.115	0	a24.Neuron13	Gm9844
0	1.272614265	0.568	0.13	0	a24.Neuron13	Sp8
0	1.264398836	0.529	0.077	0	a24.Neuron13	Robo2
0	1.253962514	0.52	0.078	0	a24.Neuron13	Sp9
0	1.247868282	0.664	0.175	0	a24.Neuron13	Ccdc88a
0	1.23008135	0.604	0.117	0	a24.Neuron13	Mllt11
0	1.156835175	0.806	0.343	0	a24.Neuron13	Eif4a1
0	1.136638893	0.584	0.134	0	a24.Neuron13	Elavl3
0	1.109137642	0.8	0.363	0	a24.Neuron13	Ybx1
0	1.097094079	0.782	0.274	0	a24.Neuron13	Pbx1
0	1.086590639	0.635	0.181	0	a24.Neuron13	Fabp5
0	1.067029398	0.967	0.696	0	a24.Neuron13	H3f3b
0	1.058163035	0.932	0.346	0	a24.Neuron13	Meg3
0	1.057547274	0.791	0.386	0	a24.Neuron13	Tcf4
0	1.030956503	0.512	0.117	0	a24.Neuron13	Cdk5r1
0	1.009715861	0.759	0.332	0	a24.Neuron13	Eif4g2
0	0.966425879	0.778	0.361	0	a24.Neuron13	Dpysl2
0	0.96175499	0.685	0.234	0	a24.Neuron13	Nsg1
1.21E-164	1.344730342	0.851	0.107	2.25E-160	a25.Neuron14	Igfbpl1
8.55E-142	1.251850455	0.745	0.095	1.59E-137	a25.Neuron14	Cd24a
8.39E-130	1.387046838	0.887	0.151	1.56E-125	a25.Neuron14	Dcx
1.89E-127	1.277185621	0.745	0.104	3.51E-123	a25.Neuron14	Sox11
6.74E-127	1.29466994	0.858	0.138	1.25E-122	a25.Neuron14	Stmn2
1.30E-125	1.279873873	0.73	0.105	2.41E-121	a25.Neuron14	Nrep
4.55E-115	1.445645315	0.936	0.198	8.45E-111	a25.Neuron14	Tubb3
6.10E-114	1.458035769	0.894	0.184	1.13E-109	a25.Neuron14	Tubb2b
9.91E-88	0.924837227	0.582	0.088	1.84E-83	a25.Neuron14	Crmp1
2.82E-85	1.160957828	0.78	0.16	5.23E-81	a25.Neuron14	Bcl11a
2.14E-84	0.978633586	0.553	0.083	3.96E-80	a25.Neuron14	Dlx2
4.96E-80	0.847748185	0.518	0.076	9.20E-76	a25.Neuron14	Bcl11b
1.45E-77	0.92685068	0.638	0.114	2.69E-73	a25.Neuron14	Mpped2
9.36E-76	1.040554285	0.567	0.096	1.74E-71	a25.Neuron14	Runx1t1
1.69E-75	1.197821867	0.844	0.212	3.14E-71	a25.Neuron14	Sox4
4.40E-75	1.106176393	0.787	0.184	8.17E-71	a25.Neuron14	Tshz1
6.99E-74	0.940485831	0.723	0.148	1.30E-69	a25.Neuron14	Dlx1
5.42E-72	0.878260423	0.709	0.143	1.01E-67	a25.Neuron14	Arpp21
1.14E-70	1.079339756	0.702	0.156	2.11E-66	a25.Neuron14	Pbx3
1.10E-69	1.21295392	0.986	0.382	2.04E-65	a25.Neuron14	Meis2
1.99E-69	0.986548598	0.688	0.147	3.70E-65	a25.Neuron14	Mllt11
9.02E-69	0.875739064	0.582	0.105	1.67E-64	a25.Neuron14	Sp9
8.26E-68	1.197026443	0.972	0.431	1.53E-63	a25.Neuron14	Stmn1
4.56E-67	1.123032961	0.879	0.269	8.47E-63	a25.Neuron14	Marcksl1
1.97E-66	1.130409827	1	0.382	3.66E-62	a25.Neuron14	Meg3
2.83E-66	1.047394621	0.83	0.228	5.26E-62	a25.Neuron14	Basp1
5.93E-65	0.951503299	0.518	0.092	1.10E-60	a25.Neuron14	Cpne4
2.65E-64	1.242491798	0.908	0.302	4.91E-60	a25.Neuron14	Synpr
6.93E-64	1.198032395	0.986	0.594	1.29E-59	a25.Neuron14	Tuba1a
1.79E-63	1.075600697	0.922	0.305	3.32E-59	a25.Neuron14	Pbx1
4.04E-63	0.9008063	0.589	0.115	7.50E-59	a25.Neuron14	Dlx6os1
5.84E-62	0.98886007	0.766	0.202	1.08E-57	a25.Neuron14	Hn1
1.01E-61	0.998278709	0.95	0.311	1.88E-57	a25.Neuron14	Rtn1
9.37E-61	0.947446757	0.773	0.205	1.74E-56	a25.Neuron14	Ccdc88a
2.93E-57	0.841371961	0.688	0.161	5.43E-53	a25.Neuron14	Elavl3
3.85E-57	0.801352638	0.546	0.11	7.14E-53	a25.Neuron14	Hdac2
1.22E-56	1.001222952	0.894	0.298	2.27E-52	a25.Neuron14	Btg1
1.83E-56	0.818822089	0.73	0.182	3.40E-52	a25.Neuron14	Nsg2
4.22E-55	0.811924091	0.773	0.203	7.82E-51	a25.Neuron14	Epha5
1.37E-53	0.853746141	0.78	0.216	2.54E-49	a25.Neuron14	Map1b
1.40E-52	0.843834924	0.738	0.202	2.60E-48	a25.Neuron14	Hnrnpa1
1.42E-52	0.821606898	0.851	0.251	2.64E-48	a25.Neuron14	Nrxn3
9.60E-49	0.980818489	0.979	0.574	1.78E-44	a25.Neuron14	Tmsb10
1.16E-47	0.886796396	0.929	0.389	2.15E-43	a25.Neuron14	Celf2
7.75E-46	0.851994645	0.865	0.308	1.44E-41	a25.Neuron14	Tubb5
3.01E-43	0.839004116	0.908	0.371	5.58E-39	a25.Neuron14	Eif4a1
4.91E-42	0.822150305	0.809	0.281	9.10E-38	a25.Neuron14	Zeb2
7.07E-42	0.871792684	0.957	0.531	1.31E-37	a25.Neuron14	H3f3a
2.69E-38	0.830098381	0.816	0.303	4.99E-34	a25.Neuron14	Tubb2a
7.79E-38	0.89112923	0.865	0.39	1.44E-33	a25.Neuron14	Ybx1
0	2.668488525	0.957	0.104	0	a26.Astro1	Slc6a11
0	2.390212918	0.95	0.129	0	a26.Astro1	Pla2g7
0	2.3562759	0.945	0.138	0	a26.Astro1	Plpp3
0	2.2706962	0.918	0.108	0	a26.Astro1	Bcan
0	2.261923094	0.91	0.1	0	a26.Astro1	Ntsr2
0	2.18403802	0.786	0.034	0	a26.Astro1	Cldn10
0	2.178195019	0.861	0.125	0	a26.Astro1	Gm3764
0	2.140082213	0.947	0.196	0	a26.Astro1	Clu
0	2.102646503	0.97	0.295	0	a26.Astro1	Slc1a3
0	2.063182045	0.919	0.183	0	a26.Astro1	Htra1
0	2.049947037	0.933	0.205	0	a26.Astro1	Slc1a2
0	2.022995339	0.686	0.039	0	a26.Astro1	Aqp4
0	1.94693357	0.907	0.183	0	a26.Astro1	Gpr37l1
0	1.932076836	0.741	0.079	0	a26.Astro1	Mfge8
0	1.929083957	0.846	0.129	0	a26.Astro1	Slc6a1
0	1.928551801	0.666	0.078	0	a26.Astro1	Igfbp2
0	1.928041192	0.771	0.066	0	a26.Astro1	Cxcl14
0	1.905388662	0.642	0.025	0	a26.Astro1	Slc7a10
0	1.904713171	0.623	0.034	0	a26.Astro1	Btbd17
0	1.853294473	0.554	0.034	0	a26.Astro1	Lcat
0	1.818298106	0.704	0.054	0	a26.Astro1	Mlc1
0	1.806470307	0.743	0.067	0	a26.Astro1	S1pr1
0	1.680286315	0.626	0.052	0	a26.Astro1	Slc38a3
0	1.673723002	0.599	0.032	0	a26.Astro1	Tril
0	1.663023828	0.923	0.256	0	a26.Astro1	Gja1
0	1.622108441	0.641	0.157	0	a26.Astro1	Adgrb1
0	1.603761141	0.56	0.025	0	a26.Astro1	Fgfr3
0	1.582339051	0.94	0.592	0	a26.Astro1	Mt3
0	1.570829989	0.851	0.318	0	a26.Astro1	Mt2
0	1.545317343	0.505	0.016	0	a26.Astro1	Slc39a12
0	1.543123143	0.888	0.237	0	a26.Astro1	Ptprz1
0	1.540499833	0.62	0.068	0	a26.Astro1	Ednrb
0	1.53903593	0.517	0.033	0	a26.Astro1	Slc6a9
0	1.528664475	0.989	0.414	0	a26.Astro1	Atp1a2
0	1.526004493	0.723	0.13	0	a26.Astro1	F3
0	1.522480845	0.693	0.092	0	a26.Astro1	Ramp1
0	1.521299494	0.823	0.188	0	a26.Astro1	Ntrk2
0	1.486592433	0.595	0.056	0	a26.Astro1	Acsl6
0	1.453041321	0.605	0.112	0	a26.Astro1	Nkain4
0	1.436423022	0.865	0.284	0	a26.Astro1	Tspan7
0	1.42766683	0.808	0.232	0	a26.Astro1	Slc4a4
0	1.412753635	0.579	0.117	0	a26.Astro1	Ncan
0	1.404718628	0.85	0.268	0	a26.Astro1	Atp1b2
0	1.402501486	0.519	0.041	0	a26.Astro1	Gjb6
0	1.37826401	0.967	0.5	0	a26.Astro1	Sparcl1
0	1.361487559	0.658	0.13	0	a26.Astro1	Acsl3
0	1.321868266	0.953	0.739	0	a26.Astro1	Mt1
0	1.320874796	0.702	0.201	0	a26.Astro1	Luzp2
0	1.303396224	0.533	0.071	0	a26.Astro1	Agpat5
0	1.302805422	0.595	0.091	0	a26.Astro1	Lsamp
0	1.597884618	0.908	0.602	0	a27.Astro2	Mt3
0	1.448639353	0.681	0.339	0	a27.Astro2	Mt2
0	1.44418836	0.626	0.228	0	a27.Astro2	Clu
0	1.415581448	0.563	0.141	0	a27.Astro2	Slc6a11
0	1.356963138	0.608	0.237	0	a27.Astro2	Slc1a2
0	1.344418116	0.521	0.166	0	a27.Astro2	Pla2g7
0	1.300547315	0.929	0.746	0	a27.Astro2	Mt1
0	0.631979609	0.994	0.935	0	a27.Astro2	Cst3
0	0.565579025	0.999	0.999	0	a27.Astro2	mt-Nd4
0	0.559124731	1	1	0	a27.Astro2	mt-Co1
0	0.543236685	1	1	0	a27.Astro2	mt-Co3
0	0.525755822	1	1	0	a27.Astro2	mt-Cytb
0	0.520444965	1	1	0	a27.Astro2	mt-Atp6
0	0.505819901	0.998	0.999	0	a27.Astro2	mt-Co2
0	0.499658924	0.998	1	0	a27.Astro2	mt-Nd1
1.46E-281	1.219950147	0.713	0.432	2.71E-277	a27.Astro2	Aldoc
4.06E-255	0.86331347	0.894	0.813	7.53E-251	a27.Astro2	Ckb
2.80E-214	0.458438654	0.996	0.93	5.19E-210	a27.Astro2	Apoe
2.71E-197	0.512837768	0.949	0.94	5.03E-193	a27.Astro2	mt-Nd2
8.02E-165	0.848476552	0.702	0.522	1.49E-160	a27.Astro2	Sparcl1
2.59E-161	0.592721093	0.857	0.703	4.80E-157	a27.Astro2	Dbi
4.32E-152	0.8945965	0.546	0.329	8.02E-148	a27.Astro2	Slc1a3
1.72E-138	0.652431514	0.77	0.616	3.20E-134	a27.Astro2	Glul
3.45E-137	0.489977875	0.854	0.845	6.40E-133	a27.Astro2	mt-Nd3
9.97E-120	0.574916258	0.671	0.441	1.85E-115	a27.Astro2	Atp1a2
1.14E-118	0.716535742	0.656	0.519	2.11E-114	a27.Astro2	Cpe
1.20E-97	0.470080565	0.819	0.832	2.23E-93	a27.Astro2	Cox8a
4.29E-84	0.689312935	0.542	0.41	7.96E-80	a27.Astro2	Chchd10
3.01E-64	0.459923608	0.67	0.653	5.58E-60	a27.Astro2	mt-Nd5
2.67E-55	0.347376355	0.787	0.827	4.95E-51	a27.Astro2	Cox4i1
1.17E-48	0.508453711	0.611	0.629	2.18E-44	a27.Astro2	Uqcr11
2.43E-47	0.470977158	0.606	0.596	4.51E-43	a27.Astro2	mt-Nd4l
2.94E-43	0.547685594	0.546	0.527	5.45E-39	a27.Astro2	Ldhb
1.44E-36	0.505677898	0.625	0.612	2.67E-32	a27.Astro2	Mbp
1.05E-35	0.312258517	0.723	0.769	1.95E-31	a27.Astro2	Cox6c
1.71E-34	0.306906514	0.726	0.781	3.17E-30	a27.Astro2	Cox7c
2.45E-32	0.353247788	0.638	0.671	4.54E-28	a27.Astro2	Ndufa4
6.47E-32	0.388282346	0.665	0.641	1.20E-27	a27.Astro2	Cd81
2.04E-25	0.372566108	0.616	0.686	3.78E-21	a27.Astro2	Cox6a1
9.33E-16	0.321746885	0.583	0.642	1.73E-11	a27.Astro2	Psap
3.06E-15	0.328389037	0.544	0.604	5.68E-11	a27.Astro2	Atp5k
1.48E-14	0.296004676	0.601	0.687	2.75E-10	a27.Astro2	Cox6b1
4.55E-12	0.432139457	0.473	0.533	8.44E-08	a27.Astro2	Uqcr10
1.68E-10	0.306124462	0.537	0.605	3.12E-06	a27.Astro2	Usmg5
4.29E-10	0.315921454	0.516	0.596	7.97E-06	a27.Astro2	Cox5b
8.14E-10	0.331903716	0.487	0.552	1.51E-05	a27.Astro2	Uqcrq
3.12E-09	0.310775064	0.534	0.629	5.80E-05	a27.Astro2	Atp5j2
4.30E-09	0.336392409	0.494	0.567	7.98E-05	a27.Astro2	2010107E04Rik
1.36E-06	0.284246252	0.507	0.593	0.025271905	a27.Astro2	Cox7a2
0.000247154	0.293864042	0.48	0.576	1	a27.Astro2	Atp5j
0	2.163343627	0.622	0.006	0	a28.Astro3	1500015O10Rik
0	1.890143284	0.711	0.049	0	a28.Astro3	Gm14964
0	1.801572059	0.685	0.059	0	a28.Astro3	Id4
0	1.78946878	0.679	0.049	0	a28.Astro3	Kcnk2
0	1.786799889	0.792	0.097	0	a28.Astro3	Ednrb
0	1.736169376	0.929	0.183	0	a28.Astro3	Plpp3
0	1.557313395	0.592	0.057	0	a28.Astro3	Pdlim4
0	1.551354288	0.527	0.035	0	a28.Astro3	Naaa
0	1.498611759	0.521	0.024	0	a28.Astro3	Entpd2
1.35E-285	1.299921336	0.673	0.089	2.50E-281	a28.Astro3	Mlc1
1.39E-282	1.827674093	0.932	0.222	2.58E-278	a28.Astro3	Ntrk2
1.41E-277	1.491168206	0.562	0.069	2.62E-273	a28.Astro3	Fbxo2
1.28E-252	1.71992879	0.94	0.237	2.38E-248	a28.Astro3	Clu
4.23E-250	1.350673227	0.804	0.145	7.86E-246	a28.Astro3	Ntsr2
4.23E-216	1.386475009	0.554	0.083	7.86E-212	a28.Astro3	Gadd45g
1.46E-211	1.23440121	0.824	0.174	2.70E-207	a28.Astro3	Pla2g7
2.47E-193	1.544617434	0.958	0.332	4.59E-189	a28.Astro3	Slc1a3
5.32E-193	1.608019094	0.887	0.275	9.87E-189	a28.Astro3	6330403K07Rik
2.71E-188	1.339844957	0.682	0.139	5.03E-184	a28.Astro3	Nkain4
4.28E-177	1.654620092	0.914	0.347	7.95E-173	a28.Astro3	Mt2
1.27E-174	1.59469469	0.985	0.611	2.36E-170	a28.Astro3	Mt3
1.04E-156	1.373856441	0.991	0.706	1.93E-152	a28.Astro3	Dbi
5.50E-154	1.460914779	0.994	0.751	1.02E-149	a28.Astro3	Mt1
1.57E-139	1.259496056	0.729	0.216	2.92E-135	a28.Astro3	Arhgap5
9.90E-133	1.090905405	0.863	0.29	1.84E-128	a28.Astro3	Cd9
8.48E-130	1.337532905	0.717	0.21	1.57E-125	a28.Astro3	Sfxn5
3.01E-119	1.000586206	1	0.936	5.58E-115	a28.Astro3	Cst3
2.90E-117	1.152544784	0.512	0.12	5.39E-113	a28.Astro3	Ctso
7.70E-116	1.151150767	0.878	0.4	1.43E-111	a28.Astro3	Zbtb20
3.24E-98	0.957086556	0.515	0.126	6.02E-94	a28.Astro3	Ramp1
1.02E-90	0.947400084	0.756	0.274	1.89E-86	a28.Astro3	Ptprz1
2.03E-90	0.884550062	0.964	0.64	3.76E-86	a28.Astro3	Cd81
9.55E-90	0.992789302	0.554	0.159	1.77E-85	a28.Astro3	Acsl3
1.13E-89	0.964559839	0.842	0.376	2.10E-85	a28.Astro3	Prdx6
1.47E-87	0.789869749	0.833	0.319	2.72E-83	a28.Astro3	Fxyd1
7.17E-84	0.733316928	0.97	0.815	1.33E-79	a28.Astro3	Ckb
7.54E-79	0.909907843	0.836	0.39	1.40E-74	a28.Astro3	Prnp
3.36E-78	0.913983718	0.652	0.239	6.24E-74	a28.Astro3	Pea15a
9.21E-76	0.827694443	0.807	0.355	1.71E-71	a28.Astro3	Ndrg2
1.91E-74	0.839611588	0.521	0.16	3.54E-70	a28.Astro3	Asrgl1
1.34E-72	0.758709194	0.58	0.184	2.49E-68	a28.Astro3	Nap1l5
6.22E-71	0.717143417	0.768	0.294	1.15E-66	a28.Astro3	Gja1
2.86E-69	0.892087331	0.702	0.3	5.31E-65	a28.Astro3	Gstm5
2.00E-68	0.933754685	0.664	0.273	3.71E-64	a28.Astro3	Mat2a
1.08E-67	0.858879642	0.545	0.186	2.01E-63	a28.Astro3	Msi2
3.36E-64	0.716739383	0.503	0.156	6.24E-60	a28.Astro3	Ntm
3.99E-62	0.727177562	0.601	0.219	7.41E-58	a28.Astro3	Mdk
9.34E-61	0.710114787	0.655	0.258	1.73E-56	a28.Astro3	Gstm1
1.65E-59	0.755263898	0.812	0.431	3.07E-55	a28.Astro3	Dad1
4.94E-41	0.697408219	0.634	0.312	9.18E-37	a28.Astro3	Spcs2
0	4.044671549	0.961	0.035	0	a29.Mes1	Mgp
0	2.643222866	0.661	0.003	0	a29.Mes1	Nov
0	2.63806903	0.778	0.055	0	a29.Mes1	Fxyd5
0	2.632733974	0.783	0.028	0	a29.Mes1	Igfbp6
0	2.376211506	0.578	0.007	0	a29.Mes1	1500015O10Rik
0	2.1085839	0.665	0.05	0	a29.Mes1	Nbl1
0	1.987129187	0.683	0.046	0	a29.Mes1	Rbp1
0	1.884353424	0.63	0.029	0	a29.Mes1	Cldn11
0	1.829289936	0.652	0.027	0	a29.Mes1	Efemp1
0	1.779144321	0.583	0.029	0	a29.Mes1	Anxa2
0	1.771860581	0.574	0.015	0	a29.Mes1	Ogn
0	1.707342805	0.539	0.008	0	a29.Mes1	Emb
0	1.54962723	0.513	0.031	0	a29.Mes1	Rspo3
0	1.529107646	0.604	0.049	0	a29.Mes1	S100a11
3.55E-284	1.935420547	0.617	0.058	6.59E-280	a29.Mes1	Fn1
1.09E-236	1.40966056	0.517	0.048	2.01E-232	a29.Mes1	Alcam
2.82E-218	2.253369359	0.761	0.128	5.23E-214	a29.Mes1	Slc38a2
1.07E-209	1.367667966	0.587	0.068	1.99E-205	a29.Mes1	Gjb6
3.17E-188	1.765547805	0.652	0.096	5.89E-184	a29.Mes1	Slc4a10
1.56E-166	1.370942668	0.543	0.072	2.90E-162	a29.Mes1	Islr
2.15E-150	1.099724262	0.53	0.072	3.99E-146	a29.Mes1	Anxa3
1.09E-138	1.366512989	0.591	0.101	2.03E-134	a29.Mes1	S100a10
1.22E-126	0.929171634	0.504	0.074	2.27E-122	a29.Mes1	Abcg2
8.72E-110	1.291618503	0.648	0.147	1.62E-105	a29.Mes1	Tspan13
5.59E-107	1.522242045	0.587	0.123	1.04E-102	a29.Mes1	Neat1
2.16E-96	1.1205216	0.504	0.098	4.01E-92	a29.Mes1	Clic4
1.73E-93	1.044300496	0.522	0.103	3.21E-89	a29.Mes1	Serpinh1
2.81E-66	1.028263513	0.639	0.2	5.22E-62	a29.Mes1	Lmo4
2.76E-65	0.865760583	0.604	0.171	5.13E-61	a29.Mes1	Ifitm2
4.68E-65	0.977540682	0.73	0.259	8.68E-61	a29.Mes1	Tsc22d1
3.01E-64	0.762639563	0.643	0.186	5.59E-60	a29.Mes1	Plpp3
2.52E-54	0.826296357	0.552	0.168	4.67E-50	a29.Mes1	Myl12a
5.80E-54	0.834296313	0.557	0.167	1.08E-49	a29.Mes1	Timp2
7.80E-52	0.962025898	0.513	0.157	1.45E-47	a29.Mes1	Bzw1
9.60E-51	0.737076591	0.504	0.146	1.78E-46	a29.Mes1	Rhoc
6.10E-47	0.744007854	0.548	0.174	1.13E-42	a29.Mes1	Clic1
3.20E-45	1.021308415	0.509	0.165	5.93E-41	a29.Mes1	F3
6.52E-45	0.847247163	0.665	0.274	1.21E-40	a29.Mes1	Pgrmc1
2.98E-44	0.84585515	0.822	0.537	5.53E-40	a29.Mes1	Rpl22l1
6.24E-42	0.819526495	0.813	0.504	1.16E-37	a29.Mes1	Myl6
6.60E-41	0.811613733	0.578	0.228	1.23E-36	a29.Mes1	Smim14
2.26E-40	0.753657389	0.513	0.174	4.20E-36	a29.Mes1	Gpx1
6.95E-38	0.764999157	0.535	0.199	1.29E-33	a29.Mes1	Cstb
9.31E-36	1.697579046	0.787	0.489	1.73E-31	a29.Mes1	Ptgds
2.74E-33	0.872228907	0.657	0.295	5.08E-29	a29.Mes1	Gja1
7.02E-31	0.682316689	0.787	0.534	1.30E-26	a29.Mes1	Rplp0
5.37E-28	0.636942307	0.596	0.275	9.97E-24	a29.Mes1	Id3
8.15E-25	0.648870052	0.665	0.371	1.51E-20	a29.Mes1	Gng5
1.76E-24	0.65778773	0.787	0.603	3.27E-20	a29.Mes1	Rpl10
3.16E-19	0.681259198	0.561	0.289	5.86E-15	a29.Mes1	Hspa5
0	1.949480519	0.908	0.146	0	a30.OEC1	Igfbp5
0	1.939563539	0.977	0.292	0	a30.OEC1	Fxyd1
0	1.667139152	0.913	0.258	0	a30.OEC1	Rgcc
0	1.607891828	0.959	0.199	0	a30.OEC1	Cldn5
0	1.594437063	0.779	0.111	0	a30.OEC1	Paqr6
0	1.587731334	0.679	0.081	0	a30.OEC1	Mest
0	1.547795396	0.611	0.046	0	a30.OEC1	Egfl8
0	1.47030934	0.561	0.043	0	a30.OEC1	Abca8a
0	1.456391337	0.997	0.601	0	a30.OEC1	Fabp7
0	1.448661276	0.897	0.162	0	a30.OEC1	Igfbp7
0	1.436572694	0.749	0.13	0	a30.OEC1	Aspa
0	1.421712883	0.803	0.169	0	a30.OEC1	Tspan15
0	1.41434307	0.898	0.252	0	a30.OEC1	Ifitm3
0	1.393905399	0.86	0.201	0	a30.OEC1	Gsn
0	1.366079437	0.719	0.121	0	a30.OEC1	Acsbg1
0	1.334262192	0.718	0.126	0	a30.OEC1	Hmgcs2
0	1.331607714	0.639	0.082	0	a30.OEC1	Bgn
0	1.318756987	0.744	0.137	0	a30.OEC1	Matn4
0	1.309873889	0.743	0.184	0	a30.OEC1	Timp3
0	1.286235976	0.877	0.267	0	a30.OEC1	Cd9
0	1.252512965	0.702	0.146	0	a30.OEC1	S100a6
0	1.250288806	0.729	0.159	0	a30.OEC1	Edil3
0	1.24001711	1	0.929	0	a30.OEC1	Apoe
0	1.238890252	0.639	0.133	0	a30.OEC1	Scd1
0	1.233658335	0.8	0.19	0	a30.OEC1	Cryab
0	1.23102284	0.588	0.101	0	a30.OEC1	Igfbp4
0	1.208190923	0.867	0.296	0	a30.OEC1	Ifi27
0	1.197814542	0.758	0.255	0	a30.OEC1	Id3
0	1.17469851	0.981	0.695	0	a30.OEC1	Dbi
0	1.159825266	0.787	0.207	0	a30.OEC1	Cmtm5
0	1.152929988	0.731	0.186	0	a30.OEC1	Scrg1
0	1.147778227	0.673	0.143	0	a30.OEC1	F3
0	1.143813539	0.887	0.356	0	a30.OEC1	Prdx6
0	1.13621083	0.876	0.273	0	a30.OEC1	Mmd2
0	1.118182989	0.547	0.102	0	a30.OEC1	Aatk
0	1.089994957	0.506	0.072	0	a30.OEC1	Rprm
0	1.078438444	0.649	0.147	0	a30.OEC1	Nr2f2
0	1.044012327	0.52	0.089	0	a30.OEC1	Wnt6
0	1.025986305	0.645	0.151	0	a30.OEC1	Ifitm2
0	1.02139842	0.735	0.236	0	a30.OEC1	Cnn3
0	1.020224537	0.567	0.158	0	a30.OEC1	Wls
0	1.001515731	0.865	0.354	0	a30.OEC1	S100b
0	0.994763098	0.541	0.14	0	a30.OEC1	Nudt4
0	0.990664369	0.556	0.124	0	a30.OEC1	Cd59a
0	0.977971307	0.579	0.152	0	a30.OEC1	Sdc4
0	0.976247835	0.864	0.318	0	a30.OEC1	Ttyh1
0	0.910187332	0.519	0.132	0	a30.OEC1	Pmepa1
0	0.904367656	0.692	0.25	0	a30.OEC1	Tsc22d4
0	0.898617638	0.571	0.123	0	a30.OEC1	Nkain4
0	0.895235723	0.517	0.13	0	a30.OEC1	Tmem176a
9.30E-109	1.457007736	0.956	0.105	1.73E-104	a31.Neuron15	Sox11
7.07E-86	1.113997136	0.838	0.095	1.31E-81	a31.Neuron15	Cd24a
3.09E-84	1.227893642	0.882	0.108	5.74E-80	a31.Neuron15	Igfbpl1
4.45E-74	0.896799021	0.574	0.055	8.26E-70	a31.Neuron15	Dpysl3
8.57E-74	1.210956896	0.941	0.139	1.59E-69	a31.Neuron15	Stmn2
4.26E-56	1.054713134	0.721	0.105	7.92E-52	a31.Neuron15	Nrep
1.55E-55	1.320564625	0.971	0.213	2.87E-51	a31.Neuron15	Sox4
1.39E-53	0.80713603	0.618	0.081	2.57E-49	a31.Neuron15	Zfp704
1.17E-47	1.05526767	0.926	0.202	2.17E-43	a31.Neuron15	Hn1
2.59E-45	1.038526517	0.882	0.185	4.81E-41	a31.Neuron15	Tubb2b
6.88E-42	0.855773742	0.794	0.152	1.28E-37	a31.Neuron15	Dcx
1.25E-41	0.783024179	0.676	0.115	2.32E-37	a31.Neuron15	Mpped2
6.46E-41	0.909155662	0.897	0.199	1.20E-36	a31.Neuron15	Tubb3
9.65E-39	0.97865903	0.882	0.214	1.79E-34	a31.Neuron15	Nfib
2.08E-36	0.741264189	0.676	0.128	3.86E-32	a31.Neuron15	Hnrnpab
3.04E-36	0.694107521	0.588	0.101	5.64E-32	a31.Neuron15	Serf1
3.52E-36	0.800019038	0.574	0.098	6.53E-32	a31.Neuron15	Hey2
2.39E-34	0.928441031	0.853	0.217	4.43E-30	a31.Neuron15	Map1b
4.17E-34	0.76377374	0.691	0.141	7.74E-30	a31.Neuron15	Ccnd2
5.12E-34	0.706065257	0.529	0.089	9.51E-30	a31.Neuron15	Socs2
2.89E-33	0.741489726	0.603	0.112	5.37E-29	a31.Neuron15	Mfap3l
1.09E-32	0.8198871	0.735	0.162	2.02E-28	a31.Neuron15	Elavl3
4.58E-32	0.926455253	0.971	0.309	8.49E-28	a31.Neuron15	Tubb5
6.86E-32	1.105146282	1	0.432	1.27E-27	a31.Neuron15	Stmn1
8.31E-32	0.672145737	0.529	0.092	1.54E-27	a31.Neuron15	Dbn1
1.71E-30	0.726422942	0.706	0.157	3.17E-26	a31.Neuron15	Pbx3
3.65E-30	1.075024927	1	0.575	6.77E-26	a31.Neuron15	Tmsb10
4.35E-30	0.980475135	0.897	0.299	8.07E-26	a31.Neuron15	Btg1
1.13E-29	0.802233851	0.882	0.232	2.10E-25	a31.Neuron15	Frzb
2.60E-29	0.693209982	0.662	0.144	4.82E-25	a31.Neuron15	Gm9844
8.37E-29	0.77666566	1	0.394	1.55E-24	a31.Neuron15	Plp1
2.59E-28	0.90064137	0.868	0.27	4.81E-24	a31.Neuron15	Marcksl1
6.07E-27	1.036478666	0.691	0.179	1.13E-22	a31.Neuron15	Igfbp5
3.96E-25	0.784359086	0.662	0.168	7.35E-21	a31.Neuron15	Nr2f2
8.95E-25	0.849380678	0.735	0.207	1.66E-20	a31.Neuron15	Timp3
2.21E-24	0.679452756	0.765	0.207	4.11E-20	a31.Neuron15	Sash1
4.29E-24	0.672999262	0.706	0.185	7.95E-20	a31.Neuron15	Tshz1
5.65E-24	0.884083493	0.971	0.402	1.05E-19	a31.Neuron15	Zbtb20
4.31E-23	0.720241744	0.779	0.229	8.01E-19	a31.Neuron15	Basp1
6.04E-23	0.721175001	0.544	0.127	1.12E-18	a31.Neuron15	Slc7a11
1.22E-22	0.798022365	0.941	0.36	2.26E-18	a31.Neuron15	Nnat
5.57E-22	0.796729803	1	0.531	1.03E-17	a31.Neuron15	H3f3a
8.49E-22	0.867666398	0.926	0.386	1.58E-17	a31.Neuron15	Ncam1
1.02E-21	0.802790578	0.985	0.594	1.89E-17	a31.Neuron15	Tuba1a
2.27E-20	0.77559274	0.603	0.166	4.20E-16	a31.Neuron15	Hmgn2
3.74E-19	0.770283836	1	0.618	6.94E-15	a31.Neuron15	Fabp7
6.41E-19	0.698818295	0.838	0.287	1.19E-14	a31.Neuron15	Kctd12
7.69E-18	0.693378962	0.971	0.479	1.43E-13	a31.Neuron15	Npy
2.51E-17	0.676390379	1	0.713	4.67E-13	a31.Neuron15	Ptn
1.35E-16	0.689335309	0.618	0.203	2.51E-12	a31.Neuron15	Hnrnpa1
0	2.234856933	0.923	0.087	0	a32.OEC2	Fos
0	1.952360433	0.889	0.165	0	a32.OEC2	Jun
0	1.786303542	0.685	0.081	0	a32.OEC2	Ier2
0	1.778696701	0.802	0.111	0	a32.OEC2	Junb
0	1.439239006	0.98	0.471	0	a32.OEC2	Npy
0	1.437590272	0.865	0.278	0	a32.OEC2	Kctd12
0	1.250390384	0.988	0.425	0	a32.OEC2	Apod
0	1.233841479	0.766	0.192	0	a32.OEC2	Lmo4
0	1.231284636	0.884	0.221	0	a32.OEC2	Frzb
0	1.220439092	1	0.708	0	a32.OEC2	Ptn
0	1.205162125	0.926	0.312	0	a32.OEC2	Fxyd1
0	1.150311678	0.998	0.612	0	a32.OEC2	Fabp7
0	1.122401977	0.752	0.198	0	a32.OEC2	Sash1
0	1.091832583	0.723	0.159	0	a32.OEC2	Nr2f2
0	1.060155867	0.771	0.22	0	a32.OEC2	Gsn
0	1.018492047	0.643	0.149	0	a32.OEC2	Aspa
0	0.97108275	0.658	0.155	0	a32.OEC2	Matn4
0	0.933495771	0.991	0.385	0	a32.OEC2	Plp1
1.14E-293	1.028027752	0.86	0.311	2.11E-289	a32.OEC2	Ifi27
6.08E-291	1.058973057	0.897	0.37	1.13E-286	a32.OEC2	Prdx6
1.37E-283	0.955627029	0.755	0.234	2.54E-279	a32.OEC2	Phgdh
8.91E-283	0.8840812	0.595	0.147	1.65E-278	a32.OEC2	Psat1
1.56E-282	0.884960069	0.569	0.136	2.89E-278	a32.OEC2	Cd59a
8.75E-275	0.955482295	0.704	0.207	1.62E-270	a32.OEC2	Fam3c
2.74E-271	0.958129374	0.993	0.703	5.09E-267	a32.OEC2	Dbi
4.39E-251	0.892044612	0.957	0.559	8.14E-247	a32.OEC2	Prdx1
2.43E-245	0.824292116	0.728	0.224	4.52E-241	a32.OEC2	Cmtm5
6.46E-242	0.885434862	0.742	0.249	1.20E-237	a32.OEC2	Cnn3
1.89E-241	0.933539432	0.969	0.616	3.51E-237	a32.OEC2	Glul
2.06E-235	0.880356845	0.625	0.184	3.82E-231	a32.OEC2	Hadhb
2.19E-235	1.162887006	0.746	0.269	4.06E-231	a32.OEC2	Id3
1.08E-221	0.787795705	0.507	0.131	2.00E-217	a32.OEC2	Tax1bp3
1.90E-221	0.917217649	0.74	0.269	3.53E-217	a32.OEC2	Sat1
2.27E-221	0.863190978	0.54	0.145	4.21E-217	a32.OEC2	Hmgcs2
1.73E-219	0.824023742	0.61	0.184	3.21E-215	a32.OEC2	Pla2g16
6.56E-218	0.814201551	0.781	0.286	1.22E-213	a32.OEC2	Fam213a
6.33E-214	1.026533132	0.573	0.174	1.18E-209	a32.OEC2	Mgst1
7.91E-211	0.992101188	0.573	0.168	1.47E-206	a32.OEC2	Ifi27l2a
1.61E-206	1.090943239	0.805	0.353	2.98E-202	a32.OEC2	Nnat
1.84E-206	1.008437208	0.733	0.279	3.41E-202	a32.OEC2	Rgcc
3.12E-206	0.842287627	0.535	0.151	5.80E-202	a32.OEC2	Gas7
8.97E-201	0.939756996	0.554	0.167	1.66E-196	a32.OEC2	Mid1ip1
1.14E-196	0.763156181	0.613	0.189	2.11E-192	a32.OEC2	Tspan15
9.24E-193	0.761967023	0.522	0.149	1.71E-188	a32.OEC2	Scd1
1.59E-188	0.80013277	0.552	0.164	2.95E-184	a32.OEC2	Sdc4
1.98E-177	0.745106607	0.515	0.155	3.67E-173	a32.OEC2	Zfp36l1
1.13E-175	0.782929237	0.845	0.379	2.10E-171	a32.OEC2	Ncam1
2.87E-146	0.766996031	0.518	0.174	5.33E-142	a32.OEC2	Igfbp5
6.04E-142	0.973192501	0.58	0.225	1.12E-137	a32.OEC2	Hes5
1.31E-135	0.751087873	0.548	0.202	2.44E-131	a32.OEC2	Timp3
0	2.275286684	1	0.443	0	a33.OEC3	Npy
0	2.068320988	0.915	0.128	0	a33.OEC3	Mgst1
0	1.94327152	1	0.693	0	a33.OEC3	Ptn
0	1.929333451	0.718	0.038	0	a33.OEC3	Prss56
0	1.914753992	1	0.394	0	a33.OEC3	Apod
0	1.751852275	0.742	0.06	0	a33.OEC3	Aqp1
0	1.697251437	0.848	0.156	0	a33.OEC3	Lmo4
0	1.691822851	0.94	0.182	0	a33.OEC3	Frzb
0	1.651368776	0.93	0.242	0	a33.OEC3	Kctd12
0	1.589068714	0.684	0.069	0	a33.OEC3	Igf1
0	1.540596974	0.823	0.163	0	a33.OEC3	Sash1
0	1.406857203	0.513	0.023	0	a33.OEC3	Il13ra2
0	1.395815204	0.692	0.104	0	a33.OEC3	Nupr1
0	1.385592635	0.753	0.194	0	a33.OEC3	Hes5
0	1.359266672	0.998	0.591	0	a33.OEC3	Fabp7
0	1.310767479	0.635	0.086	0	a33.OEC3	Lhfp
0	1.27864083	0.542	0.054	0	a33.OEC3	2700046A07Rik
0	1.241213345	0.861	0.254	0	a33.OEC3	Fam213a
0	1.238632041	0.996	0.352	0	a33.OEC3	Plp1
0	1.184238986	0.906	0.207	0	a33.OEC3	Vtn
0	1.179223467	0.63	0.129	0	a33.OEC3	2310022B05Rik
0	1.171851543	0.517	0.067	0	a33.OEC3	Lurap1l
0	1.169819013	0.772	0.206	0	a33.OEC3	Plppr4
0	1.145908661	0.771	0.205	0	a33.OEC3	Phgdh
0	1.136907523	0.663	0.133	0	a33.OEC3	Nr2f2
0	1.123781024	0.882	0.351	0	a33.OEC3	Ncam1
0	1.121416558	0.572	0.126	0	a33.OEC3	Plat
0	1.101879315	0.766	0.242	0	a33.OEC3	Sat1
0	1.101487268	0.86	0.325	0	a33.OEC3	Nnat
0	1.071650898	0.958	0.538	0	a33.OEC3	Prdx1
0	1.050424467	0.513	0.079	0	a33.OEC3	Qpct
0	1.041608794	0.675	0.183	0	a33.OEC3	Fam3c
0	1.020773685	0.62	0.131	0	a33.OEC3	Matn4
0	1.014052363	0.814	0.285	0	a33.OEC3	Ifi27
0	1.009380737	0.584	0.146	0	a33.OEC3	Ifi27l2a
0	1.006810949	0.733	0.197	0	a33.OEC3	Cmtm5
0	0.982010716	0.754	0.192	0	a33.OEC3	Gsn
0	0.981484278	0.836	0.261	0	a33.OEC3	Mmd2
0	0.975506791	0.645	0.183	0	a33.OEC3	Sypl
0	0.973437488	0.608	0.161	0	a33.OEC3	Pla2g16
0	0.972562996	0.713	0.207	0	a33.OEC3	Fxyd6
0	0.969088404	0.664	0.163	0	a33.OEC3	Tspan15
0	0.960769327	0.503	0.101	0	a33.OEC3	Slc7a11
0	0.950533676	0.865	0.342	0	a33.OEC3	Sparc
0	0.939598486	0.711	0.225	0	a33.OEC3	Cnn3
0	0.937181746	0.969	0.597	0	a33.OEC3	Glul
0	0.926856336	0.603	0.151	0	a33.OEC3	Slc27a1
0	0.906029358	0.906	0.497	0	a33.OEC3	Cpe
0	0.899809892	0.519	0.112	0	a33.OEC3	Nme7
0	0.89245316	0.843	0.258	0	a33.OEC3	Gja1
0	1.362598913	0.975	0.595	0	a34.OEC4	Fabp7
0	1.356030395	0.943	0.4	0	a34.OEC4	Apod
0	1.318542159	0.924	0.45	0	a34.OEC4	Npy
0	1.147996748	0.985	0.695	0	a34.OEC4	Ptn
0	1.121574961	0.674	0.356	0	a34.OEC4	S100b
0	1.078538075	0.949	0.692	0	a34.OEC4	Dbi
0	0.976406813	0.539	0.212	0	a34.OEC4	Frzb
0	0.96894716	0.567	0.269	0	a34.OEC4	Kctd12
0	0.959266412	0.81	0.549	0	a34.OEC4	Prdx1
0	0.909771315	0.61	0.303	0	a34.OEC4	Fxyd1
0	0.895968169	0.998	0.928	0	a34.OEC4	Apoe
0	0.70082876	0.831	0.608	0	a34.OEC4	Glul
0	0.682708942	0.539	0.235	0	a34.OEC4	Vtn
0	0.66112602	0.852	0.364	0	a34.OEC4	Plp1
0	0.357141816	0.999	0.999	0	a34.OEC4	mt-Nd4
0	0.353123252	1	1	0	a34.OEC4	mt-Co3
0	0.317524231	1	1	0	a34.OEC4	mt-Cytb
0	0.283650097	1	1	0	a34.OEC4	mt-Atp6
3.57E-288	0.84547864	0.606	0.364	6.63E-284	a34.OEC4	Prdx6
1.55E-284	0.870469172	0.524	0.27	2.88E-280	a34.OEC4	Rgcc
2.55E-282	0.297926384	0.999	1	4.73E-278	a34.OEC4	mt-Nd1
1.37E-276	0.669695487	0.68	0.426	2.54E-272	a34.OEC4	Aldoc
4.34E-274	0.255197412	1	1	8.05E-270	a34.OEC4	mt-Co1
7.78E-264	0.273012601	0.999	0.999	1.44E-259	a34.OEC4	mt-Co2
1.05E-258	0.501885658	0.921	0.813	1.95E-254	a34.OEC4	Itm2b
1.53E-201	0.726988661	0.558	0.347	2.85E-197	a34.OEC4	Nnat
7.12E-167	0.655264431	0.552	0.365	1.32E-162	a34.OEC4	Sparc
5.84E-163	0.614261262	0.63	0.474	1.08E-158	a34.OEC4	Scd2
2.29E-161	0.307089557	0.946	0.94	4.26E-157	a34.OEC4	mt-Nd2
5.95E-134	0.544010142	0.603	0.458	1.10E-129	a34.OEC4	Cd63
1.58E-126	0.422084727	0.672	0.49	2.93E-122	a34.OEC4	Sepp1
1.46E-125	0.340178845	0.715	0.566	2.71E-121	a34.OEC4	Tmsb10
5.16E-111	0.288940326	0.849	0.845	9.57E-107	a34.OEC4	mt-Nd3
4.25E-81	0.469692338	0.542	0.452	7.88E-77	a34.OEC4	Gpm6b
1.81E-73	0.529084389	0.508	0.451	3.37E-69	a34.OEC4	15-Sep
3.09E-66	0.43218362	0.564	0.514	5.74E-62	a34.OEC4	Laptm4a
9.36E-65	0.288777925	0.627	0.522	1.74E-60	a34.OEC4	Sparcl1
7.30E-59	0.463270023	0.513	0.45	1.36E-54	a34.OEC4	Lamp1
9.41E-56	0.313918742	0.656	0.653	1.75E-51	a34.OEC4	mt-Nd5
7.01E-51	0.333500973	0.607	0.596	1.30E-46	a34.OEC4	mt-Nd4l
2.77E-14	0.252851837	0.508	0.529	5.13E-10	a34.OEC4	Ldhb
3.77E-14	0.295725044	0.489	0.519	7.00E-10	a34.OEC4	Slc25a4
0	1.568525727	0.944	0.263	0	a35.OEC5	Rgcc
0	1.557413424	0.566	0.051	0	a35.OEC5	Clca3a1
0	1.495493548	0.687	0.087	0	a35.OEC5	Agt
0	1.444242559	0.798	0.211	0	a35.OEC5	Hes5
0	1.437314692	0.94	0.208	0	a35.OEC5	Frzb
0	1.411151217	0.998	0.605	0	a35.OEC5	Fabp7
0	1.367655486	0.926	0.23	0	a35.OEC5	Vtn
0	1.358982638	1	0.703	0	a35.OEC5	Ptn
0	1.353266984	0.815	0.175	0	a35.OEC5	Tspan15
0	1.351979265	0.87	0.207	0	a35.OEC5	Gsn
0	1.275264132	0.995	0.462	0	a35.OEC5	Npy
0	1.208912798	0.721	0.15	0	a35.OEC5	Nr2f2
0	1.208299268	0.758	0.159	0	a35.OEC5	Igfbp5
0	1.189554646	0.523	0.097	0	a35.OEC5	Lrp4
0	1.179576981	0.795	0.187	0	a35.OEC5	Sash1
0	1.173369971	0.664	0.122	0	a35.OEC5	Paqr6
0	1.162288714	0.711	0.144	0	a35.OEC5	Matn4
0	1.159897749	0.996	0.415	0	a35.OEC5	Apod
0	1.153195668	0.815	0.212	0	a35.OEC5	Cmtm5
0	1.126368324	1	0.93	0	a35.OEC5	Apoe
0	1.115999952	0.502	0.139	0	a35.OEC5	Notch2
0	1.110556911	0.556	0.1	0	a35.OEC5	Nrarp
0	1.108708879	0.676	0.134	0	a35.OEC5	Hmgcs2
0	1.098569582	0.875	0.301	0	a35.OEC5	Ifi27
0	1.097925415	0.64	0.146	0	a35.OEC5	2310022B05Rik
0	1.095099413	0.886	0.279	0	a35.OEC5	Mmd2
0	1.090844595	0.931	0.301	0	a35.OEC5	Fxyd1
0	1.080485414	0.711	0.165	0	a35.OEC5	Edil3
0	1.06572297	0.903	0.369	0	a35.OEC5	Ncam1
0	1.056639577	0.995	0.374	0	a35.OEC5	Plp1
0	1.055043232	0.547	0.162	0	a35.OEC5	Ifi27l2a
0	1.048914893	0.661	0.14	0	a35.OEC5	Aspa
0	1.047097941	0.778	0.224	0	a35.OEC5	Phgdh
0	1.03731145	0.859	0.268	0	a35.OEC5	Kctd12
0	1.034045376	0.875	0.343	0	a35.OEC5	Nnat
0	1.021065118	0.672	0.164	0	a35.OEC5	Slc27a1
0	1.015226911	0.529	0.092	0	a35.OEC5	Bgn
0	1.002318905	0.739	0.191	0	a35.OEC5	Scrg1
0	0.991833996	0.76	0.223	0	a35.OEC5	Fxyd6
0	0.982434483	0.514	0.094	0	a35.OEC5	Wnt6
0	0.977271833	0.836	0.276	0	a35.OEC5	Fam213a
0	0.973144718	0.611	0.139	0	a35.OEC5	Psat1
0	0.966623118	0.769	0.263	0	a35.OEC5	Ifitm3
0	0.965954931	0.679	0.192	0	a35.OEC5	Timp3
0	0.962475085	0.889	0.276	0	a35.OEC5	Gja1
0	0.951752244	0.968	0.552	0	a35.OEC5	Prdx1
0	0.949583113	0.887	0.361	0	a35.OEC5	Prdx6
0	0.942142121	0.705	0.184	0	a35.OEC5	Lmo4
0	0.905666964	0.741	0.241	0	a35.OEC5	Cnn3
0	0.904309398	0.582	0.156	0	a35.OEC5	Sdc4
0	4.626049442	0.98	0.484	0	a36.Mes2	Ptgds
0	2.726476351	0.582	0.008	0	a36.Mes2	Dcn
0	2.398896236	0.677	0.027	0	a36.Mes2	Aebp1
0	2.369740084	0.622	0.009	0	a36.Mes2	Igf2
0	2.363888092	0.622	0.008	0	a36.Mes2	Slc6a13
0	2.173227528	0.541	0.005	0	a36.Mes2	Fmod
0	2.172900575	0.683	0.106	0	a36.Mes2	Igfbp2
0	2.083353268	0.577	0.043	0	a36.Mes2	Alcam
0	1.982911229	0.565	0.01	0	a36.Mes2	Ogn
0	1.913247913	0.534	0.014	0	a36.Mes2	Slc6a20a
0	1.904187685	0.574	0.122	0	a36.Mes2	Slc7a11
0	1.807275105	0.541	0.042	0	a36.Mes2	Rbp1
0	1.710283316	0.521	0.05	0	a36.Mes2	Lgals1
0	1.595507165	0.528	0.047	0	a36.Mes2	Nbl1
1.20E-289	1.592809926	0.605	0.137	2.22E-285	a36.Mes2	Nupr1
3.52E-257	1.675795915	0.902	0.443	6.53E-253	a36.Mes2	Atp1a2
4.56E-233	1.439972692	0.943	0.428	8.47E-229	a36.Mes2	Apod
4.80E-141	1.322693925	0.747	0.356	8.91E-137	a36.Mes2	Nnat
4.12E-138	0.958560889	0.527	0.169	7.65E-134	a36.Mes2	Ifitm2
1.90E-121	0.941411917	0.806	0.514	3.52E-117	a36.Mes2	Laptm4a
1.45E-99	0.874850889	0.625	0.249	2.70E-95	a36.Mes2	Vtn
5.10E-97	0.971935031	0.513	0.204	9.47E-93	a36.Mes2	Timp3
9.97E-96	0.906917822	0.58	0.257	1.85E-91	a36.Mes2	Tsc22d1
8.76E-83	0.788858125	0.741	0.443	1.63E-78	a36.Mes2	Itm2c
2.05E-75	0.752026735	0.565	0.272	3.81E-71	a36.Mes2	Pgrmc1
1.35E-40	0.524237425	0.515	0.277	2.50E-36	a36.Mes2	Ifitm3
3.11E-29	0.397976198	0.617	0.412	5.78E-25	a36.Mes2	Chchd10
1.13E-26	0.338834132	0.752	0.629	2.10E-22	a36.Mes2	Ndufa13
1.50E-24	0.438355552	0.518	0.337	2.78E-20	a36.Mes2	Minos1
6.75E-23	0.332866972	0.665	0.464	1.25E-18	a36.Mes2	Cd63
1.86E-21	0.29942822	0.832	0.766	3.44E-17	a36.Mes2	Cox6c
1.21E-16	0.258918095	0.64	0.503	2.25E-12	a36.Mes2	Myl6
1.78E-12	0.266435148	0.645	0.529	3.30E-08	a36.Mes2	Uqcr10
1.45E-11	0.334157031	0.562	0.468	2.70E-07	a36.Mes2	Gnas
0	1.123214311	0.772	0.602	0	a37.Neuron16	Mbp
0	1.052622654	0.71	0.462	0	a37.Neuron16	S100a5
0	1.045265154	0.767	0.53	0	a37.Neuron16	Pcp4
0	0.994257011	0.676	0.453	0	a37.Neuron16	Gng13
0	0.894314666	1	1	0	a37.Neuron16	mt-Co1
0	0.818152504	1	1	0	a37.Neuron16	mt-Co3
0	0.811272287	0.742	0.648	0	a37.Neuron16	mt-Nd5
0	0.803636651	1	1	0	a37.Neuron16	mt-Nd1
0	0.788359542	1	1	0	a37.Neuron16	mt-Cytb
0	0.787171697	1	0.999	0	a37.Neuron16	mt-Co2
0	0.783957304	1	0.999	0	a37.Neuron16	mt-Nd4
0	0.774645712	1	1	0	a37.Neuron16	mt-Atp6
0	0.766036013	0.908	0.841	0	a37.Neuron16	mt-Nd3
0	0.7381552	0.973	0.938	0	a37.Neuron16	mt-Nd2
0	0.661614161	0.865	0.829	0	a37.Neuron16	Cox8a
0	0.53622992	0.988	0.969	0	a37.Neuron16	Rps29
3.40E-307	0.59444159	0.77	0.603	6.32E-303	a37.Neuron16	Mt3
1.25E-236	0.518201573	0.839	0.829	2.31E-232	a37.Neuron16	Rplp1
1.16E-216	0.457801873	0.893	0.888	2.16E-212	a37.Neuron16	Rpl37
1.07E-211	0.46156387	0.873	0.864	1.98E-207	a37.Neuron16	Rpl38
1.24E-210	0.451646475	0.916	0.915	2.29E-206	a37.Neuron16	Fth1
1.16E-199	0.526780681	0.808	0.827	2.14E-195	a37.Neuron16	Cox4i1
1.22E-199	0.418497347	0.907	0.903	2.27E-195	a37.Neuron16	Rpl37a
1.42E-195	0.552664314	0.774	0.779	2.63E-191	a37.Neuron16	Cox7c
1.54E-185	0.521823258	0.774	0.76	2.86E-181	a37.Neuron16	Rps24
6.59E-170	0.667333719	0.64	0.594	1.22E-165	a37.Neuron16	mt-Nd4l
2.32E-166	0.42598768	0.83	0.827	4.31E-162	a37.Neuron16	Rps28
3.16E-160	0.524927433	0.747	0.768	5.87E-156	a37.Neuron16	Cox6c
1.61E-150	0.406972978	0.828	0.831	2.99E-146	a37.Neuron16	Rpl13a
2.86E-138	0.490863292	0.741	0.736	5.31E-134	a37.Neuron16	Calm2
6.07E-136	0.425713665	0.787	0.801	1.13E-131	a37.Neuron16	Rpl39
2.12E-120	0.479537451	0.697	0.727	3.94E-116	a37.Neuron16	Rps21
2.18E-115	0.524929203	0.655	0.685	4.06E-111	a37.Neuron16	Cox6a1
1.37E-114	0.422428294	0.754	0.782	2.53E-110	a37.Neuron16	Rpl26
2.71E-89	0.554974298	0.588	0.603	5.02E-85	a37.Neuron16	Usmg5
4.82E-75	0.541217295	0.566	0.595	8.95E-71	a37.Neuron16	Cox5b
2.05E-73	0.459858082	0.63	0.672	3.81E-69	a37.Neuron16	Ndufa4
1.05E-65	0.52893053	0.567	0.604	1.95E-61	a37.Neuron16	Atp5k
1.26E-56	0.428043975	0.581	0.617	2.33E-52	a37.Neuron16	Tpt1
1.09E-51	0.456248931	0.56	0.62	2.02E-47	a37.Neuron16	Atp5e
6.79E-51	0.461009284	0.563	0.629	1.26E-46	a37.Neuron16	Atp5j2
3.47E-48	0.428989016	0.566	0.632	6.44E-44	a37.Neuron16	Uqcr11
8.07E-45	0.517070803	0.507	0.552	1.50E-40	a37.Neuron16	Uqcrq
5.38E-42	0.43957573	0.557	0.634	9.99E-38	a37.Neuron16	Atp5l
1.42E-40	0.43912505	0.535	0.593	2.64E-36	a37.Neuron16	Cox7a2
2.96E-40	0.459503522	0.513	0.558	5.50E-36	a37.Neuron16	Sepw1
3.49E-37	0.500727739	0.504	0.564	6.49E-33	a37.Neuron16	Uqcrh
4.81E-33	0.456374936	0.506	0.568	8.93E-29	a37.Neuron16	2010107E04Rik
4.08E-30	0.429201152	0.515	0.596	7.58E-26	a37.Neuron16	Pfdn5
2.49E-12	0.404192846	0.435	0.509	4.61E-08	a37.Neuron16	Rpsa
0	2.881696473	0.904	0.055	0	a38.OPC	Olig1
0	2.294069553	0.786	0.023	0	a38.OPC	Tnr
0	2.20425046	0.733	0.012	0	a38.OPC	C1ql1
0	2.194676046	0.662	0.006	0	a38.OPC	Pdgfra
0	2.037808036	0.746	0.02	0	a38.OPC	Olig2
0	2.03478191	0.594	0.002	0	a38.OPC	Gpr17
0	2.00422272	0.821	0.05	0	a38.OPC	Pllp
0	1.912349373	0.605	0.039	0	a38.OPC	Lims2
0	1.809428137	0.668	0.03	0	a38.OPC	Lhfpl3
0	1.622593712	0.592	0.003	0	a38.OPC	3110035E14Rik
0	1.584809454	0.542	0.001	0	a38.OPC	Neu4
0	1.573043576	0.627	0.028	0	a38.OPC	Vcan
0	1.490038941	0.602	0.044	0	a38.OPC	Cacng4
0	1.410336425	0.579	0.017	0	a38.OPC	Sulf2
0	1.313845733	0.506	0.056	0	a38.OPC	Gjc3
0	1.104889915	0.529	0.057	0	a38.OPC	G0s2
8.03E-308	1.370139235	0.683	0.105	1.49E-303	a38.OPC	Epn2
6.90E-263	2.15269451	0.796	0.178	1.28E-258	a38.OPC	Sirt2
1.78E-233	1.158459191	0.554	0.087	3.30E-229	a38.OPC	Sox8
3.15E-221	1.288149312	0.69	0.14	5.85E-217	a38.OPC	Cntn1
5.29E-220	1.291853402	0.829	0.205	9.82E-216	a38.OPC	Scrg1
2.09E-218	1.766121848	0.746	0.199	3.87E-214	a38.OPC	Cspg5
3.41E-212	0.98335656	0.748	0.152	6.33E-208	a38.OPC	Bcan
5.27E-211	1.193588386	0.544	0.091	9.78E-207	a38.OPC	Tmem100
1.99E-207	1.121976323	0.529	0.086	3.69E-203	a38.OPC	Gltp
7.62E-207	1.029654432	0.589	0.104	1.41E-202	a38.OPC	Sox10
2.09E-195	1.211038054	0.662	0.141	3.87E-191	a38.OPC	Gm2a
4.33E-192	1.182041479	0.685	0.157	8.04E-188	a38.OPC	Arl2bp
9.38E-191	1.511519506	0.877	0.333	1.74E-186	a38.OPC	S100a1
9.00E-182	1.603209948	0.811	0.273	1.67E-177	a38.OPC	Ptprz1
4.75E-181	1.414541808	0.859	0.311	8.82E-177	a38.OPC	S100a16
9.89E-181	1.472012357	0.859	0.289	1.84E-176	a38.OPC	Cd9
2.56E-177	0.913133044	0.602	0.118	4.75E-173	a38.OPC	Lsamp
2.08E-170	0.893263645	0.63	0.131	3.86E-166	a38.OPC	Opcml
2.50E-163	0.879891766	0.607	0.125	4.64E-159	a38.OPC	Ramp1
6.42E-163	0.90554046	0.534	0.103	1.19E-158	a38.OPC	Nlgn3
2.03E-148	0.84551656	0.521	0.105	3.77E-144	a38.OPC	Qpct
3.56E-133	0.997104292	0.736	0.228	6.60E-129	a38.OPC	Atp6v0e
2.65E-123	1.189887838	0.549	0.135	4.92E-119	a38.OPC	Abhd2
2.15E-121	0.883381576	0.612	0.16	3.98E-117	a38.OPC	Matn4
1.92E-116	0.925743873	0.589	0.16	3.57E-112	a38.OPC	Deb1
5.06E-114	1.122712971	0.662	0.216	9.39E-110	a38.OPC	S100a13
2.80E-112	0.888339231	0.582	0.162	5.20E-108	a38.OPC	Tmem167
8.29E-102	0.900472843	0.96	0.843	1.54E-97	a38.OPC	Rpl13
6.77E-101	0.953568317	0.844	0.438	1.26E-96	a38.OPC	Marcks
1.62E-100	0.902200114	0.753	0.282	3.01E-96	a38.OPC	7-Sep
3.13E-97	1.030343593	0.945	0.592	5.81E-93	a38.OPC	Tuba1a
2.40E-92	0.940483839	0.798	0.355	4.45E-88	a38.OPC	Serpine2
5.37E-90	0.849606181	0.836	0.373	9.98E-86	a38.OPC	S100b
7.02E-43	0.882752502	0.547	0.249	1.30E-38	a38.OPC	Dynll2
