# Supplementary material for: Single-Cell RNA-Seq of Mouse Olfactory Bulb Reveals Cellular Heterogeneity and Activity-Dependent Molecular Census of Adult-Born Neurons
Source: Cell Rep. Author manuscript; Available in PMC 2019 Jan 22. (PMC6342206; doi:10.1016/j.celrep.2018.11.034)
Supplement: 3 [file NIHMS1516652-supplement-3.xls]

p_val	avg_logFC	pct.1	pct.2	p_val_adj	cluster	gene
0	2.827618172	0.99	0.463	0	n01	Gng13
0	2.821905341	0.943	0.482	0	n01	S100a5
0	1.83797509	0.439	0.031	0	n01	Acbd7
0	1.73952017	0.419	0.035	0	n01	Omp
0	1.648289707	0.933	0.579	0	n01	Tpt1
3.95E-294	1.476895646	0.463	0.094	7.33E-290	n01	Fam213b
1.83E-292	1.476030276	0.322	0.02	3.40E-288	n01	1700012B09Rik
1.13E-251	1.457334695	0.36	0.055	2.09E-247	n01	Atf5
4.43E-249	1.442482249	0.288	0.022	8.23E-245	n01	Stoml3
2.71E-232	1.341200269	0.28	0.025	5.02E-228	n01	1110017D15Rik
9.25E-240	1.332080076	0.269	0.016	1.72E-235	n01	Pth2
1.41E-292	1.306530096	0.552	0.254	2.61E-288	n01	Kif5b
0	1.278125089	0.999	0.962	0	n01	Rps29
0	1.275515437	0.928	0.61	0	n01	mt-Nd5
0	1.249572699	0.959	0.76	0	n01	Rpl39
2.44E-300	1.247315931	0.576	0.258	4.53E-296	n01	Atox1
1.13E-178	1.243676109	0.363	0.116	2.10E-174	n01	Mcf2l
0	1.191767942	0.997	0.922	0	n01	Rpl41
0	1.176841715	0.972	0.788	0	n01	Rplp1
0	1.146936526	0.961	0.757	0	n01	Fau
0	1.112638611	0.865	0.558	0	n01	mt-Nd4l
6.97E-151	1.108515822	0.277	0.058	1.29E-146	n01	Jakmip1
0	1.103111873	0.984	0.85	0	n01	Tmsb4x
0	1.098014219	1	1	0	n01	mt-Co1
7.87195559320609e-316	1.072825559	0.714	0.434	1.46103495809905e-311	n01	Gm9843
0	1.070633631	0.94	0.733	0	n01	Rps24
4.65E-204	1.034549466	0.532	0.252	8.62E-200	n01	Gm10073
7.58E-265	1.033464281	0.639	0.359	1.41E-260	n01	Pfdn2
0	1.028778865	0.97	0.835	0	n01	mt-Nd3
2.27E-155	1.02838473	0.422	0.193	4.21E-151	n01	Zfos1
0	1.024611546	1	0.998	0	n01	mt-Nd4
0	1.000840019	1	0.999	0	n01	mt-Co2
0	0.987643321	0.984	0.882	0	n01	Rpl37a
3.29E-159	0.953554803	0.509	0.272	6.11E-155	n01	Gm11808
0	0.942182098	1	1	0	n01	mt-Atp6
3.50E-146	0.940557535	0.423	0.197	6.50E-142	n01	Gm10076
1.71835965814042e-314	0.939494649	0.829	0.571	3.18927552550861e-310	n01	Rpl30
0	0.939162202	0.976	0.845	0	n01	Rpl38
0	0.937627875	0.896	0.666	0	n01	Rplp2
0	0.906753636	1	1	0	n01	mt-Cytb
6.51E-287	0.906373635	0.788	0.546	1.21E-282	n01	2010107E04Rik
0	0.906053837	0.996	0.93	0	n01	mt-Nd2
1.54E-222	0.893715012	0.719	0.481	2.86E-218	n01	Rps12
0	0.874389129	0.918	0.738	0	n01	Rpl26
9.57E-163	0.861388328	0.542	0.344	1.78E-158	n01	Ndufv3
1.13635098543487e-322	0.861195101	0.906	0.703	2.10906742896711e-318	n01	Rpl23a
1.76E-250	0.849396935	0.775	0.553	3.27E-246	n01	Pfdn5
1.98E-94	0.845421594	0.414	0.184	3.67E-90	n01	Doc2g
1.41E-113	0.834896747	0.428	0.228	2.62E-109	n01	Rps12-ps3
1.07E-115	0.820004735	0.444	0.244	1.98E-111	n01	Anapc13
4.04E-148	0.81004295	0.598	0.388	7.49E-144	n01	Rpl23a-ps3
3.02E-141	0.797202687	0.612	0.454	5.61E-137	n01	Gnb1
3.34E-217	0.771199538	0.783	0.59	6.20E-213	n01	Rpl28
3.18E-93	0.767297081	0.473	0.242	5.91E-89	n01	Mt2
0	0.766458291	1	1	0	n01	mt-Co3
1.95E-126	0.762478369	0.538	0.357	3.62E-122	n01	Wdr89
2.71E-143	0.728788145	0.579	0.41	5.03E-139	n01	Tomm7
3.04E-133	0.715676144	0.585	0.392	5.64E-129	n01	Ndufa1
1.59E-213	0.708962992	0.864	0.698	2.94E-209	n01	Rpl36
1.71E-253	0.707593834	0.932	0.792	3.17E-249	n01	Rps23
9.46E-136	0.704941779	0.558	0.409	1.75E-131	n01	Myeov2
5.84E-170	0.687686877	0.772	0.599	1.08E-165	n01	Atp5k
4.35E-204	0.687016447	0.858	0.686	8.07E-200	n01	Rps21
1.64E-147	0.674594352	0.714	0.542	3.04E-143	n01	Atp5h
7.14E-229	0.672700629	0.943	0.809	1.32E-224	n01	Rps28
2.16E-159	0.662591031	0.812	0.626	4.01E-155	n01	Rps7
2.85E-46	0.633945085	0.282	0.14	5.28E-42	n01	mt-Atp8
2.00E-114	0.629030696	0.618	0.476	3.71E-110	n01	Rps20
6.40E-69	0.627542598	0.388	0.253	1.19E-64	n01	Gm10263
8.82E-93	0.627327149	0.52	0.362	1.64E-88	n01	Rpl12
1.87E-185	0.619336622	0.881	0.747	3.46E-181	n01	Rpl21
1.48E-64	0.614211626	0.298	0.195	2.76E-60	n01	Gm10250
1.36E-138	0.609172875	0.78	0.625	2.52E-134	n01	Rps13
2.36E-195	0.607020009	0.928	0.809	4.38E-191	n01	Rpl13a
3.37E-76	0.601215604	0.47	0.33	6.26E-72	n01	Rpl22
0	0.598393766	1	0.999	0	n01	mt-Nd1
1.67E-151	0.587475377	0.885	0.733	3.09E-147	n01	Rpl32
1.39E-126	0.55575186	0.83	0.693	2.59E-122	n01	Rps18
1.74E-102	0.550400952	0.668	0.545	3.24E-98	n01	Ndufa3
1.22E-119	0.546469812	0.821	0.683	2.27E-115	n01	Rpl17
8.34E-108	0.539693688	0.735	0.629	1.55E-103	n01	Usmg5
6.35E-52	0.5386961	0.338	0.24	1.18E-47	n01	Gm9493
5.03E-122	0.535051899	0.815	0.693	9.34E-118	n01	Rps25
6.40E-143	0.525507685	0.925	0.815	1.19E-138	n01	Cox8a
4.95E-71	0.525338747	0.577	0.45	9.19E-67	n01	Cox7b
3.83E-46	0.523216013	0.265	0.178	7.10E-42	n01	Uba52
7.50E-106	0.522359207	0.765	0.639	1.39E-101	n01	Cox6b1
1.07E-106	0.519960122	0.788	0.66	1.98E-102	n01	Rpl23
1.20E-60	0.514822494	0.361	0.276	2.22E-56	n01	Ndufb3
1.54E-40	0.504581077	0.277	0.185	2.85E-36	n01	Sod1
5.36E-53	0.504080177	0.345	0.254	9.94E-49	n01	1810037I17Rik
4.46E-80	0.500683713	0.742	0.579	8.28E-76	n01	Rps9
3.38E-77	0.497764476	0.611	0.489	6.28E-73	n01	Rpl27
5.94E-85	0.495213437	0.781	0.663	1.10E-80	n01	Calm1
4.11E-84	0.489848315	0.703	0.597	7.63E-80	n01	Atp5j2
1.05E-84	0.485654163	0.686	0.577	1.94E-80	n01	Atp5e
4.91E-74	0.485434921	0.662	0.547	9.10E-70	n01	Uqcrh
8.98E-78	0.484115703	0.674	0.552	1.67E-73	n01	Rps2
0	2.103058342	0.677	0.033	0	n02	Nppa
0	1.707693258	0.569	0.03	0	n02	Apold1
0	1.686071632	0.519	0.009	0	n02	Grem1
0	1.65006479	0.757	0.094	0	n02	Kcnip2
0	1.394263706	0.949	0.281	0	n02	Calb2
2.11E-302	1.209904982	0.563	0.087	3.92E-298	n02	Cyth1
0	1.173642812	0.648	0.113	0	n02	Zic1
5.33E-231	1.172625724	0.442	0.064	9.90E-227	n02	Prss23
9.95E-269	1.123733084	0.515	0.08	1.85E-264	n02	Htr1f
1.62E-245	1.10208342	0.646	0.164	3.01E-241	n02	Slc1a3
6.28E-189	1.074973124	0.457	0.091	1.17E-184	n02	Cdkn1b
2.13E-261	1.056715377	0.35	0.026	3.96E-257	n02	Gpr22
2.81E-272	0.964056816	0.921	0.442	5.22E-268	n02	Atp2b1
1.25E-212	0.959245881	0.592	0.154	2.33E-208	n02	Msi2
3.26E-211	0.94160653	0.337	0.036	6.06E-207	n02	Rgs7
3.68E-198	0.936696869	0.457	0.091	6.82E-194	n02	Enho
1.59E-167	0.913103108	0.29	0.034	2.95E-163	n02	B3galt2
9.43E-211	0.904190413	0.26	0.016	1.75E-206	n02	Cnr1
9.13E-227	0.890242876	0.649	0.184	1.69E-222	n02	Serpine2
1.49E-175	0.853976653	0.69	0.256	2.77E-171	n02	Sp8
2.51E-143	0.820818859	0.295	0.046	4.65E-139	n02	G0s2
5.22E-130	0.815201866	0.365	0.083	9.68E-126	n02	Igsf21
2.19E-167	0.814702658	0.329	0.05	4.06E-163	n02	Necab1
5.39E-161	0.803006006	0.376	0.075	1.00E-156	n02	Fam49a
7.27E-141	0.793329496	0.293	0.046	1.35E-136	n02	Tle2
6.91E-127	0.777284069	0.314	0.062	1.28E-122	n02	Tmem176b
1.32E-264	0.772914535	0.95	0.641	2.45E-260	n02	H3f3b
2.55E-134	0.761315912	0.613	0.239	4.73E-130	n02	Tpi1
2.48E-125	0.750653547	0.342	0.077	4.60E-121	n02	Cygb
1.63E-145	0.749446703	0.295	0.048	3.03E-141	n02	Pde2a
3.21E-144	0.74699414	0.286	0.045	5.97E-140	n02	Pvrl3
6.87E-144	0.731824021	0.396	0.097	1.28E-139	n02	Hdac11
6.24E-109	0.731638386	0.466	0.161	1.16E-104	n02	Cited2
1.92E-129	0.730391002	0.338	0.074	3.56E-125	n02	Rgs3
5.33E-147	0.708178863	0.743	0.338	9.89E-143	n02	Zeb2
2.79E-133	0.687247366	0.433	0.124	5.17E-129	n02	Elmo1
2.67E-119	0.670402943	0.482	0.168	4.96E-115	n02	Got1
7.50E-124	0.666887859	0.263	0.045	1.39E-119	n02	Asic1
5.36E-116	0.641377089	0.367	0.104	9.94E-112	n02	Ppa1
1.23E-110	0.617505229	0.742	0.39	2.28E-106	n02	Mdh1
1.53E-87	0.611665684	0.397	0.142	2.84E-83	n02	Cask
1.87E-195	0.597725298	0.966	0.811	3.47E-191	n02	Ubb
1.23E-109	0.597663279	0.334	0.092	2.29E-105	n02	Ppargc1a
3.20E-141	0.596279241	0.892	0.545	5.94E-137	n02	Oaz1
8.41E-101	0.596243226	0.682	0.346	1.56E-96	n02	Atp5g3
3.16E-83	0.594071093	0.284	0.08	5.86E-79	n02	Gadd45g
3.81E-108	0.587964714	0.325	0.088	7.08E-104	n02	Pkp4
9.54E-108	0.582063604	0.513	0.203	1.77E-103	n02	1110001J03Rik
5.77E-103	0.57074196	0.348	0.105	1.07E-98	n02	Frrs1l
1.32E-50	0.560001704	0.367	0.165	2.44E-46	n02	Pcdh17
2.96E-109	0.559737779	0.703	0.353	5.50E-105	n02	Atp5g2
1.25E-111	0.55211733	0.689	0.336	2.31E-107	n02	Cirbp
1.13E-95	0.545967411	0.732	0.403	2.09E-91	n02	Gapdh
6.25E-78	0.539805783	0.257	0.07	1.16E-73	n02	Dlx6
7.89E-96	0.533107655	0.644	0.319	1.46E-91	n02	Atp5a1
7.67E-97	0.526444262	0.311	0.091	1.42E-92	n02	Laptm4b
1.03E-71	0.525813741	0.284	0.089	1.90E-67	n02	Sox2
1.15E-111	0.524206762	0.65	0.306	2.13E-107	n02	Atp6v1g1
5.76E-94	0.515243651	0.257	0.064	1.07E-89	n02	Fabp3
1.57E-271	0.949194365	0.266	0.03	2.92E-267	n03	Sox5
3.98E-128	0.690941326	0.34	0.118	7.38E-124	n03	Nfix
2.04E-106	0.676570884	0.26	0.089	3.78E-102	n03	Shtn1
4.90E-127	0.668681709	0.434	0.19	9.09E-123	n03	Sp9
7.86E-78	0.656531453	0.263	0.102	1.46E-73	n03	Nfia
1.37E-90	0.619488053	0.278	0.115	2.55E-86	n03	Nol4
9.16E-144	0.609746217	0.693	0.407	1.70E-139	n03	Dpysl2
7.36E-89	0.578066258	0.325	0.148	1.37E-84	n03	Dlx5
7.36E-102	0.563227904	0.415	0.203	1.37E-97	n03	H2afv
1.04E-144	0.558995229	0.721	0.427	1.94E-140	n03	Hmgb1
1.10E-142	0.549838958	0.743	0.474	2.04E-138	n03	Hint1
5.38E-94	0.543216	0.362	0.177	9.98E-90	n03	Bmyc
6.86E-76	0.525994287	0.363	0.187	1.27E-71	n03	Bnip3l
7.70E-128	0.497700045	0.74	0.464	1.43E-123	n03	Sumo2
8.25E-84	0.486783402	0.362	0.175	1.53E-79	n03	Pea15a
1.91E-80	0.475632961	0.494	0.289	3.55E-76	n03	Psip1
3.86E-101	0.474033333	0.562	0.317	7.16E-97	n03	Pfn2
2.61E-76	0.463772881	0.327	0.168	4.85E-72	n03	Vbp1
8.69E-69	0.462363954	0.287	0.139	1.61E-64	n03	Ttc9b
4.95E-82	0.461144602	0.521	0.305	9.18E-78	n03	Ypel3
1.67E-90	0.459895837	0.565	0.337	3.09E-86	n03	Map1lc3a
2.79E-77	0.458905121	0.544	0.331	5.18E-73	n03	Hmgn1
1.25E-61	0.448186839	0.394	0.231	2.32E-57	n03	Cnbp
7.81E-71	0.442845831	0.396	0.217	1.45E-66	n03	Scoc
1.26E-79	0.44247748	0.502	0.299	2.34E-75	n03	Edf1
7.59E-135	0.421238976	0.575	0.304	1.41E-130	n03	Marcksl1
2.96E-57	0.41994143	0.263	0.14	5.49E-53	n03	Pnrc1
7.41E-205	0.414324017	0.894	0.589	1.38E-200	n03	Ptma
4.88E-63	0.414001286	0.463	0.282	9.07E-59	n03	Dnajb6
1.81E-55	0.409084577	0.34	0.197	3.36E-51	n03	Anapc11
2.77E-86	0.407957168	0.716	0.49	5.14E-82	n03	Morf4l1
1.38E-59	0.407726037	0.306	0.168	2.56E-55	n03	Mrps14
1.92E-54	0.407685663	0.506	0.33	3.56E-50	n03	Sub1
8.09E-59	0.407137627	0.268	0.143	1.50E-54	n03	Trmt112
1.76E-116	0.399945853	0.798	0.542	3.27E-112	n03	Son
8.85E-54	0.395553892	0.322	0.191	1.64E-49	n03	Psma2
4.64E-58	0.39459995	0.277	0.149	8.62E-54	n03	Polr2m
8.81E-51	0.393081594	0.264	0.145	1.63E-46	n03	Aamp
1.14E-63	0.391006374	0.493	0.308	2.11E-59	n03	Mrfap1
1.35E-63	0.38934722	0.486	0.301	2.50E-59	n03	Sumo1
1.38E-70	0.388697645	0.437	0.261	2.56E-66	n03	Psmb6
5.55E-62	0.386248776	0.378	0.222	1.03E-57	n03	Phpt1
1.15E-56	0.385895962	0.388	0.227	2.13E-52	n03	Pcbp3
1.31E-63	0.383082217	0.506	0.317	2.43E-59	n03	Rbx1
0	2.543295037	0.826	0.063	0	n04	Sox11
0	2.457238442	0.982	0.429	0	n04	Tmsb10
0	2.091469657	0.833	0.096	0	n04	Igfbpl1
0	1.957135749	0.939	0.35	0	n04	Stmn1
0	1.94757223	0.841	0.15	0	n04	Tubb2b
0	1.936834065	0.816	0.128	0	n04	Stmn2
0	1.900104233	0.755	0.067	0	n04	Cd24a
0	1.886479096	0.862	0.232	0	n04	Sox4
0	1.819701046	0.793	0.129	0	n04	Hn1
0	1.64804974	0.814	0.228	0	n04	Tubb5
0	1.643610969	0.43	0.04	0	n04	Ccnd2
0	1.618468778	0.968	0.554	0	n04	Tuba1a
0	1.618331152	0.782	0.16	0	n04	Nnat
0	1.600163038	0.833	0.251	0	n04	Tubb3
0	1.583908653	0.571	0.05	0	n04	Gm9844
0	1.522957148	0.903	0.41	0	n04	H3f3a
0	1.425732604	0.583	0.085	0	n04	Nrep
0	1.401108028	0.435	0.022	0	n04	Islr2
0	1.340083367	0.493	0.06	0	n04	Zfp704
0	1.317315253	0.542	0.11	0	n04	Hmgn2
0	1.285971713	0.643	0.163	0	n04	Hnrnpa1
0	1.285136541	0.938	0.611	0	n04	Actb
0	1.278058605	0.45	0.071	0	n04	Gm17750
0	1.265698558	0.339	0.013	0	n04	Prokr2
0	1.262929072	0.839	0.347	0	n04	Rplp0
0	1.226033491	0.475	0.074	0	n04	Serf1
0	1.190812849	0.369	0.025	0	n04	Dpysl3
0	1.181953634	0.952	0.559	0	n04	Ftl1
0	1.164895709	0.778	0.301	0	n04	Ybx1
0	1.153828621	0.772	0.282	0	n04	Eif4a1
0	1.136883029	0.611	0.155	0	n04	Fabp5
0	1.113671369	0.692	0.211	0	n04	Dcx
0	1.094043469	0.496	0.093	0	n04	Gm3764
0	1.077125878	0.469	0.099	0	n04	Hmgb3
0	1.052056763	0.674	0.232	0	n04	Basp1
0	1.051182288	0.474	0.107	0	n04	Dlx2
0	1.026566967	0.346	0.044	0	n04	Gng2
0	1.003376284	0.722	0.271	0	n04	Eif4g2
0	0.993999123	0.664	0.23	0	n04	Snrpg
0	0.984424367	0.254	0.01	0	n04	Vcan
0	0.967874224	0.839	0.423	0	n04	Actg1
0	0.938847761	0.308	0.041	0	n04	Abracl
0	0.937113114	0.399	0.083	0	n04	Gm8730
0	0.936490582	0.425	0.097	0	n04	Hnrnpab
0	0.935881953	0.405	0.124	0	n04	Runx1t1
0	0.929801528	0.445	0.109	0	n04	Sbk1
0	0.912650792	0.311	0.042	0	n04	Klf7
0	0.911161289	0.253	0.017	0	n04	Carhsp1
0	0.906444589	0.363	0.069	0	n04	Cdk4
0	0.897782399	0.573	0.193	0	n04	Mllt11
0	0.890081094	0.523	0.169	0	n04	Dlx6os1
0	0.885829706	0.419	0.104	0	n04	Dbn1
0	0.885424071	0.504	0.154	0	n04	Snrpe
0	0.882033766	0.637	0.241	0	n04	Erh
0	0.863091744	0.383	0.088	0	n04	Hdac2
0	0.861644829	0.472	0.131	0	n04	Robo2
0	0.858325856	0.313	0.06	0	n04	Arx
0	0.852327621	0.845	0.482	0	n04	Rps4x
0	0.852147722	0.596	0.223	0	n04	Btf3
0	0.841642871	0.668	0.297	0	n04	Ncam1
0	0.830434986	0.283	0.047	0	n04	Cdca7
0	0.826910953	0.9	0.58	0	n04	Rps5
0	0.824754344	0.587	0.221	0	n04	Dlx1
0	0.818822643	0.434	0.125	0	n04	Arf4
0	0.812994325	0.666	0.277	0	n04	Marcks
0	0.806375254	0.445	0.135	0	n04	Ptp4a1
0	0.799040309	0.792	0.41	0	n04	Rpl7
0	0.795019565	0.265	0.044	0	n04	Ddah2
0	0.783850352	0.73	0.378	0	n04	Tcf4
6.04E-303	0.78244981	0.257	0.049	1.12E-298	n04	Med22
0	0.781274152	0.332	0.082	0	n04	Pafah1b3
0	0.775043342	0.489	0.177	0	n04	Set
0	0.77283337	0.357	0.091	0	n04	Gm8186
0	0.77002635	0.58	0.232	0	n04	Srsf3
0	0.755791632	0.844	0.506	0	n04	Rpl35
0	0.752242897	0.752	0.364	0	n04	Hnrnpk
0	0.752063989	0.405	0.122	0	n04	Eif3e
5.23709584591721e-322	0.745288256	0.39	0.12	9.72004989002235e-318	n04	Crmp1
3.02819709156549e-311	0.741956505	0.309	0.075	5.62E-307	n04	Ubald2
0	0.741819005	0.465	0.161	0	n04	Prmt1
0	0.738171217	0.471	0.162	0	n04	Ppdpf
0	0.736326673	0.83	0.457	0	n04	Cfl1
0	3.460193571	0.862	0.039	0	n05	Trh
5.35E-235	2.079137382	0.599	0.038	9.92E-231	n05	Th
9.46E-159	1.509577763	0.576	0.059	1.76E-154	n05	Resp18
1.56E-250	1.432544199	0.438	0.003	2.90E-246	n05	Prss12
7.19E-165	1.37940665	0.427	0.016	1.33E-160	n05	Syndig1l
5.23E-135	1.307413281	0.499	0.046	9.71E-131	n05	Sall3
1.97E-207	1.305213203	0.379	0.004	3.66E-203	n05	Fibcd1
5.03E-150	1.240245797	0.605	0.08	9.34E-146	n05	Lgr5
1.15E-102	1.192568258	0.684	0.215	2.14E-98	n05	Gad2
1.92E-137	1.099270807	0.411	0.027	3.56E-133	n05	Cacna2d2
1.07E-92	1.090464978	0.57	0.12	1.99E-88	n05	Pax6
5.64E-75	1.026715648	0.35	0.044	1.05E-70	n05	Nr2f1
1.16E-79	0.973185789	0.353	0.051	2.15E-75	n05	Pde1c
1.89E-85	0.942511907	0.666	0.202	3.51E-81	n05	Gria1
2.26E-91	0.883649738	0.332	0.034	4.19E-87	n05	Ajap1
3.21E-49	0.883447279	0.578	0.252	5.95E-45	n05	Zwint
2.33E-88	0.871608228	0.318	0.028	4.32E-84	n05	Kcnc2
2.73E-102	0.861230197	0.355	0.035	5.07E-98	n05	Sema3e
1.09E-75	0.853911178	0.78	0.322	2.02E-71	n05	Nrsn1
1.02E-81	0.841903479	0.507	0.116	1.89E-77	n05	Gaa
1.23E-93	0.831660996	0.504	0.109	2.27E-89	n05	Nxph1
8.76E-68	0.830431964	0.469	0.108	1.63E-63	n05	Impact
4.00E-61	0.795069428	0.814	0.483	7.42E-57	n05	Ndrg4
6.65E-76	0.788356191	0.302	0.042	1.23E-71	n05	Grip2
2.65E-98	0.754153256	0.26	0.012	4.91E-94	n05	Prkg2
1.84E-64	0.748923216	0.52	0.15	3.42E-60	n05	Hap1
6.71E-70	0.747605227	0.451	0.109	1.24E-65	n05	Iqsec3
1.37E-62	0.732921601	0.424	0.1	2.55E-58	n05	Homer2
9.91E-79	0.708548151	0.263	0.023	1.84E-74	n05	Whrn
8.76E-49	0.708351771	0.822	0.656	1.62E-44	n05	Mt1
2.10E-80	0.706629	0.316	0.049	3.90E-76	n05	Gabrd
3.25E-59	0.701010829	0.432	0.116	6.03E-55	n05	5330434G04Rik
2.30E-62	0.700206505	0.448	0.112	4.27E-58	n05	Abat
2.50E-42	0.69976225	0.597	0.252	4.63E-38	n05	Snca
2.55E-55	0.699630389	0.297	0.056	4.72E-51	n05	Atp2b4
1.19E-66	0.681519415	0.642	0.24	2.20E-62	n05	Slc32a1
5.66E-90	0.675370187	0.576	0.167	1.05E-85	n05	Ptpro
6.34E-60	0.654903071	0.276	0.048	1.18E-55	n05	Chrm2
5.11E-63	0.650830772	0.544	0.2	9.49E-59	n05	Cd63
8.76E-55	0.643665217	0.584	0.222	1.63E-50	n05	Nenf
2.58E-74	0.642996705	0.318	0.048	4.78E-70	n05	Tle4
3.52E-40	0.617353872	0.78	0.475	6.54E-36	n05	Celf4
4.56E-62	0.605420325	0.271	0.041	8.46E-58	n05	9330158H04Rik
1.95E-57	0.603587594	0.507	0.166	3.61E-53	n05	Sec14l1
7.84E-30	0.602877451	0.552	0.263	1.46E-25	n05	Tagln3
1.50E-55	0.602436688	0.467	0.15	2.78E-51	n05	Syn2
1.29E-61	0.582278417	0.255	0.036	2.40E-57	n05	Nptxr
2.66E-59	0.549227548	0.255	0.047	4.94E-55	n05	Acvr1c
4.66E-26	0.546179096	0.735	0.511	8.65E-22	n05	Aldoa
9.04E-51	0.545802748	0.35	0.091	1.68E-46	n05	Rpp25
3.46E-39	0.54562477	0.358	0.115	6.43E-35	n05	Crip2
1.47E-57	0.541221022	0.279	0.047	2.73E-53	n05	Ppm1h
2.23E-53	0.539418133	0.573	0.243	4.14E-49	n05	Etv1
2.14E-57	0.537835352	0.363	0.095	3.97E-53	n05	Plppr5
3.06E-58	0.535437955	0.326	0.07	5.68E-54	n05	Gprasp2
1.61E-66	0.52266129	0.358	0.084	2.99E-62	n05	Mgll
2.59E-41	0.521818715	0.663	0.327	4.80E-37	n05	Cisd1
1.35E-48	0.513449305	0.43	0.153	2.51E-44	n05	Cds2
9.25E-44	0.512468688	0.979	0.915	1.72E-39	n05	Malat1
4.77E-49	0.510126486	0.438	0.155	8.85E-45	n05	Atp1b2
3.67E-53	0.488559333	0.35	0.102	6.80E-49	n05	Pcsk2
7.83E-54	0.487799896	0.385	0.112	1.45E-49	n05	Gap43
6.61E-22	0.485646063	0.637	0.402	1.23E-17	n05	Bex2
6.33E-27	0.484671923	0.721	0.438	1.17E-22	n05	Gnas
2.32E-42	0.477057748	0.26	0.058	4.30E-38	n05	Kif21a
6.14E-44	0.463308121	0.302	0.084	1.14E-39	n05	Cd200
2.79E-39	0.460390864	0.472	0.191	5.17E-35	n05	Atp6v1a
5.68E-22	0.459265789	0.631	0.373	1.05E-17	n05	Ndufa11
5.91E-38	0.451949909	0.363	0.13	1.10E-33	n05	Prkacb
1.47E-55	0.441709044	0.286	0.071	2.73E-51	n05	Nlgn1
0	1.130395087	0.652	0.353	0	n06	Ahi1
4.96E-296	1.115595254	0.403	0.191	9.21E-292	n06	Cttnbp2
1.45E-254	1.045404082	0.385	0.164	2.70E-250	n06	Eml5
7.77E-220	0.999934876	0.353	0.145	1.44E-215	n06	4430402I18Rik
0	0.940525785	0.861	0.592	0	n06	Gria2
2.35E-196	0.915955012	0.36	0.176	4.37E-192	n06	Inpp5j
2.15E-236	0.872582206	0.434	0.249	3.99E-232	n06	Il1rapl1
4.55475811195725e-311	0.872309662	0.511	0.338	8.45E-307	n06	Luc7l2
5.58E-291	0.870488692	0.665	0.395	1.03E-286	n06	Grin2b
2.82E-289	0.858574286	0.451	0.294	5.23E-285	n06	Luc7l3
1.63E-212	0.838031995	0.344	0.186	3.02E-208	n06	Tmem191c
8.76E-245	0.835388843	0.387	0.237	1.63E-240	n06	Ddx17
5.08E-156	0.830706219	0.312	0.139	9.44E-152	n06	Gria3
2.90E-213	0.803102797	0.33	0.2	5.39E-209	n06	Ccnt2
8.04E-207	0.801238379	0.591	0.322	1.49E-202	n06	Epha5
3.42E-146	0.800640416	0.294	0.153	6.35E-142	n06	Kank3
3.34E-164	0.797720358	0.27	0.143	6.20E-160	n06	Rasa2
2.46322941446222e-314	0.793740883	0.645	0.487	4.57175379324187e-310	n06	Celf2
8.10E-289	0.762526828	0.646	0.487	1.50E-284	n06	Rsrp1
1.91E-112	0.760707953	0.294	0.144	3.55E-108	n06	Ano3
2.84E-184	0.750390945	0.269	0.166	5.28E-180	n06	Clk1
2.05E-264	0.748089503	0.492	0.368	3.81E-260	n06	Pnisr
1.22E-161	0.746275822	0.389	0.233	2.26E-157	n06	Prkca
1.06E-178	0.732497677	0.316	0.203	1.96E-174	n06	Gm27032
2.71E-221	0.713161444	0.512	0.38	5.03E-217	n06	Dclk1
4.24E-129	0.71006361	0.255	0.149	7.86E-125	n06	Pfkp
4.96E-164	0.707314933	0.303	0.196	9.21E-160	n06	Cit
2.52E-158	0.693436482	0.279	0.181	4.67E-154	n06	Tmem243
2.77E-179	0.692220344	0.317	0.222	5.15E-175	n06	Tnik
6.39E-210	0.680736985	0.369	0.298	1.19E-205	n06	Sfpq
1.30E-173	0.676087613	0.291	0.197	2.40E-169	n06	Snhg20
9.54E-200	0.671364858	0.405	0.292	1.77E-195	n06	Ank2
2.93E-266	0.650931616	0.724	0.609	5.43E-262	n06	Ddx5
1.59E-160	0.64062117	0.271	0.194	2.95E-156	n06	Phip
9.23E-219	0.616480932	0.459	0.38	1.71E-214	n06	Ogt
1.37E-128	0.614207105	0.318	0.198	2.55E-124	n06	Grin1
2.96E-153	0.608170199	0.295	0.22	5.50E-149	n06	Ank3
3.35E-154	0.607096072	0.396	0.307	6.22E-150	n06	Dlgap1
2.51E-187	0.603600598	0.349	0.282	4.66E-183	n06	Tia1
4.81E-193	0.594873687	0.4	0.329	8.93E-189	n06	Auts2
1.24E-160	0.591034435	0.298	0.23	2.29E-156	n06	Sf3b1
2.26E-144	0.589147461	0.301	0.227	4.20E-140	n06	Qk
2.70E-151	0.573489176	0.259	0.209	5.01E-147	n06	Sgip1
1.76E-170	0.545527151	0.298	0.251	3.28E-166	n06	Zranb2
5.25E-172	0.543639841	0.306	0.263	9.74E-168	n06	Mat2a
4.77E-148	0.528958297	0.529	0.432	8.86E-144	n06	Pbx1
5.62E-154	0.521196142	0.288	0.248	1.04E-149	n06	Srsf11
1.53E-152	0.502283448	0.324	0.287	2.84E-148	n06	Rbm4b
2.45E-140	0.48590872	0.371	0.323	4.55E-136	n06	Apc
9.43E-85	0.47262529	0.255	0.188	1.75E-80	n06	Cacna2d1
1.14E-123	0.470414216	0.303	0.257	2.12E-119	n06	Negr1
2.51E-159	0.464570304	0.322	0.304	4.65E-155	n06	Srsf5
1.02E-162	0.45601332	0.421	0.409	1.90E-158	n06	Srsf2
1.75E-95	0.453631229	0.251	0.188	3.26E-91	n06	Camk2a
2.22E-144	0.436327633	0.293	0.279	4.12E-140	n06	Hnrnph1
9.32E-97	0.412759136	0.327	0.277	1.73E-92	n06	Camk2b
1.15E-111	0.407372562	0.332	0.311	2.13E-107	n06	Bcl11a
7.30E-140	0.407304112	0.269	0.268	1.36E-135	n06	Fubp1
1.42E-140	0.406639266	0.26	0.254	2.64E-136	n06	Hnrnpdl
9.53E-142	0.40305822	0.255	0.249	1.77E-137	n06	Ewsr1
2.32E-151	0.399678468	0.298	0.299	4.31E-147	n06	Atrx
3.66E-108	0.380568969	0.495	0.452	6.80E-104	n06	Nrxn3
7.48E-98	0.374089248	0.494	0.443	1.39E-93	n06	Mef2c
2.66E-91	0.37164438	0.262	0.246	4.93E-87	n06	Ppp3ca
1.38E-78	0.3679625	0.719	0.63	2.56E-74	n06	Meis2
1.70E-119	0.349616512	0.284	0.282	3.16E-115	n06	Pura
9.38E-125	0.329500514	0.344	0.35	1.74E-120	n06	Map2
3.07E-109	0.319851245	0.272	0.274	5.70E-105	n06	Sptbn1
1.18E-136	0.305351661	0.32	0.34	2.20E-132	n06	Chd3
2.79E-125	0.291797851	0.395	0.418	5.18E-121	n06	Hnrnpa2b1
9.04E-137	0.287135273	0.38	0.417	1.68E-132	n06	Rbm39
3.93E-120	0.28542315	0.269	0.291	7.29E-116	n06	Klc1
9.07E-62	0.272822065	0.615	0.604	1.68E-57	n06	Mbp
1.39E-128	0.268575677	0.243	0.283	2.58E-124	n06	Tra2b
1.24E-64	0.256615881	0.576	0.546	2.29E-60	n06	Snap25
0	1.314757889	0.793	0.347	0	n07	C1qtnf4
0	1.273943668	0.558	0.198	0	n07	Shisa8
0	1.239147971	0.583	0.201	0	n07	Atp1a1
0	1.185684182	0.947	0.64	0	n07	Itm2b
0	1.143771726	0.313	0.085	0	n07	Penk
0	1.132522648	0.347	0.094	0	n07	Icam5
0	1.09136053	0.462	0.174	0	n07	Atp2b2
5.56E-277	1.072546332	0.274	0.086	1.03E-272	n07	Sema3c
0	0.995422965	0.516	0.225	0	n07	Plppr4
1.0401943952439e-312	0.955963977	0.281	0.085	0	n07	Kcnj4
1.05E-305	0.884881554	0.321	0.123	1.95E-301	n07	Gprc5b
5.44E-305	0.87775979	0.382	0.173	1.01E-300	n07	Ptprn
0	0.846972436	0.558	0.327	0	n07	Aplp1
1.79E-252	0.843591415	0.262	0.093	3.33E-248	n07	Grm5
1.34E-275	0.839551504	0.323	0.147	2.49E-271	n07	Slc4a10
8.24E-271	0.804581064	0.376	0.196	1.53E-266	n07	Cspg5
3.77E-225	0.771469233	0.266	0.108	7.00E-221	n07	Nrcam
3.70E-252	0.755593048	0.339	0.181	6.87E-248	n07	Gde1
0	0.750317546	0.472	0.306	0	n07	Pgrmc1
3.92E-227	0.73124595	0.279	0.157	7.28E-223	n07	Sez6
2.79E-201	0.70671971	0.255	0.141	5.17E-197	n07	Sag
8.37E-212	0.705858113	0.304	0.17	1.55E-207	n07	Aig1
2.20E-277	0.691199493	0.458	0.288	4.08E-273	n07	Nsg2
2.45E-191	0.690093966	0.27	0.146	4.54E-187	n07	Baiap2
1.61E-284	0.682337546	0.668	0.45	2.99E-280	n07	Selm
8.34882662973281e-313	0.666834575	0.636	0.461	0	n07	Rtn4
3.17E-205	0.662391965	0.262	0.155	5.88E-201	n07	Igf2bp3
2.05E-236	0.660063407	0.288	0.179	3.81E-232	n07	Gm26699
4.34E-176	0.657865338	0.301	0.156	8.06E-172	n07	Adgrb1
2.01E-213	0.655102905	0.293	0.178	3.73E-209	n07	Arl6ip5
8.02E-197	0.647855098	0.256	0.147	1.49E-192	n07	Emc4
9.88E-201	0.644884911	0.302	0.181	1.83E-196	n07	Gpr162
6.28E-235	0.643519453	0.368	0.236	1.17E-230	n07	Clcn3
8.57E-260	0.643276361	0.45	0.309	1.59E-255	n07	Nrxn2
4.73621236441727e-314	0.638248107	0.678	0.491	8.79041014835845e-310	n07	Atp6v0b
5.67E-228	0.604820207	0.392	0.272	1.05E-223	n07	Emc10
3.97E-204	0.597835126	0.258	0.155	7.37E-200	n07	Nat14
2.25715610229078e-313	2.477959268	0.781	0.019	0	n08	Cbln2
1.71E-280	2.42980239	0.789	0.071	3.18E-276	n08	Gucy1a3
3.11E-174	2.124500721	0.419	0.006	5.78E-170	n08	Calb1
9.67E-133	1.977659703	0.394	0.013	1.80E-128	n08	Gm2694
2.58E-194	1.950951996	0.649	0.031	4.79E-190	n08	Foxp2
5.15E-119	1.599283653	0.674	0.119	9.55E-115	n08	Dnm3
2.39E-133	1.446881071	0.366	0.006	4.43E-129	n08	Tnnt1
1.50E-76	1.242781759	0.62	0.137	2.78E-72	n08	Mir124-2hg
1.16E-63	1.240387068	0.366	0.043	2.16E-59	n08	Lbh
9.96E-93	1.213759834	0.319	0.011	1.85E-88	n08	Unc13c
1.28E-62	1.170077702	0.405	0.055	2.37E-58	n08	Lrfn5
4.33E-66	1.160909478	0.656	0.234	8.04E-62	n08	Tsc22d1
1.09E-59	1.158800726	0.29	0.023	2.02E-55	n08	Sorcs3
2.32E-61	1.148206737	0.642	0.203	4.30E-57	n08	Sncb
4.62E-67	1.116937648	0.276	0.015	8.58E-63	n08	Cbln1
3.30E-40	1.103837005	0.495	0.17	6.13E-36	n08	Pcdh10
6.37E-57	1.055177442	0.498	0.109	1.18E-52	n08	Rab3c
2.51E-75	1.021109822	0.789	0.466	4.65E-71	n08	Ldhb
3.58E-93	0.932667283	0.265	0.005	6.65E-89	n08	Hpcal1
4.30E-41	0.915996174	0.294	0.043	7.98E-37	n08	Cacnb2
5.80E-42	0.908118388	0.358	0.068	1.08E-37	n08	Rnd3
3.01E-45	0.877365391	0.491	0.13	5.58E-41	n08	Camk2d
3.75E-50	0.860749883	0.254	0.022	6.97E-46	n08	Spint2
8.20E-39	0.855041746	0.419	0.109	1.52E-34	n08	Gucy1b3
4.66E-40	0.833330337	0.401	0.096	8.65E-36	n08	Gda
1.14E-39	0.816164792	0.43	0.113	2.12E-35	n08	Syt4
2.56E-38	0.815866967	0.394	0.094	4.75E-34	n08	Dbp
2.54E-36	0.805912975	0.308	0.059	4.72E-32	n08	Ncald
4.21E-50	0.785179286	0.674	0.241	7.82E-46	n08	Nfib
5.30E-48	0.78479073	0.29	0.037	9.84E-44	n08	Hlf
9.49E-31	0.77709039	0.505	0.185	1.76E-26	n08	Pcdh7
1.25E-43	0.758691619	0.778	0.363	2.32E-39	n08	Ly6h
9.16E-29	0.757965499	0.487	0.181	1.70E-24	n08	Ntm
3.58E-34	0.752136204	0.62	0.26	6.64E-30	n08	Pcp4l1
2.24E-38	0.744310346	0.276	0.043	4.17E-34	n08	Rit2
8.71E-27	0.730624116	0.448	0.162	1.62E-22	n08	Bex1
8.27E-27	0.717568772	0.391	0.127	1.53E-22	n08	Tceal5
8.08E-41	0.705666629	0.731	0.34	1.50E-36	n08	Btg1
1.00E-23	0.697077505	0.369	0.122	1.86E-19	n08	Magi1
2.18E-20	0.696339023	0.269	0.075	4.05E-16	n08	Erbb4
2.29E-33	0.675745855	0.649	0.287	4.25E-29	n08	Stmn4
3.46E-47	0.647866367	0.444	0.117	6.42E-43	n08	Id2
6.10E-18	0.647628233	0.251	0.073	1.13E-13	n08	Adrbk2
3.08E-24	0.636309535	0.333	0.105	5.72E-20	n08	Tceal8
2.15E-25	0.625776474	0.262	0.062	3.99E-21	n08	Gphn
2.12E-23	0.61732673	0.677	0.391	3.94E-19	n08	Snrpn
6.89E-28	0.612867936	0.333	0.098	1.28E-23	n08	Cplx2
9.83E-25	0.607700795	0.427	0.159	1.82E-20	n08	Slc6a1
1.85E-17	0.607357263	0.505	0.26	3.44E-13	n08	Fkbp3
1.02E-23	0.606373535	0.315	0.096	1.89E-19	n08	Ccl27a
2.18E-29	0.60544808	0.595	0.262	4.05E-25	n08	Tshz1
1.46E-29	0.602706245	0.254	0.052	2.71E-25	n08	Tmem38a
1.30E-21	0.600192187	0.634	0.364	2.41E-17	n08	Mif
3.28E-21	0.580283085	0.272	0.078	6.10E-17	n08	Dtd1
1.19E-13	0.578140565	0.333	0.144	2.21E-09	n08	Paip1
6.01E-16	0.575993044	0.362	0.151	1.12E-11	n08	Pik3r1
4.32E-16	0.573448324	0.262	0.087	8.02E-12	n08	H2-D1
1.64E-18	0.570431176	0.502	0.244	3.05E-14	n08	Wbp5
1.86E-17	0.569807809	0.459	0.222	3.46E-13	n08	Higd1a
2.29E-31	0.563191506	0.391	0.125	4.24E-27	n08	Bcl11b
1.18E-32	0.562781323	0.857	0.514	2.18E-28	n08	Ptn
4.73E-27	0.551342476	0.556	0.247	8.78E-23	n08	Nap1l5
1.38E-20	0.547609341	0.685	0.416	2.57E-16	n08	Atp5g1
5.87E-18	0.544030468	0.452	0.209	1.09E-13	n08	Mpped2
6.38E-19	0.528866729	0.269	0.088	1.18E-14	n08	Pop5
1.21E-13	0.528002611	0.265	0.097	2.25E-09	n08	Bex4
6.69E-07	0.527685278	0.351	0.244	0.012417026	n08	Serpini1
5.54E-18	0.524111641	0.692	0.436	1.03E-13	n08	Prdx2
2.25E-13	0.520766672	0.434	0.221	4.17E-09	n08	Gabra2
3.90E-17	0.515012751	0.251	0.08	7.23E-13	n08	Dock10
4.81E-16	0.510184552	0.416	0.191	8.93E-12	n08	Mpc2
7.97E-18	0.503183583	0.71	0.456	1.48E-13	n08	Uqcrb
6.06E-14	0.498356037	0.265	0.1	1.13E-09	n08	Ptprz1
3.01E-20	0.494703632	0.602	0.318	5.58E-16	n08	Rab3a
4.48E-18	0.492867844	0.53	0.272	8.32E-14	n08	Prdx5
1.93E-16	0.490014056	0.276	0.097	3.59E-12	n08	Map3k1
3.00E-17	0.483260099	0.315	0.122	5.58E-13	n08	Nrsn2
1.63E-12	0.480005758	0.441	0.235	3.02E-08	n08	Paip2
1.10E-17	0.479871489	0.333	0.134	2.05E-13	n08	Cend1
7.53E-19	0.478029501	0.749	0.484	1.40E-14	n08	Slc25a4
6.96E-13	0.475039979	0.29	0.122	1.29E-08	n08	Spock3
1.66E-11	0.460028057	0.387	0.199	3.08E-07	n08	Eno1
3.96E-25	0.459834911	0.9	0.687	7.35E-21	n08	Ndufa4
4.30E-14	0.458666084	0.391	0.185	7.99E-10	n08	Atp6v1d
9.24E-15	0.445062545	0.33	0.142	1.72E-10	n08	Serp2
1.08E-16	0.44126015	0.254	0.088	2.01E-12	n08	Snx32
5.68E-16	0.439892811	0.534	0.291	1.05E-11	n08	Gng3
4.43E-14	0.438555955	0.609	0.369	8.21E-10	n08	Ndufb8
2.33E-14	0.437225854	0.452	0.234	4.33E-10	n08	Mpc1
2.50E-15	0.43714805	0.251	0.091	4.64E-11	n08	Arl2
6.04E-12	0.433824775	0.265	0.11	1.12E-07	n08	Auh
2.03E-10	0.433288528	0.412	0.225	3.77E-06	n08	Nop10
3.32E-17	0.432152925	0.717	0.461	6.17E-13	n08	Chchd10
4.03E-13	0.431854405	0.599	0.368	7.47E-09	n08	Ndufb2
1.22E-11	0.43048975	0.254	0.104	2.26E-07	n08	Xpr1
3.73E-18	0.428498219	0.835	0.668	6.92E-14	n08	Eif1
4.57E-162	2.304995996	0.56	0.048	8.49E-158	n09	Rprm
1.62E-85	1.945514277	0.308	0.018	3.01E-81	n09	Cartpt
2.15E-115	1.556574028	0.462	0.026	3.99E-111	n09	Ctxn3
6.24E-122	1.525676745	0.392	0.013	1.16E-117	n09	Inhba
1.58E-89	1.44774511	0.385	0.026	2.93E-85	n09	Brinp3
4.80E-104	1.418036642	0.392	0.021	8.90E-100	n09	Ccdc85a
1.56E-108	1.379640836	0.322	0.007	2.90E-104	n09	Prok2
1.04E-58	1.176625972	0.319	0.03	1.94E-54	n09	Trdn
1.32E-43	1.151217453	0.374	0.078	2.44E-39	n09	Wwp1
1.22E-44	1.085875497	0.491	0.137	2.27E-40	n09	Kcnd2
4.22E-53	1.05397393	0.289	0.029	7.83E-49	n09	Itpr1
1.92E-47	1.050742562	0.267	0.029	3.56E-43	n09	Tjp1
1.66E-40	1.006863193	0.337	0.063	3.08E-36	n09	Chn1
5.02E-34	0.983175871	0.429	0.136	9.33E-30	n09	Adgrb3
4.93E-30	0.842516177	0.355	0.103	9.16E-26	n09	Smap1
8.32E-23	0.797110813	0.319	0.095	1.54E-18	n09	Phactr3
1.20E-24	0.781588334	0.253	0.057	2.23E-20	n09	Cpne5
1.74E-19	0.745627939	0.33	0.133	3.23E-15	n09	Tcaf1
3.23E-20	0.723419975	0.355	0.129	6.00E-16	n09	Cadm3
1.14E-48	0.650958176	0.853	0.777	2.12E-44	n09	Calm2
4.81E-19	0.649802783	0.451	0.203	8.92E-15	n09	Eno2
1.63E-50	0.646543601	0.934	0.807	3.03E-46	n09	Ckb
2.77E-12	0.59676715	0.256	0.103	5.14E-08	n09	4-Sep
3.02E-17	0.583771868	0.414	0.19	5.60E-13	n09	Gng4
5.21E-12	0.572406084	0.473	0.285	9.67E-08	n09	Ccdc88a
9.52E-13	0.559207583	0.26	0.099	1.77E-08	n09	Slitrk4
4.00E-11	0.556710479	0.341	0.172	7.43E-07	n09	Gnai1
2.67E-11	0.54702984	0.322	0.153	4.96E-07	n09	Plcb1
3.16E-11	0.541623865	0.333	0.159	5.86E-07	n09	Rprml
8.00E-11	0.512095383	0.341	0.176	1.49E-06	n09	Celf3
2.83E-10	0.511057105	0.275	0.133	5.25E-06	n09	Limd2
1.48E-08	0.500128789	0.319	0.181	0.000274562	n09	Dtx3
1.55E-10	0.492695057	0.267	0.127	2.87E-06	n09	Tceal3
6.92E-08	0.487124601	0.293	0.179	0.001284377	n09	Jund
6.94E-10	0.486083869	0.454	0.283	1.29E-05	n09	Fez1
6.60E-10	0.481348009	0.271	0.125	1.22E-05	n09	Arhgap20
2.31E-13	0.478821476	0.253	0.102	4.29E-09	n09	Tceal6
4.12E-10	0.476730548	0.26	0.128	7.65E-06	n09	Celf5
4.83E-09	0.468870961	0.308	0.166	8.96E-05	n09	H2afy
2.47E-11	0.468189896	0.538	0.344	4.58E-07	n09	6330403K07Rik
1.57E-08	0.455955004	0.297	0.158	0.000290521	n09	Ppp1r2
1.61E-10	0.450090918	0.355	0.183	2.99E-06	n09	Map2k1
1.78E-08	0.438987139	0.26	0.124	0.000330181	n09	Rasl11b
8.52E-12	0.415426964	0.509	0.307	1.58E-07	n09	Map1b
2.10E-07	0.413125206	0.282	0.154	0.003890828	n09	Pcdh9
8.86E-10	0.41302804	0.319	0.166	1.64E-05	n09	Hprt
1.74E-07	0.410522376	0.425	0.266	0.003237215	n09	Cxx1a
1.90E-05	0.409845928	0.278	0.167	0.3521738	n09	Ncs1
7.69E-06	0.391181732	0.289	0.17	0.142724186	n09	Zfand6
5.86E-09	0.387088904	0.311	0.164	0.000108838	n09	Cystm1
1.53E-06	0.386369553	0.366	0.252	0.028443055	n09	Ywhaz
5.93E-61	1.210946315	0.385	0.038	1.10E-56	n10	A830018L16Rik
1.08E-37	1.199293322	0.35	0.068	2.01E-33	n10	Rrbp1
2.73E-35	1.103037873	0.402	0.093	5.06E-31	n10	Lgr4
2.28E-45	1.073666047	0.444	0.091	4.23E-41	n10	Gabra5
5.54E-29	1.019686698	0.697	0.615	1.03E-24	n10	Pcp4
7.33E-45	0.987302858	0.295	0.03	1.36E-40	n10	Gfra2
1.00E-31	0.922372981	0.274	0.041	1.86E-27	n10	Pcdh20
4.62E-49	0.82987769	0.927	0.527	8.57E-45	n10	Synpr
3.20E-33	0.711219991	0.346	0.074	5.94E-29	n10	Fam163b
9.60E-26	0.682667771	0.427	0.14	1.78E-21	n10	Gabrb3
8.77E-20	0.680743871	0.372	0.124	1.63E-15	n10	Oxr1
1.63E-18	0.603110304	0.282	0.083	3.03E-14	n10	Tm6sf1
7.42E-22	0.562586398	0.389	0.136	1.38E-17	n10	Syt6
2.75E-19	0.549971998	0.782	0.498	5.11E-15	n10	Gad1
1.97E-14	0.542252247	0.274	0.091	3.65E-10	n10	Rgs10
1.02E-09	0.512503446	0.402	0.214	1.89E-05	n10	Opcml
3.41E-13	0.493653426	0.402	0.183	6.33E-09	n10	Zcchc18
2.07E-13	0.474423152	0.641	0.391	3.84E-09	n10	H2afz
1.46E-17	0.471772469	0.265	0.082	2.72E-13	n10	Syt5
2.53E-16	0.46735154	0.333	0.125	4.69E-12	n10	Zbtb38
7.67E-15	0.466717803	0.333	0.13	1.42E-10	n10	Hagh
3.54E-16	0.460889256	0.329	0.123	6.56E-12	n10	Gnl3l
8.47E-09	0.45574104	0.269	0.121	0.00015721	n10	Tmem35
1.68E-08	0.444171466	0.269	0.119	0.000312224	n10	Rraga
3.19E-14	0.427703691	0.56	0.307	5.92E-10	n10	Vdac1
3.95E-12	0.422430533	0.274	0.107	7.34E-08	n10	Prkar1b
1.05E-07	0.415174658	0.265	0.123	0.001943959	n10	Tmem158
5.92E-05	0.414747156	0.415	0.273	1	n10	Xist
5.83E-11	0.411354665	0.368	0.179	1.08E-06	n10	Ghitm
4.16E-18	0.408389817	0.329	0.121	7.73E-14	n10	Gadd45gip1
4.11E-12	0.407694303	0.299	0.127	7.64E-08	n10	Arxes1
8.29E-10	0.400761685	0.342	0.17	1.54E-05	n10	Ndn
3.38E-13	0.400535474	0.397	0.194	6.27E-09	n10	Sh3bp1
3.17E-13	0.397753164	0.308	0.127	5.88E-09	n10	Arhgap5
5.73E-16	0.391408936	0.697	0.421	1.06E-11	n10	Sec62
8.78E-10	0.388113816	0.603	0.385	1.63E-05	n10	Ngfrap1
4.01E-11	0.388058212	0.692	0.47	7.45E-07	n10	Gpx4
5.89E-15	0.387626909	0.329	0.136	1.09E-10	n10	Sh3gl2
5.50E-13	0.387112469	0.261	0.099	1.02E-08	n10	Dusp3
3.24E-12	0.386704381	0.368	0.172	6.01E-08	n10	Btbd1
6.03E-11	0.384149287	0.265	0.108	1.12E-06	n10	Micu3
5.32E-16	0.383403943	0.56	0.304	9.87E-12	n10	Ndufs7
5.49E-12	0.382630153	0.286	0.119	1.02E-07	n10	6430548M08Rik
3.04E-11	0.378209946	0.359	0.172	5.64E-07	n10	Tspyl4
0	1.301621799	0.614	0.125	0	n11	Cpne6
0	1.003459451	0.667	0.158	0	n11	Gpsm1
4.57E-269	0.934710616	0.289	0.03	8.48E-265	n11	Scgn
0	0.870777304	0.392	0.058	0	n11	Cdkn1a
0	0.867572915	0.893	0.466	0	n11	Dynll1
4.90E-296	0.824225606	0.525	0.132	9.10E-292	n11	Grb2
0	0.79993673	0.534	0.122	0	n11	Stxbp6
7.57E-279	0.780792819	0.797	0.357	1.40E-274	n11	Nme1
0	0.77736874	0.581	0.154	0	n11	Atp6v1g2
4.44659081257122e-323	0.766796727	0.371	0.058	8.25287254813218e-319	n11	Ptk2b
0	0.763770834	0.609	0.174	0	n11	Nrip3
6.22E-265	0.72561069	0.476	0.124	1.16E-260	n11	Mtfp1
1.14E-267	0.718412541	0.467	0.118	2.11E-263	n11	Syn1
1.91E-286	0.715785543	0.713	0.269	3.55E-282	n11	Ywhah
1.65E-298	0.69973124	0.524	0.142	3.06E-294	n11	Dync1i1
7.05E-262	0.678347574	0.558	0.176	1.31E-257	n11	Pnmal2
1.13195029826145e-315	0.672398878	0.46	0.107	2.10089975357325e-311	n11	Rbfox3
8.31E-244	0.671585169	0.757	0.338	1.54E-239	n11	Fkbp1a
5.29E-219	0.660533162	0.552	0.193	9.82E-215	n11	Sh3bgrl3
1.48E-214	0.637863339	0.62	0.244	2.74E-210	n11	Ube2e3
1.42E-248	0.630407064	0.781	0.36	2.63E-244	n11	Tubb2a
4.68E-281	0.627208618	0.635	0.225	8.69E-277	n11	Mapk1
6.11E-270	0.618321024	0.551	0.177	1.13E-265	n11	Napb
3.78E-259	0.61551861	0.27	0.037	7.01E-255	n11	Snx7
3.28E-208	0.611959412	0.626	0.256	6.09E-204	n11	Ppp1cc
7.75E-212	0.609956104	0.43	0.126	1.44E-207	n11	Ctxn1
1.27E-232	0.607895127	0.549	0.193	2.36E-228	n11	Prune2
0	0.601268274	0.543	0.156	0	n11	Psd3
1.10E-231	0.595467611	0.639	0.254	2.03E-227	n11	Atp6v1e1
8.88E-209	0.591018448	0.464	0.149	1.65E-204	n11	Fscn1
2.76E-239	0.590767249	0.428	0.118	5.13E-235	n11	Pacsin1
2.43E-256	0.590370457	0.654	0.254	4.51E-252	n11	Vamp2
5.52E-214	0.586221281	0.551	0.202	1.02E-209	n11	Chd3os
4.83E-250	0.573236481	0.39	0.097	8.97E-246	n11	Fgf12
5.78E-190	0.572090334	0.449	0.15	1.07E-185	n11	Kif2a
2.03E-298	0.571022336	0.451	0.119	3.77E-294	n11	Camkv
1.03E-220	0.569862231	0.606	0.239	1.91E-216	n11	Zfand5
1.81E-211	0.566637662	0.484	0.163	3.36E-207	n11	Ppp3r1
1.31E-207	0.56612772	0.333	0.081	2.43E-203	n11	Ap1s2
2.85E-281	0.56318165	0.394	0.094	5.29E-277	n11	Rragd
1.68E-227	0.562349236	0.809	0.408	3.12E-223	n11	Cox5a
1.92E-152	0.554980916	0.364	0.117	3.56E-148	n11	S100a10
3.43E-268	0.554672427	0.528	0.171	6.36E-264	n11	Arf3
5.53E-201	0.553806747	0.308	0.07	1.03E-196	n11	Stk32c
9.73E-224	0.547360224	0.59	0.229	1.81E-219	n11	Gabarapl1
7.54E-243	0.541704996	0.276	0.048	1.40E-238	n11	Wipf3
2.10E-226	0.538508538	0.346	0.085	3.91E-222	n11	Rap1gds1
6.60E-226	0.535188417	0.285	0.057	1.22E-221	n11	Necab3
1.62E-218	0.531515498	0.496	0.171	3.00E-214	n11	Pkig
1.78E-216	0.527396509	0.424	0.131	3.31E-212	n11	Ppm1e
1.36E-188	0.521476964	0.37	0.11	2.53E-184	n11	Phyhipl
7.06E-257	0.520761637	0.445	0.131	1.31E-252	n11	Ociad2
4.03E-265	0.520091193	0.406	0.111	7.48E-261	n11	Kcnb2
1.52E-213	0.519523344	0.423	0.131	2.82E-209	n11	Anks1b
7.10E-221	0.516993518	0.262	0.048	1.32E-216	n11	Myo16
2.16E-230	0.514230414	0.383	0.106	4.02E-226	n11	Usp46
2.93E-257	0.514075121	0.407	0.116	5.44E-253	n11	Rasgrp1
8.46E-251	0.511610404	0.524	0.181	1.57E-246	n11	Stxbp1
1.25E-242	0.506677302	0.318	0.071	2.32E-238	n11	Ddn
1.52E-129	1.117230941	0.57	0.047	2.82E-125	n12	Tpbg
1.01E-96	1.055133776	0.84	0.2	1.87E-92	n12	Cplx1
1.80E-88	0.938720385	0.899	0.274	3.34E-84	n12	Cycs
2.60E-97	0.856398108	0.73	0.151	4.82E-93	n12	Tpm1
1.35E-87	0.805011179	0.641	0.128	2.50E-83	n12	Tiam2
1.18E-96	0.7931373	0.439	0.037	2.20E-92	n12	Dusp14
1.94E-153	0.789694769	0.637	0.078	3.60E-149	n12	Syt10
2.39E-87	0.748972203	0.523	0.081	4.44E-83	n12	Limch1
9.05E-118	0.742351596	0.549	0.069	1.68E-113	n12	Rbfox1
2.81E-90	0.738633339	0.692	0.157	5.22E-86	n12	Ppp1r16b
3.08E-85	0.722893986	0.759	0.201	5.72E-81	n12	1700020I14Rik
1.38E-80	0.719153792	0.646	0.148	2.57E-76	n12	Snn
2.85E-89	0.69627768	0.439	0.05	5.29E-85	n12	Ralyl
4.54E-78	0.673520584	0.667	0.166	8.44E-74	n12	Ubl3
9.25E-120	0.671434502	0.485	0.054	1.72E-115	n12	Kcna4
8.89E-97	0.669031433	0.532	0.084	1.65E-92	n12	Kcnab3
4.84E-85	0.652504323	0.443	0.058	8.98E-81	n12	Ube2ql1
5.81E-93	0.651869637	0.532	0.089	1.08E-88	n12	Hpcal4
1.10E-72	0.650190331	0.384	0.046	2.04E-68	n12	Fam81a
2.96E-88	0.649327113	0.422	0.047	5.50E-84	n12	Avpi1
5.97E-83	0.646382123	0.473	0.074	1.11E-78	n12	Tmod1
2.31E-105	0.642519445	0.595	0.107	4.28E-101	n12	Kcnh7
3.61E-110	0.641411783	0.793	0.197	6.70E-106	n12	Sipa1l1
3.46E-74	0.632072701	0.304	0.025	6.41E-70	n12	Crhbp
3.62E-127	0.628718326	0.608	0.1	6.71E-123	n12	Grin2a
2.20E-95	0.626403302	0.882	0.283	4.08E-91	n12	Cox14
2.98E-73	0.624334117	0.506	0.099	5.54E-69	n12	Ypel5
3.08E-97	0.620513941	0.831	0.245	5.72E-93	n12	Slc25a5
4.83E-216	1.013219858	0.436	0.373	8.97E-212	n13	Ptgds
0	0.990202873	0.707	0.524	0	n13	Dbi
1.8998237110343e-317	0.983103673	0.355	0.198	3.52607280767967e-313	n13	S100b
0	0.976191776	0.586	0.441	0	n13	Fabp7
0	0.954246898	0.408	0.239	0	n13	Aldoc
0	0.900573926	0.773	0.612	0	n13	Mt3
5.45E-247	0.89820101	0.328	0.197	1.01E-242	n13	Mobp
0	0.885920256	0.927	0.859	0	n13	Apoe
0	0.871562084	0.914	0.857	0	n13	Fth1
6.94E-181	0.865658354	0.308	0.216	1.29E-176	n13	Apod
0	0.855303148	0.514	0.364	0	n13	Glul
0	0.688958533	0.904	0.87	0	n13	Cst3
4.16E-186	0.680018136	0.265	0.194	7.72E-182	n13	Plp1
3.66E-282	0.672608758	0.261	0.194	6.80E-278	n13	Ndrg2
1.37E-246	0.537318573	0.261	0.238	2.54E-242	n13	Cnot3
1.0217277555997e-320	0.526242451	0.325	0.331	1.89632671439304e-316	n13	Prdx1
0	0.496389546	0.652	0.641	0	n13	Cox6a1
0	0.486305676	0.393	0.416	0	n13	Ndufb9
3.95252516672997e-323	0.449751019	0.328	0.347	7.33588670945083e-319	n13	Uqcc2
7.06027790179935e-314	0.434395246	0.567	0.58	0	n13	Uqcr11
2.24E-248	0.418818565	0.746	0.741	4.15E-244	n13	Cox6c
0	0.405790291	0.498	0.532	5.19E-305	n13	Uqcrq
1.10E-231	0.390875607	0.774	0.774	2.04E-227	n13	Cox7c
5.66E-234	0.38970752	0.805	0.818	1.05E-229	n13	Cox4i1
1.51E-192	0.376325814	0.884	0.872	2.81E-188	n13	Rpl37
3.93E-216	0.364723441	0.367	0.37	7.30E-212	n13	Camk2n1
9.30E-284	0.363021406	0.558	0.6	1.73E-279	n13	Cox5b
2.63831054879226e-321	0.331662428	0.383	0.443	4.89670437855843e-317	n13	Calm3
1.00E-204	0.328150807	0.669	0.693	1.86E-200	n13	Rpl14
7.53E-209	0.323211531	0.697	0.721	1.40E-204	n13	Rps15
7.23E-280	0.30985115	0.318	0.384	1.34E-275	n13	Ndufc1
3.35E-167	0.308745405	0.741	0.757	6.23E-163	n13	Rpl35a
2.72E-252	0.303905579	0.512	0.563	5.05E-248	n13	Sepw1
3.38E-274	0.301321509	0.431	0.499	6.28E-270	n13	Uqcr10
3.73E-253	0.296812666	0.618	0.68	6.93E-249	n13	Rpl31
4.63E-242	0.289236179	0.547	0.614	8.59E-238	n13	Atp5l
8.04198423388406e-316	0.288884747	0.326	0.413	1.49259227380888e-311	n13	Ndufa6
1.90E-292	0.286368295	0.429	0.508	3.53E-288	n13	Ndufa2
4.74E-272	0.285472522	0.445	0.52	8.79E-268	n13	Rpl22l1
2.97E-258	0.282815397	0.487	0.563	5.52E-254	n13	Rpl36a
3.36E-212	0.281727526	0.293	0.323	6.23E-208	n13	Ncdn
8.43E-135	0.280898161	0.814	0.82	1.56E-130	n13	Rpl13
1.15E-64	0.603033878	0.402	0.33	2.14E-60	n14	Cadm2
2.99E-63	0.550205134	0.411	0.347	5.54E-59	n14	Scd2
2.82E-59	0.463555774	0.862	0.873	5.23E-55	n14	Rps27
9.40E-62	0.44320499	0.293	0.297	1.75E-57	n14	Atp6v0e2
2.37E-44	0.367086292	0.736	0.754	4.39E-40	n14	Rps8
1.96E-33	0.336043503	0.781	0.79	3.63E-29	n14	Rps19
2.02E-53	0.323015975	0.27	0.294	3.75E-49	n14	Tmem59
1.70E-67	0.300357946	0.459	0.496	3.16E-63	n14	Selk
5.87E-58	0.296594407	0.434	0.511	1.09E-53	n14	Rps27rt
4.67E-51	0.276599396	0.242	0.258	8.67E-47	n14	Mgst3
3.32E-55	0.254634973	0.228	0.287	6.16E-51	n14	Tomm20
9.36E-124	2.104906975	1	0.486	1.74E-119	n15	Snhg11
6.23E-79	1.890940497	0.533	0.006	1.16E-74	n15	Coro6
1.03E-120	1.809529894	1	0.702	1.91E-116	n15	Meg3
1.63E-39	1.73197152	0.556	0.05	3.02E-35	n15	Abi3bp
1.09E-33	1.549894076	0.689	0.156	2.02E-29	n15	Unc80
6.34E-61	1.480099582	0.978	0.435	1.18E-56	n15	Srrm2
2.78E-31	1.468011013	0.6	0.125	5.16E-27	n15	Nav1
1.00E-45	1.462060412	0.333	0.004	1.86E-41	n15	Ryr1
3.15E-36	1.45765272	0.422	0.024	5.86E-32	n15	Arap2
2.35E-26	1.449028006	0.511	0.089	4.36E-22	n15	Tmem108
8.34E-29	1.418937953	0.378	0.027	1.55E-24	n15	Cux2
3.45E-24	1.390175561	0.456	0.072	6.40E-20	n15	Pclo
1.49E-37	1.380855275	0.4	0.018	2.77E-33	n15	Akap13
5.49E-34	1.374602007	0.611	0.084	1.02E-29	n15	Tshz2
5.40E-26	1.371427402	0.467	0.062	1.00E-21	n15	Pcdh15
7.78E-34	1.350677798	0.311	0.008	1.44E-29	n15	Rreb1
2.46E-32	1.310814717	0.289	0.007	4.56E-28	n15	Rasa4
8.72E-22	1.304378256	0.533	0.127	1.62E-17	n15	Cacnb4
2.61E-29	1.294720328	0.422	0.035	4.84E-25	n15	Rapgef3
5.34E-32	1.288279143	0.322	0.011	9.90E-28	n15	Rab26
9.88E-32	1.276161898	0.644	0.111	1.83E-27	n15	Plekha5
8.94E-24	1.273697172	0.567	0.128	1.66E-19	n15	Pdlim7
5.09E-27	1.268705998	0.333	0.019	9.46E-23	n15	Ppfibp1
5.04E-30	1.258297996	0.744	0.188	9.36E-26	n15	Zcchc7
1.06E-27	1.241068124	0.267	0.008	1.97E-23	n15	Rgs11
3.06E-29	1.22559038	0.378	0.025	5.68E-25	n15	Slc38a3
8.99E-23	1.211729888	0.456	0.072	1.67E-18	n15	Epb41l1
2.90E-21	1.199449194	0.744	0.324	5.39E-17	n15	Acp1
5.79E-19	1.188127122	0.489	0.107	1.07E-14	n15	Raph1
3.86E-22	1.166380885	0.522	0.111	7.17E-18	n15	Gls
5.46E-21	1.165906397	0.533	0.115	1.01E-16	n15	Cspp1
6.63E-25	1.149847669	0.322	0.021	1.23E-20	n15	Vegfa
2.80E-21	1.148621147	0.367	0.039	5.20E-17	n15	Erc2
7.00E-25	1.134995706	0.567	0.114	1.30E-20	n15	Nav2
7.48E-23	1.134370021	0.7	0.212	1.39E-18	n15	Strbp
1.17E-16	1.12886973	0.544	0.173	2.17E-12	n15	Etnk1
5.50E-28	1.119462504	0.333	0.019	1.02E-23	n15	Cpeb1
2.92E-28	1.109886142	0.844	0.384	5.41E-24	n15	Fus
5.96E-16	1.062606395	0.311	0.042	1.11E-11	n15	Hook1
5.74E-27	1.036124795	0.856	0.451	1.07E-22	n15	Ube3a
6.47E-19	1.031715861	0.267	0.02	1.20E-14	n15	Miat
2.25E-13	1.028248425	0.444	0.123	4.18E-09	n15	Gpatch8
3.28E-20	1.025292119	0.267	0.017	6.10E-16	n15	Epb41
2.17E-18	1.019956125	0.289	0.032	4.03E-14	n15	Nek1
5.33E-19	1.018814355	0.689	0.241	9.89E-15	n15	Macf1
1.29E-15	1.017443751	0.311	0.041	2.40E-11	n15	Rgl2
4.97E-16	1.002634431	0.356	0.058	9.23E-12	n15	Dst
5.94E-25	0.999131933	0.878	0.425	1.10E-20	n15	PISD
4.98E-20	0.998894459	0.744	0.301	9.25E-16	n15	Arglu1
4.42E-14	0.998131101	0.367	0.072	8.20E-10	n15	Rassf8
2.00E-23	0.993915937	0.811	0.325	3.72E-19	n15	R3hdm1
6.94E-22	0.993562789	0.722	0.247	1.29E-17	n15	Kcnq1ot1
4.43E-18	0.992255882	0.367	0.055	8.21E-14	n15	Fam193b
1.63E-17	0.98591148	0.678	0.237	3.02E-13	n15	Snrnp70
4.20E-11	0.974254191	0.344	0.079	7.80E-07	n15	Evi5
1.87E-10	0.973758224	0.311	0.077	3.48E-06	n15	Golga4
2.38E-18	0.970170077	0.722	0.285	4.41E-14	n15	Rbm25
9.27E-15	0.968512134	0.556	0.176	1.72E-10	n15	Nktr
3.15E-11	0.967576414	0.289	0.056	5.84E-07	n15	Lrrc45
1.17E-16	0.937679742	0.333	0.046	2.17E-12	n15	Fat3
6.76E-17	0.929241247	0.722	0.293	1.25E-12	n15	Ttc14
4.00E-10	0.925179272	0.311	0.071	7.43E-06	n15	Ring1
1.37E-15	0.915066898	0.344	0.055	2.55E-11	n15	Dennd6b
2.99E-11	0.914898013	0.522	0.197	5.56E-07	n15	Mycbp2
1.46E-11	0.914538649	0.278	0.048	2.70E-07	n15	Sptbn4
8.69E-19	0.913710822	0.3	0.029	1.61E-14	n15	Sema6c
2.39E-16	0.912814685	0.3	0.035	4.43E-12	n15	Mirg
6.62E-13	0.912148419	0.344	0.067	1.23E-08	n15	2410089E03Rik
1.69E-14	0.895701785	0.356	0.063	3.13E-10	n15	Clasrp
7.39E-15	0.891870927	0.367	0.071	1.37E-10	n15	C2cd5
3.78E-12	0.888425303	0.467	0.138	7.02E-08	n15	Srrm4
2.25E-12	0.882892594	0.411	0.104	4.18E-08	n15	Fam184a
3.22E-12	0.882452294	0.511	0.169	5.98E-08	n15	Ptprs
4.70E-11	0.8735855	0.322	0.069	8.73E-07	n15	Elavl2
5.60E-12	0.871465949	0.411	0.108	1.04E-07	n15	Srrm3
2.77E-13	0.868249481	0.322	0.061	5.15E-09	n15	Cers4
4.07E-11	0.865143002	0.289	0.054	7.55E-07	n15	Atp11b
8.79E-14	0.864404668	0.322	0.056	1.63E-09	n15	Kirrel3
7.76E-12	0.860764134	0.367	0.086	1.44E-07	n15	Far1
1.25E-11	0.857068837	0.522	0.182	2.32E-07	n15	Ubn2
2.49E-14	0.85325864	0.311	0.049	4.61E-10	n15	Cpne7
7.51E-10	0.85052707	0.456	0.16	1.39E-05	n15	Peg3
5.92E-15	0.850414359	0.667	0.249	1.10E-10	n15	Arpp21
5.95E-11	0.850054296	0.344	0.082	1.10E-06	n15	A830036E02Rik
3.08E-10	0.83777056	0.4	0.118	5.72E-06	n15	Nbea
4.68E-13	0.83736803	0.422	0.11	8.69E-09	n15	Dock3
5.45E-240	3.854568904	0.922	0.009	1.01E-235	n16	Ly6g6e
5.50E-181	3.146722081	0.897	0.062	1.02E-176	n16	Igfbp2
1.34E-109	2.236138666	0.621	0.01	2.49E-105	n16	Nxph4
6.90E-72	2.007632733	0.431	0.008	1.28E-67	n16	Ctgf
1.40E-104	1.96421209	0.534	0.005	2.60E-100	n16	Shisa6
7.09E-71	1.958097719	0.612	0.047	1.32E-66	n16	Vldlr
2.63E-59	1.923686473	0.543	0.041	4.89E-55	n16	Shisa9
2.75E-58	1.903866076	0.474	0.076	5.11E-54	n16	Vsnl1
8.64E-61	1.885166737	0.379	0.006	1.60E-56	n16	Gm12027
1.10E-59	1.790269351	0.491	0.026	2.05E-55	n16	Cdh4
4.88E-55	1.690210954	0.276	0.002	9.06E-51	n16	Gm525
3.06E-63	1.683343829	0.448	0.013	5.67E-59	n16	Eomes
5.04E-43	1.652210434	0.422	0.029	9.36E-39	n16	Igf1
9.54E-54	1.526144524	0.31	0.004	1.77E-49	n16	Neurod1
1.70E-35	1.486656909	0.517	0.083	3.15E-31	n16	Chst1
1.39E-62	1.409172651	0.379	0.006	2.58E-58	n16	Slc17a6
3.12E-35	1.348149105	0.612	0.123	5.78E-31	n16	Gria4
6.60E-29	1.348042636	0.483	0.102	1.22E-24	n16	Efnb3
9.92E-76	1.342525183	0.345	0.001	1.84E-71	n16	Tmem132d
9.02E-44	1.298973854	0.388	0.019	1.67E-39	n16	Nrn1
4.25E-33	1.297338157	0.397	0.037	7.89E-29	n16	Ptprt
1.78E-24	1.287203086	0.371	0.062	3.31E-20	n16	Adk
1.30E-26	1.267767775	0.397	0.066	2.41E-22	n16	Ogfrl1
7.25E-44	1.251668542	0.276	0.005	1.35E-39	n16	Pip5k1b
3.60E-36	1.239613623	0.457	0.048	6.69E-32	n16	AI593442
2.43E-27	1.19224859	0.647	0.276	4.50E-23	n16	Zbtb20
2.02E-27	1.189831631	0.353	0.039	3.75E-23	n16	Mgat4c
4.51E-30	1.177781608	0.724	0.284	8.36E-26	n16	Cd47
2.12E-19	1.171120886	0.422	0.099	3.93E-15	n16	Pam
2.73E-31	1.152570414	0.267	0.011	5.06E-27	n16	Hapln1
6.81E-35	1.141052928	0.319	0.017	1.26E-30	n16	Deptor
4.05E-28	1.096664261	0.259	0.016	7.52E-24	n16	Tmem97
3.43E-25	1.087234897	0.724	0.338	6.36E-21	n16	Scg5
8.51E-28	1.08582372	0.397	0.051	1.58E-23	n16	Cacna1i
5.24E-16	1.057388895	0.284	0.074	9.72E-12	n16	Pantr1
1.20E-24	1.001375621	0.267	0.019	2.22E-20	n16	Csmd2
5.20E-19	0.974792229	0.345	0.057	9.64E-15	n16	Fryl
3.40E-24	0.960571815	0.328	0.038	6.30E-20	n16	Clic1
3.40E-18	0.937794759	0.5	0.207	6.31E-14	n16	Clu
3.80E-12	0.915612407	0.379	0.121	7.05E-08	n16	Serinc3
3.10E-22	0.901959616	0.94	0.716	5.76E-18	n16	Atp1b1
7.10E-18	0.881702242	0.328	0.055	1.32E-13	n16	Cacng2
2.46E-17	0.87866633	0.259	0.035	4.57E-13	n16	Adcy8
3.17E-13	0.854284226	0.422	0.14	5.89E-09	n16	Lrpap1
1.58E-13	0.827350839	0.388	0.115	2.93E-09	n16	Slc6a17
1.83E-10	0.814152055	0.319	0.103	3.40E-06	n16	Spon1
3.68E-18	0.795149092	0.819	0.426	6.83E-14	n16	Atp1a3
3.87E-08	0.755132621	0.353	0.194	0.000718108	n16	Fxyd6
8.11E-10	0.753582972	0.362	0.134	1.51E-05	n16	Fjx1
1.62E-13	0.749309073	0.284	0.06	3.00E-09	n16	Hs3st1
1.81E-11	0.74603615	0.526	0.241	3.36E-07	n16	Nrxn1
3.40E-13	0.737441139	0.302	0.067	6.32E-09	n16	Dusp8
1.43E-10	0.732035229	0.56	0.276	2.66E-06	n16	Maged1
1.25E-13	0.708152949	0.293	0.068	2.33E-09	n16	Bace1
6.32E-10	0.684484382	0.431	0.202	1.17E-05	n16	Tmx4
4.42E-09	0.673642832	0.353	0.121	8.20E-05	n16	Cdk17
6.41E-13	0.673166915	0.293	0.068	1.19E-08	n16	Cacng7
8.85E-11	0.665689189	0.405	0.142	1.64E-06	n16	Abr
4.36E-07	0.655655727	0.284	0.116	0.008101079	n16	Ndfip2
9.64E-10	0.654333158	0.31	0.108	1.79E-05	n16	Sez6l2
2.38E-09	0.648394692	0.362	0.16	4.41E-05	n16	Tusc3
4.31E-10	0.648269098	0.629	0.324	8.00E-06	n16	Fkbp2
2.53E-10	0.641483844	0.362	0.124	4.69E-06	n16	Dpp10
1.68E-09	0.640417577	0.284	0.09	3.11E-05	n16	Fam234b
1.50E-10	0.639638696	0.664	0.35	2.79E-06	n16	Caly
3.52E-10	0.639187774	0.293	0.094	6.54E-06	n16	Enpp5
0	2.978868246	0.736	0.031	0	n17	Cdhr1
0	2.821404652	0.771	0.044	0	n17	Slc17a7
0	2.630159549	0.657	0.033	0	n17	Reln
0	2.536398224	0.548	0.076	0	n17	Cck
0	2.469993146	0.502	0.012	0	n17	Spp1
0	2.37779759	0.631	0.073	0	n17	Gabra1
0	2.316699548	0.775	0.164	0	n17	Olfm1
0	2.216000916	0.74	0.185	0	n17	Chgb
0	2.096543523	0.532	0.028	0	n17	Nmb
0	2.068274863	0.446	0.025	0	n17	Ndnf
0	1.925199639	0.461	0.024	0	n17	Thsd7a
0	1.887274793	0.478	0.054	0	n17	Fstl5
0	1.804681737	0.366	0.007	0	n17	Scube1
0	1.760222413	0.361	0.008	0	n17	Sv2b
0	1.737446257	0.362	0.007	0	n17	Ms4a15
6.01E-306	1.736444418	0.475	0.055	1.11E-301	n17	Ptprd
2.38E-301	1.694293322	0.405	0.029	4.42E-297	n17	Kcna2
0	1.674674603	0.86	0.506	0	n17	Cpe
5.13E-303	1.66686952	0.57	0.128	9.52E-299	n17	Dner
0	1.66388364	0.36	0.008	0	n17	Tmem163
1.67685880198519e-320	1.661951317	0.702	0.269	3.11224993648451e-316	n17	Scg2
0	1.660553229	0.662	0.2	0	n17	Syp
0	1.635387598	0.619	0.164	0	n17	Faim2
2.34E-302	1.618926342	0.59	0.176	4.34E-298	n17	Ctsb
2.89E-266	1.607957332	0.494	0.085	5.37E-262	n17	Chga
6.35E-244	1.595894224	0.504	0.092	1.18E-239	n17	Thy1
2.10E-280	1.583726168	0.416	0.038	3.89E-276	n17	Grm1
1.81E-270	1.55120607	0.526	0.124	3.35E-266	n17	Timp2
3.49E-280	1.545566146	0.604	0.174	6.47E-276	n17	Clstn1
8.86E-254	1.543756602	0.469	0.066	1.65E-249	n17	Syt7
1.66E-241	1.518995549	0.369	0.033	3.08E-237	n17	Slc20a1
0	1.492033829	0.854	0.535	0	n17	Psap
4.82E-210	1.480749902	0.446	0.084	8.94E-206	n17	Clstn3
7.67E-212	1.470912586	0.463	0.14	1.42E-207	n17	Gabrg2
1.06E-212	1.458143928	0.408	0.075	1.96E-208	n17	Tspan13
3.22E-201	1.414258546	0.488	0.145	5.98E-197	n17	Spock2
1.55E-219	1.398028076	0.31	0.021	2.88E-215	n17	Slc6a7
8.77E-206	1.39264231	0.342	0.033	1.63E-201	n17	Scn2b
7.36E-221	1.390397525	0.327	0.024	1.37E-216	n17	Sdc3
2.55E-302	1.383432705	0.735	0.364	4.73E-298	n17	App
3.11E-212	1.382394516	0.493	0.148	5.77E-208	n17	Slc38a1
2.80E-212	1.380180054	0.263	0.012	5.20E-208	n17	3632451O06Rik
1.29E-183	1.370862308	0.272	0.02	2.39E-179	n17	Spock1
2.59E-202	1.36741241	0.287	0.019	4.81E-198	n17	Lrrc55
3.10E-181	1.355274853	0.414	0.076	5.75E-177	n17	Scn1b
1.99E-158	1.3537817	0.453	0.118	3.70E-154	n17	Ntng1
1.79E-233	1.320705438	0.657	0.288	3.32E-229	n17	Gm42418
1.65E-219	1.309317393	0.277	0.013	3.07E-215	n17	Crim1
1.91E-179	1.305448148	0.285	0.023	3.54E-175	n17	Nptx2
1.31E-172	1.293113501	0.284	0.032	2.44E-168	n17	Lhfpl3
4.13E-215	1.283937399	0.262	0.01	7.67E-211	n17	Atp6ap1l
1.38E-177	1.283547524	0.314	0.032	2.56E-173	n17	Lhfp
1.17E-188	1.278781512	0.523	0.171	2.18E-184	n17	Reep5
4.54E-247	1.276325328	0.718	0.343	8.43E-243	n17	Sparcl1
1.49E-210	1.272975755	0.628	0.278	2.77E-206	n17	Atp6ap2
1.50E-232	1.26612566	0.613	0.269	2.79E-228	n17	Arl6ip1
2.22E-175	1.227317194	0.257	0.019	4.13E-171	n17	Tspan9
1.28E-167	1.226691372	0.497	0.174	2.38E-163	n17	Tmem30a
1.80E-171	1.223071772	0.517	0.183	3.34E-167	n17	Atp6ap1
1.24E-206	1.205937382	0.618	0.274	2.31E-202	n17	Prnp
2.57E-128	1.185779068	0.289	0.05	4.77E-124	n17	Kcnc3
1.49E-132	1.180407858	0.32	0.06	2.76E-128	n17	Cntnap2
9.02E-124	1.176941608	0.355	0.083	1.67E-119	n17	Igfbp5
1.62E-122	1.16767886	0.36	0.106	3.00E-118	n17	Kcnc1
7.75E-150	1.167603633	0.474	0.136	1.44E-145	n17	Syngr1
4.20E-212	1.164594122	0.636	0.327	7.79E-208	n17	Rtn3
6.32E-116	1.151918449	0.313	0.075	1.17E-111	n17	Edil3
1.10E-139	1.147645239	0.493	0.162	2.04E-135	n17	Slc12a5
2.69E-125	1.147175896	0.302	0.059	4.99E-121	n17	Disp2
5.99E-126	1.142703844	0.27	0.041	1.11E-121	n17	Sema6b
1.13E-127	1.140177793	0.262	0.038	2.10E-123	n17	Rab3b
3.55E-141	1.132555008	0.251	0.026	6.59E-137	n17	Dhcr24
1.11E-128	1.120528377	0.411	0.117	2.06E-124	n17	Atp6v0a1
9.19E-129	1.12049327	0.365	0.088	1.71E-124	n17	Elmod1
1.70E-216	1.116500413	0.792	0.445	3.15E-212	n17	Syt1
2.38E-216	1.102390913	0.714	0.435	4.43E-212	n17	Fam171b
3.68E-116	1.086735071	0.284	0.054	6.84E-112	n17	Nlgn2
8.75E-153	1.08518158	0.575	0.275	1.62E-148	n17	Aplp2
6.66E-130	1.065367348	0.457	0.217	1.24E-125	n17	Rcn2
1.13E-104	1.056859113	0.265	0.05	2.10E-100	n17	Nceh1
2.93E-104	1.053680194	0.348	0.101	5.44E-100	n17	Brinp1
1.33E-103	1.020870747	0.282	0.056	2.47E-99	n17	Ntrk3
3.33E-86	1.01768613	0.287	0.076	6.18E-82	n17	Sorl1
1.73E-202	1.016640735	0.756	0.513	3.22E-198	n17	Bsg
8.13E-114	1.010666434	0.51	0.215	1.51E-109	n17	Hspa5
2.56E-153	1.009436811	0.635	0.362	4.75E-149	n17	Serinc1
2.64E-102	1.00052421	0.291	0.07	4.90E-98	n17	Atp9a
1.21E-94	0.999875803	0.316	0.088	2.24E-90	n17	Lgmn
3.60E-101	0.996589649	0.454	0.188	6.69E-97	n17	Ctsd
4.70E-91	0.993576655	0.348	0.109	8.73E-87	n17	Scn2a1
3.28E-91	0.993243244	0.331	0.107	6.09E-87	n17	Glrb
7.59E-106	0.985567951	0.45	0.182	1.41E-101	n17	Saraf
1.59E-96	0.983574703	0.406	0.161	2.96E-92	n17	Tmx2
8.33E-116	0.978310571	0.504	0.248	1.55E-111	n17	Syt11
1.35E-104	0.976304898	0.463	0.184	2.51E-100	n17	Lamp1
1.73E-84	0.968048196	0.319	0.102	3.21E-80	n17	Pld3
6.92E-88	0.964991904	0.31	0.09	1.28E-83	n17	Tgoln1
5.55E-121	0.961469934	0.601	0.296	1.03E-116	n17	Sv2a
1.60E-90	0.953335586	0.378	0.126	2.97E-86	n17	Pianp
2.57E-81	0.947645227	0.302	0.096	4.77E-77	n17	Syngr3
4.23E-68	2.023612484	0.491	0.062	7.85E-64	n18	Vgf
6.22E-66	1.928100029	0.292	0.01	1.15E-61	n18	Kit
1.45E-60	1.772987163	0.422	0.048	2.69E-56	n18	Ache
1.69E-14	1.659910101	0.342	0.329	3.14E-10	n18	Npy
3.10E-53	1.557134344	0.329	0.017	5.76E-49	n18	Slc24a2
2.24E-52	1.459055499	0.578	0.174	4.15E-48	n18	Tmem59l
2.38E-42	1.444345941	0.429	0.077	4.42E-38	n18	Tmem130
7.82E-48	1.340151612	0.652	0.236	1.45E-43	n18	Atp2a2
2.00E-86	1.323918293	0.932	0.532	3.70E-82	n18	Rtn1
1.23E-46	1.2885336	0.683	0.286	2.28E-42	n18	Tspan7
6.30E-39	1.212276727	0.615	0.253	1.17E-34	n18	Canx
6.18E-28	1.207607413	0.522	0.183	1.15E-23	n18	Cx3cl1
6.94E-25	1.144457612	0.453	0.16	1.29E-20	n18	Cntn1
2.00E-25	1.134773195	0.435	0.157	3.72E-21	n18	Ctsl
6.21E-43	1.126647195	0.77	0.428	1.15E-38	n18	Itm2c
8.25E-29	1.11934938	0.41	0.116	1.53E-24	n18	Scamp5
4.13E-20	1.11465896	0.292	0.086	7.66E-16	n18	Igsf8
4.18E-47	1.109734033	0.807	0.368	7.76E-43	n18	Nptn
2.36E-30	1.08049997	0.596	0.292	4.37E-26	n18	Rabac1
1.23E-29	1.054591642	0.584	0.257	2.28E-25	n18	Calr
1.78E-39	1.048346494	0.727	0.452	3.30E-35	n18	Tecr
7.70E-29	1.042272027	0.547	0.261	1.43E-24	n18	Hsp90b1
1.82E-18	1.036861872	0.304	0.078	3.38E-14	n18	Hs6st2
5.30E-29	1.020323922	0.565	0.309	9.83E-25	n18	Tspan3
4.00E-32	1.017248578	0.59	0.299	7.42E-28	n18	Gabbr1
8.15E-18	1.016907175	0.335	0.102	1.51E-13	n18	Tmem179
6.76E-19	1.006593458	0.348	0.124	1.25E-14	n18	Scg3
1.64E-29	0.994336053	0.615	0.286	3.04E-25	n18	Slc22a17
1.65E-52	0.990071519	0.919	0.699	3.06E-48	n18	Pcsk1n
1.94E-18	0.988760014	0.329	0.093	3.59E-14	n18	Nfe2l1
6.85E-17	0.968377256	0.298	0.094	1.27E-12	n18	Os9
3.16E-21	0.968075536	0.435	0.179	5.87E-17	n18	Grina
3.05E-36	0.948900493	0.739	0.469	5.65E-32	n18	Gpm6a
2.57E-17	0.948109104	0.398	0.18	4.77E-13	n18	Itfg1
