# Supplementary material for: Single-Cell RNA-Seq of Mouse Olfactory Bulb Reveals Cellular Heterogeneity and Activity-Dependent Molecular Census of Adult-Born Neurons
Source: Cell Rep. Author manuscript; Available in PMC 2019 Jan 22. (PMC6342206; doi:10.1016/j.celrep.2018.11.034)
Supplement: 4 [file NIHMS1516652-supplement-4.xlsx]

## Sheet: All
x	cluster
Rpl7	A1
Rpl37a	A1
Ptma	A1
Pbx1	A1
H3f3a	A1
Rpl35	A1
Mpped2	A1
Meis2	A1
Prokr2	A1
Nnat	A1
Rpl39	A1
Hmgb3	A1
Rpl10	A1
Rps4x	A1
Xist	A1
Dcx	A1
Tmsb4x	A1
Stmn2	A1
Zfp704	A1
Fabp5	A1
Pfn2	A1
Sfrp2	A1
Gm3764	A1
Rps27	A1
Rpl34	A1
Igfbpl1	A1
Nfib	A1
Ybx1	A1
Marcksl1	A1
Hmgn2	A1
Stmn1	A1
Rpl11	A1
Rplp0	A1
Actb	A1
Tmsb10	A1
Snrpg	A1
Rpl32	A1
Ccnd2	A1
Rps9	A1
Rps5	A1
Gm9844	A1
Rps19	A1
Ftl1	A1
Eif4g2	A1
Rps15a	A1
Cd24a	A1
Btg1	A1
Rpl41	A1
Rps26	A1
Rpl18a	A1
Nfix	A1
Prdx2	A1
Rpl13	A1
Tubb3	A1
Gng2	A1
Fxyd6	A1
Islr2	A1
Eef1a1	A1
Bcl11a	A1
Ubb	A1
Eif4a1	A1
Rpl23a	A1
Rpl38	A1
Hn1	A1
H3f3b	A1
Actg1	A1
Sox4	A1
Tubb2b	A1
Gm17750	A1
Vcan	A1
Map1b	A1
Serf1	A1
Sox11	A1
Rps7	A1
Rps29	A1
Rtn1	A1
Meg3	A1
Rpl37	A1
Basp1	A1
Tuba1a	A1
Hnrnpa1	A1
Zbtb20	A1
Rps2	A1
Rps28	A1
Rps18	A1
Tubb5	A1
Rpl36	A1
Nrep	A1
Dpysl3	A1
Rps14	A1
Tcf4	A1
Ccdc88a	A1
Slc1a3	A1
Cfl1	A1
Rpl6	A1
Nfia	A1
Pbx3	A1
Sp9	A1
Carhsp1	A1
Cdkn1b	A1
Hmgb1	A1
Dpysl2	A1
Rps3a1	A1
Tshz1	A1
Rps11	A1
Abracl	A1
Dlx6os1	A1
Sumo2	A1
Sepw1	A1
Rps24	A1
Ncam1	A1
Gm8730	A1
Sbk1	A1
Erh	A1
Atpif1	A1
Rps23	A1
Sp8	A1
Robo2	A1
Rpl23a-ps3	A1
Klf7	A1
Rpl23	A1
Marcks	A1
Rpl26	A1
Rpl17	A1
Rps13	A1
Elavl4	A1
Rps8	A1
Elavl2	A1
Dlx2	A1
Mfap2	A1
Brinp2	A1
Rpl7a	A1
Rps27a	A1
Runx1t1	A1
Rpsa	A1
Mllt11	A1
Dlx1	A1
Cdh2	A1
Btf3	A1
Hnrnpk	A1
Hnrnpab	A1
Snrpe	A1
Ddah2	A1
Rps15	A1
Dbn1	A1
Pantr1	A1
Rpl22	A1
Ppia	A1
Gm27032	A1
Cdk4	A1
Hdac2	A1
Celf2	A1
Hmgn1	A1
Foxp2	A1
Cdca7	A1
Gm2000	A1
Zeb2	A1
Pik3r1	A1
Rpl36a	A1
Rps10	A1
Hint1	A1
Rps17	A1
Srsf3	A1
Rpl10a	A1
Rps16	A1
Arx	A1
Tpt1	A1
Rps3	A1
Cirbp	A1
Rpl18	A1
H2afv	A1
Nsg1	A1
Rpl15	A1
Naca	A1
Mex3a	A1
Ywhae	A1
Sh3bgrl	A1
Rpl31	A1
Pafah1b3	A1
Ptp4a1	A1
Rps27rt	A1
Cd1d1	A1
Rplp2	A1
Calm1	A1
Rpl13a	A1
Ywhaq	A1
Elavl3	A1
Gm14964	A1
Cbx3	A1
Med22	A1
Mtss1	A1
Ppp1r14b	A1
6330403K07Rik	A1
Rpl35a	A1
Ppdpf	A1
Rgs3	A1
Gm8186	A1
Ubald2	A1
Trim59	A1
Tiam2	A1
Rpl21	A1
Rpl28	A1
Sox2	A1
Bzw2	A1
Bcl11b	A1
Fau	A1
Tagln3	A1
Rpl29	A1
St8sia2	A1
Stmn4	A1
Rps12	A1
Hist3h2ba	A1
Hmgb2	A1
Rpl27	A1
Mycn	A1
Eif3e	A1
H2afz	A1
Gm10263	A1
Lrrc58	A1
Arf4	A1
Morf4l1	A1
Mn1	A1
Erbb4	A1
Shtn1	A1
Ube2e3	A1
Prmt1	A1
Npm1	A1
Nudt4	A1
Atp6v1g1	A1
Lmnb1	A1
Lrrc7	A1
Atat1	A1
Crmp1	A1
Zswim6	A1
Rpl9	A1
Rpl27a	A1
Dpysl5	A1
Tbca	A1
Gm9493	A1
Trp53i11	A1
Set	A1
Slain1	A1
Nol4	A1
Gnb2l1	A1
Gng3	A1
Cald1	A1
Top1	A1
Rbm3	A1
Rpl4	A1
Rps20	A1
Rpl14	A1
Rpl24	A1
Cnn3	A1
2700094K13Rik	A1
C130071C03Rik	A1
Fnbp1l	A1
Sdk2	A1
Map4k4	A1
Gadd45g	A1
Etv1	A1
Rps26-ps1	A1
Camk4	A1
Sumo1	A1
Gpm6b	A1
Rps6	A1
Csnk1e	A1
H2afy2	A1
Hnrnpr	A1
Tmeff1	A1
Pcdh9	A1
Rpl10-ps3	A1
Cacng4	A1
Cbx1	A1
Ncan	A1
Ube2i	A1
Ptms	A1
Zfp57	A1
Sec61g	A1
Dlx5	A1
Sub1	A1
Pou3f2	A1
Uchl1	A1
Fubp1	A1
Nedd4	A1
Mex3b	A1
Rpl3	A1
Bnip3l	A1
Prmt2	A1
Cdc42ep3	A1
Traf4	A1
Mapt	A1
Nav3	A1
Ilf2	A1
Zfp462	A1
Rbx1	A1
Ubash3b	A1
Ptov1	A1
Rpl6l	A1
Gnb1	A1
Olfm1	A1
Fam212b	A1
Pebp1	A1
Gm26735	A1
2700060E02Rik	A1
Cdk5r1	A1
Dnajb6	A1
Pdap1	A1
Ranbp1	A1
Smarce1	A1
Rps25	A1
Dnaja1	A1
Rnd3	A1
Plxna4	A1
Rpl5	A1
Rbfox2	A1
Gnas	A1
Txnrd1	A1
Arpc5	A1
Bambi	A1
Pou3f3	A1
Gnao1	A1
Foxg1	A1
Gm10116	A1
Mapre1	A1
Chd7	A1
Hdgfrp3	A1
Rmst	A1
Eif3h	A1
Dynlrb1	A1
Zmiz1	A1
Kdm6b	A1
Nav1	A1
Ezh2	A1
Gnai2	A1
Rpl8	A1
Akap9	A1
Frat2	A1
Rnf165	A1
Smarcc1	A1
Rplp1	A1
Pou3f4	A1
Paip2	A1
Nedd8	A1
Snrpf	A1
Grip1	A1
Pax6	A1
Ppa1	A1
Syne2	A1
Ube2d1	A1
Mycl	A1
Dync1i2	A1
Crip2	A1
Hnrnpf	A1
Sorbs2	A1
Wdr89	A1
Eef2	A1
Eif5a	A1
Rbm4b	A1
Kcnk2	A1
Mbtd1	A1
Atxn7l3b	A1
1110004F10Rik	A1
Gm10036	A1
Snrpd1	A1
Rps27l	A1
Zeb1	A1
Tra2b	A1
Zfp422	A1
Samd14	A1
Gm9843	A1
Srsf6	A1
Tceb2	A1
Resp18	A2
Scg2	A2
Itm2c	A2
Atp1b1	A2
C1qtnf4	A2
Scg5	A2
Cst3	A2
Pcsk1n	A2
Serpini1	A2
S100a5	A2
Sv2a	A2
Atp1a1	A2
Plppr4	A2
Sparcl1	A2
Ptn	A2
Trh	A2
Atp2b2	A2
Grin2b	A2
Ptpro	A2
Apoe	A2
Atp1a3	A2
Caly	A2
Vip	A2
Psap	A2
Syt1	A2
Cx3cl1	A2
Itm2b	A2
Nptn	A2
Nsg2	A2
App	A2
Gng13	A2
Mbp	A2
mt-Nd1	A2
mt-Nd2	A2
mt-Co1	A2
mt-Co2	A2
mt-Atp6	A2
mt-Co3	A2
mt-Nd3	A2
mt-Nd4l	A2
mt-Nd4	A2
mt-Cytb	A2
Ptprn	A2
Gria3	A2
Npy	A2
Kcnj4	A2
Cbln2	A2
Gprc5b	A2
mt-Nd5	A2
Grin1	A2
Nrxn3	A2
Slc4a10	A2
Syp	A2
Cacna2d1	A2
Atp2a2	A2
Atp6ap2	A2
Vgf	A2
Hbb-bs	A2
Slc12a5	A2
Slc32a1	A2
Tpbg	A2
Fkbp2	A2
Gpm6a	A2
Tac2	A2
Fabp7	A2
Aplp1	A2
Pcdh10	A2
Slc22a17	A2
Cpe	A2
Grin2a	A2
Bsg	A2
Nat8l	A2
Kcnd2	A2
Lgr5	A2
Grm5	A2
Fth1	A2
Camk2a	A2
Atp6v0b	A2
Ryr2	A2
Nrcam	A2
Dbi	A2
Cpne7	A2
Kcnb1	A2
Slc6a17	A2
Chgb	A2
Gal	A2
Hs6st2	A2
Ptgds	A2
Scn2a1	A2
Hspa5	A2
Hba-a1	A2
Gabra1	A2
Cds2	A2
Aplp2	A2
Tspan7	A2
Cntnap4	A2
Chrm2	A2
Syt4	A2
Scd2	A2
Pam	A2
Thy1	A2
Hsp90b1	A2
Dpp10	A2
Gde1	A2
Kcnj3	A2
Clu	A2
Tspan3	A2
Reln	A2
Cntn1	A2
Pianp	A2
Kcnh3	A2
Calr	A2
Pcsk2	A2
Lamp5	A2
Gaa	A2
Tecr	A2
Itgav	A2
Cck	A2
Gcnt1	A2
Ache	A2
Slc6a1	A2
Fam20c	A2
Arxes1	A2
Serinc1	A2
Gabrd	A2
Sema3e	A2
Syt7	A2
Brinp1	A2
Car11	A2
Ntng1	A2
Nrxn2	A2
Kcna4	A2
Dpp6	A2
Gabrb3	A2
Rtn4	A2
Pgrmc1	A2
Sorl1	A2
Cort	A2
S100b	A2
Crhbp	A2
Lgr4	A2
Rabac1	A2
Apod	A2
Prss12	A2
Tmem179	A2
Plppr5	A2
Aldoc	A2
Mobp	A2
Adgrb1	A2
Cd81	A2
Clcn3	A2
Crhr1	A2
Sirpa	A2
Arxes2	A2
A830039N20Rik	A2
Vipr2	A2
Atp6ap1	A2
Ttyh1	A2
Cacna1e	A2
Clstn1	A2
Syt5	A2
Syt11	A2
Grm4	A2
Cds1	A2
Gas6	A2
Cacna1c	A2
Sorcs3	A2
Fut9	A2
Itfg1	A2
Tusc3	A2
Ctsl	A2
Tmx4	A2
Serpine2	A3
Nxph1	A3
Nap1l5	A3
Apold1	A3
Prss23	A3
Rgs10	A3
Calb2	A3
Pcdh17	A3
Zic1	A3
Tmem108	A3
Msi2	A3
Cyth1	A3
Id2	A3
Acp1	A3
Ly6h	A3
Pvrl3	A3
Htr1f	A3
Malat1	A3
Kcnip2	A3
G0s2	A3
Rprm	A3
Vsnl1	A3
Gpr22	A3
Sox5	A3
Celf4	A3
Dbp	A3
Fstl5	A3
Adgra1	A3
Fam49a	A3
Igsf21	A3
Pde1c	A3
Hdac11	A3
B3galt2	A3
Sh3bp1	A3
Rgs7	A3
Mgll	A3
Phf24	A3
Cygb	A3
Opn3	A3
Son	A3
Kcnj12	A3
Pde5a	A3
Gm11549	A3
Gm2694	A3
Kcnmb2	A3
Lingo2	A3
Tmem176b	A3
Pdzrn4	A3
Per3	A3
Ptprd	A3
Nos1	A3
Pea15a	A3
Slitrk2	A3
Bex1	A3
Plvap	A3
Gpx4	A3
Asic1	A3
Zic5	A3
Abat	A3
Magi1	A3
Nlgn1	A3
Zmat4	A3
Necab1	A3
Inpp4b	A3
1810037I17Rik	A3
Scoc	A3
Rpl22l1	A3
Egf	A3
Cnr1	A3
Adrbk2	A3
Chml	A3
Aebp1	A3
Kirrel3	A3
Tspyl4	A3
Zfp536	A3
Sdc1	A3
Lhfpl3	A3
Dcdc2a	A3
Ndn	A3
Zic4	A3
Rit2	A3
Npffr1	A3
Cpne5	A3
Igfbp5	A3
Dlx6	A3
Diras2	A3
Cplx3	A3
Plekhb2	A3
Vstm2l	A3
Pcp4l1	A4
Gpsm1	A4
Gad1	A4
Ano3	A4
Grem1	A4
Snap25	A4
Snhg11	A4
Gucy1a3	A4
Penk	A4
Ncdn	A4
Camk2n1	A4
Nppa	A4
Sema3c	A4
Epha5	A4
Dynll1	A4
Cit	A4
Snca	A4
Tpi1	A4
Ldhb	A4
Gabra5	A4
Nrip3	A4
Aldoa	A4
Th	A4
Chchd10	A4
Atp2b1	A4
Cd63	A4
Psd3	A4
Rab3a	A4
Mt3	A4
Mt1	A4
Ndrg4	A4
Synpr	A4
Cpne6	A4
Opcml	A4
AI593442	A4
Map2k1	A4
Arpp21	A4
Inpp5j	A4
Selm	A4
Camk2b	A4
Mdh1	A4
Prkca	A4
Nrsn1	A4
Sncb	A4
Mef2c	A4
Stxbp6	A4
Ckb	A4
Shisa8	A4
Pcp4	A4
Kank3	A4
Atp6v1g2	A4
Dlgap1	A4
Calm2	A4
Cox8a	A4
Prune2	A4
Gria2	A4
Gapdh	A4
Hap1	A4
Rprml	A4
Cadm2	A4
Icam5	A4
Eno2	A4
Got1	A4
Baiap2	A4
Rasgrp1	A4
Gria1	A4
Hivep2	A4
Mtfp1	A4
Dclk1	A4
Ndufa4	A4
Tmem191c	A4
Cox5a	A4
Cdkn1a	A4
9530059O14Rik	A4
Ptk2b	A4
Snrpn	A4
Scgn	A4
Nme1	A4
Cpa6	A4
Nrsn2	A4
Syn2	A4
Aig1	A4
Rasl11b	A4
Calb1	A4
Kcnb2	A4
Faim2	A4
Gng4	A4
Syt10	A4
Vamp2	A4
Gpr162	A4
Higd1a	A4
Enho	A4
Spock3	A4
Bex2	A4
Pcdh7	A4
Eml5	A4
Napb	A4
Rsrp1	A4
Ypel3	A4
R3hdm1	A4
Sec62	A4
Pnmal2	A4
Camkv	A4
Ppp3ca	A4
Lrp1b	A4
Atp1b2	A4
Ndufa11	A4
Cystm1	A4
Rbfox3	A4
Tmem59l	A4
4430402I18Rik	A4
Ociad2	A4
Cacnb2	A4
Tmem158	A4
Grb2	A4
Cpne4	A4
Chd3os	A4
Dync1i1	A4
Uqcrb	A4
Slc25a4	A4
Kcnf1	A4
Mapk1	A4
Pkm	A4
Ctxn1	A4
Pfkp	A4
Ahi1	A4
Wipf3	A4
S100a10	A4
Syne1	A4
Cspg5	A4
Ndufa13	A4
Gda	A4
Ppargc1a	A4
Hmgn3	A4
Dnm3	A4
Atp6v1e1	A4
Atp5g3	A4
Cycs	A4
Frrs1l	A4
Cox6c	A4
Mkl2	A4
Col6a1	A4
Vdac1	A4
Serp2	A4
Ube3a	A4
Cttnbp2	A4
Apc	A4
Ngfrap1	A4
Tceal5	A4
Arhgap20	A4
Pacsin2	A4
Uqcrq	A4
A830036E02Rik	A4
Ddn	A4
Ywhah	A4
Cend1	A4
Dnm1	A4
Stxbp1	A4
Pacsin1	A4
Arf3	A4
Atp5l	A4
Matk	A4
Necab3	A4
Rragd	A4
Gucy1b3	A4
Gabra2	A4
Btbd3	A4
2010300C02Rik	A4
Ntm	A4
Zwint	A4
Cplx1	A4
Atp5g1	A4
Syn1	A4
Rasgrf1	A4
Tmod1	A4
Gm15856	A4
Limd2	A4
Tceal3	A4
Hprt	A4
Laptm4b	A4
Impact	A4
Unc80	A4
Elmod1	A4
Gpi1	A4
Nat14	A4
Atp5b	A4
Usp46	A4
Pcbp3	A4
Ank2	A4
Hagh	A4
Cacna2d2	A4
Ppp1cc	A4
Higd2a	A4
Ildr2	A4
Pkp4	A4
Cox5b	A4
Usmg5	A4
1110001J03Rik	A4
Ppp1r16b	A4
Edf1	A4
Ndufb4	A4
Eif4a2	A4
Cox7b	A4
Zcchc18	A4
Atp5h	A4
Cisd1	A4
Snx7	A4
Cox17	A4
Igfbp6	A4
Atp5d	A4
Ppp2r2b	A4
PISD	A4
Fam184a	A4
Atp5j	A4
Rasgef1a	A4
Ppm1e	A4
43347	A4
Cd47	A4
Chga	A4
Sec14l1	A4
Stk32c	A4
Myo16	A4
Fabp3	A4
Atp2b4	A4
Ipcef1	A4
Spock2	A4
Stx1b	A4
Pgam1	A4
Gas7	A4
Cox7c	A4
Uqcc2	A4
Uqcr10	A4
Fam174a	A4
Mgst3	A4
Hpcal4	A4
Ak1	A4
Nsf	A4
Rpp25	A4
Gabrg2	A4
Ndufab1	A4
Kcnma1	A4
Slc25a5	A4
Tnik	A4
Sdhb	A4
Pde2a	A4
Rab40b	A4
Klf9	A4
Pde4a	A4
Dock10	A4
Lrfn5	A4
Atp6v1d	A4
Ndufs5	A4
Plcb1	A4
Rbfox1	A4
Fscn1	A4
Cox7a2	A4
Tle2	A4
Kalrn	A4
Eef1a2	A4
Grasp	A4
Atp5a1	A4
Sipa1l1	A4
Cyp46a1	A4
Syndig1l	A4
Kcnab3	A4
Homer2	A4
Acvr1c	A4
Ndufa5	A4
Trank1	A4
Nrgn	A4
Ndufa6	A4
Ank3	A4
Ampd2	A4
6430548M08Rik	A4
Ndufb2	A4
Cox14	A4
Gabarapl1	A4
Atp6v1a	A4
Sorcs2	A4
Iscu	A4
Snap91	A4
Shisa4	A4
Sh3bgrl3	A4
Fkbp3	A4
Sphkap	A4
Eno1	A4
Nrxn1	A4
Me3	A4
Phyhipl	A4
Zbtb38	A4
Lix1	A4
Ndufb10	A4
Ablim3	A4
Atp6v1f	A4
Flywch2	A4
Tuba8	A4
Dusp14	A4
Prkcb	A4
Gria4	A4
Ubl3	A4
Ccdc109b	A4
Dgkb	A4
Iqsec3	A4
Ndufs7	A4
Rap1gds1	A4
Uqcr11	A4
Tpm1	A4
Peg3	A4
A830018L16Rik	A4
Pid1	A4
Ndufc1	A4
9330158H04Rik	A4
Kif2a	A4
Dusp3	A4
Fuom	A4
Ensa	A4
Prdx5	A4
Trim9	A4
Rasa2	A4
Dmtn	A4
Mctp1	A4
Arhgap27os2	A4
Ncald	A4
Acyp2	A4
Hist1h2bc	A4
Klc1	A4
Tm6sf1	A4
Snhg20	A4
Trpc4	A4
Purb	A4
Tnnt1	A4
Atp6v1c1	A4
Camk2d	A4
Cacnb3	A4
Mdh2	A4
Nebl	A4
Ypel5	A4
Hspa2	A4
Gnai1	A4

## Sheet: Clust_1_GO
GroupID	Category	Term	Description	LogP	Log(q-value)	InTerm_InList	Genes	Symbols
1_Summary	CORUM	CORUM:306	Ribosome, cytoplasmic	-100	-96.9251	73/80	2197,3921,4736,6122,6124,6125,6128,6129,6130,6132,6133,6134,6135,6137,6138,6139,6141,6142,6144,6146,6147,6152,6154,6155,6157,6158,6159,6160,6161,6164,6165,6167,6168,6169,6170,6171,6173,6175,6176,6181,6187,6188,6191,6193,6194,6201,6202,6203,6204,6205,6206,6207,6208,6209,6210,6217,6218,6222,6223,6224,6228,6229,6230,6231,6232,6233,6234,6235,9045,9349,11224,23521,25873,1915,1938,51065,23480,3646,8667…	FAU,RPSA,RPL10A,RPL3,RPL4,RPL5,RPL6,RPL7,RPL7A,RPL8,RPL9,RPL10,RPL11,RPL13,RPL15,RPL17,RPL18,RPL18A,RPL21,RPL22,RPL23A,RPL24,RPL26,RPL27,RPL27A,RPL28,RPL29,RPL31,RPL32,RPL34,RPL35A,RPL37,RPL37A,RPL38,RPL39,RPL41,RPL36A,RPLP0,RPLP1,RPLP2,RPS2,RPS3,RPS4X,RPS5,RPS6,RPS7,RPS8,RPS9,RPS10,RPS11,RPS12,RPS13,RPS14,RPS15,RPS15A,RPS16,RPS17,RPS18,RPS19,RPS20,RPS23,RPS24,RPS25,RPS26,RPS27,RPS27A,RPS28,RPS29…
1_Member	CORUM	CORUM:306	Ribosome, cytoplasmic	-100	-96.9251	73/80	2197,3921,4736,6122,6124,6125,6128,6129,6130,6132,6133,6134,6135,6137,6138,6139,6141,6142,6144,6146,6147,6152,6154,6155,6157,6158,6159,6160,6161,6164,6165,6167,6168,6169,6170,6171,6173,6175,6176,6181,6187,6188,6191,6193,6194,6201,6202,6203,6204,6205,6206,6207,6208,6209,6210,6217,6218,6222,6223,6224,6228,6229,6230,6231,6232,6233,6234,6235,9045,9349,11224,23521,25873	FAU,RPSA,RPL10A,RPL3,RPL4,RPL5,RPL6,RPL7,RPL7A,RPL8,RPL9,RPL10,RPL11,RPL13,RPL15,RPL17,RPL18,RPL18A,RPL21,RPL22,RPL23A,RPL24,RPL26,RPL27,RPL27A,RPL28,RPL29,RPL31,RPL32,RPL34,RPL35A,RPL37,RPL37A,RPL38,RPL39,RPL41,RPL36A,RPLP0,RPLP1,RPLP2,RPS2,RPS3,RPS4X,RPS5,RPS6,RPS7,RPS8,RPS9,RPS10,RPS11,RPS12,RPS13,RPS14,RPS15,RPS15A,RPS16,RPS17,RPS18,RPS19,RPS20,RPS23,RPS24,RPS25,RPS26,RPS27,RPS27A,RPS28,RPS29…
1_Member	Reactome Gene Sets	R-HSA-156902	Peptide chain elongation	-100	-96.9251	75/90	1915,1938,3921,4736,6122,6124,6125,6128,6129,6130,6132,6133,6134,6135,6137,6138,6139,6141,6142,6144,6146,6147,6152,6154,6155,6157,6158,6159,6160,6161,6164,6165,6167,6168,6169,6170,6171,6173,6175,6176,6181,6187,6188,6191,6193,6194,6201,6202,6203,6204,6205,6206,6207,6208,6209,6210,6217,6218,6222,6223,6224,6228,6229,6230,6231,6232,6233,6234,6235,9045,9349,11224,23521,25873,51065	EEF1A1,EEF2,RPSA,RPL10A,RPL3,RPL4,RPL5,RPL6,RPL7,RPL7A,RPL8,RPL9,RPL10,RPL11,RPL13,RPL15,RPL17,RPL18,RPL18A,RPL21,RPL22,RPL23A,RPL24,RPL26,RPL27,RPL27A,RPL28,RPL29,RPL31,RPL32,RPL34,RPL35A,RPL37,RPL37A,RPL38,RPL39,RPL41,RPL36A,RPLP0,RPLP1,RPLP2,RPS2,RPS3,RPS4X,RPS5,RPS6,RPS7,RPS8,RPS9,RPS10,RPS11,RPS12,RPS13,RPS14,RPS15,RPS15A,RPS16,RPS17,RPS18,RPS19,RPS20,RPS23,RPS24,RPS25,RPS26,RPS27,RPS27A,RPS…
1_Member	Reactome Gene Sets	R-HSA-192823	Viral mRNA Translation	-100	-96.9251	73/90	3921,4736,6122,6124,6125,6128,6129,6130,6132,6133,6134,6135,6137,6138,6139,6141,6142,6144,6146,6147,6152,6154,6155,6157,6158,6159,6160,6161,6164,6165,6167,6168,6169,6170,6171,6173,6175,6176,6181,6187,6188,6191,6193,6194,6201,6202,6203,6204,6205,6206,6207,6208,6209,6210,6217,6218,6222,6223,6224,6228,6229,6230,6231,6232,6233,6234,6235,9045,9349,11224,23521,25873,51065	RPSA,RPL10A,RPL3,RPL4,RPL5,RPL6,RPL7,RPL7A,RPL8,RPL9,RPL10,RPL11,RPL13,RPL15,RPL17,RPL18,RPL18A,RPL21,RPL22,RPL23A,RPL24,RPL26,RPL27,RPL27A,RPL28,RPL29,RPL31,RPL32,RPL34,RPL35A,RPL37,RPL37A,RPL38,RPL39,RPL41,RPL36A,RPLP0,RPLP1,RPLP2,RPS2,RPS3,RPS4X,RPS5,RPS6,RPS7,RPS8,RPS9,RPS10,RPS11,RPS12,RPS13,RPS14,RPS15,RPS15A,RPS16,RPS17,RPS18,RPS19,RPS20,RPS23,RPS24,RPS25,RPS26,RPS27,RPS27A,RPS28,RPS29,RPL…
1_Member	Reactome Gene Sets	R-HSA-156842	Eukaryotic Translation Elongation	-100	-96.9251	75/94	1915,1938,3921,4736,6122,6124,6125,6128,6129,6130,6132,6133,6134,6135,6137,6138,6139,6141,6142,6144,6146,6147,6152,6154,6155,6157,6158,6159,6160,6161,6164,6165,6167,6168,6169,6170,6171,6173,6175,6176,6181,6187,6188,6191,6193,6194,6201,6202,6203,6204,6205,6206,6207,6208,6209,6210,6217,6218,6222,6223,6224,6228,6229,6230,6231,6232,6233,6234,6235,9045,9349,11224,23521,25873,51065	EEF1A1,EEF2,RPSA,RPL10A,RPL3,RPL4,RPL5,RPL6,RPL7,RPL7A,RPL8,RPL9,RPL10,RPL11,RPL13,RPL15,RPL17,RPL18,RPL18A,RPL21,RPL22,RPL23A,RPL24,RPL26,RPL27,RPL27A,RPL28,RPL29,RPL31,RPL32,RPL34,RPL35A,RPL37,RPL37A,RPL38,RPL39,RPL41,RPL36A,RPLP0,RPLP1,RPLP2,RPS2,RPS3,RPS4X,RPS5,RPS6,RPS7,RPS8,RPS9,RPS10,RPS11,RPS12,RPS13,RPS14,RPS15,RPS15A,RPS16,RPS17,RPS18,RPS19,RPS20,RPS23,RPS24,RPS25,RPS26,RPS27,RPS27A,RPS…
1_Member	GO Biological Processes	GO:0006614	SRP-dependent cotranslational protein targeting to membrane	-100	-96.9251	72/91	3921,4736,6122,6124,6125,6128,6129,6130,6132,6133,6134,6135,6137,6138,6139,6141,6142,6144,6146,6147,6152,6154,6155,6157,6158,6159,6160,6161,6164,6165,6167,6168,6169,6170,6171,6173,6175,6176,6181,6187,6188,6191,6193,6194,6201,6202,6203,6204,6205,6206,6207,6208,6209,6210,6217,6218,6222,6223,6224,6228,6229,6230,6231,6232,6233,6234,6235,9045,9349,11224,23521,25873	RPSA,RPL10A,RPL3,RPL4,RPL5,RPL6,RPL7,RPL7A,RPL8,RPL9,RPL10,RPL11,RPL13,RPL15,RPL17,RPL18,RPL18A,RPL21,RPL22,RPL23A,RPL24,RPL26,RPL27,RPL27A,RPL28,RPL29,RPL31,RPL32,RPL34,RPL35A,RPL37,RPL37A,RPL38,RPL39,RPL41,RPL36A,RPLP0,RPLP1,RPLP2,RPS2,RPS3,RPS4X,RPS5,RPS6,RPS7,RPS8,RPS9,RPS10,RPS11,RPS12,RPS13,RPS14,RPS15,RPS15A,RPS16,RPS17,RPS18,RPS19,RPS20,RPS23,RPS24,RPS25,RPS26,RPS27,RPS27A,RPS28,RPS29,RPL…
1_Member	Reactome Gene Sets	R-HSA-2408557	Selenocysteine synthesis	-100	-96.9251	73/94	3921,4736,6122,6124,6125,6128,6129,6130,6132,6133,6134,6135,6137,6138,6139,6141,6142,6144,6146,6147,6152,6154,6155,6157,6158,6159,6160,6161,6164,6165,6167,6168,6169,6170,6171,6173,6175,6176,6181,6187,6188,6191,6193,6194,6201,6202,6203,6204,6205,6206,6207,6208,6209,6210,6217,6218,6222,6223,6224,6228,6229,6230,6231,6232,6233,6234,6235,9045,9349,11224,23521,25873,51065	RPSA,RPL10A,RPL3,RPL4,RPL5,RPL6,RPL7,RPL7A,RPL8,RPL9,RPL10,RPL11,RPL13,RPL15,RPL17,RPL18,RPL18A,RPL21,RPL22,RPL23A,RPL24,RPL26,RPL27,RPL27A,RPL28,RPL29,RPL31,RPL32,RPL34,RPL35A,RPL37,RPL37A,RPL38,RPL39,RPL41,RPL36A,RPLP0,RPLP1,RPLP2,RPS2,RPS3,RPS4X,RPS5,RPS6,RPS7,RPS8,RPS9,RPS10,RPS11,RPS12,RPS13,RPS14,RPS15,RPS15A,RPS16,RPS17,RPS18,RPS19,RPS20,RPS23,RPS24,RPS25,RPS26,RPS27,RPS27A,RPS28,RPS29,RPL…
1_Member	Reactome Gene Sets	R-HSA-72764	Eukaryotic Translation Termination	-100	-96.9251	73/94	3921,4736,6122,6124,6125,6128,6129,6130,6132,6133,6134,6135,6137,6138,6139,6141,6142,6144,6146,6147,6152,6154,6155,6157,6158,6159,6160,6161,6164,6165,6167,6168,6169,6170,6171,6173,6175,6176,6181,6187,6188,6191,6193,6194,6201,6202,6203,6204,6205,6206,6207,6208,6209,6210,6217,6218,6222,6223,6224,6228,6229,6230,6231,6232,6233,6234,6235,9045,9349,11224,23521,25873,51065	RPSA,RPL10A,RPL3,RPL4,RPL5,RPL6,RPL7,RPL7A,RPL8,RPL9,RPL10,RPL11,RPL13,RPL15,RPL17,RPL18,RPL18A,RPL21,RPL22,RPL23A,RPL24,RPL26,RPL27,RPL27A,RPL28,RPL29,RPL31,RPL32,RPL34,RPL35A,RPL37,RPL37A,RPL38,RPL39,RPL41,RPL36A,RPLP0,RPLP1,RPLP2,RPS2,RPS3,RPS4X,RPS5,RPS6,RPS7,RPS8,RPS9,RPS10,RPS11,RPS12,RPS13,RPS14,RPS15,RPS15A,RPS16,RPS17,RPS18,RPS19,RPS20,RPS23,RPS24,RPS25,RPS26,RPS27,RPS27A,RPS28,RPS29,RPL…
1_Member	Reactome Gene Sets	R-HSA-975956	Nonsense Mediated Decay (NMD) independent of the Exon Junction Complex (EJC)	-100	-96.9251	73/96	3921,4736,6122,6124,6125,6128,6129,6130,6132,6133,6134,6135,6137,6138,6139,6141,6142,6144,6146,6147,6152,6154,6155,6157,6158,6159,6160,6161,6164,6165,6167,6168,6169,6170,6171,6173,6175,6176,6181,6187,6188,6191,6193,6194,6201,6202,6203,6204,6205,6206,6207,6208,6209,6210,6217,6218,6222,6223,6224,6228,6229,6230,6231,6232,6233,6234,6235,9045,9349,11224,23521,25873,51065	RPSA,RPL10A,RPL3,RPL4,RPL5,RPL6,RPL7,RPL7A,RPL8,RPL9,RPL10,RPL11,RPL13,RPL15,RPL17,RPL18,RPL18A,RPL21,RPL22,RPL23A,RPL24,RPL26,RPL27,RPL27A,RPL28,RPL29,RPL31,RPL32,RPL34,RPL35A,RPL37,RPL37A,RPL38,RPL39,RPL41,RPL36A,RPLP0,RPLP1,RPLP2,RPS2,RPS3,RPS4X,RPS5,RPS6,RPS7,RPS8,RPS9,RPS10,RPS11,RPS12,RPS13,RPS14,RPS15,RPS15A,RPS16,RPS17,RPS18,RPS19,RPS20,RPS23,RPS24,RPS25,RPS26,RPS27,RPS27A,RPS28,RPS29,RPL…
1_Member	GO Biological Processes	GO:0006613	cotranslational protein targeting to membrane	-100	-96.9251	72/96	3921,4736,6122,6124,6125,6128,6129,6130,6132,6133,6134,6135,6137,6138,6139,6141,6142,6144,6146,6147,6152,6154,6155,6157,6158,6159,6160,6161,6164,6165,6167,6168,6169,6170,6171,6173,6175,6176,6181,6187,6188,6191,6193,6194,6201,6202,6203,6204,6205,6206,6207,6208,6209,6210,6217,6218,6222,6223,6224,6228,6229,6230,6231,6232,6233,6234,6235,9045,9349,11224,23521,25873	RPSA,RPL10A,RPL3,RPL4,RPL5,RPL6,RPL7,RPL7A,RPL8,RPL9,RPL10,RPL11,RPL13,RPL15,RPL17,RPL18,RPL18A,RPL21,RPL22,RPL23A,RPL24,RPL26,RPL27,RPL27A,RPL28,RPL29,RPL31,RPL32,RPL34,RPL35A,RPL37,RPL37A,RPL38,RPL39,RPL41,RPL36A,RPLP0,RPLP1,RPLP2,RPS2,RPS3,RPS4X,RPS5,RPS6,RPS7,RPS8,RPS9,RPS10,RPS11,RPS12,RPS13,RPS14,RPS15,RPS15A,RPS16,RPS17,RPS18,RPS19,RPS20,RPS23,RPS24,RPS25,RPS26,RPS27,RPS27A,RPS28,RPS29,RPL…
1_Member	GO Biological Processes	GO:0045047	protein targeting to ER	-100	-96.9251	73/100	3921,4736,6122,6124,6125,6128,6129,6130,6132,6133,6134,6135,6137,6138,6139,6141,6142,6144,6146,6147,6152,6154,6155,6157,6158,6159,6160,6161,6164,6165,6167,6168,6169,6170,6171,6173,6175,6176,6181,6187,6188,6191,6193,6194,6201,6202,6203,6204,6205,6206,6207,6208,6209,6210,6217,6218,6222,6223,6224,6228,6229,6230,6231,6232,6233,6234,6235,9045,9349,11224,23480,23521,25873	RPSA,RPL10A,RPL3,RPL4,RPL5,RPL6,RPL7,RPL7A,RPL8,RPL9,RPL10,RPL11,RPL13,RPL15,RPL17,RPL18,RPL18A,RPL21,RPL22,RPL23A,RPL24,RPL26,RPL27,RPL27A,RPL28,RPL29,RPL31,RPL32,RPL34,RPL35A,RPL37,RPL37A,RPL38,RPL39,RPL41,RPL36A,RPLP0,RPLP1,RPLP2,RPS2,RPS3,RPS4X,RPS5,RPS6,RPS7,RPS8,RPS9,RPS10,RPS11,RPS12,RPS13,RPS14,RPS15,RPS15A,RPS16,RPS17,RPS18,RPS19,RPS20,RPS23,RPS24,RPS25,RPS26,RPS27,RPS27A,RPS28,RPS29,RPL…
1_Member	Reactome Gene Sets	R-HSA-72689	Formation of a pool of free 40S subunits	-100	-96.9251	75/103	3646,3921,4736,6122,6124,6125,6128,6129,6130,6132,6133,6134,6135,6137,6138,6139,6141,6142,6144,6146,6147,6152,6154,6155,6157,6158,6159,6160,6161,6164,6165,6167,6168,6169,6170,6171,6173,6175,6176,6181,6187,6188,6191,6193,6194,6201,6202,6203,6204,6205,6206,6207,6208,6209,6210,6217,6218,6222,6223,6224,6228,6229,6230,6231,6232,6233,6234,6235,8667,9045,9349,11224,23521,25873,51065	EIF3E,RPSA,RPL10A,RPL3,RPL4,RPL5,RPL6,RPL7,RPL7A,RPL8,RPL9,RPL10,RPL11,RPL13,RPL15,RPL17,RPL18,RPL18A,RPL21,RPL22,RPL23A,RPL24,RPL26,RPL27,RPL27A,RPL28,RPL29,RPL31,RPL32,RPL34,RPL35A,RPL37,RPL37A,RPL38,RPL39,RPL41,RPL36A,RPLP0,RPLP1,RPLP2,RPS2,RPS3,RPS4X,RPS5,RPS6,RPS7,RPS8,RPS9,RPS10,RPS11,RPS12,RPS13,RPS14,RPS15,RPS15A,RPS16,RPS17,RPS18,RPS19,RPS20,RPS23,RPS24,RPS25,RPS26,RPS27,RPS27A,RPS28,RPS…
1_Member	GO Biological Processes	GO:0072599	establishment of protein localization to endoplasmic reticulum	-100	-96.9251	73/104	3921,4736,6122,6124,6125,6128,6129,6130,6132,6133,6134,6135,6137,6138,6139,6141,6142,6144,6146,6147,6152,6154,6155,6157,6158,6159,6160,6161,6164,6165,6167,6168,6169,6170,6171,6173,6175,6176,6181,6187,6188,6191,6193,6194,6201,6202,6203,6204,6205,6206,6207,6208,6209,6210,6217,6218,6222,6223,6224,6228,6229,6230,6231,6232,6233,6234,6235,9045,9349,11224,23480,23521,25873	RPSA,RPL10A,RPL3,RPL4,RPL5,RPL6,RPL7,RPL7A,RPL8,RPL9,RPL10,RPL11,RPL13,RPL15,RPL17,RPL18,RPL18A,RPL21,RPL22,RPL23A,RPL24,RPL26,RPL27,RPL27A,RPL28,RPL29,RPL31,RPL32,RPL34,RPL35A,RPL37,RPL37A,RPL38,RPL39,RPL41,RPL36A,RPLP0,RPLP1,RPLP2,RPS2,RPS3,RPS4X,RPS5,RPS6,RPS7,RPS8,RPS9,RPS10,RPS11,RPS12,RPS13,RPS14,RPS15,RPS15A,RPS16,RPS17,RPS18,RPS19,RPS20,RPS23,RPS24,RPS25,RPS26,RPS27,RPS27A,RPS28,RPS29,RPL…
1_Member	Reactome Gene Sets	R-HSA-156827	L13a-mediated translational silencing of Ceruloplasmin expression	-100	-96.9251	76/113	1973,3646,3921,4736,6122,6124,6125,6128,6129,6130,6132,6133,6134,6135,6137,6138,6139,6141,6142,6144,6146,6147,6152,6154,6155,6157,6158,6159,6160,6161,6164,6165,6167,6168,6169,6170,6171,6173,6175,6176,6181,6187,6188,6191,6193,6194,6201,6202,6203,6204,6205,6206,6207,6208,6209,6210,6217,6218,6222,6223,6224,6228,6229,6230,6231,6232,6233,6234,6235,8667,9045,9349,11224,23521,25873,51065	EIF4A1,EIF3E,RPSA,RPL10A,RPL3,RPL4,RPL5,RPL6,RPL7,RPL7A,RPL8,RPL9,RPL10,RPL11,RPL13,RPL15,RPL17,RPL18,RPL18A,RPL21,RPL22,RPL23A,RPL24,RPL26,RPL27,RPL27A,RPL28,RPL29,RPL31,RPL32,RPL34,RPL35A,RPL37,RPL37A,RPL38,RPL39,RPL41,RPL36A,RPLP0,RPLP1,RPLP2,RPS2,RPS3,RPS4X,RPS5,RPS6,RPS7,RPS8,RPS9,RPS10,RPS11,RPS12,RPS13,RPS14,RPS15,RPS15A,RPS16,RPS17,RPS18,RPS19,RPS20,RPS23,RPS24,RPS25,RPS26,RPS27,RPS27A,RP…
1_Member	Reactome Gene Sets	R-HSA-72706	GTP hydrolysis and joining of the 60S ribosomal subunit	-100	-96.9251	76/114	1973,3646,3921,4736,6122,6124,6125,6128,6129,6130,6132,6133,6134,6135,6137,6138,6139,6141,6142,6144,6146,6147,6152,6154,6155,6157,6158,6159,6160,6161,6164,6165,6167,6168,6169,6170,6171,6173,6175,6176,6181,6187,6188,6191,6193,6194,6201,6202,6203,6204,6205,6206,6207,6208,6209,6210,6217,6218,6222,6223,6224,6228,6229,6230,6231,6232,6233,6234,6235,8667,9045,9349,11224,23521,25873,51065	EIF4A1,EIF3E,RPSA,RPL10A,RPL3,RPL4,RPL5,RPL6,RPL7,RPL7A,RPL8,RPL9,RPL10,RPL11,RPL13,RPL15,RPL17,RPL18,RPL18A,RPL21,RPL22,RPL23A,RPL24,RPL26,RPL27,RPL27A,RPL28,RPL29,RPL31,RPL32,RPL34,RPL35A,RPL37,RPL37A,RPL38,RPL39,RPL41,RPL36A,RPLP0,RPLP1,RPLP2,RPS2,RPS3,RPS4X,RPS5,RPS6,RPS7,RPS8,RPS9,RPS10,RPS11,RPS12,RPS13,RPS14,RPS15,RPS15A,RPS16,RPS17,RPS18,RPS19,RPS20,RPS23,RPS24,RPS25,RPS26,RPS27,RPS27A,RP…
1_Member	Reactome Gene Sets	R-HSA-1799339	SRP-dependent cotranslational protein targeting to membrane	-100	-96.9251	74/113	3921,4736,6122,6124,6125,6128,6129,6130,6132,6133,6134,6135,6137,6138,6139,6141,6142,6144,6146,6147,6152,6154,6155,6157,6158,6159,6160,6161,6164,6165,6167,6168,6169,6170,6171,6173,6175,6176,6181,6187,6188,6191,6193,6194,6201,6202,6203,6204,6205,6206,6207,6208,6209,6210,6217,6218,6222,6223,6224,6228,6229,6230,6231,6232,6233,6234,6235,9045,9349,11224,23480,23521,25873,51065	RPSA,RPL10A,RPL3,RPL4,RPL5,RPL6,RPL7,RPL7A,RPL8,RPL9,RPL10,RPL11,RPL13,RPL15,RPL17,RPL18,RPL18A,RPL21,RPL22,RPL23A,RPL24,RPL26,RPL27,RPL27A,RPL28,RPL29,RPL31,RPL32,RPL34,RPL35A,RPL37,RPL37A,RPL38,RPL39,RPL41,RPL36A,RPLP0,RPLP1,RPLP2,RPS2,RPS3,RPS4X,RPS5,RPS6,RPS7,RPS8,RPS9,RPS10,RPS11,RPS12,RPS13,RPS14,RPS15,RPS15A,RPS16,RPS17,RPS18,RPS19,RPS20,RPS23,RPS24,RPS25,RPS26,RPS27,RPS27A,RPS28,RPS29,RPL…
1_Member	Reactome Gene Sets	R-HSA-927802	Nonsense-Mediated Decay (NMD)	-100	-96.9251	73/116	3921,4736,6122,6124,6125,6128,6129,6130,6132,6133,6134,6135,6137,6138,6139,6141,6142,6144,6146,6147,6152,6154,6155,6157,6158,6159,6160,6161,6164,6165,6167,6168,6169,6170,6171,6173,6175,6176,6181,6187,6188,6191,6193,6194,6201,6202,6203,6204,6205,6206,6207,6208,6209,6210,6217,6218,6222,6223,6224,6228,6229,6230,6231,6232,6233,6234,6235,9045,9349,11224,23521,25873,51065	RPSA,RPL10A,RPL3,RPL4,RPL5,RPL6,RPL7,RPL7A,RPL8,RPL9,RPL10,RPL11,RPL13,RPL15,RPL17,RPL18,RPL18A,RPL21,RPL22,RPL23A,RPL24,RPL26,RPL27,RPL27A,RPL28,RPL29,RPL31,RPL32,RPL34,RPL35A,RPL37,RPL37A,RPL38,RPL39,RPL41,RPL36A,RPLP0,RPLP1,RPLP2,RPS2,RPS3,RPS4X,RPS5,RPS6,RPS7,RPS8,RPS9,RPS10,RPS11,RPS12,RPS13,RPS14,RPS15,RPS15A,RPS16,RPS17,RPS18,RPS19,RPS20,RPS23,RPS24,RPS25,RPS26,RPS27,RPS27A,RPS28,RPS29,RPL…
1_Member	Reactome Gene Sets	R-HSA-975957	Nonsense Mediated Decay (NMD) enhanced by the Exon Junction Complex (EJC)	-100	-96.9251	73/116	3921,4736,6122,6124,6125,6128,6129,6130,6132,6133,6134,6135,6137,6138,6139,6141,6142,6144,6146,6147,6152,6154,6155,6157,6158,6159,6160,6161,6164,6165,6167,6168,6169,6170,6171,6173,6175,6176,6181,6187,6188,6191,6193,6194,6201,6202,6203,6204,6205,6206,6207,6208,6209,6210,6217,6218,6222,6223,6224,6228,6229,6230,6231,6232,6233,6234,6235,9045,9349,11224,23521,25873,51065	RPSA,RPL10A,RPL3,RPL4,RPL5,RPL6,RPL7,RPL7A,RPL8,RPL9,RPL10,RPL11,RPL13,RPL15,RPL17,RPL18,RPL18A,RPL21,RPL22,RPL23A,RPL24,RPL26,RPL27,RPL27A,RPL28,RPL29,RPL31,RPL32,RPL34,RPL35A,RPL37,RPL37A,RPL38,RPL39,RPL41,RPL36A,RPLP0,RPLP1,RPLP2,RPS2,RPS3,RPS4X,RPS5,RPS6,RPS7,RPS8,RPS9,RPS10,RPS11,RPS12,RPS13,RPS14,RPS15,RPS15A,RPS16,RPS17,RPS18,RPS19,RPS20,RPS23,RPS24,RPS25,RPS26,RPS27,RPS27A,RPS28,RPS29,RPL…
1_Member	Reactome Gene Sets	R-HSA-72613	Eukaryotic Translation Initiation	-100	-96.9251	76/121	1973,3646,3921,4736,6122,6124,6125,6128,6129,6130,6132,6133,6134,6135,6137,6138,6139,6141,6142,6144,6146,6147,6152,6154,6155,6157,6158,6159,6160,6161,6164,6165,6167,6168,6169,6170,6171,6173,6175,6176,6181,6187,6188,6191,6193,6194,6201,6202,6203,6204,6205,6206,6207,6208,6209,6210,6217,6218,6222,6223,6224,6228,6229,6230,6231,6232,6233,6234,6235,8667,9045,9349,11224,23521,25873,51065	EIF4A1,EIF3E,RPSA,RPL10A,RPL3,RPL4,RPL5,RPL6,RPL7,RPL7A,RPL8,RPL9,RPL10,RPL11,RPL13,RPL15,RPL17,RPL18,RPL18A,RPL21,RPL22,RPL23A,RPL24,RPL26,RPL27,RPL27A,RPL28,RPL29,RPL31,RPL32,RPL34,RPL35A,RPL37,RPL37A,RPL38,RPL39,RPL41,RPL36A,RPLP0,RPLP1,RPLP2,RPS2,RPS3,RPS4X,RPS5,RPS6,RPS7,RPS8,RPS9,RPS10,RPS11,RPS12,RPS13,RPS14,RPS15,RPS15A,RPS16,RPS17,RPS18,RPS19,RPS20,RPS23,RPS24,RPS25,RPS26,RPS27,RPS27A,RP…
1_Member	Reactome Gene Sets	R-HSA-72737	Cap-dependent Translation Initiation	-100	-96.9251	76/121	1973,3646,3921,4736,6122,6124,6125,6128,6129,6130,6132,6133,6134,6135,6137,6138,6139,6141,6142,6144,6146,6147,6152,6154,6155,6157,6158,6159,6160,6161,6164,6165,6167,6168,6169,6170,6171,6173,6175,6176,6181,6187,6188,6191,6193,6194,6201,6202,6203,6204,6205,6206,6207,6208,6209,6210,6217,6218,6222,6223,6224,6228,6229,6230,6231,6232,6233,6234,6235,8667,9045,9349,11224,23521,25873,51065	EIF4A1,EIF3E,RPSA,RPL10A,RPL3,RPL4,RPL5,RPL6,RPL7,RPL7A,RPL8,RPL9,RPL10,RPL11,RPL13,RPL15,RPL17,RPL18,RPL18A,RPL21,RPL22,RPL23A,RPL24,RPL26,RPL27,RPL27A,RPL28,RPL29,RPL31,RPL32,RPL34,RPL35A,RPL37,RPL37A,RPL38,RPL39,RPL41,RPL36A,RPLP0,RPLP1,RPLP2,RPS2,RPS3,RPS4X,RPS5,RPS6,RPS7,RPS8,RPS9,RPS10,RPS11,RPS12,RPS13,RPS14,RPS15,RPS15A,RPS16,RPS17,RPS18,RPS19,RPS20,RPS23,RPS24,RPS25,RPS26,RPS27,RPS27A,RP…
1_Member	Reactome Gene Sets	R-HSA-2408522	Selenoamino acid metabolism	-100	-96.9251	74/119	3921,4736,6122,6124,6125,6128,6129,6130,6132,6133,6134,6135,6137,6138,6139,6141,6142,6144,6146,6147,6152,6154,6155,6157,6158,6159,6160,6161,6164,6165,6167,6168,6169,6170,6171,6173,6175,6176,6181,6187,6188,6191,6193,6194,6201,6202,6203,6204,6205,6206,6207,6208,6209,6210,6217,6218,6222,6223,6224,6228,6229,6230,6231,6232,6233,6234,6235,7296,9045,9349,11224,23521,25873,51065	RPSA,RPL10A,RPL3,RPL4,RPL5,RPL6,RPL7,RPL7A,RPL8,RPL9,RPL10,RPL11,RPL13,RPL15,RPL17,RPL18,RPL18A,RPL21,RPL22,RPL23A,RPL24,RPL26,RPL27,RPL27A,RPL28,RPL29,RPL31,RPL32,RPL34,RPL35A,RPL37,RPL37A,RPL38,RPL39,RPL41,RPL36A,RPLP0,RPLP1,RPLP2,RPS2,RPS3,RPS4X,RPS5,RPS6,RPS7,RPS8,RPS9,RPS10,RPS11,RPS12,RPS13,RPS14,RPS15,RPS15A,RPS16,RPS17,RPS18,RPS19,RPS20,RPS23,RPS24,RPS25,RPS26,RPS27,RPS27A,RPS28,RPS29,TXN…
1_Member	GO Biological Processes	GO:0000184	nuclear-transcribed mRNA catabolic process, nonsense-mediated decay	-100	-96.9251	73/120	3646,3921,4736,6122,6124,6125,6128,6129,6130,6132,6133,6134,6135,6137,6138,6139,6141,6142,6144,6146,6147,6152,6154,6155,6157,6158,6159,6160,6161,6164,6165,6167,6168,6169,6170,6171,6173,6175,6176,6181,6187,6188,6191,6193,6194,6201,6202,6203,6204,6205,6206,6207,6208,6209,6210,6217,6218,6222,6223,6224,6228,6229,6230,6231,6232,6233,6234,6235,9045,9349,11224,23521,25873	EIF3E,RPSA,RPL10A,RPL3,RPL4,RPL5,RPL6,RPL7,RPL7A,RPL8,RPL9,RPL10,RPL11,RPL13,RPL15,RPL17,RPL18,RPL18A,RPL21,RPL22,RPL23A,RPL24,RPL26,RPL27,RPL27A,RPL28,RPL29,RPL31,RPL32,RPL34,RPL35A,RPL37,RPL37A,RPL38,RPL39,RPL41,RPL36A,RPLP0,RPLP1,RPLP2,RPS2,RPS3,RPS4X,RPS5,RPS6,RPS7,RPS8,RPS9,RPS10,RPS11,RPS12,RPS13,RPS14,RPS15,RPS15A,RPS16,RPS17,RPS18,RPS19,RPS20,RPS23,RPS24,RPS25,RPS26,RPS27,RPS27A,RPS28,RPS…
1_Member	GO Biological Processes	GO:0070972	protein localization to endoplasmic reticulum	-99.6779	-96.6231	73/126	3921,4736,6122,6124,6125,6128,6129,6130,6132,6133,6134,6135,6137,6138,6139,6141,6142,6144,6146,6147,6152,6154,6155,6157,6158,6159,6160,6161,6164,6165,6167,6168,6169,6170,6171,6173,6175,6176,6181,6187,6188,6191,6193,6194,6201,6202,6203,6204,6205,6206,6207,6208,6209,6210,6217,6218,6222,6223,6224,6228,6229,6230,6231,6232,6233,6234,6235,9045,9349,11224,23480,23521,25873	RPSA,RPL10A,RPL3,RPL4,RPL5,RPL6,RPL7,RPL7A,RPL8,RPL9,RPL10,RPL11,RPL13,RPL15,RPL17,RPL18,RPL18A,RPL21,RPL22,RPL23A,RPL24,RPL26,RPL27,RPL27A,RPL28,RPL29,RPL31,RPL32,RPL34,RPL35A,RPL37,RPL37A,RPL38,RPL39,RPL41,RPL36A,RPLP0,RPLP1,RPLP2,RPS2,RPS3,RPS4X,RPS5,RPS6,RPS7,RPS8,RPS9,RPS10,RPS11,RPS12,RPS13,RPS14,RPS15,RPS15A,RPS16,RPS17,RPS18,RPS19,RPS20,RPS23,RPS24,RPS25,RPS26,RPS27,RPS27A,RPS28,RPS29,RPL…
1_Member	Reactome Gene Sets	R-HSA-168273	Influenza Viral RNA Transcription and Replication	-96.8708	-93.8353	73/134	3921,4736,6122,6124,6125,6128,6129,6130,6132,6133,6134,6135,6137,6138,6139,6141,6142,6144,6146,6147,6152,6154,6155,6157,6158,6159,6160,6161,6164,6165,6167,6168,6169,6170,6171,6173,6175,6176,6181,6187,6188,6191,6193,6194,6201,6202,6203,6204,6205,6206,6207,6208,6209,6210,6217,6218,6222,6223,6224,6228,6229,6230,6231,6232,6233,6234,6235,9045,9349,11224,23521,25873,51065	RPSA,RPL10A,RPL3,RPL4,RPL5,RPL6,RPL7,RPL7A,RPL8,RPL9,RPL10,RPL11,RPL13,RPL15,RPL17,RPL18,RPL18A,RPL21,RPL22,RPL23A,RPL24,RPL26,RPL27,RPL27A,RPL28,RPL29,RPL31,RPL32,RPL34,RPL35A,RPL37,RPL37A,RPL38,RPL39,RPL41,RPL36A,RPLP0,RPLP1,RPLP2,RPS2,RPS3,RPS4X,RPS5,RPS6,RPS7,RPS8,RPS9,RPS10,RPS11,RPS12,RPS13,RPS14,RPS15,RPS15A,RPS16,RPS17,RPS18,RPS19,RPS20,RPS23,RPS24,RPS25,RPS26,RPS27,RPS27A,RPS28,RPS29,RPL…
1_Member	Reactome Gene Sets	R-HSA-168255	Influenza Life Cycle	-93.7034	-90.6865	73/144	3921,4736,6122,6124,6125,6128,6129,6130,6132,6133,6134,6135,6137,6138,6139,6141,6142,6144,6146,6147,6152,6154,6155,6157,6158,6159,6160,6161,6164,6165,6167,6168,6169,6170,6171,6173,6175,6176,6181,6187,6188,6191,6193,6194,6201,6202,6203,6204,6205,6206,6207,6208,6209,6210,6217,6218,6222,6223,6224,6228,6229,6230,6231,6232,6233,6234,6235,9045,9349,11224,23521,25873,51065	RPSA,RPL10A,RPL3,RPL4,RPL5,RPL6,RPL7,RPL7A,RPL8,RPL9,RPL10,RPL11,RPL13,RPL15,RPL17,RPL18,RPL18A,RPL21,RPL22,RPL23A,RPL24,RPL26,RPL27,RPL27A,RPL28,RPL29,RPL31,RPL32,RPL34,RPL35A,RPL37,RPL37A,RPL38,RPL39,RPL41,RPL36A,RPLP0,RPLP1,RPLP2,RPS2,RPS3,RPS4X,RPS5,RPS6,RPS7,RPS8,RPS9,RPS10,RPS11,RPS12,RPS13,RPS14,RPS15,RPS15A,RPS16,RPS17,RPS18,RPS19,RPS20,RPS23,RPS24,RPS25,RPS26,RPS27,RPS27A,RPS28,RPS29,RPL…
1_Member	Reactome Gene Sets	R-HSA-9010553	Regulation of expression of SLITs and ROBOs	-93.4801	-90.4809	77/172	3921,4736,6092,6122,6124,6125,6128,6129,6130,6132,6133,6134,6135,6137,6138,6139,6141,6142,6144,6146,6147,6152,6154,6155,6157,6158,6159,6160,6161,6164,6165,6167,6168,6169,6170,6171,6173,6175,6176,6181,6187,6188,6191,6193,6194,6201,6202,6203,6204,6205,6206,6207,6208,6209,6210,6217,6218,6222,6223,6224,6228,6229,6230,6231,6232,6233,6234,6235,6923,7314,9045,9349,9978,11224,23521,25873,51065	RPSA,RPL10A,ROBO2,RPL3,RPL4,RPL5,RPL6,RPL7,RPL7A,RPL8,RPL9,RPL10,RPL11,RPL13,RPL15,RPL17,RPL18,RPL18A,RPL21,RPL22,RPL23A,RPL24,RPL26,RPL27,RPL27A,RPL28,RPL29,RPL31,RPL32,RPL34,RPL35A,RPL37,RPL37A,RPL38,RPL39,RPL41,RPL36A,RPLP0,RPLP1,RPLP2,RPS2,RPS3,RPS4X,RPS5,RPS6,RPS7,RPS8,RPS9,RPS10,RPS11,RPS12,RPS13,RPS14,RPS15,RPS15A,RPS16,RPS17,RPS18,RPS19,RPS20,RPS23,RPS24,RPS25,RPS26,RPS27,RPS27A,RPS28,RPS…
1_Member	KEGG Pathway	hsa03010	Ribosome	-92.7074	-89.7417	74/154	2197,3921,4736,6122,6124,6125,6128,6129,6130,6132,6133,6134,6135,6137,6138,6139,6141,6142,6144,6146,6147,6152,6154,6155,6157,6158,6159,6160,6161,6164,6165,6167,6168,6169,6170,6171,6173,6175,6176,6181,6187,6188,6191,6193,6194,6201,6202,6203,6204,6205,6206,6207,6208,6209,6210,6217,6218,6222,6223,6224,6228,6229,6230,6231,6232,6233,6234,6235,9045,9349,11224,23521,25873,51065	FAU,RPSA,RPL10A,RPL3,RPL4,RPL5,RPL6,RPL7,RPL7A,RPL8,RPL9,RPL10,RPL11,RPL13,RPL15,RPL17,RPL18,RPL18A,RPL21,RPL22,RPL23A,RPL24,RPL26,RPL27,RPL27A,RPL28,RPL29,RPL31,RPL32,RPL34,RPL35A,RPL37,RPL37A,RPL38,RPL39,RPL41,RPL36A,RPLP0,RPLP1,RPLP2,RPS2,RPS3,RPS4X,RPS5,RPS6,RPS7,RPS8,RPS9,RPS10,RPS11,RPS12,RPS13,RPS14,RPS15,RPS15A,RPS16,RPS17,RPS18,RPS19,RPS20,RPS23,RPS24,RPS25,RPS26,RPS27,RPS27A,RPS28,RPS29…
1_Member	KEGG Pathway	ko03010	Ribosome	-92.7074	-89.7417	74/154	2197,3921,4736,6122,6124,6125,6128,6129,6130,6132,6133,6134,6135,6137,6138,6139,6141,6142,6144,6146,6147,6152,6154,6155,6157,6158,6159,6160,6161,6164,6165,6167,6168,6169,6170,6171,6173,6175,6176,6181,6187,6188,6191,6193,6194,6201,6202,6203,6204,6205,6206,6207,6208,6209,6210,6217,6218,6222,6223,6224,6228,6229,6230,6231,6232,6233,6234,6235,9045,9349,11224,23521,25873,51065	FAU,RPSA,RPL10A,RPL3,RPL4,RPL5,RPL6,RPL7,RPL7A,RPL8,RPL9,RPL10,RPL11,RPL13,RPL15,RPL17,RPL18,RPL18A,RPL21,RPL22,RPL23A,RPL24,RPL26,RPL27,RPL27A,RPL28,RPL29,RPL31,RPL32,RPL34,RPL35A,RPL37,RPL37A,RPL38,RPL39,RPL41,RPL36A,RPLP0,RPLP1,RPLP2,RPS2,RPS3,RPS4X,RPS5,RPS6,RPS7,RPS8,RPS9,RPS10,RPS11,RPS12,RPS13,RPS14,RPS15,RPS15A,RPS16,RPS17,RPS18,RPS19,RPS20,RPS23,RPS24,RPS25,RPS26,RPS27,RPS27A,RPS28,RPS29…
1_Member	Reactome Gene Sets	R-HSA-168254	Influenza Infection	-90.5735	-87.6235	73/155	3921,4736,6122,6124,6125,6128,6129,6130,6132,6133,6134,6135,6137,6138,6139,6141,6142,6144,6146,6147,6152,6154,6155,6157,6158,6159,6160,6161,6164,6165,6167,6168,6169,6170,6171,6173,6175,6176,6181,6187,6188,6191,6193,6194,6201,6202,6203,6204,6205,6206,6207,6208,6209,6210,6217,6218,6222,6223,6224,6228,6229,6230,6231,6232,6233,6234,6235,9045,9349,11224,23521,25873,51065	RPSA,RPL10A,RPL3,RPL4,RPL5,RPL6,RPL7,RPL7A,RPL8,RPL9,RPL10,RPL11,RPL13,RPL15,RPL17,RPL18,RPL18A,RPL21,RPL22,RPL23A,RPL24,RPL26,RPL27,RPL27A,RPL28,RPL29,RPL31,RPL32,RPL34,RPL35A,RPL37,RPL37A,RPL38,RPL39,RPL41,RPL36A,RPLP0,RPLP1,RPLP2,RPS2,RPS3,RPS4X,RPS5,RPS6,RPS7,RPS8,RPS9,RPS10,RPS11,RPS12,RPS13,RPS14,RPS15,RPS15A,RPS16,RPS17,RPS18,RPS19,RPS20,RPS23,RPS24,RPS25,RPS26,RPS27,RPS27A,RPS28,RPS29,RPL…
1_Member	GO Biological Processes	GO:0006413	translational initiation	-90.5556	-87.6209	78/192	1973,1982,3646,3921,4736,4869,6122,6124,6125,6128,6129,6130,6132,6133,6134,6135,6137,6138,6139,6141,6142,6144,6146,6147,6152,6154,6155,6157,6158,6159,6160,6161,6164,6165,6167,6168,6169,6170,6171,6173,6175,6176,6181,6187,6188,6191,6193,6194,6201,6202,6203,6204,6205,6206,6207,6208,6209,6210,6217,6218,6222,6223,6224,6228,6229,6230,6231,6232,6233,6234,6235,8667,9045,9349,11224,23521,25873,51247	EIF4A1,EIF4G2,EIF3E,RPSA,RPL10A,NPM1,RPL3,RPL4,RPL5,RPL6,RPL7,RPL7A,RPL8,RPL9,RPL10,RPL11,RPL13,RPL15,RPL17,RPL18,RPL18A,RPL21,RPL22,RPL23A,RPL24,RPL26,RPL27,RPL27A,RPL28,RPL29,RPL31,RPL32,RPL34,RPL35A,RPL37,RPL37A,RPL38,RPL39,RPL41,RPL36A,RPLP0,RPLP1,RPLP2,RPS2,RPS3,RPS4X,RPS5,RPS6,RPS7,RPS8,RPS9,RPS10,RPS11,RPS12,RPS13,RPS14,RPS15,RPS15A,RPS16,RPS17,RPS18,RPS19,RPS20,RPS23,RPS24,RPS25,RPS26,RPS…
1_Member	CORUM	CORUM:3055	Nop56p-associated pre-rRNA complex	-89.6011	-86.6811	64/104	1915,1938,3178,3608,4736,4869,4904,6122,6124,6125,6128,6129,6130,6132,6133,6134,6135,6137,6138,6139,6141,6142,6144,6146,6147,6152,6154,6155,6157,6158,6159,6160,6161,6165,6168,6170,6173,6175,6176,6181,6187,6194,6201,6202,6203,6205,6206,6207,6208,6209,6210,6217,6218,6222,6228,6229,6235,7150,7846,9045,9349,11224,23521,25873	EEF1A1,EEF2,HNRNPA1,ILF2,RPL10A,NPM1,YBX1,RPL3,RPL4,RPL5,RPL6,RPL7,RPL7A,RPL8,RPL9,RPL10,RPL11,RPL13,RPL15,RPL17,RPL18,RPL18A,RPL21,RPL22,RPL23A,RPL24,RPL26,RPL27,RPL27A,RPL28,RPL29,RPL31,RPL32,RPL35A,RPL37A,RPL39,RPL36A,RPLP0,RPLP1,RPLP2,RPS2,RPS6,RPS7,RPS8,RPS9,RPS11,RPS12,RPS13,RPS14,RPS15,RPS15A,RPS16,RPS17,RPS18,RPS23,RPS24,RPS29,TOP1,TUBA1A,RPL14,RPL23,RPL35,RPL13A,RPL36
1_Member	GO Biological Processes	GO:0006612	protein targeting to membrane	-88.742	-85.8362	73/162	3921,4736,6122,6124,6125,6128,6129,6130,6132,6133,6134,6135,6137,6138,6139,6141,6142,6144,6146,6147,6152,6154,6155,6157,6158,6159,6160,6161,6164,6165,6167,6168,6169,6170,6171,6173,6175,6176,6181,6187,6188,6191,6193,6194,6201,6202,6203,6204,6205,6206,6207,6208,6209,6210,6217,6218,6222,6223,6224,6228,6229,6230,6231,6232,6233,6234,6235,8851,9045,9349,11224,23521,25873	RPSA,RPL10A,RPL3,RPL4,RPL5,RPL6,RPL7,RPL7A,RPL8,RPL9,RPL10,RPL11,RPL13,RPL15,RPL17,RPL18,RPL18A,RPL21,RPL22,RPL23A,RPL24,RPL26,RPL27,RPL27A,RPL28,RPL29,RPL31,RPL32,RPL34,RPL35A,RPL37,RPL37A,RPL38,RPL39,RPL41,RPL36A,RPLP0,RPLP1,RPLP2,RPS2,RPS3,RPS4X,RPS5,RPS6,RPS7,RPS8,RPS9,RPS10,RPS11,RPS12,RPS13,RPS14,RPS15,RPS15A,RPS16,RPS17,RPS18,RPS19,RPS20,RPS23,RPS24,RPS25,RPS26,RPS27,RPS27A,RPS28,RPS29,CDK…
1_Member	GO Molecular Functions	GO:0003735	structural constituent of ribosome	-87.1826	-84.2906	72/161	3921,4736,6122,6124,6125,6128,6129,6130,6132,6133,6134,6135,6137,6138,6139,6141,6142,6144,6146,6147,6152,6154,6155,6157,6158,6159,6160,6161,6164,6165,6167,6168,6169,6170,6171,6173,6175,6176,6181,6187,6188,6191,6193,6194,6201,6202,6203,6204,6205,6206,6207,6208,6209,6210,6217,6218,6222,6223,6224,6228,6229,6231,6232,6233,6234,6235,9045,9349,11224,23521,25873,51065	RPSA,RPL10A,RPL3,RPL4,RPL5,RPL6,RPL7,RPL7A,RPL8,RPL9,RPL10,RPL11,RPL13,RPL15,RPL17,RPL18,RPL18A,RPL21,RPL22,RPL23A,RPL24,RPL26,RPL27,RPL27A,RPL28,RPL29,RPL31,RPL32,RPL34,RPL35A,RPL37,RPL37A,RPL38,RPL39,RPL41,RPL36A,RPLP0,RPLP1,RPLP2,RPS2,RPS3,RPS4X,RPS5,RPS6,RPS7,RPS8,RPS9,RPS10,RPS11,RPS12,RPS13,RPS14,RPS15,RPS15A,RPS16,RPS17,RPS18,RPS19,RPS20,RPS23,RPS24,RPS26,RPS27,RPS27A,RPS28,RPS29,RPL14,RPL…
1_Member	Reactome Gene Sets	R-HSA-376176	Signaling by ROBO receptors	-85.1044	-82.2257	78/219	3921,4736,5217,6092,6122,6124,6125,6128,6129,6130,6132,6133,6134,6135,6137,6138,6139,6141,6142,6144,6146,6147,6152,6154,6155,6157,6158,6159,6160,6161,6164,6165,6167,6168,6169,6170,6171,6173,6175,6176,6181,6187,6188,6191,6193,6194,6201,6202,6203,6204,6205,6206,6207,6208,6209,6210,6217,6218,6222,6223,6224,6228,6229,6230,6231,6232,6233,6234,6235,6923,7314,9045,9349,9978,11224,23521,25873,51065	RPSA,RPL10A,PFN2,ROBO2,RPL3,RPL4,RPL5,RPL6,RPL7,RPL7A,RPL8,RPL9,RPL10,RPL11,RPL13,RPL15,RPL17,RPL18,RPL18A,RPL21,RPL22,RPL23A,RPL24,RPL26,RPL27,RPL27A,RPL28,RPL29,RPL31,RPL32,RPL34,RPL35A,RPL37,RPL37A,RPL38,RPL39,RPL41,RPL36A,RPLP0,RPLP1,RPLP2,RPS2,RPS3,RPS4X,RPS5,RPS6,RPS7,RPS8,RPS9,RPS10,RPS11,RPS12,RPS13,RPS14,RPS15,RPS15A,RPS16,RPS17,RPS18,RPS19,RPS20,RPS23,RPS24,RPS25,RPS26,RPS27,RPS27A,RPS2…
1_Member	Reactome Gene Sets	R-HSA-6791226	Major pathway of rRNA processing in the nucleolus and cytosol	-84.9237	-82.058	74/186	1454,3921,4736,6122,6124,6125,6128,6129,6130,6132,6133,6134,6135,6137,6138,6139,6141,6142,6144,6146,6147,6152,6154,6155,6157,6158,6159,6160,6161,6164,6165,6167,6168,6169,6170,6171,6173,6175,6176,6181,6187,6188,6191,6193,6194,6201,6202,6203,6204,6205,6206,6207,6208,6209,6210,6217,6218,6222,6223,6224,6228,6229,6230,6231,6232,6233,6234,6235,9045,9349,11224,23521,25873,51065	CSNK1E,RPSA,RPL10A,RPL3,RPL4,RPL5,RPL6,RPL7,RPL7A,RPL8,RPL9,RPL10,RPL11,RPL13,RPL15,RPL17,RPL18,RPL18A,RPL21,RPL22,RPL23A,RPL24,RPL26,RPL27,RPL27A,RPL28,RPL29,RPL31,RPL32,RPL34,RPL35A,RPL37,RPL37A,RPL38,RPL39,RPL41,RPL36A,RPLP0,RPLP1,RPLP2,RPS2,RPS3,RPS4X,RPS5,RPS6,RPS7,RPS8,RPS9,RPS10,RPS11,RPS12,RPS13,RPS14,RPS15,RPS15A,RPS16,RPS17,RPS18,RPS19,RPS20,RPS23,RPS24,RPS25,RPS26,RPS27,RPS27A,RPS28,RP…
1_Member	GO Biological Processes	GO:0019083	viral transcription	-83.6419	-80.7888	72/176	3921,4736,6122,6124,6125,6128,6129,6130,6132,6133,6134,6135,6137,6138,6139,6141,6142,6144,6146,6147,6152,6154,6155,6157,6158,6159,6160,6161,6164,6165,6167,6168,6169,6170,6171,6173,6175,6176,6181,6187,6188,6191,6193,6194,6201,6202,6203,6204,6205,6206,6207,6208,6209,6210,6217,6218,6222,6223,6224,6228,6229,6230,6231,6232,6233,6234,6235,9045,9349,11224,23521,25873	RPSA,RPL10A,RPL3,RPL4,RPL5,RPL6,RPL7,RPL7A,RPL8,RPL9,RPL10,RPL11,RPL13,RPL15,RPL17,RPL18,RPL18A,RPL21,RPL22,RPL23A,RPL24,RPL26,RPL27,RPL27A,RPL28,RPL29,RPL31,RPL32,RPL34,RPL35A,RPL37,RPL37A,RPL38,RPL39,RPL41,RPL36A,RPLP0,RPLP1,RPLP2,RPS2,RPS3,RPS4X,RPS5,RPS6,RPS7,RPS8,RPS9,RPS10,RPS11,RPS12,RPS13,RPS14,RPS15,RPS15A,RPS16,RPS17,RPS18,RPS19,RPS20,RPS23,RPS24,RPS25,RPS26,RPS27,RPS27A,RPS28,RPS29,RPL…
1_Member	Reactome Gene Sets	R-HSA-8868773	rRNA processing in the nucleus and cytosol	-82.8549	-80.014	74/196	1454,3921,4736,6122,6124,6125,6128,6129,6130,6132,6133,6134,6135,6137,6138,6139,6141,6142,6144,6146,6147,6152,6154,6155,6157,6158,6159,6160,6161,6164,6165,6167,6168,6169,6170,6171,6173,6175,6176,6181,6187,6188,6191,6193,6194,6201,6202,6203,6204,6205,6206,6207,6208,6209,6210,6217,6218,6222,6223,6224,6228,6229,6230,6231,6232,6233,6234,6235,9045,9349,11224,23521,25873,51065	CSNK1E,RPSA,RPL10A,RPL3,RPL4,RPL5,RPL6,RPL7,RPL7A,RPL8,RPL9,RPL10,RPL11,RPL13,RPL15,RPL17,RPL18,RPL18A,RPL21,RPL22,RPL23A,RPL24,RPL26,RPL27,RPL27A,RPL28,RPL29,RPL31,RPL32,RPL34,RPL35A,RPL37,RPL37A,RPL38,RPL39,RPL41,RPL36A,RPLP0,RPLP1,RPLP2,RPS2,RPS3,RPS4X,RPS5,RPS6,RPS7,RPS8,RPS9,RPS10,RPS11,RPS12,RPS13,RPS14,RPS15,RPS15A,RPS16,RPS17,RPS18,RPS19,RPS20,RPS23,RPS24,RPS25,RPS26,RPS27,RPS27A,RPS28,RP…
1_Member	Reactome Gene Sets	R-HSA-72312	rRNA processing	-80.9198	-78.0909	74/206	1454,3921,4736,6122,6124,6125,6128,6129,6130,6132,6133,6134,6135,6137,6138,6139,6141,6142,6144,6146,6147,6152,6154,6155,6157,6158,6159,6160,6161,6164,6165,6167,6168,6169,6170,6171,6173,6175,6176,6181,6187,6188,6191,6193,6194,6201,6202,6203,6204,6205,6206,6207,6208,6209,6210,6217,6218,6222,6223,6224,6228,6229,6230,6231,6232,6233,6234,6235,9045,9349,11224,23521,25873,51065	CSNK1E,RPSA,RPL10A,RPL3,RPL4,RPL5,RPL6,RPL7,RPL7A,RPL8,RPL9,RPL10,RPL11,RPL13,RPL15,RPL17,RPL18,RPL18A,RPL21,RPL22,RPL23A,RPL24,RPL26,RPL27,RPL27A,RPL28,RPL29,RPL31,RPL32,RPL34,RPL35A,RPL37,RPL37A,RPL38,RPL39,RPL41,RPL36A,RPLP0,RPLP1,RPLP2,RPS2,RPS3,RPS4X,RPS5,RPS6,RPS7,RPS8,RPS9,RPS10,RPS11,RPS12,RPS13,RPS14,RPS15,RPS15A,RPS16,RPS17,RPS18,RPS19,RPS20,RPS23,RPS24,RPS25,RPS26,RPS27,RPS27A,RPS28,RP…
1_Member	GO Biological Processes	GO:0019080	viral gene expression	-80.6854	-77.868	72/190	3921,4736,6122,6124,6125,6128,6129,6130,6132,6133,6134,6135,6137,6138,6139,6141,6142,6144,6146,6147,6152,6154,6155,6157,6158,6159,6160,6161,6164,6165,6167,6168,6169,6170,6171,6173,6175,6176,6181,6187,6188,6191,6193,6194,6201,6202,6203,6204,6205,6206,6207,6208,6209,6210,6217,6218,6222,6223,6224,6228,6229,6230,6231,6232,6233,6234,6235,9045,9349,11224,23521,25873	RPSA,RPL10A,RPL3,RPL4,RPL5,RPL6,RPL7,RPL7A,RPL8,RPL9,RPL10,RPL11,RPL13,RPL15,RPL17,RPL18,RPL18A,RPL21,RPL22,RPL23A,RPL24,RPL26,RPL27,RPL27A,RPL28,RPL29,RPL31,RPL32,RPL34,RPL35A,RPL37,RPL37A,RPL38,RPL39,RPL41,RPL36A,RPLP0,RPLP1,RPLP2,RPS2,RPS3,RPS4X,RPS5,RPS6,RPS7,RPS8,RPS9,RPS10,RPS11,RPS12,RPS13,RPS14,RPS15,RPS15A,RPS16,RPS17,RPS18,RPS19,RPS20,RPS23,RPS24,RPS25,RPS26,RPS27,RPS27A,RPS28,RPS29,RPL…
1_Member	GO Biological Processes	GO:0000956	nuclear-transcribed mRNA catabolic process	-79.9973	-77.1913	74/211	1973,3646,3921,4736,6122,6124,6125,6128,6129,6130,6132,6133,6134,6135,6137,6138,6139,6141,6142,6144,6146,6147,6152,6154,6155,6157,6158,6159,6160,6161,6164,6165,6167,6168,6169,6170,6171,6173,6175,6176,6181,6187,6188,6191,6193,6194,6201,6202,6203,6204,6205,6206,6207,6208,6209,6210,6217,6218,6222,6223,6224,6228,6229,6230,6231,6232,6233,6234,6235,9045,9349,11224,23521,25873	EIF4A1,EIF3E,RPSA,RPL10A,RPL3,RPL4,RPL5,RPL6,RPL7,RPL7A,RPL8,RPL9,RPL10,RPL11,RPL13,RPL15,RPL17,RPL18,RPL18A,RPL21,RPL22,RPL23A,RPL24,RPL26,RPL27,RPL27A,RPL28,RPL29,RPL31,RPL32,RPL34,RPL35A,RPL37,RPL37A,RPL38,RPL39,RPL41,RPL36A,RPLP0,RPLP1,RPLP2,RPS2,RPS3,RPS4X,RPS5,RPS6,RPS7,RPS8,RPS9,RPS10,RPS11,RPS12,RPS13,RPS14,RPS15,RPS15A,RPS16,RPS17,RPS18,RPS19,RPS20,RPS23,RPS24,RPS25,RPS26,RPS27,RPS27A,RP…
1_Member	Reactome Gene Sets	R-HSA-72766	Translation	-76.8094	-74.0143	80/292	1915,1938,1973,3646,3921,4736,5464,6122,6124,6125,6128,6129,6130,6132,6133,6134,6135,6137,6138,6139,6141,6142,6144,6146,6147,6152,6154,6155,6157,6158,6159,6160,6161,6164,6165,6167,6168,6169,6170,6171,6173,6175,6176,6181,6187,6188,6191,6193,6194,6201,6202,6203,6204,6205,6206,6207,6208,6209,6210,6217,6218,6222,6223,6224,6228,6229,6230,6231,6232,6233,6234,6235,8667,9045,9349,11224,23480,23521,25873,…	EEF1A1,EEF2,EIF4A1,EIF3E,RPSA,RPL10A,PPA1,RPL3,RPL4,RPL5,RPL6,RPL7,RPL7A,RPL8,RPL9,RPL10,RPL11,RPL13,RPL15,RPL17,RPL18,RPL18A,RPL21,RPL22,RPL23A,RPL24,RPL26,RPL27,RPL27A,RPL28,RPL29,RPL31,RPL32,RPL34,RPL35A,RPL37,RPL37A,RPL38,RPL39,RPL41,RPL36A,RPLP0,RPLP1,RPLP2,RPS2,RPS3,RPS4X,RPS5,RPS6,RPS7,RPS8,RPS9,RPS10,RPS11,RPS12,RPS13,RPS14,RPS15,RPS15A,RPS16,RPS17,RPS18,RPS19,RPS20,RPS23,RPS24,RPS25,RPS2…
1_Member	GO Biological Processes	GO:0090150	establishment of protein localization to membrane	-76.1331	-73.3487	78/275	3921,4736,6122,6124,6125,6128,6129,6130,6132,6133,6134,6135,6137,6138,6139,6141,6142,6144,6146,6147,6152,6154,6155,6157,6158,6159,6160,6161,6164,6165,6167,6168,6169,6170,6171,6173,6175,6176,6181,6187,6188,6191,6193,6194,6201,6202,6203,6204,6205,6206,6207,6208,6209,6210,6217,6218,6222,6223,6224,6228,6229,6230,6231,6232,6233,6234,6235,7531,8851,9045,9349,10399,10971,11224,23521,25873,27065,100133941	RPSA,RPL10A,RPL3,RPL4,RPL5,RPL6,RPL7,RPL7A,RPL8,RPL9,RPL10,RPL11,RPL13,RPL15,RPL17,RPL18,RPL18A,RPL21,RPL22,RPL23A,RPL24,RPL26,RPL27,RPL27A,RPL28,RPL29,RPL31,RPL32,RPL34,RPL35A,RPL37,RPL37A,RPL38,RPL39,RPL41,RPL36A,RPLP0,RPLP1,RPLP2,RPS2,RPS3,RPS4X,RPS5,RPS6,RPS7,RPS8,RPS9,RPS10,RPS11,RPS12,RPS13,RPS14,RPS15,RPS15A,RPS16,RPS17,RPS18,RPS19,RPS20,RPS23,RPS24,RPS25,RPS26,RPS27,RPS27A,RPS28,RPS29,YWH…
1_Member	Reactome Gene Sets	R-HSA-422475	Axon guidance	-74.764	-71.9901	98/557	60,71,1072,1400,1463,1641,1808,1809,3921,4684,4736,5217,5295,6092,6122,6124,6125,6128,6129,6130,6132,6133,6134,6135,6137,6138,6139,6141,6142,6144,6146,6147,6152,6154,6155,6157,6158,6159,6160,6161,6164,6165,6167,6168,6169,6170,6171,6173,6175,6176,6181,6187,6188,6191,6193,6194,6201,6202,6203,6204,6205,6206,6207,6208,6209,6210,6217,6218,6222,6223,6224,6228,6229,6230,6231,6232,6233,6234,6235,6923,731…	ACTB,ACTG1,CFL1,CRMP1,NCAN,DCX,DPYSL2,DPYSL3,RPSA,NCAM1,RPL10A,PFN2,PIK3R1,ROBO2,RPL3,RPL4,RPL5,RPL6,RPL7,RPL7A,RPL8,RPL9,RPL10,RPL11,RPL13,RPL15,RPL17,RPL18,RPL18A,RPL21,RPL22,RPL23A,RPL24,RPL26,RPL27,RPL27A,RPL28,RPL29,RPL31,RPL32,RPL34,RPL35A,RPL37,RPL37A,RPL38,RPL39,RPL41,RPL36A,RPLP0,RPLP1,RPLP2,RPS2,RPS3,RPS4X,RPS5,RPS6,RPS7,RPS8,RPS9,RPS10,RPS11,RPS12,RPS13,RPS14,RPS15,RPS15A,RPS16,RPS17,R…
1_Member	CORUM	CORUM:308	60S ribosomal subunit, cytoplasmic	-73.6931	-70.9294	43/47	4736,6122,6124,6125,6128,6129,6130,6132,6133,6134,6135,6137,6138,6139,6141,6142,6144,6146,6147,6152,6154,6155,6157,6158,6159,6160,6161,6164,6165,6167,6168,6169,6170,6171,6173,6175,6176,6181,9045,9349,11224,23521,25873	RPL10A,RPL3,RPL4,RPL5,RPL6,RPL7,RPL7A,RPL8,RPL9,RPL10,RPL11,RPL13,RPL15,RPL17,RPL18,RPL18A,RPL21,RPL22,RPL23A,RPL24,RPL26,RPL27,RPL27A,RPL28,RPL29,RPL31,RPL32,RPL34,RPL35A,RPL37,RPL37A,RPL38,RPL39,RPL41,RPL36A,RPLP0,RPLP1,RPLP2,RPL14,RPL23,RPL35,RPL13A,RPL36
1_Member	GO Biological Processes	GO:0006364	rRNA processing	-72.209	-69.4553	74/260	1454,3921,4736,6122,6124,6125,6128,6129,6130,6132,6133,6134,6135,6137,6138,6139,6141,6142,6144,6146,6147,6152,6154,6155,6157,6158,6159,6160,6161,6164,6165,6167,6168,6169,6170,6171,6173,6175,6176,6181,6187,6188,6191,6193,6194,6201,6202,6203,6204,6205,6206,6207,6208,6209,6210,6217,6218,6222,6223,6224,6228,6229,6230,6231,6232,6233,6234,6235,9045,9349,11224,23521,25873,55636	CSNK1E,RPSA,RPL10A,RPL3,RPL4,RPL5,RPL6,RPL7,RPL7A,RPL8,RPL9,RPL10,RPL11,RPL13,RPL15,RPL17,RPL18,RPL18A,RPL21,RPL22,RPL23A,RPL24,RPL26,RPL27,RPL27A,RPL28,RPL29,RPL31,RPL32,RPL34,RPL35A,RPL37,RPL37A,RPL38,RPL39,RPL41,RPL36A,RPLP0,RPLP1,RPLP2,RPS2,RPS3,RPS4X,RPS5,RPS6,RPS7,RPS8,RPS9,RPS10,RPS11,RPS12,RPS13,RPS14,RPS15,RPS15A,RPS16,RPS17,RPS18,RPS19,RPS20,RPS23,RPS24,RPS25,RPS26,RPS27,RPS27A,RPS28,RP…
1_Member	GO Biological Processes	GO:0006402	mRNA catabolic process	-69.9872	-67.2432	80/349	1153,1973,3646,3921,4736,4904,6122,6124,6125,6128,6129,6130,6132,6133,6134,6135,6137,6138,6139,6141,6142,6144,6146,6147,6152,6154,6155,6157,6158,6159,6160,6161,6164,6165,6167,6168,6169,6170,6171,6173,6175,6176,6181,6187,6188,6191,6193,6194,6201,6202,6203,6204,6205,6206,6207,6208,6209,6210,6217,6218,6222,6223,6224,6228,6229,6230,6231,6232,6233,6234,6235,6418,7314,9045,9349,10236,11224,23521,23589,…	CIRBP,EIF4A1,EIF3E,RPSA,RPL10A,YBX1,RPL3,RPL4,RPL5,RPL6,RPL7,RPL7A,RPL8,RPL9,RPL10,RPL11,RPL13,RPL15,RPL17,RPL18,RPL18A,RPL21,RPL22,RPL23A,RPL24,RPL26,RPL27,RPL27A,RPL28,RPL29,RPL31,RPL32,RPL34,RPL35A,RPL37,RPL37A,RPL38,RPL39,RPL41,RPL36A,RPLP0,RPLP1,RPLP2,RPS2,RPS3,RPS4X,RPS5,RPS6,RPS7,RPS8,RPS9,RPS10,RPS11,RPS12,RPS13,RPS14,RPS15,RPS15A,RPS16,RPS17,RPS18,RPS19,RPS20,RPS23,RPS24,RPS25,RPS26,RPS2…
1_Member	Reactome Gene Sets	R-HSA-5663205	Infectious disease	-69.0086	-66.2742	82/385	801,1938,3921,4736,4869,5478,5902,6122,6124,6125,6128,6129,6130,6132,6133,6134,6135,6137,6138,6139,6141,6142,6144,6146,6147,6152,6154,6155,6157,6158,6159,6160,6161,6164,6165,6167,6168,6169,6170,6171,6173,6175,6176,6181,6187,6188,6191,6193,6194,6201,6202,6203,6204,6205,6206,6207,6208,6209,6210,6217,6218,6222,6223,6224,6228,6229,6230,6231,6232,6233,6234,6235,6923,7296,7314,9045,9349,9978,11224,2352…	CALM1,EEF2,RPSA,RPL10A,NPM1,PPIA,RANBP1,RPL3,RPL4,RPL5,RPL6,RPL7,RPL7A,RPL8,RPL9,RPL10,RPL11,RPL13,RPL15,RPL17,RPL18,RPL18A,RPL21,RPL22,RPL23A,RPL24,RPL26,RPL27,RPL27A,RPL28,RPL29,RPL31,RPL32,RPL34,RPL35A,RPL37,RPL37A,RPL38,RPL39,RPL41,RPL36A,RPLP0,RPLP1,RPLP2,RPS2,RPS3,RPS4X,RPS5,RPS6,RPS7,RPS8,RPS9,RPS10,RPS11,RPS12,RPS13,RPS14,RPS15,RPS15A,RPS16,RPS17,RPS18,RPS19,RPS20,RPS23,RPS24,RPS25,RPS26,…
1_Member	GO Biological Processes	GO:0016072	rRNA metabolic process	-68.9931	-66.268	75/296	1454,3921,4736,6122,6124,6125,6128,6129,6130,6132,6133,6134,6135,6137,6138,6139,6141,6142,6144,6146,6147,6152,6154,6155,6157,6158,6159,6160,6161,6164,6165,6167,6168,6169,6170,6171,6173,6175,6176,6181,6187,6188,6191,6193,6194,6201,6202,6203,6204,6205,6206,6207,6208,6209,6210,6217,6218,6222,6223,6224,6228,6229,6230,6231,6232,6233,6234,6235,9045,9349,11224,23521,25873,55506,55636	CSNK1E,RPSA,RPL10A,RPL3,RPL4,RPL5,RPL6,RPL7,RPL7A,RPL8,RPL9,RPL10,RPL11,RPL13,RPL15,RPL17,RPL18,RPL18A,RPL21,RPL22,RPL23A,RPL24,RPL26,RPL27,RPL27A,RPL28,RPL29,RPL31,RPL32,RPL34,RPL35A,RPL37,RPL37A,RPL38,RPL39,RPL41,RPL36A,RPLP0,RPLP1,RPLP2,RPS2,RPS3,RPS4X,RPS5,RPS6,RPS7,RPS8,RPS9,RPS10,RPS11,RPS12,RPS13,RPS14,RPS15,RPS15A,RPS16,RPS17,RPS18,RPS19,RPS20,RPS23,RPS24,RPS25,RPS26,RPS27,RPS27A,RPS28,RP…
1_Member	GO Biological Processes	GO:0042254	ribosome biogenesis	-66.725	-64.0091	76/328	1454,3921,4736,4869,6122,6124,6125,6128,6129,6130,6132,6133,6134,6135,6137,6138,6139,6141,6142,6144,6146,6147,6152,6154,6155,6157,6158,6159,6160,6161,6164,6165,6167,6168,6169,6170,6171,6173,6175,6176,6181,6187,6188,6191,6193,6194,6201,6202,6203,6204,6205,6206,6207,6208,6209,6210,6217,6218,6222,6223,6224,6228,6229,6230,6231,6232,6233,6234,6235,9045,9349,11224,23521,25873,51065,55636	CSNK1E,RPSA,RPL10A,NPM1,RPL3,RPL4,RPL5,RPL6,RPL7,RPL7A,RPL8,RPL9,RPL10,RPL11,RPL13,RPL15,RPL17,RPL18,RPL18A,RPL21,RPL22,RPL23A,RPL24,RPL26,RPL27,RPL27A,RPL28,RPL29,RPL31,RPL32,RPL34,RPL35A,RPL37,RPL37A,RPL38,RPL39,RPL41,RPL36A,RPLP0,RPLP1,RPLP2,RPS2,RPS3,RPS4X,RPS5,RPS6,RPS7,RPS8,RPS9,RPS10,RPS11,RPS12,RPS13,RPS14,RPS15,RPS15A,RPS16,RPS17,RPS18,RPS19,RPS20,RPS23,RPS24,RPS25,RPS26,RPS27,RPS27A,RPS…
1_Member	GO Biological Processes	GO:0006401	RNA catabolic process	-66.6227	-63.9157	80/382	1153,1973,3646,3921,4736,4904,6122,6124,6125,6128,6129,6130,6132,6133,6134,6135,6137,6138,6139,6141,6142,6144,6146,6147,6152,6154,6155,6157,6158,6159,6160,6161,6164,6165,6167,6168,6169,6170,6171,6173,6175,6176,6181,6187,6188,6191,6193,6194,6201,6202,6203,6204,6205,6206,6207,6208,6209,6210,6217,6218,6222,6223,6224,6228,6229,6230,6231,6232,6233,6234,6235,6418,7314,9045,9349,10236,11224,23521,23589,…	CIRBP,EIF4A1,EIF3E,RPSA,RPL10A,YBX1,RPL3,RPL4,RPL5,RPL6,RPL7,RPL7A,RPL8,RPL9,RPL10,RPL11,RPL13,RPL15,RPL17,RPL18,RPL18A,RPL21,RPL22,RPL23A,RPL24,RPL26,RPL27,RPL27A,RPL28,RPL29,RPL31,RPL32,RPL34,RPL35A,RPL37,RPL37A,RPL38,RPL39,RPL41,RPL36A,RPLP0,RPLP1,RPLP2,RPS2,RPS3,RPS4X,RPS5,RPS6,RPS7,RPS8,RPS9,RPS10,RPS11,RPS12,RPS13,RPS14,RPS15,RPS15A,RPS16,RPS17,RPS18,RPS19,RPS20,RPS23,RPS24,RPS25,RPS26,RPS2…
1_Member	GO Biological Processes	GO:0006605	protein targeting	-63.9891	-61.2909	79/396	665,3921,4734,4736,6122,6124,6125,6128,6129,6130,6132,6133,6134,6135,6137,6138,6139,6141,6142,6144,6146,6147,6152,6154,6155,6157,6158,6159,6160,6161,6164,6165,6167,6168,6169,6170,6171,6173,6175,6176,6181,6187,6188,6191,6193,6194,6201,6202,6203,6204,6205,6206,6207,6208,6209,6210,6217,6218,6222,6223,6224,6228,6229,6230,6231,6232,6233,6234,6235,7531,8851,9045,9349,10971,11224,23480,23521,25873,93974	BNIP3L,RPSA,NEDD4,RPL10A,RPL3,RPL4,RPL5,RPL6,RPL7,RPL7A,RPL8,RPL9,RPL10,RPL11,RPL13,RPL15,RPL17,RPL18,RPL18A,RPL21,RPL22,RPL23A,RPL24,RPL26,RPL27,RPL27A,RPL28,RPL29,RPL31,RPL32,RPL34,RPL35A,RPL37,RPL37A,RPL38,RPL39,RPL41,RPL36A,RPLP0,RPLP1,RPLP2,RPS2,RPS3,RPS4X,RPS5,RPS6,RPS7,RPS8,RPS9,RPS10,RPS11,RPS12,RPS13,RPS14,RPS15,RPS15A,RPS16,RPS17,RPS18,RPS19,RPS20,RPS23,RPS24,RPS25,RPS26,RPS27,RPS27A,RP…
1_Member	GO Biological Processes	GO:0022613	ribonucleoprotein complex biogenesis	-63.2082	-60.5186	83/465	1153,1454,3921,4736,4869,6122,6124,6125,6128,6129,6130,6132,6133,6134,6135,6137,6138,6139,6141,6142,6144,6146,6147,6152,6154,6155,6157,6158,6159,6160,6161,6164,6165,6167,6168,6169,6170,6171,6173,6175,6176,6181,6187,6188,6191,6193,6194,6201,6202,6203,6204,6205,6206,6207,6208,6209,6210,6217,6218,6222,6223,6224,6228,6229,6230,6231,6232,6233,6234,6235,6431,6632,6635,6636,6637,9045,9349,10659,11224,23…	CIRBP,CSNK1E,RPSA,RPL10A,NPM1,RPL3,RPL4,RPL5,RPL6,RPL7,RPL7A,RPL8,RPL9,RPL10,RPL11,RPL13,RPL15,RPL17,RPL18,RPL18A,RPL21,RPL22,RPL23A,RPL24,RPL26,RPL27,RPL27A,RPL28,RPL29,RPL31,RPL32,RPL34,RPL35A,RPL37,RPL37A,RPL38,RPL39,RPL41,RPL36A,RPLP0,RPLP1,RPLP2,RPS2,RPS3,RPS4X,RPS5,RPS6,RPS7,RPS8,RPS9,RPS10,RPS11,RPS12,RPS13,RPS14,RPS15,RPS15A,RPS16,RPS17,RPS18,RPS19,RPS20,RPS23,RPS24,RPS25,RPS26,RPS27,RPS2…
1_Member	GO Biological Processes	GO:0034655	nucleobase-containing compound catabolic process	-62.0677	-59.3866	85/512	1153,1973,3094,3146,3148,3646,3921,4736,4904,6122,6124,6125,6128,6129,6130,6132,6133,6134,6135,6137,6138,6139,6141,6142,6144,6146,6147,6152,6154,6155,6157,6158,6159,6160,6161,6164,6165,6167,6168,6169,6170,6171,6173,6175,6176,6181,6187,6188,6191,6193,6194,6201,6202,6203,6204,6205,6206,6207,6208,6209,6210,6217,6218,6222,6223,6224,6228,6229,6230,6231,6232,6233,6234,6235,6418,7314,9045,9349,10236,103…	CIRBP,EIF4A1,HINT1,HMGB1,HMGB2,EIF3E,RPSA,RPL10A,YBX1,RPL3,RPL4,RPL5,RPL6,RPL7,RPL7A,RPL8,RPL9,RPL10,RPL11,RPL13,RPL15,RPL17,RPL18,RPL18A,RPL21,RPL22,RPL23A,RPL24,RPL26,RPL27,RPL27A,RPL28,RPL29,RPL31,RPL32,RPL34,RPL35A,RPL37,RPL37A,RPL38,RPL39,RPL41,RPL36A,RPLP0,RPLP1,RPLP2,RPS2,RPS3,RPS4X,RPS5,RPS6,RPS7,RPS8,RPS9,RPS10,RPS11,RPS12,RPS13,RPS14,RPS15,RPS15A,RPS16,RPS17,RPS18,RPS19,RPS20,RPS23,RPS2…
1_Member	Reactome Gene Sets	R-HSA-71291	Metabolism of amino acids and derivatives	-60.3143	-57.6414	74/365	3921,4736,6122,6124,6125,6128,6129,6130,6132,6133,6134,6135,6137,6138,6139,6141,6142,6144,6146,6147,6152,6154,6155,6157,6158,6159,6160,6161,6164,6165,6167,6168,6169,6170,6171,6173,6175,6176,6181,6187,6188,6191,6193,6194,6201,6202,6203,6204,6205,6206,6207,6208,6209,6210,6217,6218,6222,6223,6224,6228,6229,6230,6231,6232,6233,6234,6235,7296,9045,9349,11224,23521,25873,51065	RPSA,RPL10A,RPL3,RPL4,RPL5,RPL6,RPL7,RPL7A,RPL8,RPL9,RPL10,RPL11,RPL13,RPL15,RPL17,RPL18,RPL18A,RPL21,RPL22,RPL23A,RPL24,RPL26,RPL27,RPL27A,RPL28,RPL29,RPL31,RPL32,RPL34,RPL35A,RPL37,RPL37A,RPL38,RPL39,RPL41,RPL36A,RPLP0,RPLP1,RPLP2,RPS2,RPS3,RPS4X,RPS5,RPS6,RPS7,RPS8,RPS9,RPS10,RPS11,RPS12,RPS13,RPS14,RPS15,RPS15A,RPS16,RPS17,RPS18,RPS19,RPS20,RPS23,RPS24,RPS25,RPS26,RPS27,RPS27A,RPS28,RPS29,TXN…
1_Member	GO Biological Processes	GO:0016032	viral process	-59.1198	-56.4551	97/783	665,912,1072,1781,1973,3178,3190,3921,4684,4734,4736,4774,4851,4869,5295,5478,5902,6122,6124,6125,6128,6129,6130,6132,6133,6134,6135,6137,6138,6139,6141,6142,6144,6146,6147,6152,6154,6155,6157,6158,6159,6160,6161,6164,6165,6167,6168,6169,6170,6171,6173,6175,6176,6181,6187,6188,6191,6193,6194,6201,6202,6203,6204,6205,6206,6207,6208,6209,6210,6217,6218,6222,6223,6224,6228,6229,6230,6231,6232,6233,6…	BNIP3L,CD1D,CFL1,DYNC1I2,EIF4A1,HNRNPA1,HNRNPK,RPSA,NCAM1,NEDD4,RPL10A,NFIA,NOTCH1,NPM1,PIK3R1,PPIA,RANBP1,RPL3,RPL4,RPL5,RPL6,RPL7,RPL7A,RPL8,RPL9,RPL10,RPL11,RPL13,RPL15,RPL17,RPL18,RPL18A,RPL21,RPL22,RPL23A,RPL24,RPL26,RPL27,RPL27A,RPL28,RPL29,RPL31,RPL32,RPL34,RPL35A,RPL37,RPL37A,RPL38,RPL39,RPL41,RPL36A,RPLP0,RPLP1,RPLP2,RPS2,RPS3,RPS4X,RPS5,RPS6,RPS7,RPS8,RPS9,RPS10,RPS11,RPS12,RPS13,RPS14,…
1_Member	GO Biological Processes	GO:0046700	heterocycle catabolic process	-58.9846	-56.3278	85/556	1153,1973,3094,3146,3148,3646,3921,4736,4904,6122,6124,6125,6128,6129,6130,6132,6133,6134,6135,6137,6138,6139,6141,6142,6144,6146,6147,6152,6154,6155,6157,6158,6159,6160,6161,6164,6165,6167,6168,6169,6170,6171,6173,6175,6176,6181,6187,6188,6191,6193,6194,6201,6202,6203,6204,6205,6206,6207,6208,6209,6210,6217,6218,6222,6223,6224,6228,6229,6230,6231,6232,6233,6234,6235,6418,7314,9045,9349,10236,103…	CIRBP,EIF4A1,HINT1,HMGB1,HMGB2,EIF3E,RPSA,RPL10A,YBX1,RPL3,RPL4,RPL5,RPL6,RPL7,RPL7A,RPL8,RPL9,RPL10,RPL11,RPL13,RPL15,RPL17,RPL18,RPL18A,RPL21,RPL22,RPL23A,RPL24,RPL26,RPL27,RPL27A,RPL28,RPL29,RPL31,RPL32,RPL34,RPL35A,RPL37,RPL37A,RPL38,RPL39,RPL41,RPL36A,RPLP0,RPLP1,RPLP2,RPS2,RPS3,RPS4X,RPS5,RPS6,RPS7,RPS8,RPS9,RPS10,RPS11,RPS12,RPS13,RPS14,RPS15,RPS15A,RPS16,RPS17,RPS18,RPS19,RPS20,RPS23,RPS2…
1_Member	GO Biological Processes	GO:0044270	cellular nitrogen compound catabolic process	-58.8513	-56.2024	85/558	1153,1973,3094,3146,3148,3646,3921,4736,4904,6122,6124,6125,6128,6129,6130,6132,6133,6134,6135,6137,6138,6139,6141,6142,6144,6146,6147,6152,6154,6155,6157,6158,6159,6160,6161,6164,6165,6167,6168,6169,6170,6171,6173,6175,6176,6181,6187,6188,6191,6193,6194,6201,6202,6203,6204,6205,6206,6207,6208,6209,6210,6217,6218,6222,6223,6224,6228,6229,6230,6231,6232,6233,6234,6235,6418,7314,9045,9349,10236,103…	CIRBP,EIF4A1,HINT1,HMGB1,HMGB2,EIF3E,RPSA,RPL10A,YBX1,RPL3,RPL4,RPL5,RPL6,RPL7,RPL7A,RPL8,RPL9,RPL10,RPL11,RPL13,RPL15,RPL17,RPL18,RPL18A,RPL21,RPL22,RPL23A,RPL24,RPL26,RPL27,RPL27A,RPL28,RPL29,RPL31,RPL32,RPL34,RPL35A,RPL37,RPL37A,RPL38,RPL39,RPL41,RPL36A,RPLP0,RPLP1,RPLP2,RPS2,RPS3,RPS4X,RPS5,RPS6,RPS7,RPS8,RPS9,RPS10,RPS11,RPS12,RPS13,RPS14,RPS15,RPS15A,RPS16,RPS17,RPS18,RPS19,RPS20,RPS23,RPS2…
1_Member	Reactome Gene Sets	R-HSA-8953854	Metabolism of RNA	-58.4651	-55.8238	91/675	1454,1973,1993,3178,3185,3190,3921,4736,4904,6122,6124,6125,6128,6129,6130,6132,6133,6134,6135,6137,6138,6139,6141,6142,6144,6146,6147,6152,6154,6155,6157,6158,6159,6160,6161,6164,6165,6167,6168,6169,6170,6171,6173,6175,6176,6181,6187,6188,6191,6193,6194,6201,6202,6203,6204,6205,6206,6207,6208,6209,6210,6217,6218,6222,6223,6224,6228,6229,6230,6231,6232,6233,6234,6235,6418,6428,6431,6434,6632,6635…	CSNK1E,EIF4A1,ELAVL2,HNRNPA1,HNRNPF,HNRNPK,RPSA,RPL10A,YBX1,RPL3,RPL4,RPL5,RPL6,RPL7,RPL7A,RPL8,RPL9,RPL10,RPL11,RPL13,RPL15,RPL17,RPL18,RPL18A,RPL21,RPL22,RPL23A,RPL24,RPL26,RPL27,RPL27A,RPL28,RPL29,RPL31,RPL32,RPL34,RPL35A,RPL37,RPL37A,RPL38,RPL39,RPL41,RPL36A,RPLP0,RPLP1,RPLP2,RPS2,RPS3,RPS4X,RPS5,RPS6,RPS7,RPS8,RPS9,RPS10,RPS11,RPS12,RPS13,RPS14,RPS15,RPS15A,RPS16,RPS17,RPS18,RPS19,RPS20,RPS2…
1_Member	GO Biological Processes	GO:0034470	ncRNA processing	-58.2439	-55.6101	75/403	1454,3921,4736,6122,6124,6125,6128,6129,6130,6132,6133,6134,6135,6137,6138,6139,6141,6142,6144,6146,6147,6152,6154,6155,6157,6158,6159,6160,6161,6164,6165,6167,6168,6169,6170,6171,6173,6175,6176,6181,6187,6188,6191,6193,6194,6201,6202,6203,6204,6205,6206,6207,6208,6209,6210,6217,6218,6222,6223,6224,6228,6229,6230,6231,6232,6233,6234,6235,9045,9349,11224,23521,25873,51637,55636	CSNK1E,RPSA,RPL10A,RPL3,RPL4,RPL5,RPL6,RPL7,RPL7A,RPL8,RPL9,RPL10,RPL11,RPL13,RPL15,RPL17,RPL18,RPL18A,RPL21,RPL22,RPL23A,RPL24,RPL26,RPL27,RPL27A,RPL28,RPL29,RPL31,RPL32,RPL34,RPL35A,RPL37,RPL37A,RPL38,RPL39,RPL41,RPL36A,RPLP0,RPLP1,RPLP2,RPS2,RPS3,RPS4X,RPS5,RPS6,RPS7,RPS8,RPS9,RPS10,RPS11,RPS12,RPS13,RPS14,RPS15,RPS15A,RPS16,RPS17,RPS18,RPS19,RPS20,RPS23,RPS24,RPS25,RPS26,RPS27,RPS27A,RPS28,RP…
1_Member	GO Biological Processes	GO:0019439	aromatic compound catabolic process	-57.9338	-55.3075	85/572	1153,1973,3094,3146,3148,3646,3921,4736,4904,6122,6124,6125,6128,6129,6130,6132,6133,6134,6135,6137,6138,6139,6141,6142,6144,6146,6147,6152,6154,6155,6157,6158,6159,6160,6161,6164,6165,6167,6168,6169,6170,6171,6173,6175,6176,6181,6187,6188,6191,6193,6194,6201,6202,6203,6204,6205,6206,6207,6208,6209,6210,6217,6218,6222,6223,6224,6228,6229,6230,6231,6232,6233,6234,6235,6418,7314,9045,9349,10236,103…	CIRBP,EIF4A1,HINT1,HMGB1,HMGB2,EIF3E,RPSA,RPL10A,YBX1,RPL3,RPL4,RPL5,RPL6,RPL7,RPL7A,RPL8,RPL9,RPL10,RPL11,RPL13,RPL15,RPL17,RPL18,RPL18A,RPL21,RPL22,RPL23A,RPL24,RPL26,RPL27,RPL27A,RPL28,RPL29,RPL31,RPL32,RPL34,RPL35A,RPL37,RPL37A,RPL38,RPL39,RPL41,RPL36A,RPLP0,RPLP1,RPLP2,RPS2,RPS3,RPS4X,RPS5,RPS6,RPS7,RPS8,RPS9,RPS10,RPS11,RPS12,RPS13,RPS14,RPS15,RPS15A,RPS16,RPS17,RPS18,RPS19,RPS20,RPS23,RPS2…
1_Member	GO Biological Processes	GO:1901361	organic cyclic compound catabolic process	-55.9926	-53.3736	85/603	1153,1973,3094,3146,3148,3646,3921,4736,4904,6122,6124,6125,6128,6129,6130,6132,6133,6134,6135,6137,6138,6139,6141,6142,6144,6146,6147,6152,6154,6155,6157,6158,6159,6160,6161,6164,6165,6167,6168,6169,6170,6171,6173,6175,6176,6181,6187,6188,6191,6193,6194,6201,6202,6203,6204,6205,6206,6207,6208,6209,6210,6217,6218,6222,6223,6224,6228,6229,6230,6231,6232,6233,6234,6235,6418,7314,9045,9349,10236,103…	CIRBP,EIF4A1,HINT1,HMGB1,HMGB2,EIF3E,RPSA,RPL10A,YBX1,RPL3,RPL4,RPL5,RPL6,RPL7,RPL7A,RPL8,RPL9,RPL10,RPL11,RPL13,RPL15,RPL17,RPL18,RPL18A,RPL21,RPL22,RPL23A,RPL24,RPL26,RPL27,RPL27A,RPL28,RPL29,RPL31,RPL32,RPL34,RPL35A,RPL37,RPL37A,RPL38,RPL39,RPL41,RPL36A,RPLP0,RPLP1,RPLP2,RPS2,RPS3,RPS4X,RPS5,RPS6,RPS7,RPS8,RPS9,RPS10,RPS11,RPS12,RPS13,RPS14,RPS15,RPS15A,RPS16,RPS17,RPS18,RPS19,RPS20,RPS23,RPS2…
1_Member	GO Biological Processes	GO:0072594	establishment of protein localization to organelle	-55.6312	-53.0193	87/647	665,2066,3301,3921,4137,4734,4736,5295,5902,6122,6124,6125,6128,6129,6130,6132,6133,6134,6135,6137,6138,6139,6141,6142,6144,6146,6147,6152,6154,6155,6157,6158,6159,6160,6161,6164,6165,6167,6168,6169,6170,6171,6173,6175,6176,6181,6187,6188,6191,6193,6194,6201,6202,6203,6204,6205,6206,6207,6208,6209,6210,6217,6218,6222,6223,6224,6228,6229,6230,6231,6232,6233,6234,6235,6423,7114,7531,9045,9349,10971…	BNIP3L,ERBB4,DNAJA1,RPSA,MAPT,NEDD4,RPL10A,PIK3R1,RANBP1,RPL3,RPL4,RPL5,RPL6,RPL7,RPL7A,RPL8,RPL9,RPL10,RPL11,RPL13,RPL15,RPL17,RPL18,RPL18A,RPL21,RPL22,RPL23A,RPL24,RPL26,RPL27,RPL27A,RPL28,RPL29,RPL31,RPL32,RPL34,RPL35A,RPL37,RPL37A,RPL38,RPL39,RPL41,RPL36A,RPLP0,RPLP1,RPLP2,RPS2,RPS3,RPS4X,RPS5,RPS6,RPS7,RPS8,RPS9,RPS10,RPS11,RPS12,RPS13,RPS14,RPS15,RPS15A,RPS16,RPS17,RPS18,RPS19,RPS20,RPS23,R…
1_Member	GO Biological Processes	GO:0072657	protein localization to membrane	-55.0821	-52.4773	80/527	1000,3921,4736,5295,6122,6124,6125,6128,6129,6130,6132,6133,6134,6135,6137,6138,6139,6141,6142,6144,6146,6147,6152,6154,6155,6157,6158,6159,6160,6161,6164,6165,6167,6168,6169,6170,6171,6173,6175,6176,6181,6187,6188,6191,6193,6194,6201,6202,6203,6204,6205,6206,6207,6208,6209,6210,6217,6218,6222,6223,6224,6228,6229,6230,6231,6232,6233,6234,6235,7531,8851,9045,9349,10399,10971,11224,23521,25873,2706…	CDH2,RPSA,RPL10A,PIK3R1,RPL3,RPL4,RPL5,RPL6,RPL7,RPL7A,RPL8,RPL9,RPL10,RPL11,RPL13,RPL15,RPL17,RPL18,RPL18A,RPL21,RPL22,RPL23A,RPL24,RPL26,RPL27,RPL27A,RPL28,RPL29,RPL31,RPL32,RPL34,RPL35A,RPL37,RPL37A,RPL38,RPL39,RPL41,RPL36A,RPLP0,RPLP1,RPLP2,RPS2,RPS3,RPS4X,RPS5,RPS6,RPS7,RPS8,RPS9,RPS10,RPS11,RPS12,RPS13,RPS14,RPS15,RPS15A,RPS16,RPS17,RPS18,RPS19,RPS20,RPS23,RPS24,RPS25,RPS26,RPS27,RPS27A,RPS…
1_Member	GO Molecular Functions	GO:0005198	structural molecule activity	-52.1522	-49.5544	87/711	60,71,1462,1463,3921,4001,4131,4736,6122,6124,6125,6128,6129,6130,6132,6133,6134,6135,6137,6138,6139,6141,6142,6144,6146,6147,6152,6154,6155,6157,6158,6159,6160,6161,6164,6165,6167,6168,6169,6170,6171,6173,6175,6176,6181,6187,6188,6191,6193,6194,6201,6202,6203,6204,6205,6206,6207,6208,6209,6210,6217,6218,6222,6223,6224,6228,6229,6231,6232,6233,6234,6235,7846,8470,9045,9349,10092,10142,10381,10399…	ACTB,ACTG1,VCAN,NCAN,RPSA,LMNB1,MAP1B,RPL10A,RPL3,RPL4,RPL5,RPL6,RPL7,RPL7A,RPL8,RPL9,RPL10,RPL11,RPL13,RPL15,RPL17,RPL18,RPL18A,RPL21,RPL22,RPL23A,RPL24,RPL26,RPL27,RPL27A,RPL28,RPL29,RPL31,RPL32,RPL34,RPL35A,RPL37,RPL37A,RPL38,RPL39,RPL41,RPL36A,RPLP0,RPLP1,RPLP2,RPS2,RPS3,RPS4X,RPS5,RPS6,RPS7,RPS8,RPS9,RPS10,RPS11,RPS12,RPS13,RPS14,RPS15,RPS15A,RPS16,RPS17,RPS18,RPS19,RPS20,RPS23,RPS24,RPS26,R…
1_Member	CORUM	CORUM:305	40S ribosomal subunit, cytoplasmic	-51.0863	-48.4953	30/33	2197,3921,6187,6188,6191,6193,6194,6201,6202,6203,6204,6205,6206,6207,6208,6209,6210,6217,6218,6222,6223,6224,6228,6229,6230,6231,6232,6233,6234,6235	FAU,RPSA,RPS2,RPS3,RPS4X,RPS5,RPS6,RPS7,RPS8,RPS9,RPS10,RPS11,RPS12,RPS13,RPS14,RPS15,RPS15A,RPS16,RPS17,RPS18,RPS19,RPS20,RPS23,RPS24,RPS25,RPS26,RPS27,RPS27A,RPS28,RPS29
1_Member	CORUM	CORUM:338	40S ribosomal subunit, cytoplasmic	-50.3041	-47.7199	29/31	2197,3921,6187,6188,6191,6193,6194,6201,6202,6203,6204,6205,6206,6207,6208,6209,6210,6217,6218,6222,6223,6224,6228,6229,6230,6231,6233,6234,6235	FAU,RPSA,RPS2,RPS3,RPS4X,RPS5,RPS6,RPS7,RPS8,RPS9,RPS10,RPS11,RPS12,RPS13,RPS14,RPS15,RPS15A,RPS16,RPS17,RPS18,RPS19,RPS20,RPS23,RPS24,RPS25,RPS26,RPS27A,RPS28,RPS29
1_Member	GO Biological Processes	GO:0034660	ncRNA metabolic process	-48.6996	-46.122	77/576	1454,3921,4736,5464,6122,6124,6125,6128,6129,6130,6132,6133,6134,6135,6137,6138,6139,6141,6142,6144,6146,6147,6152,6154,6155,6157,6158,6159,6160,6161,6164,6165,6167,6168,6169,6170,6171,6173,6175,6176,6181,6187,6188,6191,6193,6194,6201,6202,6203,6204,6205,6206,6207,6208,6209,6210,6217,6218,6222,6223,6224,6228,6229,6230,6231,6232,6233,6234,6235,9045,9349,11224,23521,25873,51637,55506,55636	CSNK1E,RPSA,RPL10A,PPA1,RPL3,RPL4,RPL5,RPL6,RPL7,RPL7A,RPL8,RPL9,RPL10,RPL11,RPL13,RPL15,RPL17,RPL18,RPL18A,RPL21,RPL22,RPL23A,RPL24,RPL26,RPL27,RPL27A,RPL28,RPL29,RPL31,RPL32,RPL34,RPL35A,RPL37,RPL37A,RPL38,RPL39,RPL41,RPL36A,RPLP0,RPLP1,RPLP2,RPS2,RPS3,RPS4X,RPS5,RPS6,RPS7,RPS8,RPS9,RPS10,RPS11,RPS12,RPS13,RPS14,RPS15,RPS15A,RPS16,RPS17,RPS18,RPS19,RPS20,RPS23,RPS24,RPS25,RPS26,RPS27,RPS27A,RPS…
1_Member	Reactome Gene Sets	R-HSA-72695	Formation of the ternary complex, and subsequently, the 43S complex	-44.1239	-41.5528	32/53	3646,3921,6187,6188,6191,6193,6194,6201,6202,6203,6204,6205,6206,6207,6208,6209,6210,6217,6218,6222,6223,6224,6228,6229,6230,6231,6232,6233,6234,6235,8667,51065	EIF3E,RPSA,RPS2,RPS3,RPS4X,RPS5,RPS6,RPS7,RPS8,RPS9,RPS10,RPS11,RPS12,RPS13,RPS14,RPS15,RPS15A,RPS16,RPS17,RPS18,RPS19,RPS20,RPS23,RPS24,RPS25,RPS26,RPS27,RPS27A,RPS28,RPS29,EIF3H,RPS27L
1_Member	Reactome Gene Sets	R-HSA-72649	Translation initiation complex formation	-43.567	-41.0087	33/60	1973,3646,3921,6187,6188,6191,6193,6194,6201,6202,6203,6204,6205,6206,6207,6208,6209,6210,6217,6218,6222,6223,6224,6228,6229,6230,6231,6232,6233,6234,6235,8667,51065	EIF4A1,EIF3E,RPSA,RPS2,RPS3,RPS4X,RPS5,RPS6,RPS7,RPS8,RPS9,RPS10,RPS11,RPS12,RPS13,RPS14,RPS15,RPS15A,RPS16,RPS17,RPS18,RPS19,RPS20,RPS23,RPS24,RPS25,RPS26,RPS27,RPS27A,RPS28,RPS29,EIF3H,RPS27L
1_Member	Reactome Gene Sets	R-HSA-72702	Ribosomal scanning and start codon recognition	-43.567	-41.0087	33/60	1973,3646,3921,6187,6188,6191,6193,6194,6201,6202,6203,6204,6205,6206,6207,6208,6209,6210,6217,6218,6222,6223,6224,6228,6229,6230,6231,6232,6233,6234,6235,8667,51065	EIF4A1,EIF3E,RPSA,RPS2,RPS3,RPS4X,RPS5,RPS6,RPS7,RPS8,RPS9,RPS10,RPS11,RPS12,RPS13,RPS14,RPS15,RPS15A,RPS16,RPS17,RPS18,RPS19,RPS20,RPS23,RPS24,RPS25,RPS26,RPS27,RPS27A,RPS28,RPS29,EIF3H,RPS27L
1_Member	Reactome Gene Sets	R-HSA-72662	Activation of the mRNA upon binding of the cap-binding complex and eIFs, and subsequent binding to 4	-43.2348	-40.6828	33/61	1973,3646,3921,6187,6188,6191,6193,6194,6201,6202,6203,6204,6205,6206,6207,6208,6209,6210,6217,6218,6222,6223,6224,6228,6229,6230,6231,6232,6233,6234,6235,8667,51065	EIF4A1,EIF3E,RPSA,RPS2,RPS3,RPS4X,RPS5,RPS6,RPS7,RPS8,RPS9,RPS10,RPS11,RPS12,RPS13,RPS14,RPS15,RPS15A,RPS16,RPS17,RPS18,RPS19,RPS20,RPS23,RPS24,RPS25,RPS26,RPS27,RPS27A,RPS28,RPS29,EIF3H,RPS27L
1_Member	GO Biological Processes	GO:0002181	cytoplasmic translation	-21.8909	-19.3571	21/64	1938,6124,6128,6129,6132,6133,6138,6146,6154,6157,6159,6160,6165,6173,6176,6181,6188,6201,6224,23521,25873	EEF2,RPL4,RPL6,RPL7,RPL8,RPL9,RPL15,RPL22,RPL26,RPL27A,RPL29,RPL31,RPL35A,RPL36A,RPLP1,RPLP2,RPS3,RPS7,RPS20,RPL13A,RPL36
2_Summary	CORUM	CORUM:5380	TRBP containing complex (DICER, RPL7A, EIF6, MOV10 and subunits of the 60S ribosomal particle)	-27.1058	-24.5599	18/25	4736,6129,6130,6135,6137,6138,6142,6144,6155,6158,6161,6164,6165,6168,6176,6181,9045,25873	RPL10A,RPL7,RPL7A,RPL11,RPL13,RPL15,RPL18A,RPL21,RPL27,RPL28,RPL32,RPL34,RPL35A,RPL37A,RPLP1,RPLP2,RPL14,RPL36
2_Member	CORUM	CORUM:5380	TRBP containing complex (DICER, RPL7A, EIF6, MOV10 and subunits of the 60S ribosomal particle)	-27.1058	-24.5599	18/25	4736,6129,6130,6135,6137,6138,6142,6144,6155,6158,6161,6164,6165,6168,6176,6181,9045,25873	RPL10A,RPL7,RPL7A,RPL11,RPL13,RPL15,RPL18A,RPL21,RPL27,RPL28,RPL32,RPL34,RPL35A,RPL37A,RPLP1,RPLP2,RPL14,RPL36
3_Summary	Hallmark Gene Sets	M5926	HALLMARK MYC TARGETS V1	-23.5704	-21.0306	33/200	1019,1973,1982,2079,3015,3066,3178,3608,4869,5478,5902,6128,6141,6146,6164,6175,6187,6188,6193,6194,6204,6418,6428,6434,6599,6632,6637,7531,9045,10236,10399,10971,11335	CDK4,EIF4A1,EIF4G2,ERH,H2AFZ,HDAC2,HNRNPA1,ILF2,NPM1,PPIA,RANBP1,RPL6,RPL18,RPL22,RPL34,RPLP0,RPS2,RPS3,RPS5,RPS6,RPS10,SET,SRSF3,TRA2B,SMARCC1,SNRPD1,SNRPG,YWHAE,RPL14,HNRNPR,RACK1,YWHAQ,CBX3
3_Member	Hallmark Gene Sets	M5926	HALLMARK MYC TARGETS V1	-23.5704	-21.0306	33/200	1019,1973,1982,2079,3015,3066,3178,3608,4869,5478,5902,6128,6141,6146,6164,6175,6187,6188,6193,6194,6204,6418,6428,6434,6599,6632,6637,7531,9045,10236,10399,10971,11335	CDK4,EIF4A1,EIF4G2,ERH,H2AFZ,HDAC2,HNRNPA1,ILF2,NPM1,PPIA,RANBP1,RPL6,RPL18,RPL22,RPL34,RPLP0,RPS2,RPS3,RPS5,RPS6,RPS10,SET,SRSF3,TRA2B,SMARCC1,SNRPD1,SNRPG,YWHAE,RPL14,HNRNPR,RACK1,YWHAQ,CBX3
4_Summary	GO Biological Processes	GO:0042255	ribosome assembly	-19.516	-16.9881	19/60	3921,4869,6122,6125,6128,6134,6135,6147,6152,6169,6193,6204,6208,6209,6218,6223,6232,6234,51065,1153,6228,6431,6632,6635,6636,6637,10659,23521,6194,6201,6202,6217,6229,71,1454,1781,4851,6188,7531,7846,10142,22919,23224,54874,55704,79969,83658,203068,286827	RPSA,NPM1,RPL3,RPL5,RPL6,RPL10,RPL11,RPL23A,RPL24,RPL38,RPS5,RPS10,RPS14,RPS15,RPS17,RPS19,RPS27,RPS28,RPS27L,CIRBP,RPS23,SRSF6,SNRPD1,SNRPE,SNRPF,SNRPG,CELF2,RPL13A,RPS6,RPS7,RPS8,RPS16,RPS24,ACTG1,CSNK1E,DYNC1I2,NOTCH1,RPS3,YWHAE,TUBA1A,AKAP9,MAPRE1,SYNE2,FNBP1L,CCDC88A,ATAT1,DYNLRB1,TUBB,TRIM59
4_Member	GO Biological Processes	GO:0042255	ribosome assembly	-19.516	-16.9881	19/60	3921,4869,6122,6125,6128,6134,6135,6147,6152,6169,6193,6204,6208,6209,6218,6223,6232,6234,51065	RPSA,NPM1,RPL3,RPL5,RPL6,RPL10,RPL11,RPL23A,RPL24,RPL38,RPS5,RPS10,RPS14,RPS15,RPS17,RPS19,RPS27,RPS28,RPS27L
4_Member	GO Biological Processes	GO:0022618	ribonucleoprotein complex assembly	-17.7242	-15.2079	28/206	1153,3921,4869,6122,6125,6128,6134,6135,6147,6152,6169,6193,6204,6208,6209,6218,6223,6228,6232,6234,6431,6632,6635,6636,6637,10659,23521,51065	CIRBP,RPSA,NPM1,RPL3,RPL5,RPL6,RPL10,RPL11,RPL23A,RPL24,RPL38,RPS5,RPS10,RPS14,RPS15,RPS17,RPS19,RPS23,RPS27,RPS28,SRSF6,SNRPD1,SNRPE,SNRPF,SNRPG,CELF2,RPL13A,RPS27L
4_Member	GO Biological Processes	GO:0071826	ribonucleoprotein complex subunit organization	-17.0605	-14.5498	28/218	1153,3921,4869,6122,6125,6128,6134,6135,6147,6152,6169,6193,6204,6208,6209,6218,6223,6228,6232,6234,6431,6632,6635,6636,6637,10659,23521,51065	CIRBP,RPSA,NPM1,RPL3,RPL5,RPL6,RPL10,RPL11,RPL23A,RPL24,RPL38,RPS5,RPS10,RPS14,RPS15,RPS17,RPS19,RPS23,RPS27,RPS28,SRSF6,SNRPD1,SNRPE,SNRPF,SNRPG,CELF2,RPL13A,RPS27L
4_Member	GO Biological Processes	GO:0000028	ribosomal small subunit assembly	-15.1323	-12.6382	11/19	3921,6169,6193,6204,6208,6209,6218,6223,6232,6234,51065	RPSA,RPL38,RPS5,RPS10,RPS14,RPS15,RPS17,RPS19,RPS27,RPS28,RPS27L
4_Member	GO Biological Processes	GO:0042274	ribosomal small subunit biogenesis	-14.0217	-11.533	16/70	3921,6169,6193,6194,6201,6202,6204,6208,6209,6217,6218,6223,6229,6232,6234,51065	RPSA,RPL38,RPS5,RPS6,RPS7,RPS8,RPS10,RPS14,RPS15,RPS16,RPS17,RPS19,RPS24,RPS27,RPS28,RPS27L
4_Member	GO Biological Processes	GO:0070925	organelle assembly	-8.474	-6.08968	37/797	71,1153,1454,1781,3921,4851,4869,6122,6125,6128,6134,6135,6147,6152,6169,6188,6193,6204,6208,6209,6218,6223,6228,6232,6234,7531,7846,10142,22919,23224,51065,54874,55704,79969,83658,203068,286827	ACTG1,CIRBP,CSNK1E,DYNC1I2,RPSA,NOTCH1,NPM1,RPL3,RPL5,RPL6,RPL10,RPL11,RPL23A,RPL24,RPL38,RPS3,RPS5,RPS10,RPS14,RPS15,RPS17,RPS19,RPS23,RPS27,RPS28,YWHAE,TUBA1A,AKAP9,MAPRE1,SYNE2,RPS27L,FNBP1L,CCDC88A,ATAT1,DYNLRB1,TUBB,TRIM59
5_Summary	GO Molecular Functions	GO:0019843	rRNA binding	-18.1842	-15.6621	18/59	1153,1938,6122,6125,6132,6133,6135,6147,6167,6188,6191,6193,6203,6205,6207,6208,6222,9349	CIRBP,EEF2,RPL3,RPL5,RPL8,RPL9,RPL11,RPL23A,RPL37,RPS3,RPS4X,RPS5,RPS9,RPS11,RPS13,RPS14,RPS18,RPL23
5_Member	GO Molecular Functions	GO:0019843	rRNA binding	-18.1842	-15.6621	18/59	1153,1938,6122,6125,6132,6133,6135,6147,6167,6188,6191,6193,6203,6205,6207,6208,6222,9349	CIRBP,EEF2,RPL3,RPL5,RPL8,RPL9,RPL11,RPL23A,RPL37,RPS3,RPS4X,RPS5,RPS9,RPS11,RPS13,RPS14,RPS18,RPL23
5_Member	GO Molecular Functions	GO:0070181	small ribosomal subunit rRNA binding	-5.41811	-3.29047	4/8	1153,6188,6207,6208	CIRBP,RPS3,RPS13,RPS14
6_Summary	GO Biological Processes	GO:0007420	brain development	-16.1345	-13.6294	46/689	60,378,801,1000,1454,1745,1746,1749,1808,2066,2146,2290,2775,3020,3021,3925,4781,4826,4851,5050,5080,5101,5454,5455,5456,6092,6423,6434,6657,7314,7531,8851,9839,10092,10409,10971,23135,23224,23543,55506,55636,64919,79969,91584,93986,170302	ACTB,ARF4,CALM1,CDH2,CSNK1E,DLX1,DLX2,DLX5,DPYSL2,ERBB4,EZH2,FOXG1,GNAO1,H3F3A,H3F3B,STMN1,NFIB,NNAT,NOTCH1,PAFAH1B3,PAX6,PCDH9,POU3F2,POU3F3,POU3F4,ROBO2,SFRP2,TRA2B,SOX2,UBB,YWHAE,CDK5R1,ZEB2,ARPC5,BASP1,YWHAQ,KDM6B,SYNE2,RBFOX2,H2AFY2,CHD7,BCL11B,ATAT1,PLXNA4,FOXP2,ARX
6_Member	GO Biological Processes	GO:0007420	brain development	-16.1345	-13.6294	46/689	60,378,801,1000,1454,1745,1746,1749,1808,2066,2146,2290,2775,3020,3021,3925,4781,4826,4851,5050,5080,5101,5454,5455,5456,6092,6423,6434,6657,7314,7531,8851,9839,10092,10409,10971,23135,23224,23543,55506,55636,64919,79969,91584,93986,170302	ACTB,ARF4,CALM1,CDH2,CSNK1E,DLX1,DLX2,DLX5,DPYSL2,ERBB4,EZH2,FOXG1,GNAO1,H3F3A,H3F3B,STMN1,NFIB,NNAT,NOTCH1,PAFAH1B3,PAX6,PCDH9,POU3F2,POU3F3,POU3F4,ROBO2,SFRP2,TRA2B,SOX2,UBB,YWHAE,CDK5R1,ZEB2,ARPC5,BASP1,YWHAQ,KDM6B,SYNE2,RBFOX2,H2AFY2,CHD7,BCL11B,ATAT1,PLXNA4,FOXP2,ARX
6_Member	GO Biological Processes	GO:0060322	head development	-15.2966	-12.7971	46/725	60,378,801,1000,1454,1745,1746,1749,1808,2066,2146,2290,2775,3020,3021,3925,4781,4826,4851,5050,5080,5101,5454,5455,5456,6092,6423,6434,6657,7314,7531,8851,9839,10092,10409,10971,23135,23224,23543,55506,55636,64919,79969,91584,93986,170302	ACTB,ARF4,CALM1,CDH2,CSNK1E,DLX1,DLX2,DLX5,DPYSL2,ERBB4,EZH2,FOXG1,GNAO1,H3F3A,H3F3B,STMN1,NFIB,NNAT,NOTCH1,PAFAH1B3,PAX6,PCDH9,POU3F2,POU3F3,POU3F4,ROBO2,SFRP2,TRA2B,SOX2,UBB,YWHAE,CDK5R1,ZEB2,ARPC5,BASP1,YWHAQ,KDM6B,SYNE2,RBFOX2,H2AFY2,CHD7,BCL11B,ATAT1,PLXNA4,FOXP2,ARX
6_Member	GO Biological Processes	GO:0030900	forebrain development	-12.887	-10.4192	30/366	1000,1745,1746,1749,2066,2146,2775,4781,4851,5080,5101,5454,5455,5456,6092,6434,6657,7314,7531,8851,9839,10092,23135,23224,55636,64919,79969,91584,93986,170302	CDH2,DLX1,DLX2,DLX5,ERBB4,EZH2,GNAO1,NFIB,NOTCH1,PAX6,PCDH9,POU3F2,POU3F3,POU3F4,ROBO2,TRA2B,SOX2,UBB,YWHAE,CDK5R1,ZEB2,ARPC5,KDM6B,SYNE2,CHD7,BCL11B,ATAT1,PLXNA4,FOXP2,ARX
6_Member	GO Biological Processes	GO:0021537	telencephalon development	-11.4536	-9.00097	23/238	1000,1745,1746,1749,2066,2146,4781,5080,5454,5455,6092,6434,7531,8851,9839,23135,23224,55636,64919,79969,91584,93986,170302	CDH2,DLX1,DLX2,DLX5,ERBB4,EZH2,NFIB,PAX6,POU3F2,POU3F3,ROBO2,TRA2B,YWHAE,CDK5R1,ZEB2,KDM6B,SYNE2,CHD7,BCL11B,ATAT1,PLXNA4,FOXP2,ARX
6_Member	GO Biological Processes	GO:0021761	limbic system development	-6.25937	-3.99893	11/102	1745,1746,2146,5454,7314,7531,8851,9839,10092,23135,79969	DLX1,DLX2,EZH2,POU3F2,UBB,YWHAE,CDK5R1,ZEB2,ARPC5,KDM6B,ATAT1
6_Member	GO Biological Processes	GO:0021766	hippocampus development	-4.66976	-2.66	8/75	1745,1746,2146,7531,8851,9839,23135,79969	DLX1,DLX2,EZH2,YWHAE,CDK5R1,ZEB2,KDM6B,ATAT1
7_Summary	GO Biological Processes	GO:0050767	regulation of neurogenesis	-13.8841	-11.4008	42/666	1000,1072,1400,1454,1745,1746,1808,1809,2066,2146,3066,3148,4131,4137,4610,4613,4734,4851,5080,5087,5454,6092,6423,6657,6664,6925,6935,8851,9448,9839,10439,11075,53335,55636,55704,57554,57611,57698,57795,64919,91584,347733,6223,5217,10602,23224,54874,89795,694,1019,1027,1982,3020,3021,3776,10399,10409,10477,10933,55506,170302,347252,2778,3275,8470,57178,25805,7114,10092	CDH2,CFL1,CRMP1,CSNK1E,DLX1,DLX2,DPYSL2,DPYSL3,ERBB4,EZH2,HDAC2,HMGB2,MAP1B,MAPT,MYCL,MYCN,NEDD4,NOTCH1,PAX6,PBX1,POU3F2,ROBO2,SFRP2,SOX2,SOX11,TCF4,ZEB1,CDK5R1,MAP4K4,ZEB2,OLFM1,STMN2,BCL11A,CHD7,CCDC88A,LRRC7,ISLR2,SHTN1,BRINP2,BCL11B,PLXNA4,TUBB2B,RPS19,PFN2,CDC42EP3,SYNE2,FNBP1L,NAV3,BTG1,CDK4,CDKN1B,EIF4G2,H3F3A,H3F3B,KCNK2,RACK1,BASP1,UBE2E3,MORF4L1,H2AFY2,ARX,IGFBPL1,GNAS,PRMT2,SORBS2,ZMIZ…
7_Member	GO Biological Processes	GO:0050767	regulation of neurogenesis	-13.8841	-11.4008	42/666	1000,1072,1400,1454,1745,1746,1808,1809,2066,2146,3066,3148,4131,4137,4610,4613,4734,4851,5080,5087,5454,6092,6423,6657,6664,6925,6935,8851,9448,9839,10439,11075,53335,55636,55704,57554,57611,57698,57795,64919,91584,347733	CDH2,CFL1,CRMP1,CSNK1E,DLX1,DLX2,DPYSL2,DPYSL3,ERBB4,EZH2,HDAC2,HMGB2,MAP1B,MAPT,MYCL,MYCN,NEDD4,NOTCH1,PAX6,PBX1,POU3F2,ROBO2,SFRP2,SOX2,SOX11,TCF4,ZEB1,CDK5R1,MAP4K4,ZEB2,OLFM1,STMN2,BCL11A,CHD7,CCDC88A,LRRC7,ISLR2,SHTN1,BRINP2,BCL11B,PLXNA4,TUBB2B
7_Member	GO Biological Processes	GO:0045664	regulation of neuron differentiation	-13.5557	-11.0777	37/532	1072,1400,1454,1745,1746,1808,1809,3066,4131,4137,4610,4613,4734,4851,5080,5087,5454,6092,6423,6657,6664,6925,6935,8851,9448,9839,10439,11075,53335,55704,57554,57611,57698,57795,64919,91584,347733	CFL1,CRMP1,CSNK1E,DLX1,DLX2,DPYSL2,DPYSL3,HDAC2,MAP1B,MAPT,MYCL,MYCN,NEDD4,NOTCH1,PAX6,PBX1,POU3F2,ROBO2,SFRP2,SOX2,SOX11,TCF4,ZEB1,CDK5R1,MAP4K4,ZEB2,OLFM1,STMN2,BCL11A,CCDC88A,LRRC7,ISLR2,SHTN1,BRINP2,BCL11B,PLXNA4,TUBB2B
7_Member	GO Biological Processes	GO:0051960	regulation of nervous system development	-11.9665	-9.50379	42/760	1000,1072,1400,1454,1745,1746,1808,1809,2066,2146,3066,3148,4131,4137,4610,4613,4734,4851,5080,5087,5454,6092,6423,6657,6664,6925,6935,8851,9448,9839,10439,11075,53335,55636,55704,57554,57611,57698,57795,64919,91584,347733	CDH2,CFL1,CRMP1,CSNK1E,DLX1,DLX2,DPYSL2,DPYSL3,ERBB4,EZH2,HDAC2,HMGB2,MAP1B,MAPT,MYCL,MYCN,NEDD4,NOTCH1,PAX6,PBX1,POU3F2,ROBO2,SFRP2,SOX2,SOX11,TCF4,ZEB1,CDK5R1,MAP4K4,ZEB2,OLFM1,STMN2,BCL11A,CHD7,CCDC88A,LRRC7,ISLR2,SHTN1,BRINP2,BCL11B,PLXNA4,TUBB2B
7_Member	GO Biological Processes	GO:0060284	regulation of cell development	-11.9538	-9.49611	43/794	1000,1072,1400,1454,1745,1746,1808,1809,2066,2146,3066,3148,4131,4137,4610,4613,4734,4851,5080,5087,5454,6092,6223,6423,6657,6664,6925,6935,8851,9448,9839,10439,11075,53335,55636,55704,57554,57611,57698,57795,64919,91584,347733	CDH2,CFL1,CRMP1,CSNK1E,DLX1,DLX2,DPYSL2,DPYSL3,ERBB4,EZH2,HDAC2,HMGB2,MAP1B,MAPT,MYCL,MYCN,NEDD4,NOTCH1,PAX6,PBX1,POU3F2,ROBO2,RPS19,SFRP2,SOX2,SOX11,TCF4,ZEB1,CDK5R1,MAP4K4,ZEB2,OLFM1,STMN2,BCL11A,CHD7,CCDC88A,LRRC7,ISLR2,SHTN1,BRINP2,BCL11B,PLXNA4,TUBB2B
7_Member	GO Biological Processes	GO:0010975	regulation of neuron projection development	-7.44522	-5.10876	23/381	1072,1400,1808,1809,3066,4131,4137,4734,5454,6092,6423,8851,9448,9839,10439,11075,53335,55704,57554,57611,57698,91584,347733	CFL1,CRMP1,DPYSL2,DPYSL3,HDAC2,MAP1B,MAPT,NEDD4,POU3F2,ROBO2,SFRP2,CDK5R1,MAP4K4,ZEB2,OLFM1,STMN2,BCL11A,CCDC88A,LRRC7,ISLR2,SHTN1,PLXNA4,TUBB2B
7_Member	GO Biological Processes	GO:0120035	regulation of plasma membrane bounded cell projection organization	-7.11879	-4.80442	28/564	1072,1400,1808,1809,3066,4131,4137,4734,5217,5454,6092,6423,8851,9448,9839,10439,10602,11075,23224,53335,54874,55704,57554,57611,57698,89795,91584,347733	CFL1,CRMP1,DPYSL2,DPYSL3,HDAC2,MAP1B,MAPT,NEDD4,PFN2,POU3F2,ROBO2,SFRP2,CDK5R1,MAP4K4,ZEB2,OLFM1,CDC42EP3,STMN2,SYNE2,BCL11A,FNBP1L,CCDC88A,LRRC7,ISLR2,SHTN1,NAV3,PLXNA4,TUBB2B
7_Member	GO Biological Processes	GO:0031344	regulation of cell projection organization	-6.96095	-4.6676	28/574	1072,1400,1808,1809,3066,4131,4137,4734,5217,5454,6092,6423,8851,9448,9839,10439,10602,11075,23224,53335,54874,55704,57554,57611,57698,89795,91584,347733	CFL1,CRMP1,DPYSL2,DPYSL3,HDAC2,MAP1B,MAPT,NEDD4,PFN2,POU3F2,ROBO2,SFRP2,CDK5R1,MAP4K4,ZEB2,OLFM1,CDC42EP3,STMN2,SYNE2,BCL11A,FNBP1L,CCDC88A,LRRC7,ISLR2,SHTN1,NAV3,PLXNA4,TUBB2B
7_Member	GO Biological Processes	GO:0040008	regulation of growth	-5.82741	-3.63977	28/654	694,1019,1027,1808,1982,2066,3020,3021,3776,4131,4137,4851,5454,6423,8851,10399,10409,10439,10477,10933,53335,55506,55636,57611,57698,91584,170302,347252	BTG1,CDK4,CDKN1B,DPYSL2,EIF4G2,ERBB4,H3F3A,H3F3B,KCNK2,MAP1B,MAPT,NOTCH1,POU3F2,SFRP2,CDK5R1,RACK1,BASP1,OLFM1,UBE2E3,MORF4L1,BCL11A,H2AFY2,CHD7,ISLR2,SHTN1,PLXNA4,ARX,IGFBPL1
7_Member	GO Biological Processes	GO:0048638	regulation of developmental growth	-5.68918	-3.52344	18/311	1019,1808,2066,3776,4131,4137,4851,5454,6423,8851,10409,10439,53335,55636,57611,57698,91584,170302	CDK4,DPYSL2,ERBB4,KCNK2,MAP1B,MAPT,NOTCH1,POU3F2,SFRP2,CDK5R1,BASP1,OLFM1,BCL11A,CHD7,ISLR2,SHTN1,PLXNA4,ARX
7_Member	GO Biological Processes	GO:0050769	positive regulation of neurogenesis	-5.48368	-3.3345	20/388	1454,1745,1746,1809,3066,4131,4137,4851,5080,6092,6664,6925,6935,9839,11075,57554,57611,57698,57795,347733	CSNK1E,DLX1,DLX2,DPYSL3,HDAC2,MAP1B,MAPT,NOTCH1,PAX6,ROBO2,SOX11,TCF4,ZEB1,ZEB2,STMN2,LRRC7,ISLR2,SHTN1,BRINP2,TUBB2B
7_Member	GO Biological Processes	GO:0045666	positive regulation of neuron differentiation	-5.30209	-3.18368	17/299	1454,1745,1746,1809,4131,4137,6092,6664,6925,6935,9839,11075,57554,57611,57698,57795,347733	CSNK1E,DLX1,DLX2,DPYSL3,MAP1B,MAPT,ROBO2,SOX11,TCF4,ZEB1,ZEB2,STMN2,LRRC7,ISLR2,SHTN1,BRINP2,TUBB2B
7_Member	GO Biological Processes	GO:0050770	regulation of axonogenesis	-5.29249	-3.17637	12/153	1808,4131,4137,5454,6092,8851,9839,10439,57611,57698,91584,347733	DPYSL2,MAP1B,MAPT,POU3F2,ROBO2,CDK5R1,ZEB2,OLFM1,ISLR2,SHTN1,PLXNA4,TUBB2B
7_Member	GO Biological Processes	GO:0048589	developmental growth	-5.13135	-3.04104	25/594	1019,1808,2066,2146,2778,3275,3776,4131,4137,4851,5454,6423,6657,8470,8851,9839,10409,10439,53335,55636,57178,57611,57698,91584,170302	CDK4,DPYSL2,ERBB4,EZH2,GNAS,PRMT2,KCNK2,MAP1B,MAPT,NOTCH1,POU3F2,SFRP2,SOX2,SORBS2,CDK5R1,ZEB2,BASP1,OLFM1,BCL11A,CHD7,ZMIZ1,ISLR2,SHTN1,PLXNA4,ARX
7_Member	GO Biological Processes	GO:0030516	regulation of axon extension	-4.66976	-2.66	8/75	1808,4131,4137,8851,10439,57611,57698,91584	DPYSL2,MAP1B,MAPT,CDK5R1,OLFM1,ISLR2,SHTN1,PLXNA4
7_Member	GO Biological Processes	GO:0016049	cell growth	-4.62949	-2.62221	21/481	694,1027,1808,1982,3020,3021,3275,4131,4137,6423,8470,8851,9839,10399,10439,53335,55506,57611,57698,91584,347252	BTG1,CDKN1B,DPYSL2,EIF4G2,H3F3A,H3F3B,PRMT2,MAP1B,MAPT,SFRP2,SORBS2,CDK5R1,ZEB2,RACK1,OLFM1,BCL11A,H2AFY2,ISLR2,SHTN1,PLXNA4,IGFBPL1
7_Member	GO Biological Processes	GO:0051962	positive regulation of nervous system development	-4.49026	-2.5064	20/454	1454,1745,1746,1809,3066,4131,4137,4851,5080,6092,6664,6925,6935,9839,11075,57554,57611,57698,57795,347733	CSNK1E,DLX1,DLX2,DPYSL3,HDAC2,MAP1B,MAPT,NOTCH1,PAX6,ROBO2,SOX11,TCF4,ZEB1,ZEB2,STMN2,LRRC7,ISLR2,SHTN1,BRINP2,TUBB2B
7_Member	GO Biological Processes	GO:0010720	positive regulation of cell development	-4.37104	-2.40525	20/463	1454,1745,1746,1809,3066,4131,4137,4851,5080,6092,6664,6925,6935,9839,11075,57554,57611,57698,57795,347733	CSNK1E,DLX1,DLX2,DPYSL3,HDAC2,MAP1B,MAPT,NOTCH1,PAX6,ROBO2,SOX11,TCF4,ZEB1,ZEB2,STMN2,LRRC7,ISLR2,SHTN1,BRINP2,TUBB2B
7_Member	GO Biological Processes	GO:0001558	regulation of cell growth	-4.32758	-2.36659	18/392	694,1027,1808,1982,3020,3021,4131,4137,6423,8851,10399,10439,53335,55506,57611,57698,91584,347252	BTG1,CDKN1B,DPYSL2,EIF4G2,H3F3A,H3F3B,MAP1B,MAPT,SFRP2,CDK5R1,RACK1,OLFM1,BCL11A,H2AFY2,ISLR2,SHTN1,PLXNA4,IGFBPL1
7_Member	GO Biological Processes	GO:0045927	positive regulation of growth	-4.3024	-2.34772	14/255	1982,2066,3020,3021,4131,4137,4851,5454,6423,10409,55636,57611,57698,170302	EIF4G2,ERBB4,H3F3A,H3F3B,MAP1B,MAPT,NOTCH1,POU3F2,SFRP2,BASP1,CHD7,ISLR2,SHTN1,ARX
7_Member	GO Biological Processes	GO:0010769	regulation of cell morphogenesis involved in differentiation	-4.28401	-2.3371	14/256	1072,1808,4131,4137,4734,5454,6092,8851,9839,10439,57611,57698,91584,347733	CFL1,DPYSL2,MAP1B,MAPT,NEDD4,POU3F2,ROBO2,CDK5R1,ZEB2,OLFM1,ISLR2,SHTN1,PLXNA4,TUBB2B
7_Member	GO Biological Processes	GO:0048588	developmental cell growth	-4.13251	-2.22531	12/200	1808,3275,4131,4137,8470,8851,9839,10439,53335,57611,57698,91584	DPYSL2,PRMT2,MAP1B,MAPT,SORBS2,CDK5R1,ZEB2,OLFM1,BCL11A,ISLR2,SHTN1,PLXNA4
7_Member	GO Biological Processes	GO:0061387	regulation of extent of cell growth	-4.12969	-2.2239	8/89	1808,4131,4137,8851,10439,57611,57698,91584	DPYSL2,MAP1B,MAPT,CDK5R1,OLFM1,ISLR2,SHTN1,PLXNA4
7_Member	GO Biological Processes	GO:0060560	developmental growth involved in morphogenesis	-3.99013	-2.09676	12/207	1808,4131,4137,4851,6423,8851,9839,10439,53335,57611,57698,91584	DPYSL2,MAP1B,MAPT,NOTCH1,SFRP2,CDK5R1,ZEB2,OLFM1,BCL11A,ISLR2,SHTN1,PLXNA4
7_Member	GO Biological Processes	GO:0022604	regulation of cell morphogenesis	-3.84508	-1.97684	18/428	1072,1454,1808,4131,4137,4734,5454,6092,8851,9839,10439,10602,25805,53335,57611,57698,91584,347733	CFL1,CSNK1E,DPYSL2,MAP1B,MAPT,NEDD4,POU3F2,ROBO2,CDK5R1,ZEB2,OLFM1,CDC42EP3,BAMBI,BCL11A,ISLR2,SHTN1,PLXNA4,TUBB2B
7_Member	GO Biological Processes	GO:0050772	positive regulation of axonogenesis	-3.78202	-1.92394	7/75	4131,4137,6092,9839,57611,57698,347733	MAP1B,MAPT,ROBO2,ZEB2,ISLR2,SHTN1,TUBB2B
7_Member	GO Biological Processes	GO:0048675	axon extension	-3.74301	-1.88992	8/101	1808,4131,4137,8851,10439,57611,57698,91584	DPYSL2,MAP1B,MAPT,CDK5R1,OLFM1,ISLR2,SHTN1,PLXNA4
7_Member	GO Biological Processes	GO:1990138	neuron projection extension	-3.40995	-1.63084	9/142	1808,4131,4137,8851,10439,53335,57611,57698,91584	DPYSL2,MAP1B,MAPT,CDK5R1,OLFM1,BCL11A,ISLR2,SHTN1,PLXNA4
7_Member	GO Biological Processes	GO:0031346	positive regulation of cell projection organization	-3.39011	-1.62687	14/312	1809,4131,4137,6092,9839,10602,11075,54874,55704,57554,57611,57698,89795,347733	DPYSL3,MAP1B,MAPT,ROBO2,ZEB2,CDC42EP3,STMN2,FNBP1L,CCDC88A,LRRC7,ISLR2,SHTN1,NAV3,TUBB2B
7_Member	GO Biological Processes	GO:0048639	positive regulation of developmental growth	-3.38742	-1.62687	10/174	2066,4131,4137,4851,5454,10409,55636,57611,57698,170302	ERBB4,MAP1B,MAPT,NOTCH1,POU3F2,BASP1,CHD7,ISLR2,SHTN1,ARX
7_Member	GO Biological Processes	GO:0008361	regulation of cell size	-3.27871	-1.5338	9/148	1019,1808,4131,4137,8851,10439,57611,57698,91584	CDK4,DPYSL2,MAP1B,MAPT,CDK5R1,OLFM1,ISLR2,SHTN1,PLXNA4
7_Member	GO Biological Processes	GO:0032535	regulation of cellular component size	-3.24115	-1.50864	14/323	1019,1072,1808,4131,4137,5217,7114,8851,10092,10439,10602,57611,57698,91584	CDK4,CFL1,DPYSL2,MAP1B,MAPT,PFN2,TMSB4X,CDK5R1,ARPC5,OLFM1,CDC42EP3,ISLR2,SHTN1,PLXNA4
7_Member	GO Biological Processes	GO:0010976	positive regulation of neuron projection development	-2.68787	-1.08456	10/215	1809,4131,4137,6092,9839,11075,57554,57611,57698,347733	DPYSL3,MAP1B,MAPT,ROBO2,ZEB2,STMN2,LRRC7,ISLR2,SHTN1,TUBB2B
7_Member	GO Biological Processes	GO:0045773	positive regulation of axon extension	-2.51298	-0.962159	4/39	4131,4137,57611,57698	MAP1B,MAPT,ISLR2,SHTN1
7_Member	GO Biological Processes	GO:0030307	positive regulation of cell growth	-2.47302	-0.929563	8/158	1982,3020,3021,4131,4137,6423,57611,57698	EIF4G2,H3F3A,H3F3B,MAP1B,MAPT,SFRP2,ISLR2,SHTN1
7_Member	GO Biological Processes	GO:0010770	positive regulation of cell morphogenesis involved in differentiation	-2.24674	-0.767614	7/137	4131,4137,6092,9839,57611,57698,347733	MAP1B,MAPT,ROBO2,ZEB2,ISLR2,SHTN1,TUBB2B
8_Summary	GO Biological Processes	GO:0042273	ribosomal large subunit biogenesis	-12.9353	-10.4624	15/68	4736,6122,6125,6128,6129,6130,6134,6135,6147,6152,6154,6165,6169,9045,11224,1938	RPL10A,RPL3,RPL5,RPL6,RPL7,RPL7A,RPL10,RPL11,RPL23A,RPL24,RPL26,RPL35A,RPL38,RPL14,RPL35,EEF2
8_Member	GO Biological Processes	GO:0042273	ribosomal large subunit biogenesis	-12.9353	-10.4624	15/68	4736,6122,6125,6128,6129,6130,6134,6135,6147,6152,6154,6165,6169,9045,11224	RPL10A,RPL3,RPL5,RPL6,RPL7,RPL7A,RPL10,RPL11,RPL23A,RPL24,RPL26,RPL35A,RPL38,RPL14,RPL35
8_Member	GO Biological Processes	GO:0000027	ribosomal large subunit assembly	-7.99436	-5.61839	8/29	6122,6125,6128,6134,6135,6147,6152,6169	RPL3,RPL5,RPL6,RPL10,RPL11,RPL23A,RPL24,RPL38
8_Member	GO Molecular Functions	GO:0008097	5S rRNA binding	-4.76077	-2.73836	4/11	1938,6122,6125,6135	EEF2,RPL3,RPL5,RPL11
9_Summary	GO Molecular Functions	GO:0000976	transcription regulatory region sequence-specific DNA binding	-11.0127	-8.56495	39/712	60,1745,1746,1749,2115,2146,3015,3020,3021,3066,3148,3190,4212,4613,4774,4781,4904,5080,5087,5090,5454,5456,6188,6599,6605,6657,6659,6664,6925,6935,7150,8609,53335,55506,55636,64919,93986,170302,619279,3146,4734,4784,4851,6134,6208,6233,7314,7321,7329,7341,9349,9839,10194,26137,29114,2290,10923,221833,100131390	ACTB,DLX1,DLX2,DLX5,ETV1,EZH2,H2AFZ,H3F3A,H3F3B,HDAC2,HMGB2,HNRNPK,MEIS2,MYCN,NFIA,NFIB,YBX1,PAX6,PBX1,PBX3,POU3F2,POU3F4,RPS3,SMARCC1,SMARCE1,SOX2,SOX4,SOX11,TCF4,ZEB1,TOP1,KLF7,BCL11A,H2AFY2,CHD7,BCL11B,FOXP2,ARX,ZNF704,HMGB1,NEDD4,NFIX,NOTCH1,RPL10,RPS14,RPS27A,UBB,UBE2D1,UBE2I,SUMO1,RPL23,ZEB2,TSHZ1,ZBTB20,TAGLN3,FOXG1,SUB1,SP8,SP9
9_Member	GO Molecular Functions	GO:0000976	transcription regulatory region sequence-specific DNA binding	-11.0127	-8.56495	39/712	60,1745,1746,1749,2115,2146,3015,3020,3021,3066,3148,3190,4212,4613,4774,4781,4904,5080,5087,5090,5454,5456,6188,6599,6605,6657,6659,6664,6925,6935,7150,8609,53335,55506,55636,64919,93986,170302,619279	ACTB,DLX1,DLX2,DLX5,ETV1,EZH2,H2AFZ,H3F3A,H3F3B,HDAC2,HMGB2,HNRNPK,MEIS2,MYCN,NFIA,NFIB,YBX1,PAX6,PBX1,PBX3,POU3F2,POU3F4,RPS3,SMARCC1,SMARCE1,SOX2,SOX4,SOX11,TCF4,ZEB1,TOP1,KLF7,BCL11A,H2AFY2,CHD7,BCL11B,FOXP2,ARX,ZNF704
9_Member	GO Molecular Functions	GO:1990837	sequence-specific double-stranded DNA binding	-10.3718	-7.93371	39/748	60,1745,1746,1749,2115,2146,3015,3020,3021,3066,3148,3190,4212,4613,4774,4781,4904,5080,5087,5090,5454,5456,6188,6599,6605,6657,6659,6664,6925,6935,7150,8609,53335,55506,55636,64919,93986,170302,619279	ACTB,DLX1,DLX2,DLX5,ETV1,EZH2,H2AFZ,H3F3A,H3F3B,HDAC2,HMGB2,HNRNPK,MEIS2,MYCN,NFIA,NFIB,YBX1,PAX6,PBX1,PBX3,POU3F2,POU3F4,RPS3,SMARCC1,SMARCE1,SOX2,SOX4,SOX11,TCF4,ZEB1,TOP1,KLF7,BCL11A,H2AFY2,CHD7,BCL11B,FOXP2,ARX,ZNF704
9_Member	GO Molecular Functions	GO:0000977	RNA polymerase II regulatory region sequence-specific DNA binding	-9.42254	-7.01541	34/633	60,1745,1746,1749,2115,2146,3015,3020,3021,3066,3190,4212,4613,4774,4781,4904,5080,5087,5090,5454,5456,6188,6599,6605,6664,6925,6935,8609,53335,55506,55636,64919,93986,170302	ACTB,DLX1,DLX2,DLX5,ETV1,EZH2,H2AFZ,H3F3A,H3F3B,HDAC2,HNRNPK,MEIS2,MYCN,NFIA,NFIB,YBX1,PAX6,PBX1,PBX3,POU3F2,POU3F4,RPS3,SMARCC1,SMARCE1,SOX11,TCF4,ZEB1,KLF7,BCL11A,H2AFY2,CHD7,BCL11B,FOXP2,ARX
9_Member	GO Molecular Functions	GO:0001012	RNA polymerase II regulatory region DNA binding	-9.42254	-7.01541	34/633	60,1745,1746,1749,2115,2146,3015,3020,3021,3066,3190,4212,4613,4774,4781,4904,5080,5087,5090,5454,5456,6188,6599,6605,6664,6925,6935,8609,53335,55506,55636,64919,93986,170302	ACTB,DLX1,DLX2,DLX5,ETV1,EZH2,H2AFZ,H3F3A,H3F3B,HDAC2,HNRNPK,MEIS2,MYCN,NFIA,NFIB,YBX1,PAX6,PBX1,PBX3,POU3F2,POU3F4,RPS3,SMARCC1,SMARCE1,SOX11,TCF4,ZEB1,KLF7,BCL11A,H2AFY2,CHD7,BCL11B,FOXP2,ARX
9_Member	GO Molecular Functions	GO:0000978	RNA polymerase II proximal promoter sequence-specific DNA binding	-7.37172	-5.04275	24/416	60,1749,2115,2146,3015,3066,3190,4212,4613,4774,4781,4904,5080,5087,5454,6599,6605,6925,6935,8609,53335,55636,64919,93986	ACTB,DLX5,ETV1,EZH2,H2AFZ,HDAC2,HNRNPK,MEIS2,MYCN,NFIA,NFIB,YBX1,PAX6,PBX1,POU3F2,SMARCC1,SMARCE1,TCF4,ZEB1,KLF7,BCL11A,CHD7,BCL11B,FOXP2
9_Member	GO Molecular Functions	GO:0000987	proximal promoter sequence-specific DNA binding	-7.04649	-4.73923	24/433	60,1749,2115,2146,3015,3066,3190,4212,4613,4774,4781,4904,5080,5087,5454,6599,6605,6925,6935,8609,53335,55636,64919,93986	ACTB,DLX5,ETV1,EZH2,H2AFZ,HDAC2,HNRNPK,MEIS2,MYCN,NFIA,NFIB,YBX1,PAX6,PBX1,POU3F2,SMARCC1,SMARCE1,TCF4,ZEB1,KLF7,BCL11A,CHD7,BCL11B,FOXP2
9_Member	GO Biological Processes	GO:0000122	negative regulation of transcription from RNA polymerase II promoter	-6.07572	-3.84763	32/789	1745,1746,2146,3066,3146,4212,4734,4774,4781,4784,4851,4904,5080,6134,6208,6233,6657,6664,6935,7314,7321,7329,7341,9349,9839,10194,26137,29114,53335,55506,93986,170302	DLX1,DLX2,EZH2,HDAC2,HMGB1,MEIS2,NEDD4,NFIA,NFIB,NFIX,NOTCH1,YBX1,PAX6,RPL10,RPS14,RPS27A,SOX2,SOX11,ZEB1,UBB,UBE2D1,UBE2I,SUMO1,RPL23,ZEB2,TSHZ1,ZBTB20,TAGLN3,BCL11A,H2AFY2,FOXP2,ARX
9_Member	GO Molecular Functions	GO:0000981	RNA polymerase II transcription factor activity, sequence-specific DNA binding	-5.92866	-3.7274	31/762	1746,1749,2115,2290,3190,4212,4613,4774,4781,4784,4904,5080,5087,5090,5454,6657,6659,6664,6925,6935,8609,9839,10194,10923,26137,53335,64919,93986,170302,221833,100131390	DLX2,DLX5,ETV1,FOXG1,HNRNPK,MEIS2,MYCN,NFIA,NFIB,NFIX,YBX1,PAX6,PBX1,PBX3,POU3F2,SOX2,SOX4,SOX11,TCF4,ZEB1,KLF7,ZEB2,TSHZ1,SUB1,ZBTB20,BCL11A,BCL11B,FOXP2,ARX,SP8,SP9
9_Member	GO Molecular Functions	GO:0000982	transcription factor activity, RNA polymerase II proximal promoter sequence-specific DNA binding	-5.87322	-3.67746	21/399	1749,2115,3190,4212,4613,4774,4781,4904,5080,5087,5454,6657,6659,6664,6925,8609,10194,26137,53335,64919,93986	DLX5,ETV1,HNRNPK,MEIS2,MYCN,NFIA,NFIB,YBX1,PAX6,PBX1,POU3F2,SOX2,SOX4,SOX11,TCF4,KLF7,TSHZ1,ZBTB20,BCL11A,BCL11B,FOXP2
9_Member	GO Molecular Functions	GO:0001077	transcriptional activator activity, RNA polymerase II proximal promoter sequence-specific DNA bindin	-5.83495	-3.64462	17/273	1749,2115,3190,4212,4613,4774,4781,4904,5080,5087,5454,6657,6659,6664,6925,8609,64919	DLX5,ETV1,HNRNPK,MEIS2,MYCN,NFIA,NFIB,YBX1,PAX6,PBX1,POU3F2,SOX2,SOX4,SOX11,TCF4,KLF7,BCL11B
9_Member	GO Molecular Functions	GO:0001228	transcriptional activator activity, RNA polymerase II transcription regulatory region sequence-speci	-5.70281	-3.52837	21/409	1746,1749,2115,3190,4212,4613,4774,4781,4904,5080,5087,5090,5454,6657,6659,6664,6925,8609,9839,10923,64919	DLX2,DLX5,ETV1,HNRNPK,MEIS2,MYCN,NFIA,NFIB,YBX1,PAX6,PBX1,PBX3,POU3F2,SOX2,SOX4,SOX11,TCF4,KLF7,ZEB2,SUB1,BCL11B
10_Summary	GO Molecular Functions	GO:0045296	cadherin binding	-10.8181	-8.37517	25/305	800,1266,1627,1938,1982,3190,3646,5902,6128,6130,6138,6147,6152,6159,6164,6187,6231,7531,8851,9045,10399,22919,28969,54874,57698,912,3146,6423	CALD1,CNN3,DBN1,EEF2,EIF4G2,HNRNPK,EIF3E,RANBP1,RPL6,RPL7A,RPL15,RPL23A,RPL24,RPL29,RPL34,RPS2,RPS26,YWHAE,CDK5R1,RPL14,RACK1,MAPRE1,BZW2,FNBP1L,SHTN1,CD1D,HMGB1,SFRP2
10_Member	GO Molecular Functions	GO:0045296	cadherin binding	-10.8181	-8.37517	25/305	800,1266,1627,1938,1982,3190,3646,5902,6128,6130,6138,6147,6152,6159,6164,6187,6231,7531,8851,9045,10399,22919,28969,54874,57698	CALD1,CNN3,DBN1,EEF2,EIF4G2,HNRNPK,EIF3E,RANBP1,RPL6,RPL7A,RPL15,RPL23A,RPL24,RPL29,RPL34,RPS2,RPS26,YWHAE,CDK5R1,RPL14,RACK1,MAPRE1,BZW2,FNBP1L,SHTN1
10_Member	GO Molecular Functions	GO:0050839	cell adhesion molecule binding	-8.90484	-6.50769	28/466	800,912,1266,1627,1938,1982,3146,3190,3646,5902,6128,6130,6138,6147,6152,6159,6164,6187,6231,6423,7531,8851,9045,10399,22919,28969,54874,57698	CALD1,CD1D,CNN3,DBN1,EEF2,EIF4G2,HMGB1,HNRNPK,EIF3E,RANBP1,RPL6,RPL7A,RPL15,RPL23A,RPL24,RPL29,RPL34,RPS2,RPS26,SFRP2,YWHAE,CDK5R1,RPL14,RACK1,MAPRE1,BZW2,FNBP1L,SHTN1
11_Summary	GO Biological Processes	GO:0048812	neuron projection morphogenesis	-10.0541	-7.62071	34/599	1072,1400,1749,1808,2115,3925,4131,4137,4684,4734,4781,4851,5080,5295,5454,6092,7314,7345,8609,8851,9448,9839,10381,10439,23543,53335,56896,57611,57698,64919,91584,170302,347733,494470,6507,3146,3148,6223,7114	CFL1,CRMP1,DLX5,DPYSL2,ETV1,STMN1,MAP1B,MAPT,NCAM1,NEDD4,NFIB,NOTCH1,PAX6,PIK3R1,POU3F2,ROBO2,UBB,UCHL1,KLF7,CDK5R1,MAP4K4,ZEB2,TUBB3,OLFM1,RBFOX2,BCL11A,DPYSL5,ISLR2,SHTN1,BCL11B,PLXNA4,ARX,TUBB2B,RNF165,SLC1A3,HMGB1,HMGB2,RPS19,TMSB4X
11_Member	GO Biological Processes	GO:0048812	neuron projection morphogenesis	-10.0541	-7.62071	34/599	1072,1400,1749,1808,2115,3925,4131,4137,4684,4734,4781,4851,5080,5295,5454,6092,7314,7345,8609,8851,9448,9839,10381,10439,23543,53335,56896,57611,57698,64919,91584,170302,347733,494470	CFL1,CRMP1,DLX5,DPYSL2,ETV1,STMN1,MAP1B,MAPT,NCAM1,NEDD4,NFIB,NOTCH1,PAX6,PIK3R1,POU3F2,ROBO2,UBB,UCHL1,KLF7,CDK5R1,MAP4K4,ZEB2,TUBB3,OLFM1,RBFOX2,BCL11A,DPYSL5,ISLR2,SHTN1,BCL11B,PLXNA4,ARX,TUBB2B,RNF165
11_Member	GO Biological Processes	GO:0048667	cell morphogenesis involved in neuron differentiation	-9.89731	-7.46863	32/543	1072,1400,1749,1808,2115,3925,4131,4137,4684,4734,4781,4851,5080,5295,5454,6092,6507,7345,8609,8851,9839,10381,10439,23543,56896,57611,57698,64919,91584,170302,347733,494470	CFL1,CRMP1,DLX5,DPYSL2,ETV1,STMN1,MAP1B,MAPT,NCAM1,NEDD4,NFIB,NOTCH1,PAX6,PIK3R1,POU3F2,ROBO2,SLC1A3,UCHL1,KLF7,CDK5R1,ZEB2,TUBB3,OLFM1,RBFOX2,DPYSL5,ISLR2,SHTN1,BCL11B,PLXNA4,ARX,TUBB2B,RNF165
11_Member	GO Biological Processes	GO:0120039	plasma membrane bounded cell projection morphogenesis	-9.78824	-7.36421	34/613	1072,1400,1749,1808,2115,3925,4131,4137,4684,4734,4781,4851,5080,5295,5454,6092,7314,7345,8609,8851,9448,9839,10381,10439,23543,53335,56896,57611,57698,64919,91584,170302,347733,494470	CFL1,CRMP1,DLX5,DPYSL2,ETV1,STMN1,MAP1B,MAPT,NCAM1,NEDD4,NFIB,NOTCH1,PAX6,PIK3R1,POU3F2,ROBO2,UBB,UCHL1,KLF7,CDK5R1,MAP4K4,ZEB2,TUBB3,OLFM1,RBFOX2,BCL11A,DPYSL5,ISLR2,SHTN1,BCL11B,PLXNA4,ARX,TUBB2B,RNF165
11_Member	GO Biological Processes	GO:0048858	cell projection morphogenesis	-9.75093	-7.3315	34/615	1072,1400,1749,1808,2115,3925,4131,4137,4684,4734,4781,4851,5080,5295,5454,6092,7314,7345,8609,8851,9448,9839,10381,10439,23543,53335,56896,57611,57698,64919,91584,170302,347733,494470	CFL1,CRMP1,DLX5,DPYSL2,ETV1,STMN1,MAP1B,MAPT,NCAM1,NEDD4,NFIB,NOTCH1,PAX6,PIK3R1,POU3F2,ROBO2,UBB,UCHL1,KLF7,CDK5R1,MAP4K4,ZEB2,TUBB3,OLFM1,RBFOX2,BCL11A,DPYSL5,ISLR2,SHTN1,BCL11B,PLXNA4,ARX,TUBB2B,RNF165
11_Member	GO Biological Processes	GO:0007409	axonogenesis	-9.42134	-7.01541	28/442	1400,1749,1808,2115,3925,4131,4137,4684,4781,4851,5080,5295,5454,6092,7345,8609,8851,9839,10381,10439,56896,57611,57698,64919,91584,170302,347733,494470	CRMP1,DLX5,DPYSL2,ETV1,STMN1,MAP1B,MAPT,NCAM1,NFIB,NOTCH1,PAX6,PIK3R1,POU3F2,ROBO2,UCHL1,KLF7,CDK5R1,ZEB2,TUBB3,OLFM1,DPYSL5,ISLR2,SHTN1,BCL11B,PLXNA4,ARX,TUBB2B,RNF165
11_Member	GO Biological Processes	GO:0032990	cell part morphogenesis	-9.40468	-7.00316	34/634	1072,1400,1749,1808,2115,3925,4131,4137,4684,4734,4781,4851,5080,5295,5454,6092,7314,7345,8609,8851,9448,9839,10381,10439,23543,53335,56896,57611,57698,64919,91584,170302,347733,494470	CFL1,CRMP1,DLX5,DPYSL2,ETV1,STMN1,MAP1B,MAPT,NCAM1,NEDD4,NFIB,NOTCH1,PAX6,PIK3R1,POU3F2,ROBO2,UBB,UCHL1,KLF7,CDK5R1,MAP4K4,ZEB2,TUBB3,OLFM1,RBFOX2,BCL11A,DPYSL5,ISLR2,SHTN1,BCL11B,PLXNA4,ARX,TUBB2B,RNF165
11_Member	GO Biological Processes	GO:0061564	axon development	-8.57981	-6.19126	28/482	1400,1749,1808,2115,3925,4131,4137,4684,4781,4851,5080,5295,5454,6092,7345,8609,8851,9839,10381,10439,56896,57611,57698,64919,91584,170302,347733,494470	CRMP1,DLX5,DPYSL2,ETV1,STMN1,MAP1B,MAPT,NCAM1,NFIB,NOTCH1,PAX6,PIK3R1,POU3F2,ROBO2,UCHL1,KLF7,CDK5R1,ZEB2,TUBB3,OLFM1,DPYSL5,ISLR2,SHTN1,BCL11B,PLXNA4,ARX,TUBB2B,RNF165
11_Member	GO Biological Processes	GO:0007411	axon guidance	-7.72049	-5.36076	18/227	1400,1749,1808,2115,4684,4781,5080,5295,6092,8609,8851,10381,56896,64919,91584,170302,347733,494470	CRMP1,DLX5,DPYSL2,ETV1,NCAM1,NFIB,PAX6,PIK3R1,ROBO2,KLF7,CDK5R1,TUBB3,DPYSL5,BCL11B,PLXNA4,ARX,TUBB2B,RNF165
11_Member	GO Biological Processes	GO:0097485	neuron projection guidance	-7.66144	-5.3096	18/229	1400,1749,1808,2115,4684,4781,5080,5295,6092,8609,8851,10381,56896,64919,91584,170302,347733,494470	CRMP1,DLX5,DPYSL2,ETV1,NCAM1,NFIB,PAX6,PIK3R1,ROBO2,KLF7,CDK5R1,TUBB3,DPYSL5,BCL11B,PLXNA4,ARX,TUBB2B,RNF165
11_Member	GO Biological Processes	GO:0000904	cell morphogenesis involved in differentiation	-7.56642	-5.22234	32/677	1072,1400,1749,1808,2115,3925,4131,4137,4684,4734,4781,4851,5080,5295,5454,6092,6507,7345,8609,8851,9839,10381,10439,23543,56896,57611,57698,64919,91584,170302,347733,494470	CFL1,CRMP1,DLX5,DPYSL2,ETV1,STMN1,MAP1B,MAPT,NCAM1,NEDD4,NFIB,NOTCH1,PAX6,PIK3R1,POU3F2,ROBO2,SLC1A3,UCHL1,KLF7,CDK5R1,ZEB2,TUBB3,OLFM1,RBFOX2,DPYSL5,ISLR2,SHTN1,BCL11B,PLXNA4,ARX,TUBB2B,RNF165
11_Member	GO Biological Processes	GO:0006935	chemotaxis	-4.40861	-2.4347	23/576	1400,1749,1808,2115,3146,3148,4684,4781,4851,5080,5295,6092,6223,7114,8609,8851,10381,56896,64919,91584,170302,347733,494470	CRMP1,DLX5,DPYSL2,ETV1,HMGB1,HMGB2,NCAM1,NFIB,NOTCH1,PAX6,PIK3R1,ROBO2,RPS19,TMSB4X,KLF7,CDK5R1,TUBB3,DPYSL5,BCL11B,PLXNA4,ARX,TUBB2B,RNF165
11_Member	GO Biological Processes	GO:0042330	taxis	-4.39706	-2.42478	23/577	1400,1749,1808,2115,3146,3148,4684,4781,4851,5080,5295,6092,6223,7114,8609,8851,10381,56896,64919,91584,170302,347733,494470	CRMP1,DLX5,DPYSL2,ETV1,HMGB1,HMGB2,NCAM1,NFIB,NOTCH1,PAX6,PIK3R1,ROBO2,RPS19,TMSB4X,KLF7,CDK5R1,TUBB3,DPYSL5,BCL11B,PLXNA4,ARX,TUBB2B,RNF165
12_Summary	GO Molecular Functions	GO:0003729	mRNA binding	-8.58298	-6.19126	24/360	1153,1973,1993,1996,3182,6125,6129,6154,6171,6187,6188,6193,6201,6207,6208,6231,6428,6434,10236,11224,23521,23543,23589,51247	CIRBP,EIF4A1,ELAVL2,ELAVL4,HNRNPAB,RPL5,RPL7,RPL26,RPL41,RPS2,RPS3,RPS5,RPS7,RPS13,RPS14,RPS26,SRSF3,TRA2B,HNRNPR,RPL35,RPL13A,RBFOX2,CARHSP1,PAIP2
12_Member	GO Molecular Functions	GO:0003729	mRNA binding	-8.58298	-6.19126	24/360	1153,1973,1993,1996,3182,6125,6129,6154,6171,6187,6188,6193,6201,6207,6208,6231,6428,6434,10236,11224,23521,23543,23589,51247	CIRBP,EIF4A1,ELAVL2,ELAVL4,HNRNPAB,RPL5,RPL7,RPL26,RPL41,RPS2,RPS3,RPS5,RPS7,RPS13,RPS14,RPS26,SRSF3,TRA2B,HNRNPR,RPL35,RPL13A,RBFOX2,CARHSP1,PAIP2
12_Member	GO Molecular Functions	GO:0048027	mRNA 5'-UTR binding	-5.96303	-3.759	6/23	6125,6154,6171,6201,6207,6208	RPL5,RPL26,RPL41,RPS7,RPS13,RPS14
12_Member	GO Molecular Functions	GO:0003730	mRNA 3'-UTR binding	-5.13533	-3.04104	8/65	1153,1993,1996,6125,6171,6201,10236,23589	CIRBP,ELAVL2,ELAVL4,RPL5,RPL41,RPS7,HNRNPR,CARHSP1
13_Summary	GO Biological Processes	GO:0021543	pallium development	-8.27827	-5.89815	16/162	1000,1745,1746,2146,5080,5454,5455,6434,7531,8851,9839,23135,23224,79969,93986,170302,6657,7314,1627,4851	CDH2,DLX1,DLX2,EZH2,PAX6,POU3F2,POU3F3,TRA2B,YWHAE,CDK5R1,ZEB2,KDM6B,SYNE2,ATAT1,FOXP2,ARX,SOX2,UBB,DBN1,NOTCH1
13_Member	GO Biological Processes	GO:0021543	pallium development	-8.27827	-5.89815	16/162	1000,1745,1746,2146,5080,5454,5455,6434,7531,8851,9839,23135,23224,79969,93986,170302	CDH2,DLX1,DLX2,EZH2,PAX6,POU3F2,POU3F3,TRA2B,YWHAE,CDK5R1,ZEB2,KDM6B,SYNE2,ATAT1,FOXP2,ARX
13_Member	GO Biological Processes	GO:0021987	cerebral cortex development	-5.13941	-3.04104	10/108	1000,5080,5454,5455,6434,7531,8851,23224,93986,170302	CDH2,PAX6,POU3F2,POU3F3,TRA2B,YWHAE,CDK5R1,SYNE2,FOXP2,ARX
13_Member	GO Biological Processes	GO:0021795	cerebral cortex cell migration	-3.33067	-1.57795	5/42	5454,5455,8851,23224,170302	POU3F2,POU3F3,CDK5R1,SYNE2,ARX
13_Member	GO Biological Processes	GO:0021846	cell proliferation in forebrain	-3.12032	-1.41952	4/27	5454,5455,9839,170302	POU3F2,POU3F3,ZEB2,ARX
13_Member	GO Biological Processes	GO:0021799	cerebral cortex radially oriented cell migration	-3.05868	-1.36653	4/28	5454,5455,8851,23224	POU3F2,POU3F3,CDK5R1,SYNE2
13_Member	GO Biological Processes	GO:0021536	diencephalon development	-2.92745	-1.25621	6/76	5080,5454,6657,7314,9839,170302	PAX6,POU3F2,SOX2,UBB,ZEB2,ARX
13_Member	GO Biological Processes	GO:0061351	neural precursor cell proliferation	-2.90048	-1.23652	8/135	1000,1627,4851,5080,5454,5455,9839,170302	CDH2,DBN1,NOTCH1,PAX6,POU3F2,POU3F3,ZEB2,ARX
13_Member	GO Biological Processes	GO:0022029	telencephalon cell migration	-2.7553	-1.1253	5/56	5454,5455,8851,23224,170302	POU3F2,POU3F3,CDK5R1,SYNE2,ARX
13_Member	GO Biological Processes	GO:0021885	forebrain cell migration	-2.65424	-1.05917	5/59	5454,5455,8851,23224,170302	POU3F2,POU3F3,CDK5R1,SYNE2,ARX
14_Summary	GO Biological Processes	GO:0021879	forebrain neuron differentiation	-7.94502	-5.57317	10/55	1745,1746,1749,2066,5080,5456,6092,7314,64919,170302,1454,4781,6423,6659,9839,91584,55636	DLX1,DLX2,DLX5,ERBB4,PAX6,POU3F4,ROBO2,UBB,BCL11B,ARX,CSNK1E,NFIB,SFRP2,SOX4,ZEB2,PLXNA4,CHD7
14_Member	GO Biological Processes	GO:0021879	forebrain neuron differentiation	-7.94502	-5.57317	10/55	1745,1746,1749,2066,5080,5456,6092,7314,64919,170302	DLX1,DLX2,DLX5,ERBB4,PAX6,POU3F4,ROBO2,UBB,BCL11B,ARX
14_Member	GO Biological Processes	GO:0021953	central nervous system neuron differentiation	-7.90306	-5.53529	16/172	1454,1745,1746,1749,2066,4781,5080,5456,6092,6423,6659,7314,9839,64919,91584,170302	CSNK1E,DLX1,DLX2,DLX5,ERBB4,NFIB,PAX6,POU3F4,ROBO2,SFRP2,SOX4,UBB,ZEB2,BCL11B,PLXNA4,ARX
14_Member	GO Biological Processes	GO:0021872	forebrain generation of neurons	-7.15265	-4.83262	10/66	1745,1746,1749,2066,5080,5456,6092,7314,64919,170302	DLX1,DLX2,DLX5,ERBB4,PAX6,POU3F4,ROBO2,UBB,BCL11B,ARX
14_Member	GO Biological Processes	GO:0021772	olfactory bulb development	-4.97969	-2.91899	6/33	1746,1749,2066,6092,55636,170302	DLX2,DLX5,ERBB4,ROBO2,CHD7,ARX
14_Member	GO Biological Processes	GO:0021988	olfactory lobe development	-4.90105	-2.8522	6/34	1746,1749,2066,6092,55636,170302	DLX2,DLX5,ERBB4,ROBO2,CHD7,ARX
14_Member	GO Biological Processes	GO:0021889	olfactory bulb interneuron differentiation	-4.2949	-2.34334	4/14	1749,2066,6092,170302	DLX5,ERBB4,ROBO2,ARX
15_Summary	Reactome Gene Sets	R-HSA-2262752	Cellular responses to stress	-7.74238	-5.37865	25/429	1019,1027,1781,1915,2146,3015,3020,3021,3301,4001,6233,6923,7001,7296,7314,7321,7531,7846,9448,9978,10049,10381,23135,94239,347733,60,71,801,1072,5217,6232,10092,10971,22919,894,1454,4869,6418,7329,7341,10142,23224,203068,26230,5087,378,79969,83658,814,1809,4851,9788,10602,54874,55704,57698,286827	CDK4,CDKN1B,DYNC1I2,EEF1A1,EZH2,H2AFZ,H3F3A,H3F3B,DNAJA1,LMNB1,RPS27A,ELOB,PRDX2,TXNRD1,UBB,UBE2D1,YWHAE,TUBA1A,MAP4K4,RBX1,DNAJB6,TUBB3,KDM6B,H2AFV,TUBB2B,ACTB,ACTG1,CALM1,CFL1,PFN2,RPS27,ARPC5,YWHAQ,MAPRE1,CCND2,CSNK1E,NPM1,SET,UBE2I,SUMO1,AKAP9,SYNE2,TUBB,TIAM2,PBX1,ARF4,ATAT1,DYNLRB1,CAMK4,DPYSL3,NOTCH1,MTSS1,CDC42EP3,FNBP1L,CCDC88A,SHTN1,TRIM59
15_Member	Reactome Gene Sets	R-HSA-2262752	Cellular responses to stress	-7.74238	-5.37865	25/429	1019,1027,1781,1915,2146,3015,3020,3021,3301,4001,6233,6923,7001,7296,7314,7321,7531,7846,9448,9978,10049,10381,23135,94239,347733	CDK4,CDKN1B,DYNC1I2,EEF1A1,EZH2,H2AFZ,H3F3A,H3F3B,DNAJA1,LMNB1,RPS27A,ELOB,PRDX2,TXNRD1,UBB,UBE2D1,YWHAE,TUBA1A,MAP4K4,RBX1,DNAJB6,TUBB3,KDM6B,H2AFV,TUBB2B
15_Member	Reactome Gene Sets	R-HSA-8953897	Cellular responses to external stimuli	-6.3731	-4.10628	25/506	1019,1027,1781,1915,2146,3015,3020,3021,3301,4001,6233,6923,7001,7296,7314,7321,7531,7846,9448,9978,10049,10381,23135,94239,347733	CDK4,CDKN1B,DYNC1I2,EEF1A1,EZH2,H2AFZ,H3F3A,H3F3B,DNAJA1,LMNB1,RPS27A,ELOB,PRDX2,TXNRD1,UBB,UBE2D1,YWHAE,TUBA1A,MAP4K4,RBX1,DNAJB6,TUBB3,KDM6B,H2AFV,TUBB2B
15_Member	Reactome Gene Sets	R-HSA-195258	RHO GTPase Effectors	-6.16011	-3.92131	19/319	60,71,801,1027,1072,1781,3015,3020,3021,5217,6232,7531,7846,10092,10381,10971,22919,94239,347733	ACTB,ACTG1,CALM1,CDKN1B,CFL1,DYNC1I2,H2AFZ,H3F3A,H3F3B,PFN2,RPS27,YWHAE,TUBA1A,ARPC5,TUBB3,YWHAQ,MAPRE1,H2AFV,TUBB2B
15_Member	Reactome Gene Sets	R-HSA-1640170	Cell Cycle	-5.98403	-3.77407	28/642	894,1019,1027,1454,1781,3015,3020,3021,4001,4869,6232,6233,6418,7314,7321,7329,7341,7531,7846,9978,10142,10381,10971,22919,23224,94239,203068,347733	CCND2,CDK4,CDKN1B,CSNK1E,DYNC1I2,H2AFZ,H3F3A,H3F3B,LMNB1,NPM1,RPS27,RPS27A,SET,UBB,UBE2D1,UBE2I,SUMO1,YWHAE,TUBA1A,RBX1,AKAP9,TUBB3,YWHAQ,MAPRE1,SYNE2,H2AFV,TUBB,TUBB2B
15_Member	Reactome Gene Sets	R-HSA-2565942	Regulation of PLK1 Activity at G2/M Transition	-5.03368	-2.9602	9/88	1454,1781,6233,7314,7531,7846,10142,22919,203068	CSNK1E,DYNC1I2,RPS27A,UBB,YWHAE,TUBA1A,AKAP9,MAPRE1,TUBB
15_Member	Reactome Gene Sets	R-HSA-69278	Cell Cycle, Mitotic	-4.89755	-2.85166	23/536	894,1019,1027,1454,1781,3015,3020,3021,4001,6232,6233,6418,7314,7321,7531,7846,9978,10142,10381,22919,94239,203068,347733	CCND2,CDK4,CDKN1B,CSNK1E,DYNC1I2,H2AFZ,H3F3A,H3F3B,LMNB1,RPS27,RPS27A,SET,UBB,UBE2D1,YWHAE,TUBA1A,RBX1,AKAP9,TUBB3,MAPRE1,H2AFV,TUBB,TUBB2B
15_Member	Reactome Gene Sets	R-HSA-68886	M Phase	-4.81421	-2.78254	19/395	1454,1781,3015,3020,3021,4001,6232,6233,6418,7314,7321,7531,7846,10142,10381,22919,94239,203068,347733	CSNK1E,DYNC1I2,H2AFZ,H3F3A,H3F3B,LMNB1,RPS27,RPS27A,SET,UBB,UBE2D1,YWHAE,TUBA1A,AKAP9,TUBB3,MAPRE1,H2AFV,TUBB,TUBB2B
15_Member	Reactome Gene Sets	R-HSA-380320	Recruitment of NuMA to mitotic centrosomes	-4.7992	-2.77197	9/94	1454,1781,7531,7846,10142,10381,22919,203068,347733	CSNK1E,DYNC1I2,YWHAE,TUBA1A,AKAP9,TUBB3,MAPRE1,TUBB,TUBB2B
15_Member	Reactome Gene Sets	R-HSA-194315	Signaling by Rho GTPases	-4.58544	-2.58273	20/447	60,71,801,1027,1072,1781,3015,3020,3021,5217,6232,7531,7846,10092,10381,10971,22919,26230,94239,347733	ACTB,ACTG1,CALM1,CDKN1B,CFL1,DYNC1I2,H2AFZ,H3F3A,H3F3B,PFN2,RPS27,YWHAE,TUBA1A,ARPC5,TUBB3,YWHAQ,MAPRE1,TIAM2,H2AFV,TUBB2B
15_Member	GO Biological Processes	GO:1902749	regulation of cell cycle G2/M phase transition	-4.44352	-2.46466	13/216	1019,1454,1781,4869,5087,6233,7314,7531,7846,9978,10142,22919,203068	CDK4,CSNK1E,DYNC1I2,NPM1,PBX1,RPS27A,UBB,YWHAE,TUBA1A,RBX1,AKAP9,MAPRE1,TUBB
15_Member	Reactome Gene Sets	R-HSA-69275	G2/M Transition	-4.21687	-2.27863	12/196	1454,1781,6233,7314,7531,7846,9978,10142,10381,22919,203068,347733	CSNK1E,DYNC1I2,RPS27A,UBB,YWHAE,TUBA1A,RBX1,AKAP9,TUBB3,MAPRE1,TUBB,TUBB2B
15_Member	GO Biological Processes	GO:0010389	regulation of G2/M transition of mitotic cell cycle	-4.17441	-2.2587	12/198	1019,1454,1781,5087,6233,7314,7531,7846,9978,10142,22919,203068	CDK4,CSNK1E,DYNC1I2,PBX1,RPS27A,UBB,YWHAE,TUBA1A,RBX1,AKAP9,MAPRE1,TUBB
15_Member	Reactome Gene Sets	R-HSA-453274	Mitotic G2-G2/M phases	-4.17441	-2.2587	12/198	1454,1781,6233,7314,7531,7846,9978,10142,10381,22919,203068,347733	CSNK1E,DYNC1I2,RPS27A,UBB,YWHAE,TUBA1A,RBX1,AKAP9,TUBB3,MAPRE1,TUBB,TUBB2B
15_Member	Reactome Gene Sets	R-HSA-5617833	Cilium Assembly	-4.09117	-2.19094	12/202	378,1454,1781,7531,7846,10142,10381,22919,79969,83658,203068,347733	ARF4,CSNK1E,DYNC1I2,YWHAE,TUBA1A,AKAP9,TUBB3,MAPRE1,ATAT1,DYNLRB1,TUBB,TUBB2B
15_Member	Reactome Gene Sets	R-HSA-380259	Loss of Nlp from mitotic centrosomes	-3.97224	-2.08159	7/70	1454,1781,7531,7846,10142,22919,203068	CSNK1E,DYNC1I2,YWHAE,TUBA1A,AKAP9,MAPRE1,TUBB
15_Member	Reactome Gene Sets	R-HSA-380284	Loss of proteins required for interphase microtubule organization from the centrosome	-3.97224	-2.08159	7/70	1454,1781,7531,7846,10142,22919,203068	CSNK1E,DYNC1I2,YWHAE,TUBA1A,AKAP9,MAPRE1,TUBB
15_Member	Reactome Gene Sets	R-HSA-8854518	AURKA Activation by TPX2	-3.85623	-1.9867	7/73	1454,1781,7531,7846,10142,22919,203068	CSNK1E,DYNC1I2,YWHAE,TUBA1A,AKAP9,MAPRE1,TUBB
15_Member	Reactome Gene Sets	R-HSA-1852241	Organelle biogenesis and maintenance	-3.60598	-1.78632	14/297	378,801,814,1454,1781,7531,7846,10142,10381,22919,79969,83658,203068,347733	ARF4,CALM1,CAMK4,CSNK1E,DYNC1I2,YWHAE,TUBA1A,AKAP9,TUBB3,MAPRE1,ATAT1,DYNLRB1,TUBB,TUBB2B
15_Member	Reactome Gene Sets	R-HSA-380270	Recruitment of mitotic centrosome proteins and complexes	-3.57299	-1.7613	7/81	1454,1781,7531,7846,10142,22919,203068	CSNK1E,DYNC1I2,YWHAE,TUBA1A,AKAP9,MAPRE1,TUBB
15_Member	Reactome Gene Sets	R-HSA-380287	Centrosome maturation	-3.57299	-1.7613	7/81	1454,1781,7531,7846,10142,22919,203068	CSNK1E,DYNC1I2,YWHAE,TUBA1A,AKAP9,MAPRE1,TUBB
15_Member	GO Biological Processes	GO:0044839	cell cycle G2/M phase transition	-3.52229	-1.72283	13/267	1019,1454,1781,4869,5087,6233,7314,7531,7846,9978,10142,22919,203068	CDK4,CSNK1E,DYNC1I2,NPM1,PBX1,RPS27A,UBB,YWHAE,TUBA1A,RBX1,AKAP9,MAPRE1,TUBB
15_Member	GO Biological Processes	GO:0120031	plasma membrane bounded cell projection assembly	-3.26872	-1.52574	20/561	1454,1781,1809,4851,5217,7531,7846,9448,9788,10142,10602,22919,23224,54874,55704,57698,79969,83658,203068,286827	CSNK1E,DYNC1I2,DPYSL3,NOTCH1,PFN2,YWHAE,TUBA1A,MAP4K4,MTSS1,AKAP9,CDC42EP3,MAPRE1,SYNE2,FNBP1L,CCDC88A,SHTN1,ATAT1,DYNLRB1,TUBB,TRIM59
15_Member	GO Biological Processes	GO:0000086	G2/M transition of mitotic cell cycle	-3.23888	-1.50731	12/250	1019,1454,1781,5087,6233,7314,7531,7846,9978,10142,22919,203068	CDK4,CSNK1E,DYNC1I2,PBX1,RPS27A,UBB,YWHAE,TUBA1A,RBX1,AKAP9,MAPRE1,TUBB
15_Member	GO Biological Processes	GO:0030031	cell projection assembly	-3.21124	-1.48711	20/567	1454,1781,1809,4851,5217,7531,7846,9448,9788,10142,10602,22919,23224,54874,55704,57698,79969,83658,203068,286827	CSNK1E,DYNC1I2,DPYSL3,NOTCH1,PFN2,YWHAE,TUBA1A,MAP4K4,MTSS1,AKAP9,CDC42EP3,MAPRE1,SYNE2,FNBP1L,CCDC88A,SHTN1,ATAT1,DYNLRB1,TUBB,TRIM59
15_Member	GO Biological Processes	GO:0097711	ciliary basal body-plasma membrane docking	-3.12398	-1.41966	7/96	1454,1781,7531,7846,10142,22919,203068	CSNK1E,DYNC1I2,YWHAE,TUBA1A,AKAP9,MAPRE1,TUBB
15_Member	Reactome Gene Sets	R-HSA-5620912	Anchoring of the basal body to the plasma membrane	-3.07071	-1.37425	7/98	1454,1781,7531,7846,10142,22919,203068	CSNK1E,DYNC1I2,YWHAE,TUBA1A,AKAP9,MAPRE1,TUBB
15_Member	Reactome Gene Sets	R-HSA-68877	Mitotic Prometaphase	-2.92079	-1.25361	10/200	1454,1781,6232,7531,7846,10142,10381,22919,203068,347733	CSNK1E,DYNC1I2,RPS27,YWHAE,TUBA1A,AKAP9,TUBB3,MAPRE1,TUBB,TUBB2B
15_Member	GO Biological Processes	GO:0060271	cilium assembly	-2.63867	-1.05107	14/374	1454,1781,4851,7531,7846,10142,22919,23224,54874,55704,79969,83658,203068,286827	CSNK1E,DYNC1I2,NOTCH1,YWHAE,TUBA1A,AKAP9,MAPRE1,SYNE2,FNBP1L,CCDC88A,ATAT1,DYNLRB1,TUBB,TRIM59
15_Member	GO Biological Processes	GO:0044782	cilium organization	-2.52517	-0.968046	14/385	1454,1781,4851,7531,7846,10142,22919,23224,54874,55704,79969,83658,203068,286827	CSNK1E,DYNC1I2,NOTCH1,YWHAE,TUBA1A,AKAP9,MAPRE1,SYNE2,FNBP1L,CCDC88A,ATAT1,DYNLRB1,TUBB,TRIM59
16_Summary	GO Molecular Functions	GO:0001158	enhancer sequence-specific DNA binding	-7.70896	-5.35319	12/92	60,3015,3020,3021,3066,3148,5090,6599,6605,6664,170302,619279,3150,3151,2146,4851,55506,1745,1746,4774,4904,5080,6935,7150,10194,10951,23135,55636,71,4869,5757,10933,11335,6418,9349,1019,3276,6187,94239,3275,6657,54799,58499,801,1984,3646,10971,3301,10399	ACTB,H2AFZ,H3F3A,H3F3B,HDAC2,HMGB2,PBX3,SMARCC1,SMARCE1,SOX11,ARX,ZNF704,HMGN1,HMGN2,EZH2,NOTCH1,H2AFY2,DLX1,DLX2,NFIA,YBX1,PAX6,ZEB1,TOP1,TSHZ1,CBX1,KDM6B,CHD7,ACTG1,NPM1,PTMA,MORF4L1,CBX3,SET,RPL23,CDK4,PRMT1,RPS2,H2AFV,PRMT2,SOX2,MBTD1,ZNF462,CALM1,EIF5A,EIF3E,YWHAQ,DNAJA1,RACK1
16_Member	GO Molecular Functions	GO:0001158	enhancer sequence-specific DNA binding	-7.70896	-5.35319	12/92	60,3015,3020,3021,3066,3148,5090,6599,6605,6664,170302,619279	ACTB,H2AFZ,H3F3A,H3F3B,HDAC2,HMGB2,PBX3,SMARCC1,SMARCE1,SOX11,ARX,ZNF704
16_Member	GO Molecular Functions	GO:0031492	nucleosomal DNA binding	-7.58838	-5.24044	9/45	60,3015,3020,3021,3066,3150,3151,6599,6605	ACTB,H2AFZ,H3F3A,H3F3B,HDAC2,HMGN1,HMGN2,SMARCC1,SMARCE1
16_Member	GO Molecular Functions	GO:0031490	chromatin DNA binding	-7.1506	-4.83262	12/103	60,2146,3015,3020,3021,3066,3150,3151,4851,6599,6605,55506	ACTB,EZH2,H2AFZ,H3F3A,H3F3B,HDAC2,HMGN1,HMGN2,NOTCH1,SMARCC1,SMARCE1,H2AFY2
16_Member	GO Molecular Functions	GO:0035326	enhancer binding	-7.05671	-4.74591	12/105	60,3015,3020,3021,3066,3148,5090,6599,6605,6664,170302,619279	ACTB,H2AFZ,H3F3A,H3F3B,HDAC2,HMGB2,PBX3,SMARCC1,SMARCE1,SOX11,ARX,ZNF704
16_Member	GO Molecular Functions	GO:0031491	nucleosome binding	-6.14982	-3.91403	9/65	60,3015,3020,3021,3066,3150,3151,6599,6605	ACTB,H2AFZ,H3F3A,H3F3B,HDAC2,HMGN1,HMGN2,SMARCC1,SMARCE1
16_Member	GO Molecular Functions	GO:0003682	chromatin binding	-5.90322	-3.70471	24/501	60,1745,1746,2146,3015,3020,3021,3066,3150,3151,4774,4851,4904,5080,6599,6605,6935,7150,10194,10951,23135,55506,55636,170302	ACTB,DLX1,DLX2,EZH2,H2AFZ,H3F3A,H3F3B,HDAC2,HMGN1,HMGN2,NFIA,NOTCH1,YBX1,PAX6,SMARCC1,SMARCE1,ZEB1,TOP1,TSHZ1,CBX1,KDM6B,H2AFY2,CHD7,ARX
16_Member	GO Molecular Functions	GO:0000980	RNA polymerase II distal enhancer sequence-specific DNA binding	-5.76597	-3.58375	9/72	60,3015,3020,3021,3066,5090,6599,6605,170302	ACTB,H2AFZ,H3F3A,H3F3B,HDAC2,PBX3,SMARCC1,SMARCE1,ARX
16_Member	CORUM	CORUM:189	BAF complex	-4.43568	-2.46013	4/13	60,71,6599,6605	ACTB,ACTG1,SMARCC1,SMARCE1
16_Member	GO Biological Processes	GO:0006338	chromatin remodeling	-4.19648	-2.26321	11/167	60,3066,4869,5757,6599,6605,7150,10933,11335,23135,55636	ACTB,HDAC2,NPM1,PTMA,SMARCC1,SMARCE1,TOP1,MORF4L1,CBX3,KDM6B,CHD7
16_Member	CORUM	CORUM:778	LARC complex (LCR-associated remodeling complex)	-3.73364	-1.88794	4/19	60,3066,6599,6605	ACTB,HDAC2,SMARCC1,SMARCE1
16_Member	GO Biological Processes	GO:0032986	protein-DNA complex disassembly	-3.64206	-1.81624	4/20	6418,6599,6605,9349	SET,SMARCC1,SMARCE1,RPL23
16_Member	Reactome Gene Sets	R-HSA-3214858	RMTs methylate histone arginines	-3.64053	-1.81624	7/79	1019,3015,3276,6187,6599,6605,94239	CDK4,H2AFZ,PRMT1,RPS2,SMARCC1,SMARCE1,H2AFV
16_Member	CORUM	CORUM:566	BAF complex	-3.53541	-1.73375	3/9	60,6599,6605	ACTB,SMARCC1,SMARCE1
16_Member	CORUM	CORUM:149	PBAF complex (Polybromo- and BAF containing complex)	-3.38554	-1.62687	3/10	60,6599,6605	ACTB,SMARCC1,SMARCE1
16_Member	CORUM	CORUM:86	NUMAC complex (nucleosomal methylation activator complex)	-3.38554	-1.62687	3/10	60,6599,6605	ACTB,SMARCC1,SMARCE1
16_Member	GO Biological Processes	GO:0006325	chromatin organization	-3.30642	-1.55664	25/774	60,2146,3015,3020,3021,3066,3148,3150,3275,3276,4869,5757,6418,6599,6605,6657,7150,10933,11335,23135,54799,55506,55636,58499,94239	ACTB,EZH2,H2AFZ,H3F3A,H3F3B,HDAC2,HMGB2,HMGN1,PRMT2,PRMT1,NPM1,PTMA,SET,SMARCC1,SMARCE1,SOX2,TOP1,MORF4L1,CBX3,KDM6B,MBTD1,H2AFY2,CHD7,ZNF462,H2AFV
16_Member	CORUM	CORUM:803	BRG1-SIN3A-HDAC containing SWI/SNF remodeling complex I	-3.25225	-1.51786	3/11	3066,6599,6605	HDAC2,SMARCC1,SMARCE1
16_Member	CORUM	CORUM:806	BRM-SIN3A-HDAC complex	-3.13233	-1.42537	3/12	3066,6599,6605	HDAC2,SMARCC1,SMARCE1
16_Member	CORUM	CORUM:713	BRG1-SIN3A complex	-2.92368	-1.25361	3/14	3066,6599,6605	HDAC2,SMARCC1,SMARCE1
16_Member	Reactome Gene Sets	R-HSA-3247509	Chromatin modifying enzymes	-2.8804	-1.22044	12/275	60,1019,2146,3015,3066,3276,6187,6599,6605,10933,23135,94239	ACTB,CDK4,EZH2,H2AFZ,HDAC2,PRMT1,RPS2,SMARCC1,SMARCE1,MORF4L1,KDM6B,H2AFV
16_Member	Reactome Gene Sets	R-HSA-4839726	Chromatin organization	-2.8804	-1.22044	12/275	60,1019,2146,3015,3066,3276,6187,6599,6605,10933,23135,94239	ACTB,CDK4,EZH2,H2AFZ,HDAC2,PRMT1,RPS2,SMARCC1,SMARCE1,MORF4L1,KDM6B,H2AFV
16_Member	CORUM	CORUM:714	BRM-SIN3A complex	-2.83177	-1.18743	3/15	3066,6599,6605	HDAC2,SMARCC1,SMARCE1
16_Member	GO Molecular Functions	GO:0047485	protein N-terminus binding	-2.80034	-1.15982	7/109	801,1984,3646,6599,6605,10933,10971	CALM1,EIF5A,EIF3E,SMARCC1,SMARCE1,MORF4L1,YWHAQ
16_Member	GO Biological Processes	GO:0043044	ATP-dependent chromatin remodeling	-2.78394	-1.14871	6/81	60,3066,4869,5757,6599,6605	ACTB,HDAC2,NPM1,PTMA,SMARCC1,SMARCE1
16_Member	GO Biological Processes	GO:0006337	nucleosome disassembly	-2.59309	-1.01481	3/18	6418,6599,6605	SET,SMARCC1,SMARCE1
16_Member	GO Biological Processes	GO:0031498	chromatin disassembly	-2.45785	-0.919829	3/20	6418,6599,6605	SET,SMARCC1,SMARCE1
16_Member	Canonical Pathways	M151	PID AR TF PATHWAY	-2.0351	-0.607355	4/53	3301,6599,6605,10399	DNAJA1,SMARCC1,SMARCE1,RACK1
17_Summary	GO Biological Processes	GO:0034250	positive regulation of cellular amide metabolic process	-7.50596	-5.1657	14/137	1019,1153,1938,1984,3646,4869,5935,6125,6154,6191,6203,6659,10399,51065,1982,3020,3021,4613,4904,6134,6169,6188,6208,6233,6418,7314,8667,10236,23521,23589,51247,83759,1915	CDK4,CIRBP,EEF2,EIF5A,EIF3E,NPM1,RBM3,RPL5,RPL26,RPS4X,RPS9,SOX4,RACK1,RPS27L,EIF4G2,H3F3A,H3F3B,MYCN,YBX1,RPL10,RPL38,RPS3,RPS14,RPS27A,SET,UBB,EIF3H,HNRNPR,RPL13A,CARHSP1,PAIP2,RBM4B,EEF1A1
17_Member	GO Biological Processes	GO:0034250	positive regulation of cellular amide metabolic process	-7.50596	-5.1657	14/137	1019,1153,1938,1984,3646,4869,5935,6125,6154,6191,6203,6659,10399,51065	CDK4,CIRBP,EEF2,EIF5A,EIF3E,NPM1,RBM3,RPL5,RPL26,RPS4X,RPS9,SOX4,RACK1,RPS27L
17_Member	GO Biological Processes	GO:0045727	positive regulation of translation	-7.40294	-5.07024	13/118	1019,1153,1938,1984,3646,4869,5935,6125,6154,6191,6203,6659,51065	CDK4,CIRBP,EEF2,EIF5A,EIF3E,NPM1,RBM3,RPL5,RPL26,RPS4X,RPS9,SOX4,RPS27L
17_Member	GO Biological Processes	GO:0010608	posttranscriptional regulation of gene expression	-6.81835	-4.53178	32/730	1019,1153,1938,1982,1984,3020,3021,3646,4613,4869,4904,5935,6125,6134,6154,6169,6188,6191,6203,6208,6233,6418,6659,7314,8667,10236,10399,23521,23589,51065,51247,83759	CDK4,CIRBP,EEF2,EIF4G2,EIF5A,H3F3A,H3F3B,EIF3E,MYCN,NPM1,YBX1,RBM3,RPL5,RPL10,RPL26,RPL38,RPS3,RPS4X,RPS9,RPS14,RPS27A,SET,SOX4,UBB,EIF3H,HNRNPR,RACK1,RPL13A,CARHSP1,RPS27L,PAIP2,RBM4B
17_Member	GO Biological Processes	GO:0006417	regulation of translation	-6.0609	-3.83693	27/599	1019,1153,1938,1982,1984,3020,3021,3646,4613,4869,5935,6125,6134,6154,6169,6188,6191,6203,6208,6659,8667,10236,10399,23521,51065,51247,83759	CDK4,CIRBP,EEF2,EIF4G2,EIF5A,H3F3A,H3F3B,EIF3E,MYCN,NPM1,RBM3,RPL5,RPL10,RPL26,RPL38,RPS3,RPS4X,RPS9,RPS14,SOX4,EIF3H,HNRNPR,RACK1,RPL13A,RPS27L,PAIP2,RBM4B
17_Member	GO Biological Processes	GO:0034248	regulation of cellular amide metabolic process	-5.99728	-3.78197	28/641	1019,1153,1915,1938,1982,1984,3020,3021,3646,4613,4869,5935,6125,6134,6154,6169,6188,6191,6203,6208,6659,8667,10236,10399,23521,51065,51247,83759	CDK4,CIRBP,EEF1A1,EEF2,EIF4G2,EIF5A,H3F3A,H3F3B,EIF3E,MYCN,NPM1,RBM3,RPL5,RPL10,RPL26,RPL38,RPS3,RPS4X,RPS9,RPS14,SOX4,EIF3H,HNRNPR,RACK1,RPL13A,RPS27L,PAIP2,RBM4B
18_Summary	GO Biological Processes	GO:0031110	regulation of microtubule polymerization or depolymerization	-7.28461	-4.95933	10/64	1027,3925,4137,6188,8851,11075,22919,50810,81551,89795,10142,4869,5902,79969,1400,1781,4131,5080,7314,7345,7846,10381,23224,55704,83658,89796,203068,347733,1266,1641,1808,6902,7178,56896,1072,2824,5217,5295,7114,10092,10602,3146,7341,9978,10399,10923,1984,6418,6599,6605,9349,23401,1809,54874,27065,665,3148,6158,93974,3178,7531,10962,10971	CDKN1B,STMN1,MAPT,RPS3,CDK5R1,STMN2,MAPRE1,HDGFL3,STMN4,NAV3,AKAP9,NPM1,RANBP1,ATAT1,CRMP1,DYNC1I2,MAP1B,PAX6,UBB,UCHL1,TUBA1A,TUBB3,SYNE2,CCDC88A,DYNLRB1,NAV1,TUBB,TUBB2B,CNN3,DCX,DPYSL2,TBCA,TPT1,DPYSL5,CFL1,GPM6B,PFN2,PIK3R1,TMSB4X,ARPC5,CDC42EP3,HMGB1,SUMO1,RBX1,RACK1,SUB1,EIF5A,SET,SMARCC1,SMARCE1,RPL23,FRAT2,DPYSL3,FNBP1L,NSG1,BNIP3L,HMGB2,RPL28,ATP5IF1,HNRNPA1,YWHAE,MLLT11,YWHAQ
18_Member	GO Biological Processes	GO:0031110	regulation of microtubule polymerization or depolymerization	-7.28461	-4.95933	10/64	1027,3925,4137,6188,8851,11075,22919,50810,81551,89795	CDKN1B,STMN1,MAPT,RPS3,CDK5R1,STMN2,MAPRE1,HDGFL3,STMN4,NAV3
18_Member	GO Biological Processes	GO:0046785	microtubule polymerization	-7.02532	-4.72341	10/68	1027,3925,4137,6188,8851,10142,11075,22919,50810,89795	CDKN1B,STMN1,MAPT,RPS3,CDK5R1,AKAP9,STMN2,MAPRE1,HDGFL3,NAV3
18_Member	GO Biological Processes	GO:0031113	regulation of microtubule polymerization	-6.71739	-4.4375	8/41	1027,3925,4137,6188,8851,11075,22919,89795	CDKN1B,STMN1,MAPT,RPS3,CDK5R1,STMN2,MAPRE1,NAV3
18_Member	GO Biological Processes	GO:0031109	microtubule polymerization or depolymerization	-6.43676	-4.16671	11/98	1027,3925,4137,6188,8851,10142,11075,22919,50810,81551,89795	CDKN1B,STMN1,MAPT,RPS3,CDK5R1,AKAP9,STMN2,MAPRE1,HDGFL3,STMN4,NAV3
18_Member	GO Biological Processes	GO:0070507	regulation of microtubule cytoskeleton organization	-5.85756	-3.66453	13/160	1027,3925,4137,4869,5902,6188,8851,11075,22919,50810,79969,81551,89795	CDKN1B,STMN1,MAPT,NPM1,RANBP1,RPS3,CDK5R1,STMN2,MAPRE1,HDGFL3,ATAT1,STMN4,NAV3
18_Member	GO Biological Processes	GO:0031112	positive regulation of microtubule polymerization or depolymerization	-5.62206	-3.46295	6/26	1027,4137,6188,8851,11075,89795	CDKN1B,MAPT,RPS3,CDK5R1,STMN2,NAV3
18_Member	GO Biological Processes	GO:0007017	microtubule-based process	-5.44223	-3.30275	28/685	1027,1400,1781,3925,4131,4137,4869,5080,5902,6188,7314,7345,7846,8851,10142,10381,11075,22919,23224,50810,55704,79969,81551,83658,89795,89796,203068,347733	CDKN1B,CRMP1,DYNC1I2,STMN1,MAP1B,MAPT,NPM1,PAX6,RANBP1,RPS3,UBB,UCHL1,TUBA1A,CDK5R1,AKAP9,TUBB3,STMN2,MAPRE1,SYNE2,HDGFL3,CCDC88A,ATAT1,STMN4,DYNLRB1,NAV3,NAV1,TUBB,TUBB2B
18_Member	GO Molecular Functions	GO:0015631	tubulin binding	-5.13193	-3.04104	17/308	1266,1641,1808,3925,4131,4137,6188,6902,7178,8851,11075,22919,50810,55704,56896,81551,89795	CNN3,DCX,DPYSL2,STMN1,MAP1B,MAPT,RPS3,TBCA,TPT1,CDK5R1,STMN2,MAPRE1,HDGFL3,CCDC88A,DPYSL5,STMN4,NAV3
18_Member	GO Biological Processes	GO:0032886	regulation of microtubule-based process	-5.10806	-3.02053	13/187	1027,3925,4137,4869,5902,6188,8851,11075,22919,50810,79969,81551,89795	CDKN1B,STMN1,MAPT,NPM1,RANBP1,RPS3,CDK5R1,STMN2,MAPRE1,HDGFL3,ATAT1,STMN4,NAV3
18_Member	GO Biological Processes	GO:0051493	regulation of cytoskeleton organization	-4.83308	-2.79702	21/466	1027,1072,2824,3925,4137,4869,5217,5295,5902,6188,7114,8851,10092,10602,11075,22919,50810,55704,79969,81551,89795	CDKN1B,CFL1,GPM6B,STMN1,MAPT,NPM1,PFN2,PIK3R1,RANBP1,RPS3,TMSB4X,CDK5R1,ARPC5,CDC42EP3,STMN2,MAPRE1,HDGFL3,CCDC88A,ATAT1,STMN4,NAV3
18_Member	GO Biological Processes	GO:0031116	positive regulation of microtubule polymerization	-4.62843	-2.62221	5/23	1027,4137,6188,8851,89795	CDKN1B,MAPT,RPS3,CDK5R1,NAV3
18_Member	GO Biological Processes	GO:0000226	microtubule cytoskeleton organization	-4.56371	-2.56449	21/486	1027,1400,3925,4131,4137,4869,5080,5902,6188,8851,10142,11075,22919,23224,50810,55704,79969,81551,89795,89796,203068	CDKN1B,CRMP1,STMN1,MAP1B,MAPT,NPM1,PAX6,RANBP1,RPS3,CDK5R1,AKAP9,STMN2,MAPRE1,SYNE2,HDGFL3,CCDC88A,ATAT1,STMN4,NAV3,NAV1,TUBB
18_Member	GO Biological Processes	GO:0032271	regulation of protein polymerization	-4.39256	-2.42192	12/188	1027,3925,4137,5217,6188,7114,8851,10092,10602,11075,22919,89795	CDKN1B,STMN1,MAPT,PFN2,RPS3,TMSB4X,CDK5R1,ARPC5,CDC42EP3,STMN2,MAPRE1,NAV3
18_Member	GO Biological Processes	GO:0051258	protein polymerization	-4.3024	-2.34772	14/255	1027,3925,4137,5217,6188,7114,8851,10092,10142,10602,11075,22919,50810,89795	CDKN1B,STMN1,MAPT,PFN2,RPS3,TMSB4X,CDK5R1,ARPC5,AKAP9,CDC42EP3,STMN2,MAPRE1,HDGFL3,NAV3
18_Member	GO Biological Processes	GO:0043254	regulation of protein complex assembly	-4.28492	-2.3371	18/395	1027,3146,3925,4137,5217,6188,7114,7341,8851,9978,10092,10399,10602,10923,11075,22919,79969,89795	CDKN1B,HMGB1,STMN1,MAPT,PFN2,RPS3,TMSB4X,SUMO1,CDK5R1,RBX1,ARPC5,RACK1,CDC42EP3,SUB1,STMN2,MAPRE1,ATAT1,NAV3
18_Member	GO Biological Processes	GO:0031111	negative regulation of microtubule polymerization or depolymerization	-4.19065	-2.26184	5/28	3925,11075,22919,50810,89795	STMN1,STMN2,MAPRE1,HDGFL3,NAV3
18_Member	GO Biological Processes	GO:0031334	positive regulation of protein complex assembly	-4.0687	-2.16986	13/235	1027,4137,5217,6188,7341,8851,9978,10092,10399,10602,10923,79969,89795	CDKN1B,MAPT,PFN2,RPS3,SUMO1,CDK5R1,RBX1,ARPC5,RACK1,CDC42EP3,SUB1,ATAT1,NAV3
18_Member	GO Biological Processes	GO:1902903	regulation of supramolecular fiber organization	-3.94821	-2.0616	15/310	1027,1072,3925,4137,5217,5295,6188,7114,8851,10092,10602,11075,22919,50810,89795	CDKN1B,CFL1,STMN1,MAPT,PFN2,PIK3R1,RPS3,TMSB4X,CDK5R1,ARPC5,CDC42EP3,STMN2,MAPRE1,HDGFL3,NAV3
18_Member	GO Biological Processes	GO:0007019	microtubule depolymerization	-3.77185	-1.91752	5/34	3925,11075,50810,81551,89795	STMN1,STMN2,HDGFL3,STMN4,NAV3
18_Member	GO Molecular Functions	GO:0008017	microtubule binding	-3.61649	-1.79452	12/227	1266,1641,1808,4131,4137,6188,7178,22919,50810,55704,56896,89795	CNN3,DCX,DPYSL2,MAP1B,MAPT,RPS3,TPT1,MAPRE1,HDGFL3,CCDC88A,DPYSL5,NAV3
18_Member	GO Biological Processes	GO:0051495	positive regulation of cytoskeleton organization	-3.39789	-1.62687	11/206	1027,1072,4137,5217,5902,6188,8851,10092,10602,11075,89795	CDKN1B,CFL1,MAPT,PFN2,RANBP1,RPS3,CDK5R1,ARPC5,CDC42EP3,STMN2,NAV3
18_Member	GO Biological Processes	GO:0031115	negative regulation of microtubule polymerization	-3.38554	-1.62687	3/10	3925,11075,22919	STMN1,STMN2,MAPRE1
18_Member	GO Biological Processes	GO:0032273	positive regulation of protein polymerization	-3.28313	-1.53661	8/118	1027,4137,5217,6188,8851,10092,10602,89795	CDKN1B,MAPT,PFN2,RPS3,CDK5R1,ARPC5,CDC42EP3,NAV3
18_Member	GO Biological Processes	GO:1902905	positive regulation of supramolecular fiber organization	-3.19743	-1.47421	10/184	1027,1072,4137,5217,6188,8851,10092,10602,11075,89795	CDKN1B,CFL1,MAPT,PFN2,RPS3,CDK5R1,ARPC5,CDC42EP3,STMN2,NAV3
18_Member	GO Biological Processes	GO:0051494	negative regulation of cytoskeleton organization	-3.16357	-1.44856	8/123	3925,4869,5217,7114,11075,22919,50810,89795	STMN1,NPM1,PFN2,TMSB4X,STMN2,MAPRE1,HDGFL3,NAV3
18_Member	GO Biological Processes	GO:1902904	negative regulation of supramolecular fiber organization	-2.60381	-1.0209	7/118	3925,5217,7114,11075,22919,50810,89795	STMN1,PFN2,TMSB4X,STMN2,MAPRE1,HDGFL3,NAV3
18_Member	GO Biological Processes	GO:0032272	negative regulation of protein polymerization	-2.5592	-0.989413	5/62	3925,5217,7114,11075,22919	STMN1,PFN2,TMSB4X,STMN2,MAPRE1
18_Member	GO Biological Processes	GO:0007026	negative regulation of microtubule depolymerization	-2.52344	-0.968046	3/19	11075,50810,89795	STMN2,HDGFL3,NAV3
18_Member	GO Biological Processes	GO:0031114	regulation of microtubule depolymerization	-2.45785	-0.919829	3/20	11075,50810,89795	STMN2,HDGFL3,NAV3
18_Member	GO Biological Processes	GO:0032984	macromolecular complex disassembly	-2.41856	-0.887692	12/313	1072,1984,3925,6418,6599,6605,9349,11075,23401,50810,81551,89795	CFL1,EIF5A,STMN1,SET,SMARCC1,SMARCE1,RPL23,STMN2,FRAT2,HDGFL3,STMN4,NAV3
18_Member	GO Biological Processes	GO:0051261	protein depolymerization	-2.38991	-0.86955	6/97	1072,3925,11075,50810,81551,89795	CFL1,STMN1,STMN2,HDGFL3,STMN4,NAV3
18_Member	GO Biological Processes	GO:0044089	positive regulation of cellular component biogenesis	-2.30078	-0.804539	16/496	1027,1809,4137,5217,6188,7341,8851,9978,10092,10399,10602,10923,54874,55704,79969,89795	CDKN1B,DPYSL3,MAPT,PFN2,RPS3,SUMO1,CDK5R1,RBX1,ARPC5,RACK1,CDC42EP3,SUB1,FNBP1L,CCDC88A,ATAT1,NAV3
18_Member	GO Biological Processes	GO:0043623	cellular protein complex assembly	-2.12313	-0.678282	18/611	1027,3925,4137,5217,6188,6902,7114,8851,9978,10092,10142,10602,11075,22919,27065,50810,79969,89795	CDKN1B,STMN1,MAPT,PFN2,RPS3,TBCA,TMSB4X,CDK5R1,RBX1,ARPC5,AKAP9,CDC42EP3,STMN2,MAPRE1,NSG1,HDGFL3,ATAT1,NAV3
18_Member	GO Biological Processes	GO:0022411	cellular component disassembly	-2.07604	-0.637928	17/571	665,1072,1984,3146,3148,3925,6158,6418,6599,6605,9349,11075,23401,50810,81551,89795,93974	BNIP3L,CFL1,EIF5A,HMGB1,HMGB2,STMN1,RPL28,SET,SMARCC1,SMARCE1,RPL23,STMN2,FRAT2,HDGFL3,STMN4,NAV3,ATP5IF1
18_Member	GO Biological Processes	GO:0010638	positive regulation of organelle organization	-2.01463	-0.589212	18/627	1027,1072,3178,4137,5217,5902,6158,6188,7531,8851,10092,10602,10962,10971,11075,55704,89795,93974	CDKN1B,CFL1,HNRNPA1,MAPT,PFN2,RANBP1,RPL28,RPS3,YWHAE,CDK5R1,ARPC5,CDC42EP3,MLLT11,YWHAQ,STMN2,CCDC88A,NAV3,ATP5IF1
19_Summary	Reactome Gene Sets	R-HSA-399956	CRMPs in Sema3A signaling	-7.02366	-4.72341	6/16	1400,1808,1809,8851,56896,91584,1072,6252,2771,5295,5998,6092	CRMP1,DPYSL2,DPYSL3,CDK5R1,DPYSL5,PLXNA4,CFL1,RTN1,GNAI2,PIK3R1,RGS3,ROBO2
19_Member	Reactome Gene Sets	R-HSA-399956	CRMPs in Sema3A signaling	-7.02366	-4.72341	6/16	1400,1808,1809,8851,56896,91584	CRMP1,DPYSL2,DPYSL3,CDK5R1,DPYSL5,PLXNA4
19_Member	Reactome Gene Sets	R-HSA-373755	Semaphorin interactions	-4.17945	-2.26086	7/65	1072,1400,1808,1809,8851,56896,91584	CFL1,CRMP1,DPYSL2,DPYSL3,CDK5R1,DPYSL5,PLXNA4
19_Member	Hallmark Gene Sets	M5919	HALLMARK HEDGEHOG SIGNALING	-2.64213	-1.05376	4/36	1400,1808,6252,8851	CRMP1,DPYSL2,RTN1,CDK5R1
19_Member	KEGG Pathway	hsa04360	Axon guidance	-2.20794	-0.737643	8/175	1072,1808,2771,5295,5998,6092,56896,91584	CFL1,DPYSL2,GNAI2,PIK3R1,RGS3,ROBO2,DPYSL5,PLXNA4
19_Member	KEGG Pathway	ko04360	Axon guidance	-2.20794	-0.737643	8/175	1072,1808,2771,5295,5998,6092,56896,91584	CFL1,DPYSL2,GNAI2,PIK3R1,RGS3,ROBO2,DPYSL5,PLXNA4
20_Summary	Hallmark Gene Sets	M5901	HALLMARK G2M CHECKPOINT	-6.98068	-4.6839	16/200	1019,1027,2146,3015,3149,3151,3925,4001,4082,4212,6434,6599,6632,7150,10951,94239,3148,5902,203068	CDK4,CDKN1B,EZH2,H2AFZ,HMGB3,HMGN2,STMN1,LMNB1,MARCKS,MEIS2,TRA2B,SMARCC1,SNRPD1,TOP1,CBX1,H2AFV,HMGB2,RANBP1,TUBB
20_Member	Hallmark Gene Sets	M5901	HALLMARK G2M CHECKPOINT	-6.98068	-4.6839	16/200	1019,1027,2146,3015,3149,3151,3925,4001,4082,4212,6434,6599,6632,7150,10951,94239	CDK4,CDKN1B,EZH2,H2AFZ,HMGB3,HMGN2,STMN1,LMNB1,MARCKS,MEIS2,TRA2B,SMARCC1,SNRPD1,TOP1,CBX1,H2AFV
20_Member	Hallmark Gene Sets	M5925	HALLMARK E2F TARGETS	-3.50704	-1.71194	11/200	1019,1027,2146,3015,3148,3149,3925,4001,5902,6434,203068	CDK4,CDKN1B,EZH2,H2AFZ,HMGB2,HMGB3,STMN1,LMNB1,RANBP1,TRA2B,TUBB

## Sheet: clust_2_GO
GroupID	Category	Term	Description	LogP	Log(q-value)	InTerm_InList	Genes	Symbols
1_Summary	GO Biological Processes	GO:0007268	chemical synaptic transmission	-30.3324	-26.479	43/612	4.33484e+215	ACHE,APOE,APP,ATP2A2,ADGRB1,CACNA1E,CAMK2A,CHRM2,CORT,CRHBP,GABRA1,GABRB3,GABRD,GRIA3,GRIN1,GRIN2A,GRIN2B,GRM4,GRM5,KCNB1,KCND2,MBP,NPY,RELN,PTN,S100B,SLC6A1,SYP,SYT1,SYT4,SYT5,TAC1,VGF,SYT7,NRXN2,SV2A,CLSTN1,SORCS3,SYT11,NPTN,SLC12A5,CNTNAP4,SLC32A1,ATP1A3,CCK,CST3,BRINP1,GAA,PTGDS,TRH,NRXN3,GAL,SLC4A10,TUSC3
1_Member	GO Biological Processes	GO:0007268	chemical synaptic transmission	-30.3324	-26.479	43/612	4.33484e+171	ACHE,APOE,APP,ATP2A2,ADGRB1,CACNA1E,CAMK2A,CHRM2,CORT,CRHBP,GABRA1,GABRB3,GABRD,GRIA3,GRIN1,GRIN2A,GRIN2B,GRM4,GRM5,KCNB1,KCND2,MBP,NPY,RELN,PTN,S100B,SLC6A1,SYP,SYT1,SYT4,SYT5,TAC1,VGF,SYT7,NRXN2,SV2A,CLSTN1,SORCS3,SYT11,NPTN,SLC12A5,CNTNAP4,SLC32A1
1_Member	GO Biological Processes	GO:0098916	anterograde trans-synaptic signaling	-30.3324	-26.479	43/612	4.33484e+171	ACHE,APOE,APP,ATP2A2,ADGRB1,CACNA1E,CAMK2A,CHRM2,CORT,CRHBP,GABRA1,GABRB3,GABRD,GRIA3,GRIN1,GRIN2A,GRIN2B,GRM4,GRM5,KCNB1,KCND2,MBP,NPY,RELN,PTN,S100B,SLC6A1,SYP,SYT1,SYT4,SYT5,TAC1,VGF,SYT7,NRXN2,SV2A,CLSTN1,SORCS3,SYT11,NPTN,SLC12A5,CNTNAP4,SLC32A1
1_Member	GO Biological Processes	GO:0099536	synaptic signaling	-30.2737	-26.479	43/614	4.33484e+171	ACHE,APOE,APP,ATP2A2,ADGRB1,CACNA1E,CAMK2A,CHRM2,CORT,CRHBP,GABRA1,GABRB3,GABRD,GRIA3,GRIN1,GRIN2A,GRIN2B,GRM4,GRM5,KCNB1,KCND2,MBP,NPY,RELN,PTN,S100B,SLC6A1,SYP,SYT1,SYT4,SYT5,TAC1,VGF,SYT7,NRXN2,SV2A,CLSTN1,SORCS3,SYT11,NPTN,SLC12A5,CNTNAP4,SLC32A1
1_Member	GO Biological Processes	GO:0099537	trans-synaptic signaling	-30.2737	-26.479	43/614	4.33484e+171	ACHE,APOE,APP,ATP2A2,ADGRB1,CACNA1E,CAMK2A,CHRM2,CORT,CRHBP,GABRA1,GABRB3,GABRD,GRIA3,GRIN1,GRIN2A,GRIN2B,GRM4,GRM5,KCNB1,KCND2,MBP,NPY,RELN,PTN,S100B,SLC6A1,SYP,SYT1,SYT4,SYT5,TAC1,VGF,SYT7,NRXN2,SV2A,CLSTN1,SORCS3,SYT11,NPTN,SLC12A5,CNTNAP4,SLC32A1
1_Member	GO Biological Processes	GO:0050804	modulation of chemical synaptic transmission	-20.3421	-16.724	26/301	4.33484e+101	ACHE,APOE,APP,ATP2A2,ADGRB1,CAMK2A,GRIN1,GRIN2A,GRM4,GRM5,KCNB1,RELN,PTN,S100B,SLC6A1,SYP,SYT1,SYT4,TAC1,VGF,SYT7,CLSTN1,SORCS3,SYT11,NPTN,CNTNAP4
1_Member	GO Biological Processes	GO:0099177	regulation of trans-synaptic signaling	-20.3421	-16.724	26/301	4.33484e+101	ACHE,APOE,APP,ATP2A2,ADGRB1,CAMK2A,GRIN1,GRIN2A,GRM4,GRM5,KCNB1,RELN,PTN,S100B,SLC6A1,SYP,SYT1,SYT4,TAC1,VGF,SYT7,CLSTN1,SORCS3,SYT11,NPTN,CNTNAP4
1_Member	GO Biological Processes	GO:0007610	behavior	-17.3637	-14.047	30/570	3.48351e+121	APOE,APP,ATP1A3,CCK,CRHBP,CST3,BRINP1,GAA,GRIN1,GRIN2A,GRIN2B,GRM5,KCND2,NPY,RELN,PTGDS,PTN,S100B,SLC6A1,SYT4,TAC1,TRH,NRXN3,NRXN2,SORCS3,NPTN,GAL,SLC4A10,SLC12A5,CNTNAP4
1_Member	GO Biological Processes	GO:0007611	learning or memory	-15.5511	-12.331	20/235	3.48351e+79	APOE,APP,ATP1A3,CRHBP,BRINP1,GRIN1,GRIN2A,GRIN2B,GRM5,RELN,PTN,S100B,SLC6A1,SYT4,TAC1,NRXN3,NRXN2,SORCS3,NPTN,SLC12A5
1_Member	GO Biological Processes	GO:0050890	cognition	-15.4555	-12.263	21/272	3.48351e+83	APOE,APP,ATP1A3,CRHBP,BRINP1,GRIN1,GRIN2A,GRIN2B,GRM5,RELN,PTN,S100B,SLC6A1,SYT4,TAC1,TUSC3,NRXN3,NRXN2,SORCS3,NPTN,SLC12A5
1_Member	GO Biological Processes	GO:0048167	regulation of synaptic plasticity	-15.1648	-11.999	17/154	3.48352e+65	APOE,APP,ADGRB1,CAMK2A,GRIN1,GRIN2A,GRM5,KCNB1,RELN,PTN,S100B,SYP,SYT4,VGF,SYT7,SORCS3,NPTN
1_Member	GO Biological Processes	GO:0007612	learning	-12.1391	-9.288	14/136	3.51478e+56	APP,ATP1A3,GRIN1,GRIN2A,GRM5,RELN,PTN,SLC6A1,TAC1,NRXN3,NRXN2,SORCS3,NPTN,SLC12A5
1_Member	GO Biological Processes	GO:0007613	memory	-8.47922	-6.002	10/105	3.48478e+38	APOE,ATP1A3,BRINP1,GRIN1,GRIN2A,RELN,S100B,SYT4,TAC1,SORCS3
2_Summary	GO Molecular Functions	GO:0022890	inorganic cation transmembrane transporter activity	-19.5109	-16.008	32/564	4.76478e+228	ATP1A1,ATP1A3,ATP1B1,ATP2A2,ATP2B2,ATP6V0B,ATP6AP1,CACNA1C,CACNA1E,CACNA2D1,GAS6,GPM6A,GRIA3,GRIN1,GRIN2A,GRIN2B,ITGAV,KCNA4,KCNB1,KCND2,KCNJ3,KCNJ4,RYR2,SCN2A,SLC6A1,TUSC3,KCNH3,SLC4A10,TTYH1,SLC12A5,SLC32A1,SLC6A17,APOE,APP,CAMK2A,CCK,CNTN1,CRHBP,CRHR1,DPP6,GRM5,RELN,SYT1,SYT4,THY1,TRH,SYT7,SV2A,GAL,DPP10,SERINC1,GABRA1,GABRB3,NRCAM,PTN,TAC1,CLCN3,GABRD
2_Member	GO Molecular Functions	GO:0022890	inorganic cation transmembrane transporter activity	-19.5109	-16.008	32/564	4.76478e+125	ATP1A1,ATP1A3,ATP1B1,ATP2A2,ATP2B2,ATP6V0B,ATP6AP1,CACNA1C,CACNA1E,CACNA2D1,GAS6,GPM6A,GRIA3,GRIN1,GRIN2A,GRIN2B,ITGAV,KCNA4,KCNB1,KCND2,KCNJ3,KCNJ4,RYR2,SCN2A,SLC6A1,TUSC3,KCNH3,SLC4A10,TTYH1,SLC12A5,SLC32A1,SLC6A17
2_Member	GO Biological Processes	GO:0043269	regulation of ion transport	-19.5014	-16.008	33/610	3.48351e+125	APOE,APP,ATP1A1,ATP1B1,CACNA1C,CACNA1E,CACNA2D1,CAMK2A,CCK,CNTN1,CRHBP,CRHR1,DPP6,GRIN1,GRM5,KCNA4,KCNB1,KCND2,KCNJ3,KCNJ4,RELN,RYR2,SCN2A,SLC6A1,SYT1,SYT4,THY1,TRH,SYT7,SV2A,KCNH3,GAL,DPP10
2_Member	GO Molecular Functions	GO:0046873	metal ion transmembrane transporter activity	-19.1035	-15.661	29/452	4.76478e+115	ATP1A1,ATP1A3,ATP1B1,ATP2A2,ATP2B2,CACNA1C,CACNA1E,CACNA2D1,GAS6,GPM6A,GRIN1,GRIN2A,GRIN2B,ITGAV,KCNA4,KCNB1,KCND2,KCNJ3,KCNJ4,RYR2,SCN2A,SLC6A1,TUSC3,KCNH3,SLC4A10,TTYH1,SLC12A5,SLC32A1,SLC6A17
2_Member	GO Molecular Functions	GO:0008324	cation transmembrane transporter activity	-18.3042	-14.908	33/668	4.76478e+130	ATP1A1,ATP1A3,ATP1B1,ATP2A2,ATP2B2,ATP6V0B,ATP6AP1,CACNA1C,CACNA1E,CACNA2D1,GAS6,GPM6A,GRIA3,GRIN1,GRIN2A,GRIN2B,ITGAV,KCNA4,KCNB1,KCND2,KCNJ3,KCNJ4,RYR2,SCN2A,SLC6A1,TUSC3,KCNH3,SLC4A10,TTYH1,SLC12A5,SERINC1,SLC32A1,SLC6A17
2_Member	GO Biological Processes	GO:0042391	regulation of membrane potential	-17.1211	-13.839	26/405	3.51476e+95	APP,ATP1A1,ATP1A3,ATP1B1,ATP2A2,CACNA1C,CACNA1E,CACNA2D1,CCK,GABRA1,GABRB3,GRIA3,GRIN1,GRIN2A,GRIN2B,GRM5,KCNB1,KCND2,KCNJ3,NRCAM,RELN,PTN,RYR2,SCN2A,TAC1,KCNH3
2_Member	GO Biological Processes	GO:0098662	inorganic cation transmembrane transport	-17.0623	-13.812	33/735	4.76478e+127	ATP1A1,ATP1A3,ATP1B1,ATP2A2,ATP2B2,ATP6V0B,ATP6AP1,CACNA1C,CACNA1E,CACNA2D1,CRHR1,DPP6,GAS6,GPM6A,GRIN1,GRIN2A,GRIN2B,ITGAV,KCNA4,KCNB1,KCND2,KCNJ3,KCNJ4,RYR2,SCN2A,THY1,TUSC3,KCNH3,GAL,SLC4A10,TTYH1,SLC12A5,DPP10
2_Member	GO Molecular Functions	GO:0022839	ion gated channel activity	-13.7778	-10.704	21/330	7.75778e+81	CACNA1C,CACNA1E,CACNA2D1,CLCN3,GABRA1,GABRB3,GABRD,GAS6,GRIA3,GRIN1,GRIN2A,GRIN2B,ITGAV,KCNA4,KCNB1,KCND2,KCNJ3,KCNJ4,RYR2,SCN2A,KCNH3
2_Member	GO Molecular Functions	GO:0008381	mechanosensitive ion channel activity	-13.7003	-10.666	21/333	7.75778e+81	CACNA1C,CACNA1E,CACNA2D1,CLCN3,GABRA1,GABRB3,GABRD,GAS6,GRIA3,GRIN1,GRIN2A,GRIN2B,ITGAV,KCNA4,KCNB1,KCND2,KCNJ3,KCNJ4,RYR2,SCN2A,KCNH3
2_Member	GO Molecular Functions	GO:0022836	gated channel activity	-13.7003	-10.666	21/333	7.75778e+81	CACNA1C,CACNA1E,CACNA2D1,CLCN3,GABRA1,GABRB3,GABRD,GAS6,GRIA3,GRIN1,GRIN2A,GRIN2B,ITGAV,KCNA4,KCNB1,KCND2,KCNJ3,KCNJ4,RYR2,SCN2A,KCNH3
2_Member	GO Molecular Functions	GO:0005216	ion channel activity	-13.5005	-10.502	23/428	7.75778e+90	CACNA1C,CACNA1E,CACNA2D1,CLCN3,GABRA1,GABRB3,GABRD,GAS6,GPM6A,GRIA3,GRIN1,GRIN2A,GRIN2B,ITGAV,KCNA4,KCNB1,KCND2,KCNJ3,KCNJ4,RYR2,SCN2A,KCNH3,TTYH1
2_Member	GO Molecular Functions	GO:0022838	substrate-specific channel activity	-13.268	-10.319	23/439	7.75778e+90	CACNA1C,CACNA1E,CACNA2D1,CLCN3,GABRA1,GABRB3,GABRD,GAS6,GPM6A,GRIA3,GRIN1,GRIN2A,GRIN2B,ITGAV,KCNA4,KCNB1,KCND2,KCNJ3,KCNJ4,RYR2,SCN2A,KCNH3,TTYH1
2_Member	GO Molecular Functions	GO:0015267	channel activity	-12.5519	-9.647	23/475	7.75778e+90	CACNA1C,CACNA1E,CACNA2D1,CLCN3,GABRA1,GABRB3,GABRD,GAS6,GPM6A,GRIA3,GRIN1,GRIN2A,GRIN2B,ITGAV,KCNA4,KCNB1,KCND2,KCNJ3,KCNJ4,RYR2,SCN2A,KCNH3,TTYH1
2_Member	GO Molecular Functions	GO:0022803	passive transmembrane transporter activity	-12.5329	-9.642	23/476	7.75778e+90	CACNA1C,CACNA1E,CACNA2D1,CLCN3,GABRA1,GABRB3,GABRD,GAS6,GPM6A,GRIA3,GRIN1,GRIN2A,GRIN2B,ITGAV,KCNA4,KCNB1,KCND2,KCNJ3,KCNJ4,RYR2,SCN2A,KCNH3,TTYH1
2_Member	GO Molecular Functions	GO:0005244	voltage-gated ion channel activity	-12.1281	-9.288	16/199	7.75778e+61	CACNA1C,CACNA1E,CACNA2D1,CLCN3,GAS6,GRIN1,GRIN2A,GRIN2B,ITGAV,KCNA4,KCNB1,KCND2,KCNJ3,KCNJ4,SCN2A,KCNH3
2_Member	GO Molecular Functions	GO:0022832	voltage-gated channel activity	-12.1281	-9.288	16/199	7.75778e+61	CACNA1C,CACNA1E,CACNA2D1,CLCN3,GAS6,GRIN1,GRIN2A,GRIN2B,ITGAV,KCNA4,KCNB1,KCND2,KCNJ3,KCNJ4,SCN2A,KCNH3
2_Member	GO Molecular Functions	GO:0022843	voltage-gated cation channel activity	-11.879	-9.051	14/142	7.75778e+53	CACNA1C,CACNA1E,CACNA2D1,GAS6,GRIN1,GRIN2A,GRIN2B,ITGAV,KCNA4,KCNB1,KCND2,KCNJ3,KCNJ4,KCNH3
2_Member	GO Biological Processes	GO:0034765	regulation of ion transmembrane transport	-11.6087	-8.792	21/427	3.51482e+81	APP,ATP1B1,CACNA1C,CACNA1E,CACNA2D1,CRHBP,CRHR1,DPP6,GRM5,KCNA4,KCNB1,KCND2,KCNJ3,KCNJ4,RELN,RYR2,SCN2A,THY1,KCNH3,GAL,DPP10
2_Member	GO Biological Processes	GO:0034762	regulation of transmembrane transport	-11.3617	-8.567	21/440	3.51482e+81	APP,ATP1B1,CACNA1C,CACNA1E,CACNA2D1,CRHBP,CRHR1,DPP6,GRM5,KCNA4,KCNB1,KCND2,KCNJ3,KCNJ4,RELN,RYR2,SCN2A,THY1,KCNH3,GAL,DPP10
2_Member	GO Molecular Functions	GO:0140135	mechanosensitive cation channel activity	-11.1937	-8.41	16/229	7.75778e+61	CACNA1C,CACNA1E,CACNA2D1,GAS6,GRIA3,GRIN1,GRIN2A,GRIN2B,ITGAV,KCNA4,KCNB1,KCND2,KCNJ3,KCNJ4,RYR2,KCNH3
2_Member	GO Molecular Functions	GO:0005261	cation channel activity	-11.0701	-8.307	18/315	7.75778e+69	CACNA1C,CACNA1E,CACNA2D1,GAS6,GPM6A,GRIA3,GRIN1,GRIN2A,GRIN2B,ITGAV,KCNA4,KCNB1,KCND2,KCNJ3,KCNJ4,RYR2,SCN2A,KCNH3
2_Member	GO Biological Processes	GO:0001508	action potential	-10.7708	-8.047	13/139	4.76481e+45	ATP1A1,ATP1B1,ATP2A2,CACNA1C,CACNA1E,CACNA2D1,KCNB1,KCND2,KCNJ3,NRCAM,RYR2,SCN2A,TAC1
2_Member	GO Biological Processes	GO:0071804	cellular potassium ion transport	-8.76987	-6.26	13/201	4.76478e+52	ATP1A1,ATP1A3,ATP1B1,DPP6,KCNA4,KCNB1,KCND2,KCNJ3,KCNJ4,KCNH3,GAL,SLC12A5,DPP10
2_Member	GO Biological Processes	GO:0071805	potassium ion transmembrane transport	-8.76987	-6.26	13/201	4.76478e+52	ATP1A1,ATP1A3,ATP1B1,DPP6,KCNA4,KCNB1,KCND2,KCNJ3,KCNJ4,KCNH3,GAL,SLC12A5,DPP10
2_Member	GO Molecular Functions	GO:0015077	monovalent inorganic cation transmembrane transporter activity	-8.66749	-6.174	17/390	4.76478e+69	ATP1A1,ATP1A3,ATP1B1,ATP6V0B,ATP6AP1,KCNA4,KCNB1,KCND2,KCNJ3,KCNJ4,SCN2A,SLC6A1,KCNH3,SLC4A10,SLC12A5,SLC32A1,SLC6A17
2_Member	GO Biological Processes	GO:0006813	potassium ion transport	-7.88456	-5.492	13/238	4.76478e+52	ATP1A1,ATP1A3,ATP1B1,DPP6,KCNA4,KCNB1,KCND2,KCNJ3,KCNJ4,KCNH3,GAL,SLC12A5,DPP10
2_Member	GO Biological Processes	GO:0015672	monovalent inorganic cation transport	-7.45531	-5.12	18/531	4.76478e+71	ATP1A1,ATP1A3,ATP1B1,ATP6V0B,ATP6AP1,CNTN1,DPP6,KCNA4,KCNB1,KCND2,KCNJ3,KCNJ4,SCN2A,KCNH3,GAL,SLC4A10,SLC12A5,DPP10
2_Member	GO Molecular Functions	GO:0015079	potassium ion transmembrane transporter activity	-6.67417	-4.436	10/162	4.76478e+38	ATP1A1,ATP1A3,ATP1B1,KCNA4,KCNB1,KCND2,KCNJ3,KCNJ4,KCNH3,SLC12A5
2_Member	GO Molecular Functions	GO:0005249	voltage-gated potassium channel activity	-4.29101	-2.427	34486	3.73937e+24	KCNA4,KCNB1,KCND2,KCNJ3,KCNJ4,KCNH3
2_Member	Reactome Gene Sets	R-HSA-1296071	Potassium Channels	-4.16475	-2.317	36312	3.73937e+24	KCNA4,KCNB1,KCND2,KCNJ3,KCNJ4,KCNH3
2_Member	GO Molecular Functions	GO:0098782	mechanosensitived potassium channel activity	-3.82537	-2.03	6/114	3.73937e+24	KCNA4,KCNB1,KCND2,KCNJ3,KCNJ4,KCNH3
2_Member	Reactome Gene Sets	R-HSA-1296072	Voltage gated Potassium channels	-3.64428	-1.877	15797	3.73937e+16	KCNA4,KCNB1,KCND2,KCNH3
2_Member	GO Molecular Functions	GO:0005267	potassium channel activity	-3.53357	-1.794	6/129	3.73937e+24	KCNA4,KCNB1,KCND2,KCNJ3,KCNJ4,KCNH3
3_Summary	Reactome Gene Sets	R-HSA-112316	Neuronal System	-18.1188	-14.764	26/369	4.37778e+184	ACHE,CACNA1E,CACNA2D1,CAMK2A,GABRA1,GABRB3,GRIA3,GRIN1,GRIN2A,GRIN2B,GRM5,KCNA4,KCNB1,KCND2,KCNJ3,KCNJ4,SLC6A1,SYT1,TSPAN7,SYT7,NRXN3,NRXN2,KCNH3,NPTN,GNG13,SLC32A1,APP,ATP1A3,CRHBP,GRM4,RELN,GABRD,CACNA1C,RYR2,CHRM2,CRHR1,VIPR2,CALY,CCK,TAC1,FABP7,GAA,TRH,PAM,PSAP,PTGDS,NPY
3_Member	Reactome Gene Sets	R-HSA-112316	Neuronal System	-18.1188	-14.764	26/369	4.37778e+103	ACHE,CACNA1E,CACNA2D1,CAMK2A,GABRA1,GABRB3,GRIA3,GRIN1,GRIN2A,GRIN2B,GRM5,KCNA4,KCNB1,KCND2,KCNJ3,KCNJ4,SLC6A1,SYT1,TSPAN7,SYT7,NRXN3,NRXN2,KCNH3,NPTN,GNG13,SLC32A1
3_Member	Reactome Gene Sets	R-HSA-112315	Transmission across Chemical Synapses	-13.5245	-10.508	18/226	4.37778e+70	ACHE,CACNA1E,CACNA2D1,CAMK2A,GABRA1,GABRB3,GRIA3,GRIN1,GRIN2A,GRIN2B,KCNJ3,KCNJ4,SLC6A1,SYT1,TSPAN7,NPTN,GNG13,SLC32A1
3_Member	GO Biological Processes	GO:0007215	glutamate receptor signaling pathway	-11.1616	-8.388	28795	3.51478e+41	APP,ATP1A3,CRHBP,GRIA3,GRIN1,GRIN2A,GRIN2B,GRM4,GRM5,KCNB1,RELN
3_Member	KEGG Pathway	hsa05033	Nicotine addiction	-9.52829	-6.924	14824	2.55426e+33	GABRA1,GABRB3,GABRD,GRIA3,GRIN1,GRIN2A,GRIN2B,SLC32A1
3_Member	KEGG Pathway	ko05033	Nicotine addiction	-9.52829	-6.924	14824	2.55426e+33	GABRA1,GABRB3,GABRD,GRIA3,GRIN1,GRIN2A,GRIN2B,SLC32A1
3_Member	Reactome Gene Sets	R-HSA-112314	Neurotransmitter receptors and postsynaptic signal transmission	-9.02358	-6.472	12/155	8.15255e+48	CAMK2A,GABRA1,GABRB3,GRIA3,GRIN1,GRIN2A,GRIN2B,KCNJ3,KCNJ4,TSPAN7,NPTN,GNG13
3_Member	Reactome Gene Sets	R-HSA-6794361	Neurexins and neuroligins	-8.23961	-5.793	21033	2.90229e+31	GRIN1,GRIN2A,GRIN2B,GRM5,SYT1,SYT7,NRXN3,NRXN2
3_Member	Reactome Gene Sets	R-HSA-6794362	Protein-protein interactions at synapses	-7.95812	-5.558	32387	2.89229e+35	GRIA3,GRIN1,GRIN2A,GRIN2B,GRM5,SYT1,SYT7,NRXN3,NRXN2
3_Member	GO Biological Processes	GO:0035235	ionotropic glutamate receptor signaling pathway	-7.67015	-5.299	43277	3.51478e+21	APP,ATP1A3,GRIA3,GRIN1,GRIN2A,GRIN2B
3_Member	KEGG Pathway	hsa04713	Circadian entrainment	-7.62281	-5.264	35309	7.75815e+34	CACNA1C,CAMK2A,GRIA3,GRIN1,GRIN2A,GRIN2B,KCNJ3,RYR2,GNG13
3_Member	KEGG Pathway	ko04713	Circadian entrainment	-7.62281	-5.264	35309	7.75815e+34	CACNA1C,CAMK2A,GRIA3,GRIN1,GRIN2A,GRIN2B,KCNJ3,RYR2,GNG13
3_Member	GO Molecular Functions	GO:0008066	glutamate receptor activity	-7.56351	-5.212	43278	2.89229e+23	GRIA3,GRIN1,GRIN2A,GRIN2B,GRM4,GRM5
3_Member	GO Molecular Functions	GO:0015276	ligand-gated ion channel activity	-7.30066	-4.981	10/139	2.55426e+39	GABRA1,GABRB3,GABRD,GRIA3,GRIN1,GRIN2A,GRIN2B,KCNJ3,KCNJ4,RYR2
3_Member	GO Molecular Functions	GO:0022834	ligand-gated channel activity	-7.30066	-4.981	10/139	2.55426e+39	GABRA1,GABRB3,GABRD,GRIA3,GRIN1,GRIN2A,GRIN2B,KCNJ3,KCNJ4,RYR2
3_Member	Reactome Gene Sets	R-HSA-438066	Unblocking of NMDA receptor, glutamate binding and activation	-7.04939	-4.767	43237	8.15289e+18	CAMK2A,GRIA3,GRIN1,GRIN2A,GRIN2B
3_Member	KEGG Pathway	hsa04724	Glutamatergic synapse	-6.97019	-4.694	9/114	7.75289e+35	CACNA1C,GRIA3,GRIN1,GRIN2A,GRIN2B,GRM4,GRM5,KCNJ3,GNG13
3_Member	KEGG Pathway	ko04724	Glutamatergic synapse	-6.97019	-4.694	9/114	7.75289e+35	CACNA1C,GRIA3,GRIN1,GRIN2A,GRIN2B,GRM4,GRM5,KCNJ3,GNG13
3_Member	GO Biological Processes	GO:0060078	regulation of postsynaptic membrane potential	-6.84078	-4.581	9/118	3.51255e+34	APP,GABRA1,GABRB3,GRIA3,GRIN1,GRIN2A,GRIN2B,GRM5,RELN
3_Member	GO Molecular Functions	GO:0099094	ligand-gated cation channel activity	-6.46015	-4.248	23924	2.89229e+27	GRIA3,GRIN1,GRIN2A,GRIN2B,KCNJ3,KCNJ4,RYR2
3_Member	KEGG Pathway	hsa04080	Neuroactive ligand-receptor interaction	-6.21257	-4.036	12/278	1.12914e+47	CHRM2,CRHR1,GABRA1,GABRB3,GABRD,GRIA3,GRIN1,GRIN2A,GRIN2B,GRM4,GRM5,VIPR2
3_Member	KEGG Pathway	ko04080	Neuroactive ligand-receptor interaction	-6.21257	-4.036	12/278	1.12914e+47	CHRM2,CRHR1,GABRA1,GABRB3,GABRD,GRIA3,GRIN1,GRIN2A,GRIN2B,GRM4,GRM5,VIPR2
3_Member	GO Molecular Functions	GO:0005230	extracellular ligand-gated ion channel activity	-6.03045	-3.897	27576	2.55426e+27	GABRA1,GABRB3,GABRD,GRIA3,GRIN1,GRIN2A,GRIN2B
3_Member	GO Molecular Functions	GO:0030594	neurotransmitter receptor activity	-6.01091	-3.882	8/109	1.12926e+31	CHRM2,GABRA1,GABRB3,GRIA3,GRIN1,GRIN2A,GRIN2B,GRM5
3_Member	GO Molecular Functions	GO:0022824	transmitter-gated ion channel activity	-5.89109	-3.776	18415	2.55426e+23	GABRA1,GABRB3,GRIA3,GRIN1,GRIN2A,GRIN2B
3_Member	GO Molecular Functions	GO:0022835	transmitter-gated channel activity	-5.89109	-3.776	18415	2.55426e+23	GABRA1,GABRB3,GRIA3,GRIN1,GRIN2A,GRIN2B
3_Member	GO Molecular Functions	GO:0022849	glutamate-gated calcium ion channel activity	-5.48305	-3.427	43164	290229032904	GRIN1,GRIN2A,GRIN2B
3_Member	KEGG Pathway	hsa04728	Dopaminergic synapse	-5.43353	-3.391	8/130	7.75815e+31	CACNA1C,CAMK2A,GRIA3,GRIN2A,GRIN2B,KCNJ3,CALY,GNG13
3_Member	KEGG Pathway	ko04728	Dopaminergic synapse	-5.43353	-3.391	8/130	7.75815e+31	CACNA1C,CAMK2A,GRIA3,GRIN2A,GRIN2B,KCNJ3,CALY,GNG13
3_Member	Reactome Gene Sets	R-HSA-442729	CREB phosphorylation through the activation of CaMKII	-5.29782	-3.265	43207	815290229032904	CAMK2A,GRIN1,GRIN2A,GRIN2B
3_Member	KEGG Pathway	hsa04720	Long-term potentiation	-5.13549	-3.119	24624	7.75815e+21	CACNA1C,CAMK2A,GRIN1,GRIN2A,GRIN2B,GRM5
3_Member	KEGG Pathway	ko04720	Long-term potentiation	-5.13549	-3.119	24624	7.75815e+21	CACNA1C,CAMK2A,GRIN1,GRIN2A,GRIN2B,GRM5
3_Member	KEGG Pathway	hsa05031	Amphetamine addiction	-5.09786	-3.089	24990	7.75815e+21	CACNA1C,CAMK2A,GRIA3,GRIN1,GRIN2A,GRIN2B
3_Member	KEGG Pathway	ko05031	Amphetamine addiction	-5.09786	-3.089	24990	7.75815e+21	CACNA1C,CAMK2A,GRIA3,GRIN1,GRIN2A,GRIN2B
3_Member	GO Molecular Functions	GO:0004970	ionotropic glutamate receptor activity	-5.09074	-3.089	43209	2892290229032900	GRIA3,GRIN1,GRIN2A,GRIN2B
3_Member	GO Molecular Functions	GO:0005234	extracellularly glutamate-gated ion channel activity	-5.09074	-3.089	43209	2892290229032900	GRIA3,GRIN1,GRIN2A,GRIN2B
3_Member	Reactome Gene Sets	R-HSA-442982	Ras activation upon Ca2+ influx through NMDA receptor	-5.09074	-3.089	43209	815290229032904	CAMK2A,GRIN1,GRIN2A,GRIN2B
3_Member	Reactome Gene Sets	R-HSA-442755	Activation of NMDA receptor and postsynaptic events	-5.02484	-3.032	15097	8.15289e+18	CAMK2A,GRIA3,GRIN1,GRIN2A,GRIN2B
3_Member	GO Molecular Functions	GO:0004972	NMDA glutamate receptor activity	-4.94344	-2.96	43166	290229032904	GRIN1,GRIN2A,GRIN2B
3_Member	Reactome Gene Sets	R-HSA-8849932	Synaptic adhesion-like molecules	-4.90678	-2.93	43211	2892290229032900	GRIA3,GRIN1,GRIN2A,GRIN2B
3_Member	GO Biological Processes	GO:0099565	chemical synaptic transmission, postsynaptic	-4.86259	-2.898	7/112	3.51256e+26	APP,GABRB3,GRIA3,GRIN1,GRIN2A,GRIN2B,RELN
3_Member	GO Molecular Functions	GO:0099604	ligand-gated calcium channel activity	-4.66455	-2.732	43214	2902290329046260	GRIN1,GRIN2A,GRIN2B,RYR2
3_Member	Reactome Gene Sets	R-HSA-442742	CREB phosphorylation through the activation of Ras	-4.32702	-2.46	43219	815290229032904	CAMK2A,GRIN1,GRIN2A,GRIN2B
3_Member	GO Biological Processes	GO:0060079	excitatory postsynaptic potential	-3.99959	-2.176	6/106	3.51289e+22	APP,GRIA3,GRIN1,GRIN2A,GRIN2B,RELN
3_Member	Reactome Gene Sets	R-HSA-438064	Post NMDA receptor activation events	-3.90169	-2.09	13606	815290229032904	CAMK2A,GRIN1,GRIN2A,GRIN2B
3_Member	GO Molecular Functions	GO:0005231	excitatory extracellular ligand-gated ion channel activity	-3.45827	-1.739	17624	2892290229032900	GRIA3,GRIN1,GRIN2A,GRIN2B
3_Member	GO Molecular Functions	GO:0042165	neurotransmitter binding	-3.32422	-1.637	19085	43139329022904	ACHE,CRHBP,GRIN1,GRIN2B
3_Member	GO Biological Processes	GO:0019233	sensory perception of pain	-3.26777	-1.587	34820	8.8529e+18	CCK,GRIN1,GRIN2A,KCND2,TAC1
3_Member	GO Biological Processes	GO:0050905	neuromuscular process	-3.20607	-1.531	35916	3.51217e+18	APP,FABP7,GAA,GRIN1,GRIN2A
3_Member	GO Biological Processes	GO:0001964	startle response	-3.11479	-1.456	43185	217329022903	FABP7,GRIN1,GRIN2A
3_Member	Canonical Pathways	M69	PID REELIN PATHWAY	-2.97364	-1.334	43188	290329045649	GRIN2A,GRIN2B,RELN
3_Member	GO Biological Processes	GO:0045471	response to ethanol	-2.64401	-1.056	5/131	1.39329e+19	CRHBP,GRIN1,GRIN2A,GRIN2B,TRH
3_Member	GO Molecular Functions	GO:0043177	organic acid binding	-2.59114	-1.013	6/196	2.90229e+23	GRIN1,GRIN2B,PAM,PSAP,PTGDS,RYR2
3_Member	KEGG Pathway	hsa05030	Cocaine addiction	-2.31518	-0.786	17958	290229032904	GRIN1,GRIN2A,GRIN2B
3_Member	KEGG Pathway	ko05030	Cocaine addiction	-2.31518	-0.786	17958	290229032904	GRIN1,GRIN2A,GRIN2B
3_Member	KEGG Pathway	hsa05014	Amyotrophic lateral sclerosis (ALS)	-2.26638	-0.746	18688	290229032904	GRIN1,GRIN2A,GRIN2B
3_Member	KEGG Pathway	ko05014	Amyotrophic lateral sclerosis (ALS)	-2.26638	-0.746	18688	290229032904	GRIN1,GRIN2A,GRIN2B
3_Member	KEGG Pathway	hsa05034	Alcoholism	-2.0623	-0.57	5/180	2.90229e+20	GRIN1,GRIN2A,GRIN2B,NPY,GNG13
3_Member	KEGG Pathway	ko05034	Alcoholism	-2.0623	-0.57	5/180	2.90229e+20	GRIN1,GRIN2A,GRIN2B,NPY,GNG13
4_Summary	GO Biological Processes	GO:0055082	cellular chemical homeostasis	-15.0447	-11.904	31/748	3.48351e+169	APOE,APP,ATP1A1,ATP1A3,ATP1B1,ATP2A2,ATP2B2,ATP6V0B,ATP6AP1,CACNA1C,CACNA2D1,CALR,CLCN3,FTH1,GAS6,GRIN1,GRIN2A,GRIN2B,GRM5,ITGAV,KCNB1,PTPRN,RYR2,TAC1,THY1,HSP90B1,SV2A,NPTN,SLC22A17,SLC4A10,SLC12A5,CCK,CAMK2A,CHRM2,GRIA3,NPY,VIPR2,CACNA1E,GPM6A,CRHR1,TUSC3,APLP1,VIP,GAL,RTN4
4_Member	GO Biological Processes	GO:0055082	cellular chemical homeostasis	-15.0447	-11.904	31/748	3.48351e+115	APOE,APP,ATP1A1,ATP1A3,ATP1B1,ATP2A2,ATP2B2,ATP6V0B,ATP6AP1,CACNA1C,CACNA2D1,CALR,CLCN3,FTH1,GAS6,GRIN1,GRIN2A,GRIN2B,GRM5,ITGAV,KCNB1,PTPRN,RYR2,TAC1,THY1,HSP90B1,SV2A,NPTN,SLC22A17,SLC4A10,SLC12A5
4_Member	GO Biological Processes	GO:0006873	cellular ion homeostasis	-14.521	-11.403	28/619	3.48351e+103	APOE,APP,ATP1A1,ATP1A3,ATP1B1,ATP2A2,ATP2B2,ATP6V0B,ATP6AP1,CACNA1C,CACNA2D1,CALR,CLCN3,FTH1,GRIN1,GRIN2A,GRIN2B,GRM5,ITGAV,RYR2,TAC1,THY1,HSP90B1,SV2A,NPTN,SLC22A17,SLC4A10,SLC12A5
4_Member	GO Biological Processes	GO:0030003	cellular cation homeostasis	-13.8589	-10.764	27/605	3.48351e+98	APOE,APP,ATP1A1,ATP1A3,ATP1B1,ATP2A2,ATP2B2,ATP6V0B,ATP6AP1,CACNA1C,CACNA2D1,CALR,CLCN3,FTH1,GRIN1,GRIN2A,GRIN2B,GRM5,ITGAV,RYR2,TAC1,THY1,HSP90B1,SV2A,NPTN,SLC22A17,SLC4A10
4_Member	GO Biological Processes	GO:0098771	inorganic ion homeostasis	-13.3942	-10.413	28/687	3.48351e+103	APOE,APP,ATP1A1,ATP1A3,ATP1B1,ATP2A2,ATP2B2,ATP6V0B,ATP6AP1,CACNA1C,CACNA2D1,CALR,CLCN3,FTH1,GRIN1,GRIN2A,GRIN2B,GRM5,ITGAV,RYR2,TAC1,THY1,HSP90B1,SV2A,NPTN,SLC22A17,SLC4A10,SLC12A5
4_Member	GO Biological Processes	GO:0050801	ion homeostasis	-13.2942	-10.329	29/750	3.48351e+106	APOE,APP,ATP1A1,ATP1A3,ATP1B1,ATP2A2,ATP2B2,ATP6V0B,ATP6AP1,CACNA1C,CACNA2D1,CALR,CCK,CLCN3,FTH1,GRIN1,GRIN2A,GRIN2B,GRM5,ITGAV,RYR2,TAC1,THY1,HSP90B1,SV2A,NPTN,SLC22A17,SLC4A10,SLC12A5
4_Member	GO Biological Processes	GO:0055080	cation homeostasis	-12.7523	-9.818	27/673	3.48351e+98	APOE,APP,ATP1A1,ATP1A3,ATP1B1,ATP2A2,ATP2B2,ATP6V0B,ATP6AP1,CACNA1C,CACNA2D1,CALR,CLCN3,FTH1,GRIN1,GRIN2A,GRIN2B,GRM5,ITGAV,RYR2,TAC1,THY1,HSP90B1,SV2A,NPTN,SLC22A17,SLC4A10
4_Member	GO Biological Processes	GO:0006875	cellular metal ion homeostasis	-12.5865	-9.667	24/523	3.48351e+86	APOE,APP,ATP1A1,ATP1A3,ATP1B1,ATP2A2,ATP2B2,ATP6AP1,CACNA1C,CACNA2D1,CALR,FTH1,GRIN1,GRIN2A,GRIN2B,GRM5,ITGAV,RYR2,TAC1,THY1,HSP90B1,SV2A,NPTN,SLC22A17
4_Member	GO Biological Processes	GO:0055065	metal ion homeostasis	-11.4873	-8.682	24/589	3.48351e+86	APOE,APP,ATP1A1,ATP1A3,ATP1B1,ATP2A2,ATP2B2,ATP6AP1,CACNA1C,CACNA2D1,CALR,FTH1,GRIN1,GRIN2A,GRIN2B,GRM5,ITGAV,RYR2,TAC1,THY1,HSP90B1,SV2A,NPTN,SLC22A17
4_Member	KEGG Pathway	hsa04024	cAMP signaling pathway	-11.0241	-8.281	15/198	4.76478e+52	ATP1A1,ATP1A3,ATP1B1,ATP2A2,ATP2B2,CACNA1C,CAMK2A,CHRM2,GRIA3,GRIN1,GRIN2A,GRIN2B,NPY,RYR2,VIPR2
4_Member	KEGG Pathway	ko04024	cAMP signaling pathway	-11.0241	-8.281	15/198	4.76478e+52	ATP1A1,ATP1A3,ATP1B1,ATP2A2,ATP2B2,CACNA1C,CAMK2A,CHRM2,GRIA3,GRIN1,GRIN2A,GRIN2B,NPY,RYR2,VIPR2
4_Member	GO Biological Processes	GO:0006874	cellular calcium ion homeostasis	-10.1094	-7.445	19/409	3.48351e+68	APOE,APP,ATP1B1,ATP2A2,ATP2B2,CACNA1C,CACNA2D1,CALR,GRIN1,GRIN2A,GRIN2B,GRM5,ITGAV,RYR2,TAC1,THY1,HSP90B1,SV2A,NPTN
4_Member	GO Biological Processes	GO:0055074	calcium ion homeostasis	-9.91368	-7.258	19/420	3.48351e+68	APOE,APP,ATP1B1,ATP2A2,ATP2B2,CACNA1C,CACNA2D1,CALR,GRIN1,GRIN2A,GRIN2B,GRM5,ITGAV,RYR2,TAC1,THY1,HSP90B1,SV2A,NPTN
4_Member	GO Biological Processes	GO:0072503	cellular divalent inorganic cation homeostasis	-9.67314	-7.033	19/434	3.48351e+68	APOE,APP,ATP1B1,ATP2A2,ATP2B2,CACNA1C,CACNA2D1,CALR,GRIN1,GRIN2A,GRIN2B,GRM5,ITGAV,RYR2,TAC1,THY1,HSP90B1,SV2A,NPTN
4_Member	GO Molecular Functions	GO:0015085	calcium ion transmembrane transporter activity	-9.60901	-6.983	12/138	4.88492e+42	ATP2A2,ATP2B2,CACNA1C,CACNA1E,CACNA2D1,GAS6,GPM6A,GRIN1,GRIN2A,GRIN2B,ITGAV,RYR2
4_Member	GO Biological Processes	GO:0072507	divalent inorganic cation homeostasis	-9.37697	-6.793	19/452	3.48351e+68	APOE,APP,ATP1B1,ATP2A2,ATP2B2,CACNA1C,CACNA2D1,CALR,GRIN1,GRIN2A,GRIN2B,GRM5,ITGAV,RYR2,TAC1,THY1,HSP90B1,SV2A,NPTN
4_Member	GO Biological Processes	GO:0070838	divalent metal ion transport	-8.42897	-5.957	18/459	4.81488e+64	ATP1B1,ATP2A2,ATP2B2,CACNA1C,CACNA1E,CACNA2D1,CAMK2A,CRHR1,GAS6,GPM6A,GRIN1,GRIN2A,GRIN2B,ITGAV,NPY,RYR2,THY1,TUSC3
4_Member	GO Biological Processes	GO:0072511	divalent inorganic cation transport	-8.37015	-5.908	18/463	4.81488e+64	ATP1B1,ATP2A2,ATP2B2,CACNA1C,CACNA1E,CACNA2D1,CAMK2A,CRHR1,GAS6,GPM6A,GRIN1,GRIN2A,GRIN2B,ITGAV,NPY,RYR2,THY1,TUSC3
4_Member	GO Biological Processes	GO:0070588	calcium ion transmembrane transport	-8.36369	-5.907	15/307	4.81488e+53	ATP1B1,ATP2A2,ATP2B2,CACNA1C,CACNA1E,CACNA2D1,CRHR1,GAS6,GPM6A,GRIN1,GRIN2A,GRIN2B,ITGAV,RYR2,THY1
4_Member	GO Biological Processes	GO:0006816	calcium ion transport	-8.34226	-5.89	17/410	4.81488e+60	ATP1B1,ATP2A2,ATP2B2,CACNA1C,CACNA1E,CACNA2D1,CAMK2A,CRHR1,GAS6,GPM6A,GRIN1,GRIN2A,GRIN2B,ITGAV,NPY,RYR2,THY1
4_Member	GO Molecular Functions	GO:0005262	calcium channel activity	-8.01999	-5.615	10/117	7.75778e+36	CACNA1C,CACNA1E,CACNA2D1,GAS6,GPM6A,GRIN1,GRIN2A,GRIN2B,ITGAV,RYR2
4_Member	GO Biological Processes	GO:0019932	second-messenger-mediated signaling	-6.28169	-4.09	13/327	3.33348e+47	APLP1,APOE,ATP1B1,ATP2A2,CACNA1C,CRHR1,GRIN1,GRIN2A,GRIN2B,GRM5,RYR2,VIP,GAL
4_Member	KEGG Pathway	hsa04020	Calcium signaling pathway	-6.20643	-4.035	10/182	4.88492e+34	ATP2A2,ATP2B2,CACNA1C,CACNA1E,CAMK2A,CHRM2,GRIN1,GRIN2A,GRM5,RYR2
4_Member	KEGG Pathway	ko04020	Calcium signaling pathway	-6.20643	-4.035	10/182	4.88492e+34	ATP2A2,ATP2B2,CACNA1C,CACNA1E,CAMK2A,CHRM2,GRIN1,GRIN2A,GRM5,RYR2
4_Member	GO Biological Processes	GO:0051480	regulation of cytosolic calcium ion concentration	-5.63056	-3.561	12/316	4.91776e+45	ATP2B2,CACNA1C,CACNA2D1,GRIN1,GRIN2A,GRIN2B,GRM5,ITGAV,RYR2,TAC1,THY1,NPTN
4_Member	GO Biological Processes	GO:0060401	cytosolic calcium ion transport	-4.83	-2.873	8/157	4.88776e+28	ATP2A2,CACNA1C,CACNA2D1,GRIN1,GRIN2A,GRIN2B,RYR2,THY1
4_Member	GO Biological Processes	GO:0019722	calcium-mediated signaling	-4.63614	-2.705	8/167	4.81489e+28	ATP1B1,ATP2A2,CACNA1C,GRIN1,GRIN2A,GRIN2B,GRM5,RYR2
4_Member	KEGG Pathway	hsa05010	Alzheimer's disease	-4.56233	-2.649	8/171	3.48351e+28	APOE,APP,ATP2A2,CACNA1C,GRIN1,GRIN2A,GRIN2B,RTN4
4_Member	KEGG Pathway	ko05010	Alzheimer's disease	-4.56233	-2.649	8/171	3.48351e+28	APOE,APP,ATP2A2,CACNA1C,GRIN1,GRIN2A,GRIN2B,RTN4
4_Member	GO Biological Processes	GO:0007204	positive regulation of cytosolic calcium ion concentration	-4.51007	-2.605	10/283	7.75781e+38	CACNA1C,CACNA2D1,GRIN1,GRIN2A,GRIN2B,ITGAV,RYR2,TAC1,THY1,NPTN
4_Member	GO Biological Processes	GO:0097553	calcium ion transmembrane import into cytosol	-4.48643	-2.584	7/128	7.75781e+25	CACNA1C,CACNA2D1,GRIN1,GRIN2A,GRIN2B,RYR2,THY1
4_Member	GO Biological Processes	GO:0060402	calcium ion transport into cytosol	-4.14151	-2.299	7/145	7.75781e+25	CACNA1C,CACNA2D1,GRIN1,GRIN2A,GRIN2B,RYR2,THY1
4_Member	GO Biological Processes	GO:2000021	regulation of ion homeostasis	-2.46381	-0.907	6/208	7.75885e+21	CACNA1C,CCK,GRIN1,RYR2,TAC1,THY1
4_Member	GO Biological Processes	GO:0010522	regulation of calcium ion transport into cytosol	-2.32206	-0.79	35521	775290262627070	CACNA1C,GRIN1,RYR2,THY1
5_Summary	GO Biological Processes	GO:0023061	signal release	-12.4121	-9.534	22/434	488,775,777,815,1393,1394,2914,3745,5798,6447,6857,6860,6861,6863,7200,7425,7432,9066,9379,23208,51083,140679,43,537,885,2621,4155,5066,6529,9900,55366,3685,7857,476,1363,5126,10159,27344,347,351,6653	ATP2A2,CACNA1C,CACNA1E,CAMK2A,CRHBP,CRHR1,GRM4,KCNB1,PTPRN,SCG5,SYT1,SYT4,SYT5,TAC1,TRH,VGF,VIP,SYT7,NRXN2,SYT11,GAL,SLC32A1,ACHE,ATP6AP1,CCK,GAS6,MBP,PAM,SLC6A1,SV2A,LGR4,ITGAV,SCG2,ATP1A1,CPE,PCSK2,ATP6AP2,PCSK1N,APOD,APP,SORL1
5_Member	GO Biological Processes	GO:0023061	signal release	-12.4121	-9.534	22/434	4.88776e+87	ATP2A2,CACNA1C,CACNA1E,CAMK2A,CRHBP,CRHR1,GRM4,KCNB1,PTPRN,SCG5,SYT1,SYT4,SYT5,TAC1,TRH,VGF,VIP,SYT7,NRXN2,SYT11,GAL,SLC32A1
5_Member	GO Biological Processes	GO:0051046	regulation of secretion	-10.2681	-7.588	25/735	4.34885e+94	ACHE,ATP2A2,ATP6AP1,CACNA1C,CACNA1E,CAMK2A,CCK,CRHBP,CRHR1,GAS6,KCNB1,MBP,PAM,SCG5,SLC6A1,SYT1,SYT4,SYT5,TAC1,TRH,SYT7,SV2A,SYT11,GAL,LGR4
5_Member	GO Biological Processes	GO:1903530	regulation of secretion by cell	-9.37784	-6.793	23/683	4.34885e+86	ACHE,ATP2A2,ATP6AP1,CACNA1C,CACNA1E,CAMK2A,CCK,CRHBP,CRHR1,GAS6,KCNB1,MBP,PAM,SCG5,SYT1,SYT4,SYT5,TAC1,TRH,SYT7,SYT11,GAL,LGR4
5_Member	GO Biological Processes	GO:0002790	peptide secretion	-8.69223	-6.193	20/555	4.37758e+78	ACHE,CACNA1C,CACNA1E,CRHBP,CRHR1,GAS6,ITGAV,KCNB1,MBP,PAM,PTPRN,SYT4,TRH,VGF,VIP,SCG2,SYT7,SYT11,GAL,LGR4
5_Member	GO Biological Processes	GO:0010817	regulation of hormone levels	-8.55235	-6.07	19/507	4.34768e+73	ACHE,ATP1A1,CACNA1C,CACNA1E,CPE,CRHBP,CRHR1,KCNB1,PCSK2,PTPRN,SCG5,TAC1,TRH,VGF,VIP,SYT7,ATP6AP2,PCSK1N,GAL
5_Member	GO Biological Processes	GO:0009306	protein secretion	-7.55531	-5.208	18/523	4.37758e+70	ACHE,CACNA1C,CACNA1E,GAS6,ITGAV,KCNB1,MBP,PAM,PTPRN,SYT4,TRH,VGF,VIP,SCG2,SYT7,SYT11,GAL,LGR4
5_Member	GO Biological Processes	GO:0046879	hormone secretion	-6.57696	-4.348	13/308	7.75777e+50	CACNA1C,CACNA1E,CRHBP,CRHR1,KCNB1,PTPRN,SCG5,TAC1,TRH,VGF,VIP,SYT7,GAL
5_Member	GO Biological Processes	GO:0009914	hormone transport	-6.38804	-4.185	13/320	7.75777e+50	CACNA1C,CACNA1E,CRHBP,CRHR1,KCNB1,PTPRN,SCG5,TAC1,TRH,VGF,VIP,SYT7,GAL
5_Member	GO Biological Processes	GO:0030072	peptide hormone secretion	-5.95622	-3.829	11/242	7.75777e+42	CACNA1C,CACNA1E,CRHBP,CRHR1,KCNB1,PTPRN,TRH,VGF,VIP,SYT7,GAL
5_Member	GO Biological Processes	GO:0051047	positive regulation of secretion	-4.78569	-2.835	12/383	4.35379e+44	ACHE,ATP6AP1,CCK,KCNB1,MBP,SLC6A1,SYT1,SYT4,TAC1,TRH,SYT7,GAL
5_Member	GO Biological Processes	GO:0046883	regulation of hormone secretion	-4.78227	-2.835	10/263	7.75777e+38	CACNA1C,CACNA1E,CRHBP,CRHR1,KCNB1,SCG5,TAC1,TRH,SYT7,GAL
5_Member	GO Biological Processes	GO:0002791	regulation of peptide secretion	-4.73872	-2.797	13/453	4.37758e+49	ACHE,CACNA1C,CACNA1E,CRHBP,GAS6,KCNB1,MBP,PAM,SYT4,TRH,SYT7,SYT11,LGR4
5_Member	GO Biological Processes	GO:1903532	positive regulation of secretion by cell	-4.36341	-2.488	11/357	4.35379e+40	ACHE,ATP6AP1,CCK,KCNB1,MBP,SYT1,SYT4,TAC1,TRH,SYT7,GAL
5_Member	GO Biological Processes	GO:0050708	regulation of protein secretion	-4.34457	-2.472	12/425	4.37758e+45	ACHE,CACNA1C,CACNA1E,GAS6,KCNB1,MBP,PAM,SYT4,TRH,SYT7,SYT11,LGR4
5_Member	GO Biological Processes	GO:0030073	insulin secretion	-4.0511	-2.221	8/202	7.75777e+30	CACNA1C,CACNA1E,KCNB1,PTPRN,TRH,VGF,SYT7,GAL
5_Member	GO Biological Processes	GO:0051223	regulation of protein transport	-3.40059	-1.69	15/784	4.33474e+55	ACHE,APOD,APP,CACNA1C,CACNA1E,GAS6,KCNB1,MBP,PAM,SORL1,SYT4,TRH,SYT7,SYT11,LGR4
5_Member	GO Biological Processes	GO:0090276	regulation of peptide hormone secretion	-2.5263	-0.959	6/202	7.75777e+21	CACNA1C,CACNA1E,CRHBP,KCNB1,TRH,SYT7
5_Member	GO Biological Processes	GO:0050796	regulation of insulin secretion	-2.14304	-0.637	5/172	7.75777e+17	CACNA1C,CACNA1E,KCNB1,TRH,SYT7
6_Summary	GO Molecular Functions	GO:0001540	amyloid-beta binding	-10.9458	-8.212	22190	4.33485e+55	ACHE,APOE,ATP1A3,CLU,CST3,GRIA3,SORL1,ITM2B,CLSTN1,ITM2C,CALR,CRHBP,ITGAV,PSAP,APP
6_Member	GO Molecular Functions	GO:0001540	amyloid-beta binding	-10.9458	-8.212	22190	4.33485e+37	ACHE,APOE,ATP1A3,CLU,CST3,GRIA3,SORL1,ITM2B,CLSTN1,ITM2C
6_Member	GO Molecular Functions	GO:0033218	amide binding	-7.46148	-5.122	14/307	4.33485e+52	ACHE,APOE,ATP1A3,CALR,CLU,CRHBP,CST3,GRIA3,ITGAV,PSAP,SORL1,ITM2B,CLSTN1,ITM2C
6_Member	GO Molecular Functions	GO:0042277	peptide binding	-7.21907	-4.916	13/271	4.33485e+48	ACHE,APOE,ATP1A3,CALR,CLU,CRHBP,CST3,GRIA3,ITGAV,SORL1,ITM2B,CLSTN1,ITM2C
6_Member	GO Biological Processes	GO:1903019	negative regulation of glycoprotein metabolic process	-3.60031	-1.845	43177	1471944581618	CST3,ITM2B,ITM2C
6_Member	Reactome Gene Sets	R-HSA-977225	Amyloid fiber formation	-2.27529	-0.751	4/100	351147166539445	APP,CST3,SORL1,ITM2B
6_Member	GO Biological Processes	GO:1903018	regulation of glycoprotein metabolic process	-2.24277	-0.726	19054	1471944581618	CST3,ITM2B,ITM2C
7_Summary	GO Biological Processes	GO:0051960	regulation of nervous system development	-10.7292	-8.014	26/760	3.48352e+167	APOE,APP,ADGRB1,CALR,CNTN1,BRINP1,GRIN1,HSPA5,NRCAM,SERPINI1,RELN,PTN,PTPRO,S100B,SORL1,SYT1,SYT4,THY1,TPBG,CLSTN1,NPTN,GPRC5B,RTN4,ITM2C,CBLN2,PLPPR5,ATP6AP1,GAL,GPM6A,GRIN2B,CAMK2A,CCK,NRXN3,PLPPR4,NTNG1,APOD,ITGAV,SEMA3E,CLU,CST3,SYT11
7_Member	GO Biological Processes	GO:0051960	regulation of nervous system development	-10.7292	-8.014	26/760	3.48352e+108	APOE,APP,ADGRB1,CALR,CNTN1,BRINP1,GRIN1,HSPA5,NRCAM,SERPINI1,RELN,PTN,PTPRO,S100B,SORL1,SYT1,SYT4,THY1,TPBG,CLSTN1,NPTN,GPRC5B,RTN4,ITM2C,CBLN2,PLPPR5
7_Member	GO Biological Processes	GO:0051962	positive regulation of nervous system development	-9.34493	-6.768	19/454	3.48352e+79	APOE,APP,ADGRB1,CNTN1,BRINP1,HSPA5,NRCAM,SERPINI1,RELN,PTN,S100B,SYT1,SYT4,TPBG,CLSTN1,NPTN,GPRC5B,CBLN2,PLPPR5
7_Member	GO Biological Processes	GO:0045664	regulation of neuron differentiation	-9.00754	-6.462	20/532	3.48352e+82	APOE,APP,CALR,CNTN1,BRINP1,GRIN1,HSPA5,NRCAM,SERPINI1,RELN,PTN,PTPRO,SYT1,SYT4,THY1,NPTN,GPRC5B,RTN4,ITM2C,PLPPR5
7_Member	GO Biological Processes	GO:0060284	regulation of cell development	-8.13274	-5.7	23/794	3.48352e+94	APOE,APP,ATP6AP1,CALR,CNTN1,BRINP1,GRIN1,HSPA5,NRCAM,SERPINI1,RELN,PTN,PTPRO,SORL1,SYT1,SYT4,THY1,NPTN,GAL,GPRC5B,RTN4,ITM2C,PLPPR5
7_Member	GO Biological Processes	GO:0050767	regulation of neurogenesis	-8.08562	-5.662	21/666	3.48352e+86	APOE,APP,CALR,CNTN1,BRINP1,GRIN1,HSPA5,NRCAM,SERPINI1,RELN,PTN,PTPRO,SORL1,SYT1,SYT4,THY1,NPTN,GPRC5B,RTN4,ITM2C,PLPPR5
7_Member	GO Biological Processes	GO:0010975	regulation of neuron projection development	-7.95455	-5.558	16/381	3.48127e+67	APOE,CNTN1,GRIN1,HSPA5,NRCAM,SERPINI1,RELN,PTN,PTPRO,SYT1,SYT4,THY1,NPTN,RTN4,ITM2C,PLPPR5
7_Member	GO Biological Processes	GO:0120035	regulation of plasma membrane bounded cell projection organization	-7.06163	-4.776	18/564	3.48127e+75	APOE,CNTN1,GPM6A,GRIN1,GRIN2B,HSPA5,NRCAM,SERPINI1,RELN,PTN,PTPRO,SYT1,SYT4,THY1,NPTN,RTN4,ITM2C,PLPPR5
7_Member	GO Biological Processes	GO:0031344	regulation of cell projection organization	-6.94794	-4.675	18/574	3.48127e+75	APOE,CNTN1,GPM6A,GRIN1,GRIN2B,HSPA5,NRCAM,SERPINI1,RELN,PTN,PTPRO,SYT1,SYT4,THY1,NPTN,RTN4,ITM2C,PLPPR5
7_Member	GO Biological Processes	GO:0010720	positive regulation of cell development	-6.78734	-4.534	16/463	3.48352e+63	APOE,APP,ATP6AP1,CALR,CNTN1,BRINP1,HSPA5,NRCAM,SERPINI1,RELN,PTN,SYT1,SYT4,NPTN,GPRC5B,PLPPR5
7_Member	GO Biological Processes	GO:0045666	positive regulation of neuron differentiation	-6.72446	-4.48	13/299	3.48127e+54	APOE,CNTN1,BRINP1,HSPA5,NRCAM,SERPINI1,RELN,PTN,SYT1,SYT4,NPTN,GPRC5B,PLPPR5
7_Member	GO Biological Processes	GO:0048812	neuron projection morphogenesis	-6.67428	-4.436	18/599	3.48352e+68	APOE,APP,ADGRB1,CAMK2A,CCK,GPM6A,GRIN1,NRCAM,RELN,PTPRO,S100B,SYT1,SYT4,THY1,NRXN3,PLPPR4,NTNG1,RTN4
7_Member	GO Biological Processes	GO:0120039	plasma membrane bounded cell projection morphogenesis	-6.52724	-4.304	18/613	3.48352e+68	APOE,APP,ADGRB1,CAMK2A,CCK,GPM6A,GRIN1,NRCAM,RELN,PTPRO,S100B,SYT1,SYT4,THY1,NRXN3,PLPPR4,NTNG1,RTN4
7_Member	GO Biological Processes	GO:0048858	cell projection morphogenesis	-6.50658	-4.29	18/615	3.48352e+68	APOE,APP,ADGRB1,CAMK2A,CCK,GPM6A,GRIN1,NRCAM,RELN,PTPRO,S100B,SYT1,SYT4,THY1,NRXN3,PLPPR4,NTNG1,RTN4
7_Member	GO Biological Processes	GO:0032990	cell part morphogenesis	-6.31451	-4.12	18/634	3.48352e+68	APOE,APP,ADGRB1,CAMK2A,CCK,GPM6A,GRIN1,NRCAM,RELN,PTPRO,S100B,SYT1,SYT4,THY1,NRXN3,PLPPR4,NTNG1,RTN4
7_Member	GO Biological Processes	GO:0050769	positive regulation of neurogenesis	-6.22014	-4.036	14/388	3.48351e+57	APOE,APP,CNTN1,BRINP1,HSPA5,NRCAM,SERPINI1,RELN,PTN,SYT1,SYT4,NPTN,GPRC5B,PLPPR5
7_Member	GO Biological Processes	GO:0010721	negative regulation of cell development	-6.21257	-4.036	12/278	3.48352e+47	APOE,APP,CALR,BRINP1,PTN,PTPRO,SORL1,SYT4,THY1,GAL,RTN4,ITM2C
7_Member	GO Biological Processes	GO:0050768	negative regulation of neurogenesis	-6.04517	-3.909	11/237	3.48352e+42	APOE,APP,CALR,BRINP1,PTN,PTPRO,SORL1,SYT4,THY1,RTN4,ITM2C
7_Member	GO Biological Processes	GO:0061564	axon development	-5.82304	-3.719	15/482	3.47348e+56	APOD,APOE,APP,ADGRB1,CCK,GRIN1,NRCAM,RELN,PTPRO,S100B,THY1,NRXN3,PLPPR4,NTNG1,RTN4
7_Member	GO Biological Processes	GO:0051961	negative regulation of nervous system development	-5.73468	-3.646	11/255	3.48352e+42	APOE,APP,CALR,BRINP1,PTN,PTPRO,SORL1,SYT4,THY1,RTN4,ITM2C
7_Member	GO Biological Processes	GO:0007409	axonogenesis	-5.55518	-3.487	14/442	3.48352e+53	APOE,APP,ADGRB1,CCK,GRIN1,NRCAM,RELN,PTPRO,S100B,THY1,NRXN3,PLPPR4,NTNG1,RTN4
7_Member	GO Biological Processes	GO:0010976	positive regulation of neuron projection development	-5.55082	-3.486	10/215	3.48127e+41	APOE,CNTN1,HSPA5,SERPINI1,RELN,PTN,SYT1,SYT4,NPTN,PLPPR5
7_Member	GO Biological Processes	GO:0000904	cell morphogenesis involved in differentiation	-5.27194	-3.241	17/677	3.48352e+63	APOE,APP,ADGRB1,CALR,CAMK2A,CCK,GRIN1,ITGAV,NRCAM,RELN,PTPRO,S100B,THY1,NRXN3,PLPPR4,NTNG1,RTN4
7_Member	GO Biological Processes	GO:0048667	cell morphogenesis involved in neuron differentiation	-5.19411	-3.169	15/543	3.48352e+56	APOE,APP,ADGRB1,CAMK2A,CCK,GRIN1,NRCAM,RELN,PTPRO,S100B,THY1,NRXN3,PLPPR4,NTNG1,RTN4
7_Member	GO Biological Processes	GO:0022604	regulation of cell morphogenesis	-4.99887	-3.009	13/428	3.48811e+50	APOE,CALR,GRIN1,NRCAM,RELN,PTN,PTPRO,S100B,SYT1,SYT4,THY1,SEMA3E,RTN4
7_Member	GO Biological Processes	GO:0031346	positive regulation of cell projection organization	-4.90069	-2.926	11/312	3.48127e+45	APOE,CNTN1,GPM6A,HSPA5,SERPINI1,RELN,PTN,SYT1,SYT4,NPTN,PLPPR5
7_Member	GO Biological Processes	GO:0051129	negative regulation of cellular component organization	-3.94054	-2.123	14/619	3.47348e+55	APOD,APOE,APP,CLU,CST3,GRIN2B,PTN,PTPRO,SORL1,SYT4,THY1,SYT11,RTN4,ITM2C
7_Member	GO Biological Processes	GO:0045596	negative regulation of cell differentiation	-3.65963	-1.89	14/659	3.48352e+55	APOE,APP,CALR,BRINP1,ITGAV,PTN,PTPRO,S100B,SORL1,SYT4,THY1,GAL,RTN4,ITM2C
7_Member	GO Biological Processes	GO:0045665	negative regulation of neuron differentiation	-3.51603	-1.783	7/183	3.48352e+26	APOE,APP,CALR,PTPRO,THY1,RTN4,ITM2C
7_Member	GO Biological Processes	GO:0010769	regulation of cell morphogenesis involved in differentiation	-3.35201	-1.661	8/256	3.48811e+30	APOE,CALR,GRIN1,NRCAM,RELN,PTPRO,THY1,RTN4
7_Member	GO Biological Processes	GO:0031345	negative regulation of cell projection organization	-3.20048	-1.527	6/149	3.4829e+24	APOE,GRIN2B,PTPRO,THY1,RTN4,ITM2C
7_Member	GO Biological Processes	GO:0050770	regulation of axonogenesis	-3.14015	-1.477	6/153	3.4829e+23	APOE,GRIN1,NRCAM,PTPRO,THY1,RTN4
7_Member	GO Biological Processes	GO:0010977	negative regulation of neuron projection development	-2.82715	-1.202	5/119	3.4858e+20	APOE,PTPRO,THY1,RTN4,ITM2C
7_Member	GO Biological Processes	GO:0050771	negative regulation of axonogenesis	-2.26638	-0.746	18688	5800707057142	PTPRO,THY1,RTN4
8_Summary	GO Biological Processes	GO:0044057	regulation of system process	-10.6398	-7.934	22/534	4.76478e+134	ATP1A1,ATP1A3,ATP1B1,ATP2A2,ATP2B2,CACNA1C,CACNA2D1,CCK,CHRM2,CRHBP,CRHR1,GAA,GAS6,GRIN2A,KCND2,KCNJ3,KCNJ4,PTPRO,RYR2,S100B,TAC1,GAL,CAMK2A,SCN2A,APOE,HBB,NPY,ATP6AP2,NRCAM,KCNB1,ITGAV,MOBP,CALR,PAM,HSP90B1,SEMA3E
8_Member	GO Biological Processes	GO:0044057	regulation of system process	-10.6398	-7.934	22/534	4.76478e+80	ATP1A1,ATP1A3,ATP1B1,ATP2A2,ATP2B2,CACNA1C,CACNA2D1,CCK,CHRM2,CRHBP,CRHR1,GAA,GAS6,GRIN2A,KCND2,KCNJ3,KCNJ4,PTPRO,RYR2,S100B,TAC1,GAL
8_Member	Reactome Gene Sets	R-HSA-5576891	Cardiac conduction	-9.50003	-6.903	12/141	4.76478e+39	ATP1A1,ATP1A3,ATP1B1,ATP2A2,ATP2B2,CACNA1C,CACNA2D1,CAMK2A,KCND2,KCNJ4,RYR2,SCN2A
8_Member	GO Biological Processes	GO:0008015	blood circulation	-9.20763	-6.644	20/518	3.48476e+72	APOE,ATP1A1,ATP1A3,ATP1B1,ATP2A2,ATP2B2,CACNA1C,CACNA2D1,CHRM2,GAA,GAS6,HBB,KCND2,KCNJ3,KCNJ4,NPY,PTPRO,RYR2,TAC1,ATP6AP2
8_Member	GO Biological Processes	GO:0003013	circulatory system process	-9.13543	-6.578	20/523	3.48476e+72	APOE,ATP1A1,ATP1A3,ATP1B1,ATP2A2,ATP2B2,CACNA1C,CACNA2D1,CHRM2,GAA,GAS6,HBB,KCND2,KCNJ3,KCNJ4,NPY,PTPRO,RYR2,TAC1,ATP6AP2
8_Member	GO Biological Processes	GO:0035637	multicellular organismal signaling	-8.82291	-6.301	13/199	4.76478e+44	ATP1A1,ATP1A3,ATP1B1,ATP2A2,ATP2B2,CACNA1C,CACNA2D1,KCND2,KCNJ3,KCNJ4,NRCAM,RYR2,SCN2A
8_Member	GO Biological Processes	GO:0008016	regulation of heart contraction	-8.72912	-6.225	14/244	4.76478e+48	ATP1A1,ATP1A3,ATP1B1,ATP2A2,ATP2B2,CACNA1C,CACNA2D1,CHRM2,GAA,KCND2,KCNJ3,KCNJ4,RYR2,TAC1
8_Member	GO Biological Processes	GO:0061337	cardiac conduction	-8.22089	-5.779	11/145	4.76478e+36	ATP1A1,ATP1A3,ATP1B1,ATP2A2,ATP2B2,CACNA1C,CACNA2D1,KCND2,KCNJ3,KCNJ4,RYR2
8_Member	GO Biological Processes	GO:0060047	heart contraction	-8.12386	-5.696	14/272	4.76478e+48	ATP1A1,ATP1A3,ATP1B1,ATP2A2,ATP2B2,CACNA1C,CACNA2D1,CHRM2,GAA,KCND2,KCNJ3,KCNJ4,RYR2,TAC1
8_Member	GO Biological Processes	GO:0003015	heart process	-8.04329	-5.629	14/276	4.76478e+48	ATP1A1,ATP1A3,ATP1B1,ATP2A2,ATP2B2,CACNA1C,CACNA2D1,CHRM2,GAA,KCND2,KCNJ3,KCNJ4,RYR2,TAC1
8_Member	GO Biological Processes	GO:1903522	regulation of blood circulation	-7.75275	-5.373	14/291	4.76478e+48	ATP1A1,ATP1A3,ATP1B1,ATP2A2,ATP2B2,CACNA1C,CACNA2D1,CHRM2,GAA,KCND2,KCNJ3,KCNJ4,RYR2,TAC1
8_Member	Reactome Gene Sets	R-HSA-397014	Muscle contraction	-7.62542	-5.264	12/206	4.76478e+39	ATP1A1,ATP1A3,ATP1B1,ATP2A2,ATP2B2,CACNA1C,CACNA2D1,CAMK2A,KCND2,KCNJ4,RYR2,SCN2A
8_Member	GO Biological Processes	GO:0086065	cell communication involved in cardiac conduction	-6.86039	-4.598	21002	4.76478e+22	ATP1A1,ATP1A3,ATP1B1,CACNA1C,CACNA2D1,KCNJ3,RYR2
8_Member	GO Biological Processes	GO:0060048	cardiac muscle contraction	-6.50884	-4.29	9/129	4.76478e+29	ATP1A1,ATP1A3,ATP1B1,ATP2A2,CACNA1C,CACNA2D1,GAA,KCNJ3,RYR2
8_Member	GO Biological Processes	GO:0086064	cell communication by electrical coupling involved in cardiac conduction	-6.22962	-4.043	43244	4764784817756260	ATP1A1,ATP1A3,ATP1B1,CACNA1C,RYR2
8_Member	GO Biological Processes	GO:0086001	cardiac muscle cell action potential	-6.19424	-4.028	26115	4.76481e+22	ATP1A1,ATP1B1,ATP2A2,CACNA1C,CACNA2D1,KCNJ3,RYR2
8_Member	KEGG Pathway	hsa04261	Adrenergic signaling in cardiomyocytes	-6.10424	-3.951	9/144	4.76478e+27	ATP1A1,ATP1A3,ATP1B1,ATP2A2,ATP2B2,CACNA1C,CACNA2D1,CAMK2A,RYR2
8_Member	KEGG Pathway	ko04261	Adrenergic signaling in cardiomyocytes	-6.10424	-3.951	9/144	4.76478e+27	ATP1A1,ATP1A3,ATP1B1,ATP2A2,ATP2B2,CACNA1C,CACNA2D1,CAMK2A,RYR2
8_Member	KEGG Pathway	hsa04260	Cardiac muscle contraction	-5.91384	-3.794	28672	4.76478e+21	ATP1A1,ATP1A3,ATP1B1,ATP2A2,CACNA1C,CACNA2D1,RYR2
8_Member	KEGG Pathway	ko04260	Cardiac muscle contraction	-5.91384	-3.794	28672	4.76478e+21	ATP1A1,ATP1A3,ATP1B1,ATP2A2,CACNA1C,CACNA2D1,RYR2
8_Member	GO Biological Processes	GO:0010644	cell communication by electrical coupling	-5.79562	-3.7	43249	4764784817756260	ATP1A1,ATP1A3,ATP1B1,CACNA1C,RYR2
8_Member	GO Biological Processes	GO:0098900	regulation of action potential	-5.73879	-3.648	19511	4.88776e+20	ATP2A2,CACNA1C,CACNA2D1,KCNB1,RYR2,TAC1
8_Member	GO Biological Processes	GO:0006941	striated muscle contraction	-5.46329	-3.413	9/172	4.76478e+29	ATP1A1,ATP1A3,ATP1B1,ATP2A2,CACNA1C,CACNA2D1,GAA,KCNJ3,RYR2
8_Member	KEGG Pathway	hsa04911	Insulin secretion	-4.53856	-2.629	31199	4.76478e+18	ATP1A1,ATP1A3,ATP1B1,CACNA1C,CAMK2A,RYR2
8_Member	GO Biological Processes	GO:0086002	cardiac muscle cell action potential involved in contraction	-4.47096	-2.573	19480	4.76776e+16	ATP1A1,CACNA1C,CACNA2D1,KCNJ3,RYR2
8_Member	GO Biological Processes	GO:0002026	regulation of the force of heart contraction	-4.45371	-2.561	43217	47648825486262	ATP1A1,ATP2A2,GAA,RYR2
8_Member	GO Biological Processes	GO:0010882	regulation of cardiac muscle contraction by calcium ion signaling	-4.45371	-2.561	43217	4814887756262	ATP1B1,ATP2A2,CACNA1C,RYR2
8_Member	GO Biological Processes	GO:0002027	regulation of heart rate	-4.21437	-2.362	35582	4.88776e+20	ATP2A2,CACNA1C,CACNA2D1,KCNJ3,RYR2,TAC1
8_Member	GO Biological Processes	GO:0086019	cell-cell signaling involved in cardiac conduction	-4.15394	-2.31	11780	77578137606262	CACNA1C,CACNA2D1,KCNJ3,RYR2
8_Member	GO Biological Processes	GO:0086003	cardiac muscle cell contraction	-4.10624	-2.267	23132	4.76776e+16	ATP1A1,CACNA1C,CACNA2D1,KCNJ3,RYR2
8_Member	KEGG Pathway	hsa05412	Arrhythmogenic right ventricular cardiomyopathy (ARVC)	-3.82913	-2.033	26420	4.88776e+16	ATP2A2,CACNA1C,CACNA2D1,ITGAV,RYR2
8_Member	KEGG Pathway	ko05412	Arrhythmogenic right ventricular cardiomyopathy (ARVC)	-3.82913	-2.033	26420	4.88776e+16	ATP2A2,CACNA1C,CACNA2D1,ITGAV,RYR2
8_Member	GO Biological Processes	GO:0086004	regulation of cardiac muscle cell contraction	-3.76768	-1.982	14702	4764887756262	ATP1A1,ATP2A2,CACNA1C,RYR2
8_Member	GO Biological Processes	GO:0006936	muscle contraction	-3.72612	-1.947	10/352	4.76478e+33	ATP1A1,ATP1A3,ATP1B1,ATP2A2,CACNA1C,CACNA2D1,CHRM2,GAA,KCNJ3,RYR2
8_Member	GO Biological Processes	GO:0055117	regulation of cardiac muscle contraction	-3.69139	-1.917	28246	4764814887756260	ATP1A1,ATP1B1,ATP2A2,CACNA1C,RYR2
8_Member	GO Biological Processes	GO:1903115	regulation of actin filament-based movement	-3.56715	-1.816	16528	4764887756262	ATP1A1,ATP2A2,CACNA1C,RYR2
8_Member	KEGG Pathway	hsa05410	Hypertrophic cardiomyopathy (HCM)	-3.53877	-1.796	30437	4.88776e+16	ATP2A2,CACNA1C,CACNA2D1,ITGAV,RYR2
8_Member	KEGG Pathway	ko05410	Hypertrophic cardiomyopathy (HCM)	-3.53877	-1.796	30437	4.88776e+16	ATP2A2,CACNA1C,CACNA2D1,ITGAV,RYR2
8_Member	GO Biological Processes	GO:0030048	actin filament-based movement	-3.47991	-1.754	6/132	4.76776e+20	ATP1A1,CACNA1C,CACNA2D1,KCNJ3,MOBP,RYR2
8_Member	GO Biological Processes	GO:0086014	atrial cardiac muscle cell action potential	-3.45954	-1.739	43179	77537606262	CACNA1C,KCNJ3,RYR2
8_Member	GO Biological Processes	GO:0086026	atrial cardiac muscle cell to AV node cell signaling	-3.45954	-1.739	43179	77537606262	CACNA1C,KCNJ3,RYR2
8_Member	GO Biological Processes	GO:0086066	atrial cardiac muscle cell to AV node cell communication	-3.45954	-1.739	43179	77537606262	CACNA1C,KCNJ3,RYR2
8_Member	KEGG Pathway	hsa05414	Dilated cardiomyopathy	-3.37569	-1.677	32994	4.88776e+16	ATP2A2,CACNA1C,CACNA2D1,ITGAV,RYR2
8_Member	KEGG Pathway	ko05414	Dilated cardiomyopathy	-3.37569	-1.677	32994	4.88776e+16	ATP2A2,CACNA1C,CACNA2D1,ITGAV,RYR2
8_Member	GO Biological Processes	GO:0006942	regulation of striated muscle contraction	-3.35357	-1.661	33359	4764814887756260	ATP1A1,ATP1B1,ATP2A2,CACNA1C,RYR2
8_Member	KEGG Pathway	hsa04921	Oxytocin signaling pathway	-3.14015	-1.477	6/153	7.75782e+20	CACNA1C,CACNA2D1,CAMK2A,KCNJ3,KCNJ4,RYR2
8_Member	KEGG Pathway	ko04921	Oxytocin signaling pathway	-3.14015	-1.477	6/153	7.75782e+20	CACNA1C,CACNA2D1,CAMK2A,KCNJ3,KCNJ4,RYR2
8_Member	GO Biological Processes	GO:0006937	regulation of muscle contraction	-2.98346	-1.341	6/164	4.76481e+19	ATP1A1,ATP1B1,ATP2A2,CACNA1C,CHRM2,RYR2
8_Member	GO Biological Processes	GO:0070252	actin-mediated cell contraction	-2.97927	-1.338	5/110	4.76776e+16	ATP1A1,CACNA1C,CACNA2D1,KCNJ3,RYR2
8_Member	GO Biological Processes	GO:0003012	muscle system process	-2.90568	-1.269	10/449	4.76478e+33	ATP1A1,ATP1A3,ATP1B1,ATP2A2,CACNA1C,CACNA2D1,CHRM2,GAA,KCNJ3,RYR2
8_Member	GO Biological Processes	GO:0098901	regulation of cardiac muscle cell action potential	-2.80839	-1.189	12114	4887756262	ATP2A2,CACNA1C,RYR2
8_Member	GO Biological Processes	GO:0086005	ventricular cardiac muscle cell action potential	-2.73378	-1.126	12844	77537606262	CACNA1C,KCNJ3,RYR2
8_Member	GO Biological Processes	GO:0086091	regulation of heart rate by cardiac conduction	-2.6982	-1.1	13210	7757813760	CACNA1C,CACNA2D1,KCNJ3
8_Member	GO Biological Processes	GO:0045823	positive regulation of heart contraction	-2.66369	-1.074	13575	4764886262	ATP1A1,ATP2A2,RYR2
8_Member	GO Biological Processes	GO:0070296	sarcoplasmic reticulum calcium ion transport	-2.63018	-1.045	13940	4887756262	ATP2A2,CACNA1C,RYR2
8_Member	GO Biological Processes	GO:0090257	regulation of muscle system process	-2.16504	-0.656	6/240	4.76481e+19	ATP1A1,ATP1B1,ATP2A2,CACNA1C,CHRM2,RYR2
8_Member	GO Biological Processes	GO:0030029	actin filament-based process	-2.01249	-0.526	11/696	4.76776e+39	ATP1A1,CACNA1C,CACNA2D1,CALR,KCNJ3,MOBP,PAM,RYR2,TAC1,HSP90B1,SEMA3E
9_Summary	GO Biological Processes	GO:0050808	synapse organization	-10.4881	-7.791	17/297	4.33484e+87	ACHE,APOE,APP,ADGRB1,GPM6A,GRIN1,GRIN2B,GRM5,NRCAM,RELN,PTN,TPBG,NRXN2,SEMA3E,CLSTN1,NPTN,CBLN2,CCK,CLU,TAC1,THY1,PLPPR5
9_Member	GO Biological Processes	GO:0050808	synapse organization	-10.4881	-7.791	17/297	4.33484e+66	ACHE,APOE,APP,ADGRB1,GPM6A,GRIN1,GRIN2B,GRM5,NRCAM,RELN,PTN,TPBG,NRXN2,SEMA3E,CLSTN1,NPTN,CBLN2
9_Member	GO Biological Processes	GO:0007416	synapse assembly	-8.03584	-5.626	11/151	4.33516e+43	ACHE,APP,ADGRB1,GPM6A,GRIN1,NRCAM,TPBG,NRXN2,CLSTN1,NPTN,CBLN2
9_Member	GO Biological Processes	GO:0050803	regulation of synapse structure or activity	-6.59994	-4.368	10/165	3.48352e+39	APOE,APP,ADGRB1,GRIN1,GRIN2B,RELN,PTN,TPBG,CLSTN1,CBLN2
9_Member	GO Biological Processes	GO:0050807	regulation of synapse organization	-5.72223	-3.635	9/160	3.48575e+36	APOE,ADGRB1,GRIN1,GRIN2B,RELN,PTN,TPBG,CLSTN1,CBLN2
9_Member	GO Biological Processes	GO:0051963	regulation of synapse assembly	-3.42078	-1.706	32264	5.7529e+21	ADGRB1,GRIN1,TPBG,CLSTN1,CBLN2
9_Member	GO Biological Processes	GO:0051965	positive regulation of synapse assembly	-2.90736	-1.27	24563	5.75716e+17	ADGRB1,TPBG,CLSTN1,CBLN2
9_Member	GO Biological Processes	GO:0044089	positive regulation of cellular component biogenesis	-2.58937	-1.012	10/496	5.75885e+42	ADGRB1,CCK,CLU,GPM6A,TAC1,THY1,TPBG,CLSTN1,CBLN2,PLPPR5
10_Summary	GO Biological Processes	GO:0006820	anion transport	-10.4127	-7.724	23/605	3.48683e+105	APOE,BSG,CCK,CLCN3,GABRA1,GABRB3,GABRD,GRM5,HBA1,HBB,PSAP,SLC6A1,SYT1,SYT4,TRH,SV2A,SLC22A17,SLC4A10,TTYH1,SLC12A5,SERINC1,SLC32A1,SLC6A17,KCNB1,SYT7
10_Member	GO Biological Processes	GO:0006820	anion transport	-10.4127	-7.724	23/605	3.48683e+97	APOE,BSG,CCK,CLCN3,GABRA1,GABRB3,GABRD,GRM5,HBA1,HBB,PSAP,SLC6A1,SYT1,SYT4,TRH,SV2A,SLC22A17,SLC4A10,TTYH1,SLC12A5,SERINC1,SLC32A1,SLC6A17
10_Member	GO Biological Processes	GO:0015837	amine transport	-8.13872	-5.701	30926	8.85375e+36	CCK,KCNB1,SLC6A1,SYT1,SYT4,TRH,SYT7,SV2A,SLC32A1
10_Member	GO Biological Processes	GO:0051952	regulation of amine transport	-7.23086	-4.924	27973	8.85375e+30	CCK,KCNB1,SLC6A1,SYT1,SYT4,TRH,SYT7,SV2A
10_Member	GO Biological Processes	GO:0015711	organic anion transport	-6.81275	-4.556	16/461	3.48683e+67	APOE,BSG,CCK,HBA1,HBB,PSAP,SLC6A1,SYT1,SYT4,TRH,SV2A,SLC22A17,SLC4A10,SERINC1,SLC32A1,SLC6A17
10_Member	GO Biological Processes	GO:0006865	amino acid transport	-6.18123	-4.018	9/141	8.85653e+39	CCK,SLC6A1,SYT1,SYT4,TRH,SV2A,SERINC1,SLC32A1,SLC6A17
10_Member	GO Biological Processes	GO:0015812	gamma-aminobutyric acid transport	-5.81065	-3.709	43203	6.52972e+17	SLC6A1,TRH,SV2A,SLC32A1
10_Member	GO Biological Processes	GO:0051955	regulation of amino acid transport	-5.79562	-3.7	43249	8.85653e+18	CCK,SLC6A1,SYT4,TRH,SV2A
10_Member	GO Biological Processes	GO:0044070	regulation of anion transport	-5.76588	-3.673	30133	3.48885e+25	APOE,CCK,GRM5,SLC6A1,SYT4,TRH,SV2A
10_Member	GO Biological Processes	GO:0015849	organic acid transport	-5.68779	-3.609	12/312	3.48683e+49	APOE,BSG,CCK,PSAP,SLC6A1,SYT1,SYT4,TRH,SV2A,SERINC1,SLC32A1,SLC6A17
10_Member	GO Biological Processes	GO:0046942	carboxylic acid transport	-5.68779	-3.609	12/312	3.48683e+49	APOE,BSG,CCK,PSAP,SLC6A1,SYT1,SYT4,TRH,SV2A,SERINC1,SLC32A1,SLC6A17
10_Member	GO Biological Processes	GO:0051954	positive regulation of amine transport	-5.64493	-3.571	43251	8.85375e+18	CCK,KCNB1,SLC6A1,SYT4,TRH
10_Member	GO Biological Processes	GO:0051957	positive regulation of amino acid transport	-5.53454	-3.473	43205	885652968607200	CCK,SLC6A1,SYT4,TRH
10_Member	GO Biological Processes	GO:0014052	regulation of gamma-aminobutyric acid secretion	-5.18425	-3.163	43165	652972009900	SLC6A1,TRH,SV2A
10_Member	GO Biological Processes	GO:1903793	positive regulation of anion transport	-4.97223	-2.987	15462	3.48886e+17	APOE,CCK,SLC6A1,SYT4,TRH
10_Member	GO Biological Processes	GO:0032890	regulation of organic acid transport	-4.59541	-2.672	18384	8.85653e+18	CCK,SLC6A1,SYT4,TRH,SV2A
10_Member	GO Biological Processes	GO:0014051	gamma-aminobutyric acid secretion	-4.56769	-2.651	43168	652972009900	SLC6A1,TRH,SV2A
10_Member	GO Biological Processes	GO:0032892	positive regulation of organic acid transport	-4.32702	-2.46	43219	885652968607200	CCK,SLC6A1,SYT4,TRH
10_Member	GO Biological Processes	GO:0014048	regulation of glutamate secretion	-3.942	-2.123	43173	88568607200	CCK,SYT4,TRH
10_Member	GO Biological Processes	GO:0046717	acid secretion	-3.80458	-2.012	6/115	8.85653e+22	CCK,SLC6A1,SYT1,SYT4,TRH,SV2A
10_Member	GO Biological Processes	GO:0014047	glutamate secretion	-3.68433	-1.912	15432	885685768607200	CCK,SYT1,SYT4,TRH
10_Member	GO Biological Processes	GO:0015718	monocarboxylic acid transport	-3.08167	-1.428	6/157	3.48683e+23	APOE,BSG,SLC6A1,TRH,SV2A,SLC32A1
10_Member	GO Biological Processes	GO:0006835	dicarboxylic acid transport	-2.47312	-0.914	32234	885685768607200	CCK,SYT1,SYT4,TRH
11_Summary	GO Biological Processes	GO:0048168	regulation of neuronal synaptic plasticity	-10.1366	-7.464	18872	3.48352e+122	APOE,APP,CAMK2A,GRIN1,GRM5,S100B,SYP,SYT4,NPTN,GRIN2A,RELN,PTN,SYT1,TAC1,CLSTN1,ATP1A3,CACNA2D1,CRHBP,NPY,TRH,NRXN3,NRXN2,GAA,KCND2,SLC4A10,CCK,GAL,BRINP1,CDS1,SLC12A5,HSPA5
11_Member	GO Biological Processes	GO:0048168	regulation of neuronal synaptic plasticity	-10.1366	-7.464	18872	3.48352e+33	APOE,APP,CAMK2A,GRIN1,GRM5,S100B,SYP,SYT4,NPTN
11_Member	GO Biological Processes	GO:0050806	positive regulation of synaptic transmission	-8.65307	-6.165	11/132	3.48351e+43	APOE,APP,GRIN1,GRIN2A,RELN,PTN,S100B,SYT1,TAC1,CLSTN1,NPTN
11_Member	GO Biological Processes	GO:1904646	cellular response to amyloid-beta	-7.56351	-5.212	43278	3.51479e+20	APP,ATP1A3,CACNA2D1,GRIN1,GRIN2A,GRM5
11_Member	GO Biological Processes	GO:1904645	response to amyloid-beta	-7.26869	-4.959	43281	3.51479e+20	APP,ATP1A3,CACNA2D1,GRIN1,GRIN2A,GRM5
11_Member	GO Biological Processes	GO:0060291	long-term synaptic potentiation	-6.41398	-4.208	24289	3.48351e+26	APOE,APP,GRIN2A,RELN,PTN,S100B,NPTN
11_Member	GO Biological Processes	GO:0008306	associative learning	-6.19424	-4.028	26115	3.51478e+26	APP,ATP1A3,GRIN1,GRIN2A,RELN,TAC1,NPTN
11_Member	GO Biological Processes	GO:0048169	regulation of long-term neuronal synaptic plasticity	-6.13516	-3.974	43245	3.5129e+19	APP,GRIN1,GRM5,SYP,NPTN
11_Member	GO Biological Processes	GO:1900271	regulation of long-term synaptic potentiation	-5.71888	-3.634	43250	3.48351e+18	APOE,APP,GRIN2A,RELN,NPTN
11_Member	GO Biological Processes	GO:1900273	positive regulation of long-term synaptic potentiation	-5.41197	-3.374	43206	3512903564927020	APP,GRIN2A,RELN,NPTN
11_Member	GO Biological Processes	GO:0030534	adult behavior	-5.1946	-3.169	8/140	3.51478e+29	APP,ATP1A3,CRHBP,GRIN1,NPY,TRH,NRXN3,NRXN2
11_Member	GO Biological Processes	GO:0007626	locomotory behavior	-5.11155	-3.097	9/190	3.48351e+33	APOE,APP,ATP1A3,GAA,GRIN1,GRM5,KCND2,TRH,SLC4A10
11_Member	GO Biological Processes	GO:0008542	visual learning	-4.68304	-2.749	17654	3.51478e+18	APP,ATP1A3,GRIN1,GRIN2A,NPTN
11_Member	GO Biological Processes	GO:0007632	visual behavior	-4.47096	-2.573	19480	3.51478e+18	APP,ATP1A3,GRIN1,GRIN2A,NPTN
11_Member	GO Biological Processes	GO:0007616	long-term memory	-4.10018	-2.265	12145	348290256496863	APOE,GRIN1,RELN,TAC1
11_Member	GO Biological Processes	GO:0007631	feeding behavior	-3.91068	-2.097	6/110	3.51885e+22	APP,CCK,GRIN1,NPY,TRH,GAL
11_Member	GO Biological Processes	GO:0019098	reproductive behavior	-2.97364	-1.334	43188	35116202902	APP,BRINP1,GRIN1
11_Member	GO Biological Processes	GO:0009416	response to light stimulus	-2.896	-1.261	8/301	3.51478e+31	APP,ATP1A3,CDS1,GRIN1,GRIN2A,PTN,NPTN,SLC4A10
11_Member	GO Biological Processes	GO:0007618	mating	-2.6982	-1.1	13210	35129026863	APP,GRIN1,TAC1
11_Member	GO Biological Processes	GO:0098815	modulation of excitatory postsynaptic potential	-2.6982	-1.1	13210	35129025649	APP,GRIN1,RELN
11_Member	GO Biological Processes	GO:0008344	adult locomotory behavior	-2.66329	-1.074	28581	35147829027200	APP,ATP1A3,GRIN1,TRH
11_Member	GO Biological Processes	GO:0016358	dendrite development	-2.47406	-0.914	6/207	3.48352e+21	APOE,APP,CAMK2A,GRIN1,RELN,SLC12A5
11_Member	GO Biological Processes	GO:0009314	response to radiation	-2.42592	-0.876	9/439	3.51478e+35	APP,ATP1A3,CDS1,GRIN1,GRIN2A,HSPA5,PTN,NPTN,SLC4A10
12_Summary	GO Biological Processes	GO:0006836	neurotransmitter transport	-9.68712	-7.039	15/246	488,815,2914,3043,6529,6857,6860,6861,7200,9066,9379,9900,23208,140679,388662,43,1191,2903,575,2621,50632,51617,3745,347,348,476,478,1622,2173,5660,5730,6855,7070,10857,537,3039,51083,811,4336,1182,5798,57142,533	ATP2A2,CAMK2A,GRM4,HBB,SLC6A1,SYT1,SYT4,SYT5,TRH,SYT7,NRXN2,SV2A,SYT11,SLC32A1,SLC6A17,ACHE,CLU,GRIN2A,ADGRB1,GAS6,CALY,NSG2,KCNB1,APOD,APOE,ATP1A1,ATP1A3,DBI,FABP7,PSAP,PTGDS,SYP,THY1,PGRMC1,ATP6AP1,HBA1,GAL,CALR,MOBP,CLCN3,PTPRN,RTN4,ATP6V0B
12_Member	GO Biological Processes	GO:0006836	neurotransmitter transport	-9.68712	-7.039	15/246	4.88815e+62	ATP2A2,CAMK2A,GRM4,HBB,SLC6A1,SYT1,SYT4,SYT5,TRH,SYT7,NRXN2,SV2A,SYT11,SLC32A1,SLC6A17
12_Member	GO Biological Processes	GO:0001505	regulation of neurotransmitter levels	-8.42141	-5.954	15/304	4.34888e+58	ACHE,ATP2A2,CAMK2A,CLU,GRIN2A,GRM4,HBB,SYT1,SYT4,SYT5,TRH,SYT7,NRXN2,SYT11,SLC32A1
12_Member	GO Biological Processes	GO:0007269	neurotransmitter secretion	-7.18365	-4.888	10/143	4.88815e+40	ATP2A2,CAMK2A,GRM4,SYT1,SYT4,SYT5,SYT7,NRXN2,SYT11,SLC32A1
12_Member	GO Biological Processes	GO:0099643	signal release from synapse	-7.18365	-4.888	10/143	4.88815e+40	ATP2A2,CAMK2A,GRM4,SYT1,SYT4,SYT5,SYT7,NRXN2,SYT11,SLC32A1
12_Member	GO Biological Processes	GO:0099531	presynaptic process involved in chemical synaptic transmission	-6.88	-4.614	10/154	4.88815e+40	ATP2A2,CAMK2A,GRM4,SYT1,SYT4,SYT5,SYT7,NRXN2,SYT11,SLC32A1
12_Member	GO Biological Processes	GO:0048791	calcium ion-regulated exocytosis of neurotransmitter	-6.62127	-4.386	14032	4.88686e+23	ATP2A2,SYT1,SYT4,SYT5,SYT7,SYT11
12_Member	GO Molecular Functions	GO:0001786	phosphatidylserine binding	-6.55122	-4.325	14397	5.75262e+22	ADGRB1,GAS6,SYT1,SYT4,SYT5,SYT7
12_Member	GO Molecular Functions	GO:0030276	clathrin binding	-6.28001	-4.09	25385	6.85769e+30	SYT1,SYT4,SYT5,SYT7,SYT11,CALY,NSG2
12_Member	GO Biological Processes	GO:0017158	regulation of calcium ion-dependent exocytosis	-6.07047	-3.922	27211	4.88375e+27	ATP2A2,KCNB1,SYT1,SYT4,SYT5,SYT7,SYT11
12_Member	GO Molecular Functions	GO:0008289	lipid binding	-5.87862	-3.768	18/680	3.47348e+68	APOD,APOE,ATP1A1,ATP1A3,ADGRB1,DBI,FABP7,GAS6,PSAP,PTGDS,SYP,SYT1,SYT4,SYT5,THY1,SYT7,PGRMC1,SYT11
12_Member	GO Biological Processes	GO:0099504	synaptic vesicle cycle	-5.50929	-3.449	8/127	4.88686e+33	ATP2A2,SYP,SYT1,SYT4,SYT5,SYT7,SYT11,SLC32A1
12_Member	GO Molecular Functions	GO:0072341	modified amino acid binding	-4.9185	-2.937	26816	5.75262e+22	ADGRB1,GAS6,SYT1,SYT4,SYT5,SYT7
12_Member	GO Biological Processes	GO:0017156	calcium ion regulated exocytosis	-4.88809	-2.916	7/111	4.88375e+27	ATP2A2,KCNB1,SYT1,SYT4,SYT5,SYT7,SYT11
12_Member	GO Biological Processes	GO:0036465	synaptic vesicle recycling	-4.82232	-2.868	16558	6.85569e+20	SYP,SYT1,SYT5,SYT7,SYT11
12_Member	GO Biological Processes	GO:0045956	positive regulation of calcium ion-dependent exocytosis	-4.82198	-2.868	43212	3745685768609060	KCNB1,SYT1,SYT4,SYT7
12_Member	GO Biological Processes	GO:1903305	regulation of regulated secretory pathway	-4.59796	-2.673	7/123	4.88375e+27	ATP2A2,KCNB1,SYT1,SYT4,SYT5,SYT7,SYT11
12_Member	GO Biological Processes	GO:0016079	synaptic vesicle exocytosis	-4.53856	-2.629	31199	4.88686e+23	ATP2A2,SYT1,SYT4,SYT5,SYT7,SYT11
12_Member	GO Biological Processes	GO:0099003	vesicle-mediated transport in synapse	-4.42187	-2.536	7/131	4.88686e+27	ATP2A2,SYP,SYT1,SYT4,SYT5,SYT7,SYT11
12_Member	GO Molecular Functions	GO:0005544	calcium-dependent phospholipid binding	-4.35405	-2.48	20576	6.85769e+20	SYT1,SYT4,SYT5,SYT7,SYT11
12_Member	GO Biological Processes	GO:0017157	regulation of exocytosis	-4.28601	-2.424	8/187	4.88537e+30	ATP2A2,ATP6AP1,KCNB1,SYT1,SYT4,SYT5,SYT7,SYT11
12_Member	GO Biological Processes	GO:0015893	drug transport	-4.2053	-2.355	8/192	3.0393e+36	HBA1,HBB,SYT1,SYT4,SYT7,GAL,SLC32A1,SLC6A17
12_Member	GO Biological Processes	GO:0048488	synaptic vesicle endocytosis	-4.04818	-2.219	12510	6.85569e+16	SYP,SYT1,SYT5,SYT11
12_Member	GO Biological Processes	GO:0048489	synaptic vesicle transport	-3.84637	-2.045	6/113	4.88686e+23	ATP2A2,SYT1,SYT4,SYT5,SYT7,SYT11
12_Member	GO Biological Processes	GO:0097480	establishment of synaptic vesicle localization	-3.84637	-2.045	6/113	4.88686e+23	ATP2A2,SYT1,SYT4,SYT5,SYT7,SYT11
12_Member	GO Biological Processes	GO:0097479	synaptic vesicle localization	-3.70363	-1.927	6/120	4.88686e+23	ATP2A2,SYT1,SYT4,SYT5,SYT7,SYT11
12_Member	GO Biological Processes	GO:0045921	positive regulation of exocytosis	-3.61347	-1.851	29342	5.37375e+18	ATP6AP1,KCNB1,SYT1,SYT4,SYT7
12_Member	GO Biological Processes	GO:0050433	regulation of catecholamine secretion	-3.49371	-1.766	17258	3745685768609060	KCNB1,SYT1,SYT4,SYT7
12_Member	GO Biological Processes	GO:1903307	positive regulation of regulated secretory pathway	-3.49371	-1.766	17258	3745685768609060	KCNB1,SYT1,SYT4,SYT7
12_Member	GO Molecular Functions	GO:0005543	phospholipid binding	-3.40799	-1.695	10/386	3.48575e+38	APOE,ADGRB1,GAS6,PSAP,SYT1,SYT4,SYT5,THY1,SYT7,SYT11
12_Member	GO Biological Processes	GO:2001023	regulation of response to drug	-3.3981	-1.689	32629	5.66069e+20	PSAP,SYT1,SYT4,SYT7,GAL
12_Member	GO Biological Processes	GO:0050432	catecholamine secretion	-3.38977	-1.684	18354	3745685768609060	KCNB1,SYT1,SYT4,SYT7
12_Member	GO Molecular Functions	GO:0019905	syntaxin binding	-3.37569	-1.677	32994	6.85769e+20	SYT1,SYT4,SYT5,SYT7,SYT11
12_Member	GO Biological Processes	GO:0014046	dopamine secretion	-3.01885	-1.369	43187	685768609066	SYT1,SYT4,SYT7
12_Member	GO Biological Processes	GO:0014059	regulation of dopamine secretion	-3.01885	-1.369	43187	685768609066	SYT1,SYT4,SYT7
12_Member	GO Biological Processes	GO:0051937	catecholamine transport	-3.00751	-1.361	23102	3745685768609060	KCNB1,SYT1,SYT4,SYT7
12_Member	GO Biological Processes	GO:0006906	vesicle fusion	-2.99718	-1.354	6/163	8.11686e+23	CALR,SYT1,SYT4,SYT5,SYT7,SYT11
12_Member	GO Biological Processes	GO:0090174	organelle membrane fusion	-2.92956	-1.291	6/168	8.11686e+23	CALR,SYT1,SYT4,SYT5,SYT7,SYT11
12_Member	GO Biological Processes	GO:0051650	establishment of vesicle localization	-2.85361	-1.226	7/237	4.88434e+27	ATP2A2,MOBP,SYT1,SYT4,SYT5,SYT7,SYT11
12_Member	GO Biological Processes	GO:0016050	vesicle organization	-2.77618	-1.16	9/389	8.11118e+35	CALR,CLCN3,PTPRN,SYP,SYT1,SYT4,SYT5,SYT7,SYT11
12_Member	GO Biological Processes	GO:0015844	monoamine transport	-2.74727	-1.138	27120	3745685768609060	KCNB1,SYT1,SYT4,SYT7
12_Member	GO Molecular Functions	GO:0000149	SNARE binding	-2.71782	-1.112	5/126	6.85769e+20	SYT1,SYT4,SYT5,SYT7,SYT11
12_Member	GO Biological Processes	GO:0010256	endomembrane system organization	-2.70137	-1.1	9/399	4.88118e+36	ATP2A2,CLCN3,CLU,PTPRN,SYP,SYT4,SYT7,SYT11,RTN4
12_Member	GO Biological Processes	GO:0051648	vesicle localization	-2.69249	-1.095	7/253	4.88434e+27	ATP2A2,MOBP,SYT1,SYT4,SYT5,SYT7,SYT11
12_Member	GO Biological Processes	GO:0007009	plasma membrane organization	-2.68382	-1.088	28216	4881191906623200	ATP2A2,CLU,SYT7,SYT11
12_Member	GO Biological Processes	GO:0061025	membrane fusion	-2.68285	-1.088	7/254	8.11262e+27	CALR,GAS6,SYT1,SYT4,SYT5,SYT7,SYT11
12_Member	GO Biological Processes	GO:0048284	organelle fusion	-2.6133	-1.031	6/194	8.11686e+23	CALR,SYT1,SYT4,SYT5,SYT7,SYT11
12_Member	GO Biological Processes	GO:0015872	dopamine transport	-2.53518	-0.966	15036	685768609066	SYT1,SYT4,SYT7
12_Member	GO Biological Processes	GO:0090382	phagosome maturation	-2.53518	-0.966	15036	533906623208	ATP6V0B,SYT7,SYT11
12_Member	GO Molecular Functions	GO:0005546	phosphatidylinositol-4,5-bisphosphate binding	-2.01239	-0.526	23071	685768619066	SYT1,SYT5,SYT7
13_Summary	Reactome Gene Sets	R-HSA-382551	Transport of small molecules	-9.63799	-7.005	24/724	3.47348e+91	APOD,APOE,ATP1A1,ATP1A3,ATP1B1,ATP2A2,ATP2B2,ATP6V0B,ATP6AP1,BSG,CAMK2A,CLCN3,FTH1,HBA1,HBB,RYR2,SLC6A1,TUSC3,SLC22A17,GNG13,SLC4A10,TTYH1,SLC12A5,SLC32A1
13_Member	Reactome Gene Sets	R-HSA-382551	Transport of small molecules	-9.63799	-7.005	24/724	3.47348e+91	APOD,APOE,ATP1A1,ATP1A3,ATP1B1,ATP2A2,ATP2B2,ATP6V0B,ATP6AP1,BSG,CAMK2A,CLCN3,FTH1,HBA1,HBB,RYR2,SLC6A1,TUSC3,SLC22A17,GNG13,SLC4A10,TTYH1,SLC12A5,SLC32A1
14_Summary	Reactome Gene Sets	R-HSA-8957275	Post-translational protein phosphorylation	-9.59235	-6.974	11/108	3.34348e+100	APLP2,APOE,APP,CHGB,CST3,GAS6,HSP90B1,VGF,SCG2,SPARCL1,FAM20C,THY1,NTNG1,CLU,HSPA5,PSAP,SERPINI1,PCSK1N,SORL1,CCK,MBP,GNG13,PTN,SCG5,SYT11
14_Member	Reactome Gene Sets	R-HSA-8957275	Post-translational protein phosphorylation	-9.59235	-6.974	11/108	3.34348e+41	APLP2,APOE,APP,CHGB,CST3,GAS6,HSP90B1,VGF,SCG2,SPARCL1,FAM20C
14_Member	Reactome Gene Sets	R-HSA-381426	Regulation of Insulin-like Growth Factor (IGF) transport and uptake by Insulin-like Growth Factor Bi	-8.90598	-6.373	11/125	3.34348e+41	APLP2,APOE,APP,CHGB,CST3,GAS6,HSP90B1,VGF,SCG2,SPARCL1,FAM20C
14_Member	GO Biological Processes	GO:0043687	post-translational protein modification	-4.85089	-2.89	13/442	3.34348e+50	APLP2,APOE,APP,CHGB,CST3,GAS6,THY1,HSP90B1,VGF,SCG2,SPARCL1,NTNG1,FAM20C
14_Member	Reactome Gene Sets	R-HSA-114608	Platelet degranulation	-3.53357	-1.794	6/129	3.34351e+21	APLP2,APP,CLU,GAS6,HSPA5,PSAP
14_Member	Reactome Gene Sets	R-HSA-76005	Response to elevated platelet cytosolic Ca2+	-3.44491	-1.726	6/134	3.34351e+21	APLP2,APP,CLU,GAS6,HSPA5,PSAP
14_Member	GO Molecular Functions	GO:0004866	endopeptidase inhibitor activity	-2.86432	-1.234	6/173	3.34351e+22	APLP2,APP,CST3,GAS6,SERPINI1,PCSK1N
14_Member	GO Molecular Functions	GO:0061135	endopeptidase regulator activity	-2.78896	-1.171	6/179	3.34351e+22	APLP2,APP,CST3,GAS6,SERPINI1,PCSK1N
14_Member	GO Molecular Functions	GO:0030414	peptidase inhibitor activity	-2.75242	-1.143	6/182	3.34351e+22	APLP2,APP,CST3,GAS6,SERPINI1,PCSK1N
14_Member	GO Biological Processes	GO:0010951	negative regulation of endopeptidase activity	-2.73154	-1.124	7/249	3.34351e+26	APLP2,APP,CST3,GAS6,SERPINI1,SORL1,PCSK1N
14_Member	GO Biological Processes	GO:0052548	regulation of endopeptidase activity	-2.70137	-1.1	9/399	3.34352e+33	APLP2,APP,CCK,CST3,GAS6,MBP,SERPINI1,SORL1,PCSK1N
14_Member	GO Biological Processes	GO:0002576	platelet degranulation	-2.68789	-1.092	5/128	3.34351e+17	APLP2,APP,CLU,GAS6,PSAP
14_Member	GO Biological Processes	GO:0010466	negative regulation of peptidase activity	-2.60742	-1.027	7/262	3.34351e+26	APLP2,APP,CST3,GAS6,SERPINI1,SORL1,PCSK1N
14_Member	GO Biological Processes	GO:0052547	regulation of peptidase activity	-2.51152	-0.945	9/426	3.34352e+33	APLP2,APP,CCK,CST3,GAS6,MBP,SERPINI1,SORL1,PCSK1N
14_Member	Reactome Gene Sets	R-HSA-76002	Platelet activation, signaling and aggregation	-2.448	-0.894	7/280	3.34351e+26	APLP2,APP,CLU,GAS6,HSPA5,PSAP,GNG13
14_Member	GO Molecular Functions	GO:0061134	peptidase regulator activity	-2.36451	-0.824	6/218	3.34351e+22	APLP2,APP,CST3,GAS6,SERPINI1,PCSK1N
14_Member	GO Molecular Functions	GO:0004867	serine-type endopeptidase inhibitor activity	-2.35419	-0.818	34790	334351527427344	APLP2,APP,SERPINI1,PCSK1N
14_Member	GO Molecular Functions	GO:0004857	enzyme inhibitor activity	-2.17236	-0.662	8/396	3.34351e+30	APLP2,APP,CST3,GAS6,SERPINI1,PTN,SCG5,PCSK1N
14_Member	GO Biological Processes	GO:0032640	tumor necrosis factor production	-2.07683	-0.579	4/114	3511191262123200	APP,CLU,GAS6,SYT11
14_Member	GO Biological Processes	GO:0071706	tumor necrosis factor superfamily cytokine production	-2.00042	-0.515	4/120	3511191262123200	APP,CLU,GAS6,SYT11
15_Summary	Reactome Gene Sets	R-HSA-500792	GPCR ligand binding	-9.24979	-6.679	19/460	3.51885e+124	APP,CCK,CHRM2,CORT,CRHBP,CRHR1,GRM4,GRM5,NPY,PSAP,CX3CL1,TAC1,TRH,VIP,VIPR2,PLPPR4,GAL,GNG13,PLPPR5,VGF,CHGB,GAS6,RELN,PTN,SCG2,C1QTNF4,APLP1,ATP1A3,ATP2A2,GPRC5B,APOE
15_Member	Reactome Gene Sets	R-HSA-500792	GPCR ligand binding	-9.24979	-6.679	19/460	3.51885e+77	APP,CCK,CHRM2,CORT,CRHBP,CRHR1,GRM4,GRM5,NPY,PSAP,CX3CL1,TAC1,TRH,VIP,VIPR2,PLPPR4,GAL,GNG13,PLPPR5
15_Member	GO Molecular Functions	GO:0005184	neuropeptide hormone activity	-7.26869	-4.959	43281	8.85133e+23	CCK,CORT,NPY,VGF,VIP,GAL
15_Member	GO Biological Processes	GO:0010469	regulation of receptor activity	-5.92233	-3.798	16/538	3.51885e+64	APP,CCK,CHGB,CORT,CRHBP,GAS6,NPY,RELN,PTN,CX3CL1,TRH,VGF,VIP,SCG2,GAL,C1QTNF4
15_Member	GO Molecular Functions	GO:0005179	hormone activity	-5.66708	-3.591	8/121	8.85111e+31	CCK,CHGB,CORT,NPY,TRH,VGF,VIP,GAL
15_Member	Reactome Gene Sets	R-HSA-373076	Class A/1 (Rhodopsin-like receptors)	-5.4776	-3.424	12/327	3.51885e+48	APP,CCK,CHRM2,CORT,NPY,PSAP,CX3CL1,TAC1,TRH,PLPPR4,GAL,PLPPR5
15_Member	Reactome Gene Sets	R-HSA-375276	Peptide ligand-binding receptors	-5.07487	-3.076	9/192	3.51885e+34	APP,CCK,CORT,NPY,PSAP,CX3CL1,TAC1,TRH,GAL
15_Member	GO Molecular Functions	GO:0001664	G-protein coupled receptor binding	-4.78227	-2.835	10/263	3.33478e+38	APLP1,ATP1A3,ATP2A2,CORT,NPY,PSAP,CX3CL1,TAC1,GAL,GPRC5B
15_Member	GO Molecular Functions	GO:0048018	receptor ligand activity	-4.7187	-2.779	13/455	8.85111e+53	CCK,CHGB,CORT,GAS6,NPY,PTN,CX3CL1,TRH,VGF,VIP,SCG2,GAL,C1QTNF4
15_Member	GO Molecular Functions	GO:0030545	receptor regulator activity	-4.47756	-2.577	13/480	8.85111e+53	CCK,CHGB,CORT,GAS6,NPY,PTN,CX3CL1,TRH,VGF,VIP,SCG2,GAL,C1QTNF4
15_Member	Reactome Gene Sets	R-HSA-418594	G alpha (i) signalling events	-3.30427	-1.618	10/398	3.48351e+39	APOE,APP,CHRM2,CORT,GRM4,NPY,PSAP,CX3CL1,GAL,GNG13
16_Summary	GO Molecular Functions	GO:0022853	active ion transmembrane transporter activity	-8.90598	-6.373	11/125	4.76478e+116	ATP1A1,ATP1A3,ATP1B1,ATP2A2,ATP2B2,ATP6V0B,ATP6AP1,SLC6A1,SLC4A10,SLC12A5,SLC32A1,CAMK2A,CLCN3,RYR2,TTYH1,KCNJ3,KCNJ4,SLC6A17,TAC1,SCN2A,CACNA2D1,KCNA4,HSPA5,HSP90B1,CST3,FTH1,CACNA1C,ITGAV,CLU,CNTN1
16_Member	GO Molecular Functions	GO:0022853	active ion transmembrane transporter activity	-8.90598	-6.373	11/125	4.76478e+40	ATP1A1,ATP1A3,ATP1B1,ATP2A2,ATP2B2,ATP6V0B,ATP6AP1,SLC6A1,SLC4A10,SLC12A5,SLC32A1
16_Member	Reactome Gene Sets	R-HSA-983712	Ion channel transport	-7.09944	-4.81	11/186	4.76478e+36	ATP1A1,ATP1A3,ATP1B1,ATP2A2,ATP2B2,ATP6V0B,ATP6AP1,CAMK2A,CLCN3,RYR2,TTYH1
16_Member	Reactome Gene Sets	R-HSA-5578775	Ion homeostasis	-6.91476	-4.645	20637	4.76478e+21	ATP1A1,ATP1A3,ATP1B1,ATP2A2,ATP2B2,CAMK2A,RYR2
16_Member	GO Molecular Functions	GO:0019829	cation-transporting ATPase activity	-6.41398	-4.208	24289	4.76478e+20	ATP1A1,ATP1A3,ATP1B1,ATP2A2,ATP2B2,ATP6V0B,ATP6AP1
16_Member	GO Molecular Functions	GO:0042625	ATPase coupled ion transmembrane transporter activity	-6.36859	-4.168	24654	4.76478e+20	ATP1A1,ATP1A3,ATP1B1,ATP2A2,ATP2B2,ATP6V0B,ATP6AP1
16_Member	GO Biological Processes	GO:0010107	potassium ion import	-5.87536	-3.767	43248	4.76478e+16	ATP1A1,ATP1A3,ATP1B1,KCNJ3,KCNJ4
16_Member	GO Molecular Functions	GO:0022804	active transmembrane transporter activity	-5.70925	-3.627	13/368	4.76478e+50	ATP1A1,ATP1A3,ATP1B1,ATP2A2,ATP2B2,ATP6V0B,ATP6AP1,CLCN3,SLC6A1,SLC4A10,SLC12A5,SLC32A1,SLC6A17
16_Member	Reactome Gene Sets	R-HSA-936837	Ion transport by P-type ATPases	-5.54992	-3.486	20972	4.76478e+17	ATP1A1,ATP1A3,ATP1B1,ATP2A2,ATP2B2,CAMK2A
16_Member	GO Biological Processes	GO:0090662	ATP hydrolysis coupled transmembrane transport	-5.43803	-3.392	12540	476478481533537	ATP1A1,ATP1A3,ATP1B1,ATP6V0B,ATP6AP1
16_Member	GO Molecular Functions	GO:0015662	ATPase activity, coupled to transmembrane movement of ions, phosphorylative mechanism	-5.19158	-3.168	14001	476478481488491	ATP1A1,ATP1A3,ATP1B1,ATP2A2,ATP2B2
16_Member	GO Biological Processes	GO:0055067	monovalent inorganic cation homeostasis	-5.06039	-3.064	8/146	4.76478e+27	ATP1A1,ATP1A3,ATP1B1,ATP6V0B,ATP6AP1,CLCN3,TAC1,SLC4A10
16_Member	GO Biological Processes	GO:1903779	regulation of cardiac conduction	-4.85054	-2.89	27546	4.76478e+18	ATP1A1,ATP1A3,ATP1B1,ATP2A2,ATP2B2,RYR2
16_Member	GO Molecular Functions	GO:0015081	sodium ion transmembrane transporter activity	-4.83	-2.873	8/157	4.76478e+33	ATP1A1,ATP1A3,ATP1B1,SCN2A,SLC6A1,SLC4A10,SLC32A1,SLC6A17
16_Member	GO Molecular Functions	GO:0042626	ATPase activity, coupled to transmembrane movement of substances	-4.78759	-2.835	7/115	4.76478e+20	ATP1A1,ATP1A3,ATP1B1,ATP2A2,ATP2B2,ATP6V0B,ATP6AP1
16_Member	GO Biological Processes	GO:0036376	sodium ion export across plasma membrane	-4.74155	-2.798	43167	476478481	ATP1A1,ATP1A3,ATP1B1
16_Member	GO Molecular Functions	GO:0015399	primary active transmembrane transporter activity	-4.59796	-2.673	7/123	4.76478e+20	ATP1A1,ATP1A3,ATP1B1,ATP2A2,ATP2B2,ATP6V0B,ATP6AP1
16_Member	GO Molecular Functions	GO:0015405	P-P-bond-hydrolysis-driven transmembrane transporter activity	-4.59796	-2.673	7/123	4.76478e+20	ATP1A1,ATP1A3,ATP1B1,ATP2A2,ATP2B2,ATP6V0B,ATP6AP1
16_Member	GO Biological Processes	GO:0030007	cellular potassium ion homeostasis	-4.56769	-2.651	43168	476478481	ATP1A1,ATP1A3,ATP1B1
16_Member	GO Biological Processes	GO:1990573	potassium ion import across plasma membrane	-4.56769	-2.651	43168	4764813760	ATP1A1,ATP1B1,KCNJ3
16_Member	GO Molecular Functions	GO:0043492	ATPase activity, coupled to movement of substances	-4.46472	-2.569	7/129	4.76478e+20	ATP1A1,ATP1A3,ATP1B1,ATP2A2,ATP2B2,ATP6V0B,ATP6AP1
16_Member	GO Molecular Functions	GO:0005391	sodium:potassium-exchanging ATPase activity	-4.41502	-2.536	43169	476478481	ATP1A1,ATP1A3,ATP1B1
16_Member	GO Biological Processes	GO:0071436	sodium ion export	-4.41502	-2.536	43169	476478481	ATP1A1,ATP1A3,ATP1B1
16_Member	GO Biological Processes	GO:0086011	membrane repolarization during action potential	-4.32702	-2.46	43219	4764817813760	ATP1A1,ATP1B1,CACNA2D1,KCNJ3
16_Member	GO Molecular Functions	GO:0008556	potassium-transporting ATPase activity	-4.27894	-2.418	43170	476478481	ATP1A1,ATP1A3,ATP1B1
16_Member	KEGG Pathway	hsa04972	Pancreatic secretion	-4.23962	-2.386	35217	4.76478e+18	ATP1A1,ATP1A3,ATP1B1,ATP2A2,ATP2B2,RYR2
16_Member	KEGG Pathway	ko04972	Pancreatic secretion	-4.23962	-2.386	35217	4.76478e+18	ATP1A1,ATP1A3,ATP1B1,ATP2A2,ATP2B2,RYR2
16_Member	GO Biological Processes	GO:0006883	cellular sodium ion homeostasis	-4.04451	-2.219	43172	476478481	ATP1A1,ATP1A3,ATP1B1
16_Member	GO Biological Processes	GO:0010248	establishment or maintenance of transmembrane electrochemical gradient	-4.04451	-2.219	43172	476478481	ATP1A1,ATP1A3,ATP1B1
16_Member	GO Biological Processes	GO:0030004	cellular monovalent inorganic cation homeostasis	-3.91068	-2.097	6/110	4.76478e+20	ATP1A1,ATP1A3,ATP1B1,ATP6V0B,CLCN3,SLC4A10
16_Member	GO Molecular Functions	GO:0030955	potassium ion binding	-3.84732	-2.045	43174	4764813739	ATP1A1,ATP1B1,KCNA4
16_Member	GO Biological Processes	GO:0099622	cardiac muscle cell membrane repolarization	-3.81109	-2.017	14336	4764817813760	ATP1A1,ATP1B1,CACNA2D1,KCNJ3
16_Member	KEGG Pathway	hsa04918	Thyroid hormone synthesis	-3.77279	-1.985	27150	4.76478e+16	ATP1A1,ATP1A3,ATP1B1,HSPA5,HSP90B1
16_Member	KEGG Pathway	ko04918	Thyroid hormone synthesis	-3.77279	-1.985	27150	4.76478e+16	ATP1A1,ATP1A3,ATP1B1,HSPA5,HSP90B1
16_Member	GO Biological Processes	GO:0055075	potassium ion homeostasis	-3.75937	-1.979	43175	476478481	ATP1A1,ATP1A3,ATP1B1
16_Member	GO Biological Processes	GO:0140115	export across plasma membrane	-3.75937	-1.979	43175	476478481	ATP1A1,ATP1A3,ATP1B1
16_Member	GO Biological Processes	GO:0055078	sodium ion homeostasis	-3.68433	-1.912	15432	4764784816863	ATP1A1,ATP1A3,ATP1B1,TAC1
16_Member	GO Biological Processes	GO:0055119	relaxation of cardiac muscle	-3.67727	-1.906	43176	476481488	ATP1A1,ATP1B1,ATP2A2
16_Member	GO Biological Processes	GO:0098659	inorganic cation import across plasma membrane	-3.52999	-1.794	16893	4764817813760	ATP1A1,ATP1B1,CACNA2D1,KCNJ3
16_Member	GO Biological Processes	GO:0099587	inorganic ion import across plasma membrane	-3.52999	-1.794	16893	4764817813760	ATP1A1,ATP1B1,CACNA2D1,KCNJ3
16_Member	GO Biological Processes	GO:0086009	membrane repolarization	-3.49371	-1.766	17258	4764817813760	ATP1A1,ATP1B1,CACNA2D1,KCNJ3
16_Member	GO Molecular Functions	GO:0031420	alkali metal ion binding	-3.45954	-1.739	43179	4764813739	ATP1A1,ATP1B1,KCNA4
16_Member	KEGG Pathway	hsa04970	Salivary secretion	-3.37569	-1.677	32994	4764784814911470	ATP1A1,ATP1A3,ATP1B1,ATP2B2,CST3
16_Member	KEGG Pathway	ko04970	Salivary secretion	-3.37569	-1.677	32994	4764784814911470	ATP1A1,ATP1A3,ATP1B1,ATP2B2,CST3
16_Member	KEGG Pathway	hsa04978	Mineral absorption	-3.35664	-1.663	18719	4764784812495	ATP1A1,ATP1A3,ATP1B1,FTH1
16_Member	KEGG Pathway	ko04978	Mineral absorption	-3.35664	-1.663	18719	4764784812495	ATP1A1,ATP1A3,ATP1B1,FTH1
16_Member	KEGG Pathway	hsa04964	Proximal tubule bicarbonate reclamation	-3.27489	-1.592	43182	476478481	ATP1A1,ATP1A3,ATP1B1
16_Member	KEGG Pathway	ko04964	Proximal tubule bicarbonate reclamation	-3.27489	-1.592	43182	476478481	ATP1A1,ATP1A3,ATP1B1
16_Member	GO Biological Processes	GO:0045822	negative regulation of heart contraction	-3.11479	-1.456	43185	4764886863	ATP1A1,ATP2A2,TAC1
16_Member	GO Biological Processes	GO:0086013	membrane repolarization during cardiac muscle cell action potential	-3.11479	-1.456	43185	4764813760	ATP1A1,ATP1B1,KCNJ3
16_Member	GO Biological Processes	GO:0098739	import across plasma membrane	-3.0874	-1.433	22007	4764817813760	ATP1A1,ATP1B1,CACNA2D1,KCNJ3
16_Member	KEGG Pathway	hsa04022	cGMP-PKG signaling pathway	-2.99718	-1.354	6/163	4.76478e+17	ATP1A1,ATP1A3,ATP1B1,ATP2A2,ATP2B2,CACNA1C
16_Member	KEGG Pathway	ko04022	cGMP-PKG signaling pathway	-2.99718	-1.354	6/163	4.76478e+17	ATP1A1,ATP1A3,ATP1B1,ATP2A2,ATP2B2,CACNA1C
16_Member	KEGG Pathway	hsa04919	Thyroid hormone signaling pathway	-2.87632	-1.246	5/116	4764784814883680	ATP1A1,ATP1A3,ATP1B1,ATP2A2,ITGAV
16_Member	GO Biological Processes	GO:0090075	relaxation of muscle	-2.84757	-1.222	11749	476481488	ATP1A1,ATP1B1,ATP2A2
16_Member	GO Biological Processes	GO:1903523	negative regulation of blood circulation	-2.77048	-1.159	12479	4764886863	ATP1A1,ATP2A2,TAC1
16_Member	KEGG Pathway	hsa04971	Gastric acid secretion	-2.72581	-1.12	27485	476478481815	ATP1A1,ATP1A3,ATP1B1,CAMK2A
16_Member	KEGG Pathway	ko04971	Gastric acid secretion	-2.72581	-1.12	27485	476478481815	ATP1A1,ATP1A3,ATP1B1,CAMK2A
16_Member	KEGG Pathway	hsa04960	Aldosterone-regulated sodium reabsorption	-2.66369	-1.074	13575	476478481	ATP1A1,ATP1A3,ATP1B1
16_Member	KEGG Pathway	ko04960	Aldosterone-regulated sodium reabsorption	-2.66369	-1.074	13575	476478481	ATP1A1,ATP1A3,ATP1B1
16_Member	KEGG Pathway	hsa04973	Carbohydrate digestion and absorption	-2.44754	-0.894	16132	476478481	ATP1A1,ATP1A3,ATP1B1
16_Member	KEGG Pathway	ko04973	Carbohydrate digestion and absorption	-2.44754	-0.894	16132	476478481	ATP1A1,ATP1A3,ATP1B1
16_Member	GO Biological Processes	GO:0035725	sodium ion transmembrane transport	-2.42856	-0.878	5/147	4.76478e+17	ATP1A1,ATP1A3,ATP1B1,SCN2A,SLC4A10
16_Member	GO Molecular Functions	GO:0016887	ATPase activity	-2.38127	-0.837	9/446	4.76478e+28	ATP1A1,ATP1A3,ATP1B1,ATP2A2,ATP2B2,ATP6V0B,ATP6AP1,CLU,HSPA5
16_Member	KEGG Pathway	hsa04961	Endocrine and other factor-regulated calcium reabsorption	-2.36625	-0.825	17227	476478481	ATP1A1,ATP1A3,ATP1B1
16_Member	KEGG Pathway	ko04961	Endocrine and other factor-regulated calcium reabsorption	-2.36625	-0.825	17227	476478481	ATP1A1,ATP1A3,ATP1B1
16_Member	GO Biological Processes	GO:0006814	sodium ion transport	-2.32638	-0.793	6/222	4.76478e+21	ATP1A1,ATP1A3,ATP1B1,CNTN1,SCN2A,SLC4A10
17_Summary	GO Biological Processes	GO:0043270	positive regulation of ion transport	-8.82207	-6.301	14/240	3.48482e+81	APOE,ATP1B1,CACNA2D1,CAMK2A,CCK,CNTN1,GRIN1,RELN,RYR2,SLC6A1,SYT4,THY1,TRH,GAL,APP,CACNA1C,CRHBP,CRHR1,DPP6,DPP10,ATP1A1,GRM5
17_Member	GO Biological Processes	GO:0043270	positive regulation of ion transport	-8.82207	-6.301	14/240	3.48482e+51	APOE,ATP1B1,CACNA2D1,CAMK2A,CCK,CNTN1,GRIN1,RELN,RYR2,SLC6A1,SYT4,THY1,TRH,GAL
17_Member	GO Biological Processes	GO:1904062	regulation of cation transmembrane transport	-6.05062	-3.91	12/288	3.51482e+45	APP,ATP1B1,CACNA1C,CACNA2D1,CRHBP,CRHR1,DPP6,RELN,RYR2,THY1,GAL,DPP10
17_Member	GO Biological Processes	GO:0010959	regulation of metal ion transport	-5.86849	-3.762	13/356	4.76482e+48	ATP1A1,ATP1B1,CACNA1C,CACNA2D1,CAMK2A,CNTN1,CRHR1,DPP6,GRIN1,RYR2,THY1,GAL,DPP10
17_Member	GO Biological Processes	GO:0032412	regulation of ion transmembrane transporter activity	-4.55766	-2.646	9/223	3.51482e+33	APP,ATP1B1,CACNA2D1,CRHBP,CRHR1,GRM5,RELN,RYR2,GAL
17_Member	GO Biological Processes	GO:0022898	regulation of transmembrane transporter activity	-4.46737	-2.571	9/229	3.51482e+33	APP,ATP1B1,CACNA2D1,CRHBP,CRHR1,GRM5,RELN,RYR2,GAL
17_Member	GO Biological Processes	GO:0032409	regulation of transporter activity	-4.25349	-2.396	9/244	3.51482e+33	APP,ATP1B1,CACNA2D1,CRHBP,CRHR1,GRM5,RELN,RYR2,GAL
17_Member	GO Biological Processes	GO:0051928	positive regulation of calcium ion transport	-3.95466	-2.133	6/108	4.81782e+20	ATP1B1,CACNA2D1,CAMK2A,GRIN1,RYR2,THY1
17_Member	GO Biological Processes	GO:0051924	regulation of calcium ion transport	-3.70239	-1.927	8/227	4.81776e+27	ATP1B1,CACNA1C,CACNA2D1,CAMK2A,CRHR1,GRIN1,RYR2,THY1
17_Member	GO Biological Processes	GO:1904064	positive regulation of cation transmembrane transport	-3.62629	-1.861	6/124	4.81782e+22	ATP1B1,CACNA2D1,RELN,RYR2,THY1,GAL
17_Member	GO Biological Processes	GO:0032414	positive regulation of ion transmembrane transporter activity	-3.49064	-1.764	31168	4.81782e+18	ATP1B1,CACNA2D1,RELN,RYR2,GAL
17_Member	GO Biological Processes	GO:0034767	positive regulation of ion transmembrane transport	-3.46233	-1.739	6/133	4.81782e+22	ATP1B1,CACNA2D1,RELN,RYR2,THY1,GAL
17_Member	GO Biological Processes	GO:0034764	positive regulation of transmembrane transport	-3.37671	-1.677	6/138	4.81782e+22	ATP1B1,CACNA2D1,RELN,RYR2,THY1,GAL
17_Member	GO Biological Processes	GO:1903169	regulation of calcium ion transmembrane transport	-3.29464	-1.609	6/143	4.81776e+20	ATP1B1,CACNA1C,CACNA2D1,CRHR1,RYR2,THY1
17_Member	GO Biological Processes	GO:0032411	positive regulation of transporter activity	-3.26777	-1.587	34820	4.81782e+18	ATP1B1,CACNA2D1,RELN,RYR2,GAL
17_Member	GO Biological Processes	GO:2001257	regulation of cation channel activity	-3.15506	-1.486	6/152	3.51781e+22	APP,CACNA2D1,CRHBP,CRHR1,RELN,GAL
17_Member	GO Biological Processes	GO:1904427	positive regulation of calcium ion transmembrane transport	-2.95657	-1.318	23833	48178162627070	ATP1B1,CACNA2D1,RYR2,THY1
17_Member	GO Biological Processes	GO:1901021	positive regulation of calcium ion transmembrane transporter activity	-2.80839	-1.189	12114	4817816262	ATP1B1,CACNA2D1,RYR2
17_Member	GO Biological Processes	GO:1901019	regulation of calcium ion transmembrane transporter activity	-2.47312	-0.914	32234	48178113946262	ATP1B1,CACNA2D1,CRHR1,RYR2
17_Member	GO Biological Processes	GO:2001259	positive regulation of cation channel activity	-2.13187	-0.626	20880	781564951083	CACNA2D1,RELN,GAL
18_Summary	GO Biological Processes	GO:0006897	endocytosis	-8.05705	-5.638	22/734	4.33333e+143	ACHE,APLP1,APOE,APP,ADGRB1,CALR,CD81,CLU,GAS6,HBA1,HBB,ITGAV,SORL1,SYP,SYT1,SYT4,SYT5,HSP90B1,PRSS12,SYT7,SYT11,CALY,ITM2B,ITM2C,ATP2A2,ATP6AP1,KCNB1,RELN,GABRB3,GRIN1,GRIN2B,GRM4,HSPA5,SCN2A,CCK,CST3,GRIN2A,VIP
18_Member	GO Biological Processes	GO:0006897	endocytosis	-8.05705	-5.638	22/734	4.33333e+81	ACHE,APLP1,APOE,APP,ADGRB1,CALR,CD81,CLU,GAS6,HBA1,HBB,ITGAV,SORL1,SYP,SYT1,SYT4,SYT5,HSP90B1,PRSS12,SYT7,SYT11,CALY
18_Member	GO Biological Processes	GO:0042982	amyloid precursor protein metabolic process	-7.73899	-5.364	15888	4.33484e+24	ACHE,APOE,APP,CLU,SORL1,ITM2B,ITM2C
18_Member	GO Biological Processes	GO:0060627	regulation of vesicle-mediated transport	-6.50456	-4.29	16/486	3.48351e+60	APOE,APP,ATP2A2,ATP6AP1,CALR,CLU,GAS6,ITGAV,KCNB1,SORL1,SYT1,SYT4,SYT5,SYT7,SYT11,CALY
18_Member	GO Molecular Functions	GO:0070325	lipoprotein particle receptor binding	-6.04485	-3.909	43246	3.48119e+18	APOE,CLU,RELN,SYT1,HSP90B1
18_Member	GO Biological Processes	GO:1905908	positive regulation of amyloid fibril formation	-5.87875	-3.768	43163	3483511191	APOE,APP,CLU
18_Member	GO Biological Processes	GO:0006898	receptor-mediated endocytosis	-5.464	-3.413	12/328	4.33484e+42	ACHE,APOE,APP,CALR,CD81,CLU,HBA1,HBB,SORL1,HSP90B1,PRSS12,SYT11
18_Member	GO Biological Processes	GO:1902003	regulation of amyloid-beta formation	-5.41197	-3.374	43206	34835111916653	APOE,APP,CLU,SORL1
18_Member	GO Biological Processes	GO:0030100	regulation of endocytosis	-5.375	-3.338	10/225	3.48352e+38	APOE,APP,CALR,CLU,GAS6,ITGAV,SYT4,SYT7,SYT11,CALY
18_Member	GO Biological Processes	GO:0034205	amyloid-beta formation	-4.99619	-3.008	43210	34835111916653	APOE,APP,CLU,SORL1
18_Member	GO Molecular Functions	GO:0050750	low-density lipoprotein particle receptor binding	-4.90678	-2.93	43211	348119168577184	APOE,CLU,SYT1,HSP90B1
18_Member	GO Biological Processes	GO:1902991	regulation of amyloid precursor protein catabolic process	-4.90678	-2.93	43211	34835111916653	APOE,APP,CLU,SORL1
18_Member	GO Biological Processes	GO:0070997	neuron death	-4.87484	-2.907	11/314	3.48351e+41	APOE,APP,CLU,GABRB3,GRIN1,GRIN2B,GRM4,HSPA5,KCNB1,SCN2A,SORL1
18_Member	GO Biological Processes	GO:1902430	negative regulation of amyloid-beta formation	-4.74155	-2.798	43167	34811916653	APOE,CLU,SORL1
18_Member	GO Biological Processes	GO:1905906	regulation of amyloid fibril formation	-4.74155	-2.798	43167	3483511191	APOE,APP,CLU
18_Member	GO Biological Processes	GO:1902992	negative regulation of amyloid precursor protein catabolic process	-4.41502	-2.536	43169	34811916653	APOE,CLU,SORL1
18_Member	GO Biological Processes	GO:0042987	amyloid precursor protein catabolic process	-4.32702	-2.46	43219	34835111916653	APOE,APP,CLU,SORL1
18_Member	GO Biological Processes	GO:0050435	amyloid-beta metabolic process	-4.15394	-2.31	11780	34835111916653	APOE,APP,CLU,SORL1
18_Member	GO Biological Processes	GO:1990000	amyloid fibril formation	-3.84732	-2.045	43174	3483511191	APOE,APP,CLU
18_Member	GO Biological Processes	GO:0051402	neuron apoptotic process	-3.80874	-2.015	8/219	3.48351e+29	APOE,APP,GABRB3,GRIN1,GRM4,HSPA5,KCNB1,SCN2A
18_Member	GO Biological Processes	GO:0032459	regulation of protein oligomerization	-3.76768	-1.982	14702	34888511916653	APOE,CCK,CLU,SORL1
18_Member	GO Biological Processes	GO:0045807	positive regulation of endocytosis	-3.60741	-1.848	6/125	3.48811e+22	APOE,CALR,CLU,GAS6,ITGAV,CALY
18_Member	GO Biological Processes	GO:1901214	regulation of neuron death	-3.10733	-1.45	8/279	3.48119e+30	APOE,CLU,GABRB3,GRIN1,GRIN2B,GRM4,KCNB1,SORL1
18_Member	GO Biological Processes	GO:0061462	protein localization to lysosome	-2.88811	-1.255	43190	97511916653	CD81,CLU,SORL1
18_Member	GO Biological Processes	GO:0072665	protein localization to vacuole	-2.36625	-0.825	17227	97511916653	CD81,CLU,SORL1
18_Member	GO Biological Processes	GO:0042176	regulation of protein catabolic process	-2.15343	-0.645	8/399	3.48576e+28	APOE,ADGRB1,CD81,CLU,CST3,GRIN2A,SORL1,VIP
19_Summary	GO Biological Processes	GO:0045055	regulated exocytosis	-7.87853	-5.491	22/751	2.30334e+88	ALDOC,APLP2,APP,ATP2A2,CLU,CRHBP,CST3,FTH1,GAA,GAS6,HBB,ITGAV,KCNB1,PSAP,SYT1,SYT4,SYT5,SYT7,ATP6AP2,PGRMC1,SYT11,SIRPA
19_Member	GO Biological Processes	GO:0045055	regulated exocytosis	-7.87853	-5.491	22/751	2.30334e+88	ALDOC,APLP2,APP,ATP2A2,CLU,CRHBP,CST3,FTH1,GAA,GAS6,HBB,ITGAV,KCNB1,PSAP,SYT1,SYT4,SYT5,SYT7,ATP6AP2,PGRMC1,SYT11,SIRPA
19_Member	GO Biological Processes	GO:0002274	myeloid leukocyte activation	-2.81792	-1.194	12/627	2.30351e+49	ALDOC,APP,CLU,CST3,FTH1,GAA,HBB,ITGAV,PSAP,ATP6AP2,PGRMC1,SIRPA
19_Member	Reactome Gene Sets	R-HSA-6798695	Neutrophil degranulation	-2.69879	-1.1	10/479	2.30147e+42	ALDOC,CST3,FTH1,GAA,HBB,ITGAV,PSAP,ATP6AP2,PGRMC1,SIRPA
19_Member	GO Biological Processes	GO:0043312	neutrophil degranulation	-2.65309	-1.064	10/486	2.30147e+42	ALDOC,CST3,FTH1,GAA,HBB,ITGAV,PSAP,ATP6AP2,PGRMC1,SIRPA
19_Member	GO Biological Processes	GO:0002283	neutrophil activation involved in immune response	-2.63378	-1.047	10/489	2.30147e+42	ALDOC,CST3,FTH1,GAA,HBB,ITGAV,PSAP,ATP6AP2,PGRMC1,SIRPA
19_Member	GO Biological Processes	GO:0042119	neutrophil activation	-2.57061	-0.995	10/499	2.30147e+42	ALDOC,CST3,FTH1,GAA,HBB,ITGAV,PSAP,ATP6AP2,PGRMC1,SIRPA
19_Member	GO Biological Processes	GO:0002446	neutrophil mediated immunity	-2.55819	-0.985	10/501	2.30147e+42	ALDOC,CST3,FTH1,GAA,HBB,ITGAV,PSAP,ATP6AP2,PGRMC1,SIRPA
19_Member	GO Biological Processes	GO:0036230	granulocyte activation	-2.53969	-0.969	10/504	2.30147e+42	ALDOC,CST3,FTH1,GAA,HBB,ITGAV,PSAP,ATP6AP2,PGRMC1,SIRPA
19_Member	GO Biological Processes	GO:0043299	leukocyte degranulation	-2.36297	-0.823	10/534	2.30147e+42	ALDOC,CST3,FTH1,GAA,HBB,ITGAV,PSAP,ATP6AP2,PGRMC1,SIRPA
19_Member	GO Biological Processes	GO:0002275	myeloid cell activation involved in immune response	-2.32379	-0.791	10/541	2.30147e+42	ALDOC,CST3,FTH1,GAA,HBB,ITGAV,PSAP,ATP6AP2,PGRMC1,SIRPA
19_Member	GO Biological Processes	GO:0002444	myeloid leukocyte mediated immunity	-2.29079	-0.765	10/547	2.30147e+42	ALDOC,CST3,FTH1,GAA,HBB,ITGAV,PSAP,ATP6AP2,PGRMC1,SIRPA
19_Member	GO Biological Processes	GO:0002263	cell activation involved in immune response	-2.03881	-0.547	11/690	2.30351e+45	ALDOC,APP,CST3,FTH1,GAA,HBB,ITGAV,PSAP,ATP6AP2,PGRMC1,SIRPA
20_Summary	GO Molecular Functions	GO:0005509	calcium ion binding	-7.7653	-5.382	21/695	4.88778e+85	ATP2A2,CACNA1E,CALR,GAS6,GRIN1,HSPA5,PAM,RYR2,S100A5,S100B,SYT1,SYT4,SYT5,HSP90B1,SPARCL1,SYT7,CLSTN1,SYT11,FAM20C,TTYH1,PCDH10
20_Member	GO Molecular Functions	GO:0005509	calcium ion binding	-7.7653	-5.382	21/695	4.88778e+85	ATP2A2,CACNA1E,CALR,GAS6,GRIN1,HSPA5,PAM,RYR2,S100A5,S100B,SYT1,SYT4,SYT5,HSP90B1,SPARCL1,SYT7,CLSTN1,SYT11,FAM20C,TTYH1,PCDH10

## Sheet: clust_3_GO
GroupID	Category	Term	Description	LogP	Log(q-value)	InTerm_InList	Genes	Symbols
1_Summary	GO Biological Processes	GO:0099536	synaptic signaling	-7.97934	-3.88397	15/614	18,41,1268,3355,4842,5270,6014,10242,22871,23349,27253,30819,56853,66000,594855,1950,6382,51473	ABAT,ASIC1,CNR1,HTR1F,NOS1,SERPINE2,RIT2,KCNMB2,NLGN1,PHF24,PCDH17,KCNIP2,CELF4,TMEM108,CPLX3,EGF,SDC1,DCDC2
1_Member	GO Biological Processes	GO:0099536	synaptic signaling	-7.97934	-3.88397	15/614	18,41,1268,3355,4842,5270,6014,10242,22871,23349,27253,30819,56853,66000,594855	ABAT,ASIC1,CNR1,HTR1F,NOS1,SERPINE2,RIT2,KCNMB2,NLGN1,PHF24,PCDH17,KCNIP2,CELF4,TMEM108,CPLX3
1_Member	GO Biological Processes	GO:0099537	trans-synaptic signaling	-7.97934	-3.88397	15/614	18,41,1268,3355,4842,5270,6014,10242,22871,23349,27253,30819,56853,66000,594855	ABAT,ASIC1,CNR1,HTR1F,NOS1,SERPINE2,RIT2,KCNMB2,NLGN1,PHF24,PCDH17,KCNIP2,CELF4,TMEM108,CPLX3
1_Member	GO Biological Processes	GO:0007268	chemical synaptic transmission	-7.11198	-3.31765	14/612	18,41,1268,3355,5270,6014,10242,22871,23349,27253,30819,56853,66000,594855	ABAT,ASIC1,CNR1,HTR1F,SERPINE2,RIT2,KCNMB2,NLGN1,PHF24,PCDH17,KCNIP2,CELF4,TMEM108,CPLX3
1_Member	GO Biological Processes	GO:0098916	anterograde trans-synaptic signaling	-7.11198	-3.31765	14/612	18,41,1268,3355,5270,6014,10242,22871,23349,27253,30819,56853,66000,594855	ABAT,ASIC1,CNR1,HTR1F,SERPINE2,RIT2,KCNMB2,NLGN1,PHF24,PCDH17,KCNIP2,CELF4,TMEM108,CPLX3
1_Member	GO Biological Processes	GO:0050804	modulation of chemical synaptic transmission	-6.64581	-3.02757	10/301	18,41,1268,5270,22871,23349,27253,56853,66000,594855	ABAT,ASIC1,CNR1,SERPINE2,NLGN1,PHF24,PCDH17,CELF4,TMEM108,CPLX3
1_Member	GO Biological Processes	GO:0099177	regulation of trans-synaptic signaling	-6.64581	-3.02757	10/301	18,41,1268,5270,22871,23349,27253,56853,66000,594855	ABAT,ASIC1,CNR1,SERPINE2,NLGN1,PHF24,PCDH17,CELF4,TMEM108,CPLX3
1_Member	GO Biological Processes	GO:0042391	regulation of membrane potential	-3.79807	-0.702709	8/405	18,41,1268,10242,22871,30819,56853,66000	ABAT,ASIC1,CNR1,KCNMB2,NLGN1,KCNIP2,CELF4,TMEM108
1_Member	GO Biological Processes	GO:0098815	modulation of excitatory postsynaptic potential	-3.45561	-0.44314	3/36	22871,56853,66000	NLGN1,CELF4,TMEM108
1_Member	GO Biological Processes	GO:0099565	chemical synaptic transmission, postsynaptic	-3.0463	-0.240969	4/112	18,22871,56853,66000	ABAT,NLGN1,CELF4,TMEM108
1_Member	GO Biological Processes	GO:0060078	regulation of postsynaptic membrane potential	-2.96196	-0.188816	4/118	18,22871,56853,66000	ABAT,NLGN1,CELF4,TMEM108
1_Member	GO Biological Processes	GO:1905114	cell surface receptor signaling pathway involved in cell-cell signaling	-2.10924	0	7/596	18,1950,6382,22871,51473,56853,66000	ABAT,EGF,SDC1,NLGN1,DCDC2,CELF4,TMEM108
1_Member	GO Biological Processes	GO:0060079	excitatory postsynaptic potential	-2.1072	0	3/106	22871,56853,66000	NLGN1,CELF4,TMEM108
2_Summary	GO Biological Processes	GO:0051962	positive regulation of nervous system development	-5.04378	-1.49249	10/454	1268,1950,3398,5270,5789,6014,22871,57699,84631,158038,4842,9745,8654	CNR1,EGF,ID2,SERPINE2,PTPRD,RIT2,NLGN1,CPNE5,SLITRK2,LINGO2,NOS1,ZNF536,PDE5A
2_Member	GO Biological Processes	GO:0051962	positive regulation of nervous system development	-5.04378	-1.49249	10/454	1268,1950,3398,5270,5789,6014,22871,57699,84631,158038	CNR1,EGF,ID2,SERPINE2,PTPRD,RIT2,NLGN1,CPNE5,SLITRK2,LINGO2
2_Member	GO Biological Processes	GO:0051960	regulation of nervous system development	-4.5093	-1.11291	12/760	1268,1950,3398,4842,5270,5789,6014,9745,22871,57699,84631,158038	CNR1,EGF,ID2,NOS1,SERPINE2,PTPRD,RIT2,ZNF536,NLGN1,CPNE5,SLITRK2,LINGO2
2_Member	GO Biological Processes	GO:0060284	regulation of cell development	-3.0541	-0.240969	10/794	1268,3398,4842,5270,5789,6014,8654,9745,22871,57699	CNR1,ID2,NOS1,SERPINE2,PTPRD,RIT2,PDE5A,ZNF536,NLGN1,CPNE5
2_Member	GO Biological Processes	GO:0050767	regulation of neurogenesis	-3.00388	-0.209551	9/666	1268,3398,4842,5270,5789,6014,9745,22871,57699	CNR1,ID2,NOS1,SERPINE2,PTPRD,RIT2,ZNF536,NLGN1,CPNE5
2_Member	GO Biological Processes	GO:0010720	positive regulation of cell development	-2.70554	0	7/463	1268,3398,5270,5789,6014,8654,57699	CNR1,ID2,SERPINE2,PTPRD,RIT2,PDE5A,CPNE5
2_Member	GO Biological Processes	GO:0050769	positive regulation of neurogenesis	-2.43028	0	6/388	1268,3398,5270,5789,6014,57699	CNR1,ID2,SERPINE2,PTPRD,RIT2,CPNE5
2_Member	GO Biological Processes	GO:0045664	regulation of neuron differentiation	-2.37194	0	7/532	1268,3398,5789,6014,9745,22871,57699	CNR1,ID2,PTPRD,RIT2,ZNF536,NLGN1,CPNE5
2_Member	GO Biological Processes	GO:0031346	positive regulation of cell projection organization	-2.1613	0	5/312	1268,5789,6014,22871,57699	CNR1,PTPRD,RIT2,NLGN1,CPNE5
2_Member	GO Biological Processes	GO:0010976	positive regulation of neuron projection development	-2.03065	0	4/215	1268,5789,6014,57699	CNR1,PTPRD,RIT2,CPNE5
3_Summary	GO Biological Processes	GO:0051588	regulation of neurotransmitter transport	-4.60967	-1.1628	5/90	18,41,4842,22871,594855,1268,3398,5270,8654,114757,1950,7447,8682,6001,3768,30819,6382	ABAT,ASIC1,NOS1,NLGN1,CPLX3,CNR1,ID2,SERPINE2,PDE5A,CYGB,EGF,VSNL1,PEA15,RGS10,KCNJ12,KCNIP2,SDC1
3_Member	GO Biological Processes	GO:0051588	regulation of neurotransmitter transport	-4.60967	-1.1628	5/90	18,41,4842,22871,594855	ABAT,ASIC1,NOS1,NLGN1,CPLX3
3_Member	GO Biological Processes	GO:0050866	negative regulation of cell activation	-4.31623	-1.02018	6/170	18,1268,3398,5270,8654,114757	ABAT,CNR1,ID2,SERPINE2,PDE5A,CYGB
3_Member	GO Biological Processes	GO:0007620	copulation	-4.30263	-1.02018	3/19	18,1268,5270	ABAT,CNR1,SERPINE2
3_Member	GO Biological Processes	GO:0051589	negative regulation of neurotransmitter transport	-4.23325	-1.01295	3/20	18,41,4842	ABAT,ASIC1,NOS1
3_Member	GO Biological Processes	GO:0007618	mating	-3.45561	-0.44314	3/36	18,1268,5270	ABAT,CNR1,SERPINE2
3_Member	GO Biological Processes	GO:0045776	negative regulation of blood pressure	-3.19686	-0.295908	3/44	18,1268,4842	ABAT,CNR1,NOS1
3_Member	GO Biological Processes	GO:0051051	negative regulation of transport	-3.18715	-0.295908	8/500	18,41,1268,1950,4842,5270,7447,8682	ABAT,ASIC1,CNR1,EGF,NOS1,SERPINE2,VSNL1,PEA15
3_Member	GO Biological Processes	GO:0046928	regulation of neurotransmitter secretion	-2.98403	-0.200426	3/52	41,22871,594855	ASIC1,NLGN1,CPLX3
3_Member	GO Biological Processes	GO:0060359	response to ammonium ion	-2.90832	-0.162777	4/122	18,1268,6001,8682	ABAT,CNR1,RGS10,PEA15
3_Member	GO Biological Processes	GO:0051048	negative regulation of secretion	-2.90596	-0.162777	5/209	18,41,1268,1950,7447	ABAT,ASIC1,CNR1,EGF,VSNL1
3_Member	GO Biological Processes	GO:0043271	negative regulation of ion transport	-2.67775	0	4/141	18,1268,4842,5270	ABAT,CNR1,NOS1,SERPINE2
3_Member	GO Biological Processes	GO:0043269	regulation of ion transport	-2.63866	0	8/610	18,1268,1950,3768,4842,5270,22871,30819	ABAT,CNR1,EGF,KCNJ12,NOS1,SERPINE2,NLGN1,KCNIP2
3_Member	GO Biological Processes	GO:0006836	neurotransmitter transport	-2.59648	0	5/246	18,41,4842,22871,594855	ABAT,ASIC1,NOS1,NLGN1,CPLX3
3_Member	GO Biological Processes	GO:0072347	response to anesthetic	-2.55968	0	3/73	18,1268,8682	ABAT,CNR1,PEA15
3_Member	GO Biological Processes	GO:0015844	monoamine transport	-2.54289	0	3/74	18,1268,4842	ABAT,CNR1,NOS1
3_Member	GO Biological Processes	GO:0008217	regulation of blood pressure	-2.35008	0	4/174	18,1268,3398,4842	ABAT,CNR1,ID2,NOS1
3_Member	GO Biological Processes	GO:1903531	negative regulation of secretion by cell	-2.26465	0	4/184	18,41,1268,7447	ABAT,ASIC1,CNR1,VSNL1
3_Member	GO Biological Processes	GO:0001505	regulation of neurotransmitter levels	-2.20783	0	5/304	18,41,4842,22871,594855	ABAT,ASIC1,NOS1,NLGN1,CPLX3
3_Member	GO Biological Processes	GO:0023061	signal release	-2.1966	0	6/434	18,41,1268,7447,22871,594855	ABAT,ASIC1,CNR1,VSNL1,NLGN1,CPLX3
3_Member	GO Biological Processes	GO:0015696	ammonium transport	-2.18881	0	3/99	18,1268,4842	ABAT,CNR1,NOS1
3_Member	GO Biological Processes	GO:0051046	regulation of secretion	-2.15408	0	8/735	18,41,1268,1950,6382,7447,22871,594855	ABAT,ASIC1,CNR1,EGF,SDC1,VSNL1,NLGN1,CPLX3
3_Member	GO Biological Processes	GO:0030073	insulin secretion	-2.12363	0	4/202	18,1268,7447,594855	ABAT,CNR1,VSNL1,CPLX3
3_Member	GO Biological Processes	GO:0043279	response to alkaloid	-2.09603	0	3/107	18,1268,8682	ABAT,CNR1,PEA15
4_Summary	GO Biological Processes	GO:0007416	synapse assembly	-4.60494	-1.1628	6/151	5789,22871,27253,84623,84631,158038,66000,25945,4692,57699,18,3768,10242	PTPRD,NLGN1,PCDH17,KIRREL3,SLITRK2,LINGO2,TMEM108,NECTIN3,NDN,CPNE5,ABAT,KCNJ12,KCNMB2
4_Member	GO Biological Processes	GO:0007416	synapse assembly	-4.60494	-1.1628	6/151	5789,22871,27253,84623,84631,158038	PTPRD,NLGN1,PCDH17,KIRREL3,SLITRK2,LINGO2
4_Member	GO Biological Processes	GO:0099054	presynapse assembly	-4.37606	-1.02106	3/18	5789,22871,27253	PTPRD,NLGN1,PCDH17
4_Member	GO Biological Processes	GO:0099172	presynapse organization	-4.23325	-1.01295	3/20	5789,22871,27253	PTPRD,NLGN1,PCDH17
4_Member	GO Biological Processes	GO:0051965	positive regulation of synapse assembly	-3.89837	-0.757248	4/67	5789,22871,84631,158038	PTPRD,NLGN1,SLITRK2,LINGO2
4_Member	GO Biological Processes	GO:0050808	synapse organization	-3.84616	-0.728519	7/297	5789,22871,27253,66000,84623,84631,158038	PTPRD,NLGN1,PCDH17,TMEM108,KIRREL3,SLITRK2,LINGO2
4_Member	GO Biological Processes	GO:0051963	regulation of synapse assembly	-3.44159	-0.44314	4/88	5789,22871,84631,158038	PTPRD,NLGN1,SLITRK2,LINGO2
4_Member	GO Biological Processes	GO:0007157	heterophilic cell-cell adhesion via plasma membrane cell adhesion molecules	-3.05946	-0.240969	3/49	5789,22871,25945	PTPRD,NLGN1,NECTIN3
4_Member	GO Biological Processes	GO:0048812	neuron projection morphogenesis	-2.68758	0	8/599	4692,5789,22871,57699,66000,84623,84631,158038	NDN,PTPRD,NLGN1,CPNE5,TMEM108,KIRREL3,SLITRK2,LINGO2
4_Member	GO Biological Processes	GO:0098742	cell-cell adhesion via plasma-membrane adhesion molecules	-2.63501	0	5/241	5789,22871,25945,27253,84623	PTPRD,NLGN1,NECTIN3,PCDH17,KIRREL3
4_Member	GO Biological Processes	GO:0120039	plasma membrane bounded cell projection morphogenesis	-2.62552	0	8/613	4692,5789,22871,57699,66000,84623,84631,158038	NDN,PTPRD,NLGN1,CPNE5,TMEM108,KIRREL3,SLITRK2,LINGO2
4_Member	GO Biological Processes	GO:0048858	cell projection morphogenesis	-2.6168	0	8/615	4692,5789,22871,57699,66000,84623,84631,158038	NDN,PTPRD,NLGN1,CPNE5,TMEM108,KIRREL3,SLITRK2,LINGO2
4_Member	Reactome Gene Sets	R-HSA-112316	Neuronal System	-2.53714	0	6/369	18,3768,5789,10242,22871,84631	ABAT,KCNJ12,PTPRD,KCNMB2,NLGN1,SLITRK2
4_Member	GO Biological Processes	GO:0032990	cell part morphogenesis	-2.53582	0	8/634	4692,5789,22871,57699,66000,84623,84631,158038	NDN,PTPRD,NLGN1,CPNE5,TMEM108,KIRREL3,SLITRK2,LINGO2
4_Member	GO Biological Processes	GO:0050807	regulation of synapse organization	-2.47966	0	4/160	5789,22871,84631,158038	PTPRD,NLGN1,SLITRK2,LINGO2
4_Member	GO Biological Processes	GO:0050803	regulation of synapse structure or activity	-2.43195	0	4/165	5789,22871,84631,158038	PTPRD,NLGN1,SLITRK2,LINGO2
4_Member	Reactome Gene Sets	R-HSA-6794362	Protein-protein interactions at synapses	-2.33091	0	3/88	5789,22871,84631	PTPRD,NLGN1,SLITRK2
5_Summary	GO Biological Processes	GO:0007610	behavior	-4.20242	-1.01015	10/570	18,41,1268,3398,5270,7545,8863,22871,27253,84623,1750,1950,66000	ABAT,ASIC1,CNR1,ID2,SERPINE2,ZIC1,PER3,NLGN1,PCDH17,KIRREL3,DLX6,EGF,TMEM108
5_Member	GO Biological Processes	GO:0007610	behavior	-4.20242	-1.01015	10/570	18,41,1268,3398,5270,7545,8863,22871,27253,84623	ABAT,ASIC1,CNR1,ID2,SERPINE2,ZIC1,PER3,NLGN1,PCDH17,KIRREL3
5_Member	GO Biological Processes	GO:0030534	adult behavior	-2.68899	0	4/140	18,3398,7545,27253	ABAT,ID2,ZIC1,PCDH17
5_Member	GO Biological Processes	GO:0060322	head development	-2.1886	0	8/725	18,1750,1950,3398,5270,7545,66000,84623	ABAT,DLX6,EGF,ID2,SERPINE2,ZIC1,TMEM108,KIRREL3
6_Summary	Reactome Gene Sets	R-HSA-392154	Nitric oxide stimulates guanylate cyclase	-3.98873	-0.822792	3/24	4842,8654,10242,18,3488,3768,11343,22871,30819,1268,3398	NOS1,PDE5A,KCNMB2,ABAT,IGFBP5,KCNJ12,MGLL,NLGN1,KCNIP2,CNR1,ID2
6_Member	Reactome Gene Sets	R-HSA-392154	Nitric oxide stimulates guanylate cyclase	-3.98873	-0.822792	3/24	4842,8654,10242	NOS1,PDE5A,KCNMB2
6_Member	GO Biological Processes	GO:0044057	regulation of system process	-3.69612	-0.621947	9/534	18,3488,3768,4842,8654,10242,11343,22871,30819	ABAT,IGFBP5,KCNJ12,NOS1,PDE5A,KCNMB2,MGLL,NLGN1,KCNIP2
6_Member	GO Biological Processes	GO:0008015	blood circulation	-3.08746	-0.240969	8/518	18,1268,3398,3768,4842,8654,10242,30819	ABAT,CNR1,ID2,KCNJ12,NOS1,PDE5A,KCNMB2,KCNIP2
6_Member	GO Biological Processes	GO:0003013	circulatory system process	-3.06053	-0.240969	8/523	18,1268,3398,3768,4842,8654,10242,30819	ABAT,CNR1,ID2,KCNJ12,NOS1,PDE5A,KCNMB2,KCNIP2
6_Member	Reactome Gene Sets	R-HSA-418346	Platelet homeostasis	-2.30366	0	3/90	4842,8654,10242	NOS1,PDE5A,KCNMB2
6_Member	GO Biological Processes	GO:1903522	regulation of blood circulation	-2.28672	0	5/291	3768,4842,8654,10242,30819	KCNJ12,NOS1,PDE5A,KCNMB2,KCNIP2
6_Member	GO Biological Processes	GO:0035637	multicellular organismal signaling	-2.14609	0	4/199	3768,4842,10242,30819	KCNJ12,NOS1,KCNMB2,KCNIP2
6_Member	GO Biological Processes	GO:0003012	muscle system process	-2.12711	0	6/449	18,3488,3768,4842,8654,30819	ABAT,IGFBP5,KCNJ12,NOS1,PDE5A,KCNIP2
6_Member	GO Molecular Functions	GO:0098782	mechanosensitived potassium channel activity	-2.02098	0	3/114	3768,10242,30819	KCNJ12,KCNMB2,KCNIP2
7_Summary	GO Biological Processes	GO:0032228	regulation of synaptic transmission, GABAergic	-3.60904	-0.555075	3/32	1268,22871,23349,4692,11343,5270,8863	CNR1,NLGN1,PHF24,NDN,MGLL,SERPINE2,PER3
7_Member	GO Biological Processes	GO:0032228	regulation of synaptic transmission, GABAergic	-3.60904	-0.555075	3/32	1268,22871,23349	CNR1,NLGN1,PHF24
7_Member	GO Biological Processes	GO:0051932	synaptic transmission, GABAergic	-3.38557	-0.404149	3/38	1268,22871,23349	CNR1,NLGN1,PHF24
7_Member	GO Biological Processes	GO:0019233	sensory perception of pain	-3.31519	-0.350161	4/95	1268,4692,11343,23349	CNR1,NDN,MGLL,PHF24
7_Member	GO Biological Processes	GO:0051966	regulation of synaptic transmission, glutamatergic	-2.82477	-0.0911354	3/59	1268,5270,22871	CNR1,SERPINE2,NLGN1
7_Member	GO Biological Processes	GO:0050795	regulation of behavior	-2.72297	-0.00781812	3/64	1268,8863,22871	CNR1,PER3,NLGN1
7_Member	GO Biological Processes	GO:0035249	synaptic transmission, glutamatergic	-2.51005	0	3/76	1268,5270,22871	CNR1,SERPINE2,NLGN1
8_Summary	GO Biological Processes	GO:0042752	regulation of circadian rhythm	-3.26409	-0.314854	4/98	3398,8863,22871,23596,1628,6014,9745	ID2,PER3,NLGN1,OPN3,DBP,RIT2,ZNF536
8_Member	GO Biological Processes	GO:0042752	regulation of circadian rhythm	-3.26409	-0.314854	4/98	3398,8863,22871,23596	ID2,PER3,NLGN1,OPN3
8_Member	GO Biological Processes	GO:0048512	circadian behavior	-3.22633	-0.295908	3/43	3398,8863,22871	ID2,PER3,NLGN1
8_Member	GO Biological Processes	GO:0007622	rhythmic behavior	-3.19686	-0.295908	3/44	3398,8863,22871	ID2,PER3,NLGN1
8_Member	GO Biological Processes	GO:0007623	circadian rhythm	-3.04996	-0.240969	5/194	1628,3398,8863,22871,23596	DBP,ID2,PER3,NLGN1,OPN3
8_Member	GO Biological Processes	GO:0045665	negative regulation of neuron differentiation	-2.27295	0	4/183	3398,6014,9745,22871	ID2,RIT2,ZNF536,NLGN1
8_Member	GO Biological Processes	GO:0048511	rhythmic process	-2.1613	0	5/312	1628,3398,8863,22871,23596	DBP,ID2,PER3,NLGN1,OPN3
9_Summary	Reactome Gene Sets	R-HSA-418594	G alpha (i) signalling events	-3.08252	-0.240969	7/398	1268,3355,5137,6000,6001,6382,23596	CNR1,HTR1F,PDE1C,RGS7,RGS10,SDC1,OPN3
9_Member	Reactome Gene Sets	R-HSA-418594	G alpha (i) signalling events	-3.08252	-0.240969	7/398	1268,3355,5137,6000,6001,6382,23596	CNR1,HTR1F,PDE1C,RGS7,RGS10,SDC1,OPN3
10_Summary	GO Biological Processes	GO:0051592	response to calcium ion	-2.93489	-0.17197	4/120	6382,10242,22871,30819,18,3398,7447	SDC1,KCNMB2,NLGN1,KCNIP2,ABAT,ID2,VSNL1
10_Member	GO Biological Processes	GO:0051592	response to calcium ion	-2.93489	-0.17197	4/120	6382,10242,22871,30819	SDC1,KCNMB2,NLGN1,KCNIP2
10_Member	GO Biological Processes	GO:0010038	response to metal ion	-2.8128	-0.0885111	6/325	18,3398,6382,10242,22871,30819	ABAT,ID2,SDC1,KCNMB2,NLGN1,KCNIP2
10_Member	GO Biological Processes	GO:0045921	positive regulation of exocytosis	-2.4471	0	3/80	6382,7447,22871	SDC1,VSNL1,NLGN1
11_Summary	GO Biological Processes	GO:0008589	regulation of smoothened signaling pathway	-2.64751	0	3/68	5270,7545,51473	SERPINE2,ZIC1,DCDC2
11_Member	GO Biological Processes	GO:0008589	regulation of smoothened signaling pathway	-2.64751	0	3/68	5270,7545,51473	SERPINE2,ZIC1,DCDC2
12_Summary	Hallmark Gene Sets	M5942	HALLMARK UV RESPONSE DN	-2.64453	0	4/144	1628,3488,8821,11343	DBP,IGFBP5,INPP4B,MGLL
12_Member	Hallmark Gene Sets	M5942	HALLMARK UV RESPONSE DN	-2.64453	0	4/144	1628,3488,8821,11343	DBP,IGFBP5,INPP4B,MGLL
13_Summary	GO Biological Processes	GO:0050805	negative regulation of synaptic transmission	-2.59401	0	3/71	41,27253,56853	ASIC1,PCDH17,CELF4
13_Member	GO Biological Processes	GO:0050805	negative regulation of synaptic transmission	-2.59401	0	3/71	41,27253,56853	ASIC1,PCDH17,CELF4
14_Summary	GO Molecular Functions	GO:0005509	calcium ion binding	-2.29622	0	8/695	794,1950,7447,23349,27253,30819,56884,64168	CALB2,EGF,VSNL1,PHF24,PCDH17,KCNIP2,FSTL5,NECAB1
14_Member	GO Molecular Functions	GO:0005509	calcium ion binding	-2.29622	0	8/695	794,1950,7447,23349,27253,30819,56884,64168	CALB2,EGF,VSNL1,PHF24,PCDH17,KCNIP2,FSTL5,NECAB1
15_Summary	GO Molecular Functions	GO:0005516	calmodulin binding	-2.18442	0	4/194	165,4842,5137,6014	AEBP1,NOS1,PDE1C,RIT2
15_Member	GO Molecular Functions	GO:0005516	calmodulin binding	-2.18442	0	4/194	165,4842,5137,6014	AEBP1,NOS1,PDE1C,RIT2
16_Summary	Hallmark Gene Sets	M5906	HALLMARK ESTROGEN RESPONSE EARLY	-2.13856	0	4/200	18,794,11098,23596	ABAT,CALB2,PRSS23,OPN3
16_Member	Hallmark Gene Sets	M5906	HALLMARK ESTROGEN RESPONSE EARLY	-2.13856	0	4/200	18,794,11098,23596	ABAT,CALB2,PRSS23,OPN3
17_Summary	Hallmark Gene Sets	M5953	HALLMARK KRAS SIGNALING UP	-2.13856	0	4/200	3398,28959,50486,83483	ID2,TMEM176B,G0S2,PLVAP
17_Member	Hallmark Gene Sets	M5953	HALLMARK KRAS SIGNALING UP	-2.13856	0	4/200	3398,28959,50486,83483	ID2,TMEM176B,G0S2,PLVAP

## Sheet: clust_4_GO
GroupID	Category	Term	Description	LogP	Log(q-value)	InTerm_InList	Genes	Symbols
1_Summary	KEGG Pathway	hsa00190	Oxidative phosphorylation	-39.1208	-35.0246	39/133	498,506,513,516,518,522,523,528,529,534,1329,1345,1347,1349,1350,1351,4697,4698,4700,4706,4708,4710,4716,4717,4725,6390,7381,9296,9377,10063,10476,10632,10975,27089,29796,51079,51382,126328,374291,291,292,2770,6622,7054,7416,54205,3945,4190,4191,4259,23479,203,226,2023,2026,2597,5214,5223,5315,7167,10891,55022,84300,400916,271,3251,805,5530,5594,23236,4830,1113,2185,2982,2983,4543,4878,5138,5141,…	ATP5F1A,ATP5F1B,ATP5F1D,ATP5MC1,ATP5MC3,ATP5PF,ATP6V1A,ATP6V1C1,ATP6V1E1,ATP6V1G2,COX5B,COX6C,COX7A2,COX7B,COX7C,COX8A,NDUFA4,NDUFA5,NDUFA6,NDUFAB1,NDUFB2,NDUFB4,NDUFB10,NDUFC1,NDUFS5,SDHB,UQCRB,ATP6V1F,COX5A,COX17,ATP5PD,ATP5MG,UQCR11,UQCRQ,UQCR10,NDUFA13,ATP6V1D,NDUFA11,NDUFS7,SLC25A4,SLC25A5,GNAI1,SNCA,TH,VDAC1,CYCS,LDHB,MDH1,MDH2,MGST3,ISCU,AK1,ALDOA,ENO1,ENO2,GAPDH,PFKP,PGAM1,PKM,TPI1,PPARGC…
1_Member	KEGG Pathway	hsa00190	Oxidative phosphorylation	-39.1208	-35.0246	39/133	498,506,513,516,518,522,523,528,529,534,1329,1345,1347,1349,1350,1351,4697,4698,4700,4706,4708,4710,4716,4717,4725,6390,7381,9296,9377,10063,10476,10632,10975,27089,29796,51079,51382,126328,374291	ATP5F1A,ATP5F1B,ATP5F1D,ATP5MC1,ATP5MC3,ATP5PF,ATP6V1A,ATP6V1C1,ATP6V1E1,ATP6V1G2,COX5B,COX6C,COX7A2,COX7B,COX7C,COX8A,NDUFA4,NDUFA5,NDUFA6,NDUFAB1,NDUFB2,NDUFB4,NDUFB10,NDUFC1,NDUFS5,SDHB,UQCRB,ATP6V1F,COX5A,COX17,ATP5PD,ATP5MG,UQCR11,UQCRQ,UQCR10,NDUFA13,ATP6V1D,NDUFA11,NDUFS7
1_Member	KEGG Pathway	ko00190	Oxidative phosphorylation	-39.1208	-35.0246	39/133	498,506,513,516,518,522,523,528,529,534,1329,1345,1347,1349,1350,1351,4697,4698,4700,4706,4708,4710,4716,4717,4725,6390,7381,9296,9377,10063,10476,10632,10975,27089,29796,51079,51382,126328,374291	ATP5F1A,ATP5F1B,ATP5F1D,ATP5MC1,ATP5MC3,ATP5PF,ATP6V1A,ATP6V1C1,ATP6V1E1,ATP6V1G2,COX5B,COX6C,COX7A2,COX7B,COX7C,COX8A,NDUFA4,NDUFA5,NDUFA6,NDUFAB1,NDUFB2,NDUFB4,NDUFB10,NDUFC1,NDUFS5,SDHB,UQCRB,ATP6V1F,COX5A,COX17,ATP5PD,ATP5MG,UQCR11,UQCRQ,UQCR10,NDUFA13,ATP6V1D,NDUFA11,NDUFS7
1_Member	KEGG Pathway	hsa05012	Parkinson's disease	-36.4216	-32.5016	38/142	291,292,498,506,513,516,518,522,1329,1345,1347,1349,1350,1351,2770,4697,4698,4700,4706,4708,4710,4716,4717,4725,6390,6622,7054,7381,7416,9377,10476,10975,27089,29796,51079,54205,126328,374291	SLC25A4,SLC25A5,ATP5F1A,ATP5F1B,ATP5F1D,ATP5MC1,ATP5MC3,ATP5PF,COX5B,COX6C,COX7A2,COX7B,COX7C,COX8A,GNAI1,NDUFA4,NDUFA5,NDUFA6,NDUFAB1,NDUFB2,NDUFB4,NDUFB10,NDUFC1,NDUFS5,SDHB,SNCA,TH,UQCRB,VDAC1,COX5A,ATP5PD,UQCR11,UQCRQ,UQCR10,NDUFA13,CYCS,NDUFA11,NDUFS7
1_Member	Hallmark Gene Sets	M5936	HALLMARK OXIDATIVE PHOSPHORYLATION	-35.4751	-31.68	42/200	291,292,498,506,513,516,518,522,528,529,1329,1345,1347,1349,1350,1351,3945,4190,4191,4259,4697,4698,4700,4706,4708,4710,4717,6390,7381,7416,9296,9377,10063,10476,10632,10975,23479,27089,29796,51382,54205,374291	SLC25A4,SLC25A5,ATP5F1A,ATP5F1B,ATP5F1D,ATP5MC1,ATP5MC3,ATP5PF,ATP6V1C1,ATP6V1E1,COX5B,COX6C,COX7A2,COX7B,COX7C,COX8A,LDHB,MDH1,MDH2,MGST3,NDUFA4,NDUFA5,NDUFA6,NDUFAB1,NDUFB2,NDUFB4,NDUFC1,SDHB,UQCRB,VDAC1,ATP6V1F,COX5A,COX17,ATP5PD,ATP5MG,UQCR11,ISCU,UQCRQ,UQCR10,ATP6V1D,CYCS,NDUFS7
1_Member	GO Biological Processes	GO:0046034	ATP metabolic process	-33.9463	-30.2481	46/278	203,226,498,506,513,516,518,522,523,1329,1345,1349,1350,1351,2023,2026,2597,4697,4698,4700,4706,4708,4710,4716,4717,4725,5214,5223,5315,6622,7167,7381,9377,10476,10632,10891,10975,27089,29796,51079,54205,55022,84300,126328,374291,400916	AK1,ALDOA,ATP5F1A,ATP5F1B,ATP5F1D,ATP5MC1,ATP5MC3,ATP5PF,ATP6V1A,COX5B,COX6C,COX7B,COX7C,COX8A,ENO1,ENO2,GAPDH,NDUFA4,NDUFA5,NDUFA6,NDUFAB1,NDUFB2,NDUFB4,NDUFB10,NDUFC1,NDUFS5,PFKP,PGAM1,PKM,SNCA,TPI1,UQCRB,COX5A,ATP5PD,ATP5MG,PPARGC1A,UQCR11,UQCRQ,UQCR10,NDUFA13,CYCS,PID1,UQCC2,NDUFA11,NDUFS7,CHCHD10
1_Member	GO Biological Processes	GO:0009167	purine ribonucleoside monophosphate metabolic process	-33.2519	-29.6373	48/322	203,226,271,498,506,513,516,518,522,523,1329,1345,1349,1350,1351,2023,2026,2597,3251,4697,4698,4700,4706,4708,4710,4716,4717,4725,5214,5223,5315,6622,7167,7381,9377,10476,10632,10891,10975,27089,29796,51079,54205,55022,84300,126328,374291,400916	AK1,ALDOA,AMPD2,ATP5F1A,ATP5F1B,ATP5F1D,ATP5MC1,ATP5MC3,ATP5PF,ATP6V1A,COX5B,COX6C,COX7B,COX7C,COX8A,ENO1,ENO2,GAPDH,HPRT1,NDUFA4,NDUFA5,NDUFA6,NDUFAB1,NDUFB2,NDUFB4,NDUFB10,NDUFC1,NDUFS5,PFKP,PGAM1,PKM,SNCA,TPI1,UQCRB,COX5A,ATP5PD,ATP5MG,PPARGC1A,UQCR11,UQCRQ,UQCR10,NDUFA13,CYCS,PID1,UQCC2,NDUFA11,NDUFS7,CHCHD10
1_Member	GO Biological Processes	GO:0009126	purine nucleoside monophosphate metabolic process	-33.1875	-29.6373	48/323	203,226,271,498,506,513,516,518,522,523,1329,1345,1349,1350,1351,2023,2026,2597,3251,4697,4698,4700,4706,4708,4710,4716,4717,4725,5214,5223,5315,6622,7167,7381,9377,10476,10632,10891,10975,27089,29796,51079,54205,55022,84300,126328,374291,400916	AK1,ALDOA,AMPD2,ATP5F1A,ATP5F1B,ATP5F1D,ATP5MC1,ATP5MC3,ATP5PF,ATP6V1A,COX5B,COX6C,COX7B,COX7C,COX8A,ENO1,ENO2,GAPDH,HPRT1,NDUFA4,NDUFA5,NDUFA6,NDUFAB1,NDUFB2,NDUFB4,NDUFB10,NDUFC1,NDUFS5,PFKP,PGAM1,PKM,SNCA,TPI1,UQCRB,COX5A,ATP5PD,ATP5MG,PPARGC1A,UQCR11,UQCRQ,UQCR10,NDUFA13,CYCS,PID1,UQCC2,NDUFA11,NDUFS7,CHCHD10
1_Member	KEGG Pathway	hsa05010	Alzheimer's disease	-33.0802	-29.6373	38/171	498,506,513,516,518,522,805,1329,1345,1347,1349,1350,1351,2597,4697,4698,4700,4706,4708,4710,4716,4717,4725,5530,5594,6390,6622,7381,9377,10476,10975,23236,27089,29796,51079,54205,126328,374291	ATP5F1A,ATP5F1B,ATP5F1D,ATP5MC1,ATP5MC3,ATP5PF,CALM2,COX5B,COX6C,COX7A2,COX7B,COX7C,COX8A,GAPDH,NDUFA4,NDUFA5,NDUFA6,NDUFAB1,NDUFB2,NDUFB4,NDUFB10,NDUFC1,NDUFS5,PPP3CA,MAPK1,SDHB,SNCA,UQCRB,COX5A,ATP5PD,UQCR11,PLCB1,UQCRQ,UQCR10,NDUFA13,CYCS,NDUFA11,NDUFS7
1_Member	KEGG Pathway	ko05010	Alzheimer's disease	-33.0802	-29.6373	38/171	498,506,513,516,518,522,805,1329,1345,1347,1349,1350,1351,2597,4697,4698,4700,4706,4708,4710,4716,4717,4725,5530,5594,6390,6622,7381,9377,10476,10975,23236,27089,29796,51079,54205,126328,374291	ATP5F1A,ATP5F1B,ATP5F1D,ATP5MC1,ATP5MC3,ATP5PF,CALM2,COX5B,COX6C,COX7A2,COX7B,COX7C,COX8A,GAPDH,NDUFA4,NDUFA5,NDUFA6,NDUFAB1,NDUFB2,NDUFB4,NDUFB10,NDUFC1,NDUFS5,PPP3CA,MAPK1,SDHB,SNCA,UQCRB,COX5A,ATP5PD,UQCR11,PLCB1,UQCRQ,UQCR10,NDUFA13,CYCS,NDUFA11,NDUFS7
1_Member	GO Biological Processes	GO:0009205	purine ribonucleoside triphosphate metabolic process	-33.0273	-29.6301	47/308	203,226,498,506,513,516,518,522,523,1329,1345,1349,1350,1351,2023,2026,2597,4697,4698,4700,4706,4708,4710,4716,4717,4725,4830,5214,5223,5315,6622,7167,7381,9377,10476,10632,10891,10975,27089,29796,51079,54205,55022,84300,126328,374291,400916	AK1,ALDOA,ATP5F1A,ATP5F1B,ATP5F1D,ATP5MC1,ATP5MC3,ATP5PF,ATP6V1A,COX5B,COX6C,COX7B,COX7C,COX8A,ENO1,ENO2,GAPDH,NDUFA4,NDUFA5,NDUFA6,NDUFAB1,NDUFB2,NDUFB4,NDUFB10,NDUFC1,NDUFS5,NME1,PFKP,PGAM1,PKM,SNCA,TPI1,UQCRB,COX5A,ATP5PD,ATP5MG,PPARGC1A,UQCR11,UQCRQ,UQCR10,NDUFA13,CYCS,PID1,UQCC2,NDUFA11,NDUFS7,CHCHD10
1_Member	GO Biological Processes	GO:0006163	purine nucleotide metabolic process	-32.861	-29.5053	59/550	203,226,271,498,506,513,516,518,522,523,805,1113,1329,1345,1349,1350,1351,2023,2026,2185,2597,2982,2983,3251,4543,4697,4698,4700,4706,4708,4710,4716,4717,4725,4830,4878,5138,5141,5214,5223,5315,6622,7167,7381,9377,9615,10476,10632,10891,10975,27089,29796,51079,54205,55022,84300,126328,374291,400916	AK1,ALDOA,AMPD2,ATP5F1A,ATP5F1B,ATP5F1D,ATP5MC1,ATP5MC3,ATP5PF,ATP6V1A,CALM2,CHGA,COX5B,COX6C,COX7B,COX7C,COX8A,ENO1,ENO2,PTK2B,GAPDH,GUCY1A1,GUCY1B1,HPRT1,MTNR1A,NDUFA4,NDUFA5,NDUFA6,NDUFAB1,NDUFB2,NDUFB4,NDUFB10,NDUFC1,NDUFS5,NME1,NPPA,PDE2A,PDE4A,PFKP,PGAM1,PKM,SNCA,TPI1,UQCRB,COX5A,GDA,ATP5PD,ATP5MG,PPARGC1A,UQCR11,UQCRQ,UQCR10,NDUFA13,CYCS,PID1,UQCC2,NDUFA11,NDUFS7,CHCHD10
1_Member	GO Biological Processes	GO:0009199	ribonucleoside triphosphate metabolic process	-32.6339	-29.3439	47/314	203,226,498,506,513,516,518,522,523,1329,1345,1349,1350,1351,2023,2026,2597,4697,4698,4700,4706,4708,4710,4716,4717,4725,4830,5214,5223,5315,6622,7167,7381,9377,10476,10632,10891,10975,27089,29796,51079,54205,55022,84300,126328,374291,400916	AK1,ALDOA,ATP5F1A,ATP5F1B,ATP5F1D,ATP5MC1,ATP5MC3,ATP5PF,ATP6V1A,COX5B,COX6C,COX7B,COX7C,COX8A,ENO1,ENO2,GAPDH,NDUFA4,NDUFA5,NDUFA6,NDUFAB1,NDUFB2,NDUFB4,NDUFB10,NDUFC1,NDUFS5,NME1,PFKP,PGAM1,PKM,SNCA,TPI1,UQCRB,COX5A,ATP5PD,ATP5MG,PPARGC1A,UQCR11,UQCRQ,UQCR10,NDUFA13,CYCS,PID1,UQCC2,NDUFA11,NDUFS7,CHCHD10
1_Member	GO Biological Processes	GO:0009150	purine ribonucleotide metabolic process	-32.6272	-29.3439	58/533	203,226,271,498,506,513,516,518,522,523,805,1113,1329,1345,1349,1350,1351,2023,2026,2185,2597,2982,2983,3251,4543,4697,4698,4700,4706,4708,4710,4716,4717,4725,4830,4878,5138,5141,5214,5223,5315,6622,7167,7381,9377,10476,10632,10891,10975,27089,29796,51079,54205,55022,84300,126328,374291,400916	AK1,ALDOA,AMPD2,ATP5F1A,ATP5F1B,ATP5F1D,ATP5MC1,ATP5MC3,ATP5PF,ATP6V1A,CALM2,CHGA,COX5B,COX6C,COX7B,COX7C,COX8A,ENO1,ENO2,PTK2B,GAPDH,GUCY1A1,GUCY1B1,HPRT1,MTNR1A,NDUFA4,NDUFA5,NDUFA6,NDUFAB1,NDUFB2,NDUFB4,NDUFB10,NDUFC1,NDUFS5,NME1,NPPA,PDE2A,PDE4A,PFKP,PGAM1,PKM,SNCA,TPI1,UQCRB,COX5A,ATP5PD,ATP5MG,PPARGC1A,UQCR11,UQCRQ,UQCR10,NDUFA13,CYCS,PID1,UQCC2,NDUFA11,NDUFS7,CHCHD10
1_Member	GO Biological Processes	GO:0009144	purine nucleoside triphosphate metabolic process	-32.5692	-29.3182	47/315	203,226,498,506,513,516,518,522,523,1329,1345,1349,1350,1351,2023,2026,2597,4697,4698,4700,4706,4708,4710,4716,4717,4725,4830,5214,5223,5315,6622,7167,7381,9377,10476,10632,10891,10975,27089,29796,51079,54205,55022,84300,126328,374291,400916	AK1,ALDOA,ATP5F1A,ATP5F1B,ATP5F1D,ATP5MC1,ATP5MC3,ATP5PF,ATP6V1A,COX5B,COX6C,COX7B,COX7C,COX8A,ENO1,ENO2,GAPDH,NDUFA4,NDUFA5,NDUFA6,NDUFAB1,NDUFB2,NDUFB4,NDUFB10,NDUFC1,NDUFS5,NME1,PFKP,PGAM1,PKM,SNCA,TPI1,UQCRB,COX5A,ATP5PD,ATP5MG,PPARGC1A,UQCR11,UQCRQ,UQCR10,NDUFA13,CYCS,PID1,UQCC2,NDUFA11,NDUFS7,CHCHD10
1_Member	GO Biological Processes	GO:0009161	ribonucleoside monophosphate metabolic process	-32.4325	-29.2114	48/335	203,226,271,498,506,513,516,518,522,523,1329,1345,1349,1350,1351,2023,2026,2597,3251,4697,4698,4700,4706,4708,4710,4716,4717,4725,5214,5223,5315,6622,7167,7381,9377,10476,10632,10891,10975,27089,29796,51079,54205,55022,84300,126328,374291,400916	AK1,ALDOA,AMPD2,ATP5F1A,ATP5F1B,ATP5F1D,ATP5MC1,ATP5MC3,ATP5PF,ATP6V1A,COX5B,COX6C,COX7B,COX7C,COX8A,ENO1,ENO2,GAPDH,HPRT1,NDUFA4,NDUFA5,NDUFA6,NDUFAB1,NDUFB2,NDUFB4,NDUFB10,NDUFC1,NDUFS5,PFKP,PGAM1,PKM,SNCA,TPI1,UQCRB,COX5A,ATP5PD,ATP5MG,PPARGC1A,UQCR11,UQCRQ,UQCR10,NDUFA13,CYCS,PID1,UQCC2,NDUFA11,NDUFS7,CHCHD10
1_Member	GO Biological Processes	GO:0009259	ribonucleotide metabolic process	-31.9685	-28.7754	58/548	203,226,271,498,506,513,516,518,522,523,805,1113,1329,1345,1349,1350,1351,2023,2026,2185,2597,2982,2983,3251,4543,4697,4698,4700,4706,4708,4710,4716,4717,4725,4830,4878,5138,5141,5214,5223,5315,6622,7167,7381,9377,10476,10632,10891,10975,27089,29796,51079,54205,55022,84300,126328,374291,400916	AK1,ALDOA,AMPD2,ATP5F1A,ATP5F1B,ATP5F1D,ATP5MC1,ATP5MC3,ATP5PF,ATP6V1A,CALM2,CHGA,COX5B,COX6C,COX7B,COX7C,COX8A,ENO1,ENO2,PTK2B,GAPDH,GUCY1A1,GUCY1B1,HPRT1,MTNR1A,NDUFA4,NDUFA5,NDUFA6,NDUFAB1,NDUFB2,NDUFB4,NDUFB10,NDUFC1,NDUFS5,NME1,NPPA,PDE2A,PDE4A,PFKP,PGAM1,PKM,SNCA,TPI1,UQCRB,COX5A,ATP5PD,ATP5MG,PPARGC1A,UQCR11,UQCRQ,UQCR10,NDUFA13,CYCS,PID1,UQCC2,NDUFA11,NDUFS7,CHCHD10
1_Member	Reactome Gene Sets	R-HSA-163200	Respiratory electron transport, ATP synthesis by chemiosmotic coupling, and heat production by uncou	-31.5504	-28.3904	33/124	498,506,513,516,518,522,1329,1345,1349,1350,1351,4697,4698,4700,4706,4708,4710,4716,4717,4725,6390,7381,9377,10476,10632,10975,27089,29796,51079,54205,84987,126328,374291	ATP5F1A,ATP5F1B,ATP5F1D,ATP5MC1,ATP5MC3,ATP5PF,COX5B,COX6C,COX7B,COX7C,COX8A,NDUFA4,NDUFA5,NDUFA6,NDUFAB1,NDUFB2,NDUFB4,NDUFB10,NDUFC1,NDUFS5,SDHB,UQCRB,COX5A,ATP5PD,ATP5MG,UQCR11,UQCRQ,UQCR10,NDUFA13,CYCS,COX14,NDUFA11,NDUFS7
1_Member	GO Biological Processes	GO:0009123	nucleoside monophosphate metabolic process	-31.5322	-28.3904	48/350	203,226,271,498,506,513,516,518,522,523,1329,1345,1349,1350,1351,2023,2026,2597,3251,4697,4698,4700,4706,4708,4710,4716,4717,4725,5214,5223,5315,6622,7167,7381,9377,10476,10632,10891,10975,27089,29796,51079,54205,55022,84300,126328,374291,400916	AK1,ALDOA,AMPD2,ATP5F1A,ATP5F1B,ATP5F1D,ATP5MC1,ATP5MC3,ATP5PF,ATP6V1A,COX5B,COX6C,COX7B,COX7C,COX8A,ENO1,ENO2,GAPDH,HPRT1,NDUFA4,NDUFA5,NDUFA6,NDUFAB1,NDUFB2,NDUFB4,NDUFB10,NDUFC1,NDUFS5,PFKP,PGAM1,PKM,SNCA,TPI1,UQCRB,COX5A,ATP5PD,ATP5MG,PPARGC1A,UQCR11,UQCRQ,UQCR10,NDUFA13,CYCS,PID1,UQCC2,NDUFA11,NDUFS7,CHCHD10
1_Member	GO Biological Processes	GO:0072521	purine-containing compound metabolic process	-31.3799	-28.2657	59/585	203,226,271,498,506,513,516,518,522,523,805,1113,1329,1345,1349,1350,1351,2023,2026,2185,2597,2982,2983,3251,4543,4697,4698,4700,4706,4708,4710,4716,4717,4725,4830,4878,5138,5141,5214,5223,5315,6622,7167,7381,9377,9615,10476,10632,10891,10975,27089,29796,51079,54205,55022,84300,126328,374291,400916	AK1,ALDOA,AMPD2,ATP5F1A,ATP5F1B,ATP5F1D,ATP5MC1,ATP5MC3,ATP5PF,ATP6V1A,CALM2,CHGA,COX5B,COX6C,COX7B,COX7C,COX8A,ENO1,ENO2,PTK2B,GAPDH,GUCY1A1,GUCY1B1,HPRT1,MTNR1A,NDUFA4,NDUFA5,NDUFA6,NDUFAB1,NDUFB2,NDUFB4,NDUFB10,NDUFC1,NDUFS5,NME1,NPPA,PDE2A,PDE4A,PFKP,PGAM1,PKM,SNCA,TPI1,UQCRB,COX5A,GDA,ATP5PD,ATP5MG,PPARGC1A,UQCR11,UQCRQ,UQCR10,NDUFA13,CYCS,PID1,UQCC2,NDUFA11,NDUFS7,CHCHD10
1_Member	GO Biological Processes	GO:0009117	nucleotide metabolic process	-31.3618	-28.2657	63/682	203,226,271,498,506,513,516,518,522,523,805,1113,1329,1345,1349,1350,1351,2023,2026,2185,2597,2982,2983,3251,3945,4190,4191,4543,4697,4698,4700,4706,4708,4710,4716,4717,4725,4830,4878,5138,5141,5214,5223,5315,5594,6622,7167,7381,9377,9615,10476,10632,10891,10975,27089,29796,51079,54205,55022,84300,126328,374291,400916	AK1,ALDOA,AMPD2,ATP5F1A,ATP5F1B,ATP5F1D,ATP5MC1,ATP5MC3,ATP5PF,ATP6V1A,CALM2,CHGA,COX5B,COX6C,COX7B,COX7C,COX8A,ENO1,ENO2,PTK2B,GAPDH,GUCY1A1,GUCY1B1,HPRT1,LDHB,MDH1,MDH2,MTNR1A,NDUFA4,NDUFA5,NDUFA6,NDUFAB1,NDUFB2,NDUFB4,NDUFB10,NDUFC1,NDUFS5,NME1,NPPA,PDE2A,PDE4A,PFKP,PGAM1,PKM,MAPK1,SNCA,TPI1,UQCRB,COX5A,GDA,ATP5PD,ATP5MG,PPARGC1A,UQCR11,UQCRQ,UQCR10,NDUFA13,CYCS,PID1,UQCC2,NDUFA11,NDUFS7,CHCHD…
1_Member	GO Biological Processes	GO:0009141	nucleoside triphosphate metabolic process	-31.3239	-28.249	47/335	203,226,498,506,513,516,518,522,523,1329,1345,1349,1350,1351,2023,2026,2597,4697,4698,4700,4706,4708,4710,4716,4717,4725,4830,5214,5223,5315,6622,7167,7381,9377,10476,10632,10891,10975,27089,29796,51079,54205,55022,84300,126328,374291,400916	AK1,ALDOA,ATP5F1A,ATP5F1B,ATP5F1D,ATP5MC1,ATP5MC3,ATP5PF,ATP6V1A,COX5B,COX6C,COX7B,COX7C,COX8A,ENO1,ENO2,GAPDH,NDUFA4,NDUFA5,NDUFA6,NDUFAB1,NDUFB2,NDUFB4,NDUFB10,NDUFC1,NDUFS5,NME1,PFKP,PGAM1,PKM,SNCA,TPI1,UQCRB,COX5A,ATP5PD,ATP5MG,PPARGC1A,UQCR11,UQCRQ,UQCR10,NDUFA13,CYCS,PID1,UQCC2,NDUFA11,NDUFS7,CHCHD10
1_Member	GO Biological Processes	GO:0019693	ribose phosphate metabolic process	-31.2891	-28.2344	58/564	203,226,271,498,506,513,516,518,522,523,805,1113,1329,1345,1349,1350,1351,2023,2026,2185,2597,2982,2983,3251,4543,4697,4698,4700,4706,4708,4710,4716,4717,4725,4830,4878,5138,5141,5214,5223,5315,6622,7167,7381,9377,10476,10632,10891,10975,27089,29796,51079,54205,55022,84300,126328,374291,400916	AK1,ALDOA,AMPD2,ATP5F1A,ATP5F1B,ATP5F1D,ATP5MC1,ATP5MC3,ATP5PF,ATP6V1A,CALM2,CHGA,COX5B,COX6C,COX7B,COX7C,COX8A,ENO1,ENO2,PTK2B,GAPDH,GUCY1A1,GUCY1B1,HPRT1,MTNR1A,NDUFA4,NDUFA5,NDUFA6,NDUFAB1,NDUFB2,NDUFB4,NDUFB10,NDUFC1,NDUFS5,NME1,NPPA,PDE2A,PDE4A,PFKP,PGAM1,PKM,SNCA,TPI1,UQCRB,COX5A,ATP5PD,ATP5MG,PPARGC1A,UQCR11,UQCRQ,UQCR10,NDUFA13,CYCS,PID1,UQCC2,NDUFA11,NDUFS7,CHCHD10
1_Member	GO Biological Processes	GO:0006753	nucleoside phosphate metabolic process	-31.1423	-28.1069	63/688	203,226,271,498,506,513,516,518,522,523,805,1113,1329,1345,1349,1350,1351,2023,2026,2185,2597,2982,2983,3251,3945,4190,4191,4543,4697,4698,4700,4706,4708,4710,4716,4717,4725,4830,4878,5138,5141,5214,5223,5315,5594,6622,7167,7381,9377,9615,10476,10632,10891,10975,27089,29796,51079,54205,55022,84300,126328,374291,400916	AK1,ALDOA,AMPD2,ATP5F1A,ATP5F1B,ATP5F1D,ATP5MC1,ATP5MC3,ATP5PF,ATP6V1A,CALM2,CHGA,COX5B,COX6C,COX7B,COX7C,COX8A,ENO1,ENO2,PTK2B,GAPDH,GUCY1A1,GUCY1B1,HPRT1,LDHB,MDH1,MDH2,MTNR1A,NDUFA4,NDUFA5,NDUFA6,NDUFAB1,NDUFB2,NDUFB4,NDUFB10,NDUFC1,NDUFS5,NME1,NPPA,PDE2A,PDE4A,PFKP,PGAM1,PKM,MAPK1,SNCA,TPI1,UQCRB,COX5A,GDA,ATP5PD,ATP5MG,PPARGC1A,UQCR11,UQCRQ,UQCR10,NDUFA13,CYCS,PID1,UQCC2,NDUFA11,NDUFS7,CHCHD…
1_Member	KEGG Pathway	hsa05016	Huntington's disease	-30.9691	-27.9699	38/193	291,292,498,506,513,516,518,522,1329,1345,1347,1349,1350,1351,4697,4698,4700,4706,4708,4710,4716,4717,4725,6390,7381,7416,9001,9377,10476,10891,10975,23236,27089,29796,51079,54205,126328,374291	SLC25A4,SLC25A5,ATP5F1A,ATP5F1B,ATP5F1D,ATP5MC1,ATP5MC3,ATP5PF,COX5B,COX6C,COX7A2,COX7B,COX7C,COX8A,NDUFA4,NDUFA5,NDUFA6,NDUFAB1,NDUFB2,NDUFB4,NDUFB10,NDUFC1,NDUFS5,SDHB,UQCRB,VDAC1,HAP1,COX5A,ATP5PD,PPARGC1A,UQCR11,PLCB1,UQCRQ,UQCR10,NDUFA13,CYCS,NDUFA11,NDUFS7
1_Member	KEGG Pathway	ko05016	Huntington's disease	-30.9691	-27.9699	38/193	291,292,498,506,513,516,518,522,1329,1345,1347,1349,1350,1351,4697,4698,4700,4706,4708,4710,4716,4717,4725,6390,7381,7416,9001,9377,10476,10891,10975,23236,27089,29796,51079,54205,126328,374291	SLC25A4,SLC25A5,ATP5F1A,ATP5F1B,ATP5F1D,ATP5MC1,ATP5MC3,ATP5PF,COX5B,COX6C,COX7A2,COX7B,COX7C,COX8A,NDUFA4,NDUFA5,NDUFA6,NDUFAB1,NDUFB2,NDUFB4,NDUFB10,NDUFC1,NDUFS5,SDHB,UQCRB,VDAC1,HAP1,COX5A,ATP5PD,PPARGC1A,UQCR11,PLCB1,UQCRQ,UQCR10,NDUFA13,CYCS,NDUFA11,NDUFS7
1_Member	Reactome Gene Sets	R-HSA-1428517	The citric acid (TCA) cycle and respiratory electron transport	-30.6367	-27.6545	36/169	498,506,513,516,518,522,1329,1345,1349,1350,1351,3029,3945,4191,4697,4698,4700,4706,4708,4710,4716,4717,4725,6390,7381,9377,10476,10632,10975,27089,29796,51079,54205,84987,126328,374291	ATP5F1A,ATP5F1B,ATP5F1D,ATP5MC1,ATP5MC3,ATP5PF,COX5B,COX6C,COX7B,COX7C,COX8A,HAGH,LDHB,MDH2,NDUFA4,NDUFA5,NDUFA6,NDUFAB1,NDUFB2,NDUFB4,NDUFB10,NDUFC1,NDUFS5,SDHB,UQCRB,COX5A,ATP5PD,ATP5MG,UQCR11,UQCRQ,UQCR10,NDUFA13,CYCS,COX14,NDUFA11,NDUFS7
1_Member	GO Biological Processes	GO:0055086	nucleobase-containing small molecule metabolic process	-28.3879	-25.4221	63/769	203,226,271,498,506,513,516,518,522,523,805,1113,1329,1345,1349,1350,1351,2023,2026,2185,2597,2982,2983,3251,3945,4190,4191,4543,4697,4698,4700,4706,4708,4710,4716,4717,4725,4830,4878,5138,5141,5214,5223,5315,5594,6622,7167,7381,9377,9615,10476,10632,10891,10975,27089,29796,51079,54205,55022,84300,126328,374291,400916	AK1,ALDOA,AMPD2,ATP5F1A,ATP5F1B,ATP5F1D,ATP5MC1,ATP5MC3,ATP5PF,ATP6V1A,CALM2,CHGA,COX5B,COX6C,COX7B,COX7C,COX8A,ENO1,ENO2,PTK2B,GAPDH,GUCY1A1,GUCY1B1,HPRT1,LDHB,MDH1,MDH2,MTNR1A,NDUFA4,NDUFA5,NDUFA6,NDUFAB1,NDUFB2,NDUFB4,NDUFB10,NDUFC1,NDUFS5,NME1,NPPA,PDE2A,PDE4A,PFKP,PGAM1,PKM,MAPK1,SNCA,TPI1,UQCRB,COX5A,GDA,ATP5PD,ATP5MG,PPARGC1A,UQCR11,UQCRQ,UQCR10,NDUFA13,CYCS,PID1,UQCC2,NDUFA11,NDUFS7,CHCHD…
1_Member	GO Biological Processes	GO:0006091	generation of precursor metabolites and energy	-26.8631	-23.9131	49/464	226,291,506,513,1329,1345,1347,1349,1350,1351,2023,2026,2597,4190,4191,4504,4697,4698,4700,4706,4708,4710,4716,4717,4725,5214,5223,5315,5501,6390,6622,7167,7381,9377,10063,10873,10891,10975,27089,29796,51079,54205,55022,55847,83442,84300,126328,374291,400916	ALDOA,SLC25A4,ATP5F1B,ATP5F1D,COX5B,COX6C,COX7A2,COX7B,COX7C,COX8A,ENO1,ENO2,GAPDH,MDH1,MDH2,MT3,NDUFA4,NDUFA5,NDUFA6,NDUFAB1,NDUFB2,NDUFB4,NDUFB10,NDUFC1,NDUFS5,PFKP,PGAM1,PKM,PPP1CC,SDHB,SNCA,TPI1,UQCRB,COX5A,COX17,ME3,PPARGC1A,UQCR11,UQCRQ,UQCR10,NDUFA13,CYCS,PID1,CISD1,SH3BGRL3,UQCC2,NDUFA11,NDUFS7,CHCHD10
1_Member	GO Biological Processes	GO:0006119	oxidative phosphorylation	-24.3694	-21.4347	27/114	513,1329,1345,1349,1350,1351,4697,4698,4700,4706,4708,4710,4716,4717,4725,6622,7381,9377,10975,27089,29796,51079,54205,84300,126328,374291,400916	ATP5F1D,COX5B,COX6C,COX7B,COX7C,COX8A,NDUFA4,NDUFA5,NDUFA6,NDUFAB1,NDUFB2,NDUFB4,NDUFB10,NDUFC1,NDUFS5,SNCA,UQCRB,COX5A,UQCR11,UQCRQ,UQCR10,NDUFA13,CYCS,UQCC2,NDUFA11,NDUFS7,CHCHD10
1_Member	GO Biological Processes	GO:0017144	drug metabolic process	-23.5546	-20.6346	57/764	203,226,493,498,506,513,516,518,522,523,1152,1329,1345,1349,1350,1351,2023,2026,2185,2571,2597,3251,4504,4697,4698,4700,4706,4708,4710,4716,4717,4725,5214,5223,5315,6390,6620,6622,7054,7167,7381,9377,10476,10632,10675,10873,10891,10975,27089,29796,51079,54205,55022,84300,126328,374291,400916	AK1,ALDOA,ATP2B4,ATP5F1A,ATP5F1B,ATP5F1D,ATP5MC1,ATP5MC3,ATP5PF,ATP6V1A,CKB,COX5B,COX6C,COX7B,COX7C,COX8A,ENO1,ENO2,PTK2B,GAD1,GAPDH,HPRT1,MT3,NDUFA4,NDUFA5,NDUFA6,NDUFAB1,NDUFB2,NDUFB4,NDUFB10,NDUFC1,NDUFS5,PFKP,PGAM1,PKM,SDHB,SNCB,SNCA,TH,TPI1,UQCRB,COX5A,ATP5PD,ATP5MG,CSPG5,ME3,PPARGC1A,UQCR11,UQCRQ,UQCR10,NDUFA13,CYCS,PID1,UQCC2,NDUFA11,NDUFS7,CHCHD10
1_Member	GO Biological Processes	GO:0022904	respiratory electron transport chain	-23.2372	-20.3315	26/112	1329,1345,1349,1350,1351,4697,4698,4700,4706,4708,4710,4716,4717,4725,6390,6622,7381,9377,10891,10975,27089,29796,51079,54205,126328,374291	COX5B,COX6C,COX7B,COX7C,COX8A,NDUFA4,NDUFA5,NDUFA6,NDUFAB1,NDUFB2,NDUFB4,NDUFB10,NDUFC1,NDUFS5,SDHB,SNCA,UQCRB,COX5A,PPARGC1A,UQCR11,UQCRQ,UQCR10,NDUFA13,CYCS,NDUFA11,NDUFS7
1_Member	Reactome Gene Sets	R-HSA-611105	Respiratory electron transport	-23.1129	-20.2209	25/101	1329,1345,1349,1350,1351,4697,4698,4700,4706,4708,4710,4716,4717,4725,6390,7381,9377,10975,27089,29796,51079,54205,84987,126328,374291	COX5B,COX6C,COX7B,COX7C,COX8A,NDUFA4,NDUFA5,NDUFA6,NDUFAB1,NDUFB2,NDUFB4,NDUFB10,NDUFC1,NDUFS5,SDHB,UQCRB,COX5A,UQCR11,UQCRQ,UQCR10,NDUFA13,CYCS,COX14,NDUFA11,NDUFS7
1_Member	GO Biological Processes	GO:0042775	mitochondrial ATP synthesis coupled electron transport	-22.5584	-19.6797	24/94	1329,1345,1349,1350,1351,4697,4698,4700,4706,4708,4710,4716,4717,4725,6622,7381,9377,10975,27089,29796,51079,54205,126328,374291	COX5B,COX6C,COX7B,COX7C,COX8A,NDUFA4,NDUFA5,NDUFA6,NDUFAB1,NDUFB2,NDUFB4,NDUFB10,NDUFC1,NDUFS5,SNCA,UQCRB,COX5A,UQCR11,UQCRQ,UQCR10,NDUFA13,CYCS,NDUFA11,NDUFS7
1_Member	GO Biological Processes	GO:0042773	ATP synthesis coupled electron transport	-22.4376	-19.572	24/95	1329,1345,1349,1350,1351,4697,4698,4700,4706,4708,4710,4716,4717,4725,6622,7381,9377,10975,27089,29796,51079,54205,126328,374291	COX5B,COX6C,COX7B,COX7C,COX8A,NDUFA4,NDUFA5,NDUFA6,NDUFAB1,NDUFB2,NDUFB4,NDUFB10,NDUFC1,NDUFS5,SNCA,UQCRB,COX5A,UQCR11,UQCRQ,UQCR10,NDUFA13,CYCS,NDUFA11,NDUFS7
1_Member	GO Biological Processes	GO:0045333	cellular respiration	-22.1099	-19.2568	30/182	1329,1345,1349,1350,1351,4190,4191,4697,4698,4700,4706,4708,4710,4716,4717,4725,6390,6622,7381,9377,10873,10891,10975,27089,29796,51079,54205,55847,126328,374291	COX5B,COX6C,COX7B,COX7C,COX8A,MDH1,MDH2,NDUFA4,NDUFA5,NDUFA6,NDUFAB1,NDUFB2,NDUFB4,NDUFB10,NDUFC1,NDUFS5,SDHB,SNCA,UQCRB,COX5A,ME3,PPARGC1A,UQCR11,UQCRQ,UQCR10,NDUFA13,CYCS,CISD1,NDUFA11,NDUFS7
1_Member	GO Biological Processes	GO:0022900	electron transport chain	-19.9517	-17.1228	28/180	1329,1345,1347,1349,1350,1351,4697,4698,4700,4706,4708,4710,4716,4717,4725,6390,6622,7381,9377,10891,10975,27089,29796,51079,54205,83442,126328,374291	COX5B,COX6C,COX7A2,COX7B,COX7C,COX8A,NDUFA4,NDUFA5,NDUFA6,NDUFAB1,NDUFB2,NDUFB4,NDUFB10,NDUFC1,NDUFS5,SDHB,SNCA,UQCRB,COX5A,PPARGC1A,UQCR11,UQCRQ,UQCR10,NDUFA13,CYCS,SH3BGRL3,NDUFA11,NDUFS7
1_Member	GO Biological Processes	GO:0015980	energy derivation by oxidation of organic compounds	-19.7745	-17.0006	33/276	1329,1345,1349,1350,1351,4190,4191,4504,4697,4698,4700,4706,4708,4710,4716,4717,4725,5501,6390,6622,7381,9377,10873,10891,10975,27089,29796,51079,54205,55022,55847,126328,374291	COX5B,COX6C,COX7B,COX7C,COX8A,MDH1,MDH2,MT3,NDUFA4,NDUFA5,NDUFA6,NDUFAB1,NDUFB2,NDUFB4,NDUFB10,NDUFC1,NDUFS5,PPP1CC,SDHB,SNCA,UQCRB,COX5A,ME3,PPARGC1A,UQCR11,UQCRQ,UQCR10,NDUFA13,CYCS,PID1,CISD1,NDUFA11,NDUFS7
1_Member	KEGG Pathway	hsa04932	Non-alcoholic fatty liver disease (NAFLD)	-18.6847	-15.931	25/149	1329,1345,1347,1349,1350,1351,4697,4698,4700,4706,4708,4710,4716,4717,4725,6390,7381,9377,10975,27089,29796,51079,54205,126328,374291	COX5B,COX6C,COX7A2,COX7B,COX7C,COX8A,NDUFA4,NDUFA5,NDUFA6,NDUFAB1,NDUFB2,NDUFB4,NDUFB10,NDUFC1,NDUFS5,SDHB,UQCRB,COX5A,UQCR11,UQCRQ,UQCR10,NDUFA13,CYCS,NDUFA11,NDUFS7
1_Member	KEGG Pathway	ko04932	Non-alcoholic fatty liver disease (NAFLD)	-18.6847	-15.931	25/149	1329,1345,1347,1349,1350,1351,4697,4698,4700,4706,4708,4710,4716,4717,4725,6390,7381,9377,10975,27089,29796,51079,54205,126328,374291	COX5B,COX6C,COX7A2,COX7B,COX7C,COX8A,NDUFA4,NDUFA5,NDUFA6,NDUFAB1,NDUFB2,NDUFB4,NDUFB10,NDUFC1,NDUFS5,SDHB,UQCRB,COX5A,UQCR11,UQCRQ,UQCR10,NDUFA13,CYCS,NDUFA11,NDUFS7
1_Member	GO Biological Processes	GO:0007005	mitochondrion organization	-17.01	-14.2756	42/573	291,292,498,506,513,516,518,522,1759,4698,4700,4706,4708,4710,4716,4717,4725,5138,5864,6622,7381,7416,7533,8655,10063,10476,10632,10891,22885,23710,26052,29796,51079,51537,54205,55022,55531,84300,84987,126328,374291,400916	SLC25A4,SLC25A5,ATP5F1A,ATP5F1B,ATP5F1D,ATP5MC1,ATP5MC3,ATP5PF,DNM1,NDUFA5,NDUFA6,NDUFAB1,NDUFB2,NDUFB4,NDUFB10,NDUFC1,NDUFS5,PDE2A,RAB3A,SNCA,UQCRB,VDAC1,YWHAH,DYNLL1,COX17,ATP5PD,ATP5MG,PPARGC1A,ABLIM3,GABARAPL1,DNM3,UQCR10,NDUFA13,MTFP1,CYCS,PID1,ELMOD1,UQCC2,COX14,NDUFA11,NDUFS7,CHCHD10
1_Member	GO Biological Processes	GO:0006120	mitochondrial electron transport, NADH to ubiquinone	-12.3331	-9.82806	13/52	4697,4698,4700,4706,4708,4710,4716,4717,4725,6622,51079,126328,374291	NDUFA4,NDUFA5,NDUFA6,NDUFAB1,NDUFB2,NDUFB4,NDUFB10,NDUFC1,NDUFS5,SNCA,NDUFA13,NDUFA11,NDUFS7
1_Member	GO Biological Processes	GO:0033108	mitochondrial respiratory chain complex assembly	-12.1026	-9.60851	16/96	4698,4700,4706,4708,4710,4716,4717,4725,7381,10063,29796,51079,84300,84987,126328,374291	NDUFA5,NDUFA6,NDUFAB1,NDUFB2,NDUFB4,NDUFB10,NDUFC1,NDUFS5,UQCRB,COX17,UQCR10,NDUFA13,UQCC2,COX14,NDUFA11,NDUFS7
1_Member	CORUM	CORUM:178	Respiratory chain complex I (holoenzyme), mitochondrial	-11.9237	-9.4404	12/44	4697,4698,4700,4706,4708,4710,4716,4717,4725,51079,126328,374291	NDUFA4,NDUFA5,NDUFA6,NDUFAB1,NDUFB2,NDUFB4,NDUFB10,NDUFC1,NDUFS5,NDUFA13,NDUFA11,NDUFS7
1_Member	GO Molecular Functions	GO:0008137	NADH dehydrogenase (ubiquinone) activity	-10.406	-8.01146	11/45	4697,4698,4700,4706,4708,4710,4716,4717,4725,51079,374291	NDUFA4,NDUFA5,NDUFA6,NDUFAB1,NDUFB2,NDUFB4,NDUFB10,NDUFC1,NDUFS5,NDUFA13,NDUFS7
1_Member	GO Molecular Functions	GO:0050136	NADH dehydrogenase (quinone) activity	-10.406	-8.01146	11/45	4697,4698,4700,4706,4708,4710,4716,4717,4725,51079,374291	NDUFA4,NDUFA5,NDUFA6,NDUFAB1,NDUFB2,NDUFB4,NDUFB10,NDUFC1,NDUFS5,NDUFA13,NDUFS7
1_Member	GO Molecular Functions	GO:0003954	NADH dehydrogenase activity	-10.183	-7.79441	11/47	4697,4698,4700,4706,4708,4710,4716,4717,4725,51079,374291	NDUFA4,NDUFA5,NDUFA6,NDUFAB1,NDUFB2,NDUFB4,NDUFB10,NDUFC1,NDUFS5,NDUFA13,NDUFS7
1_Member	GO Biological Processes	GO:0043623	cellular protein complex assembly	-9.81446	-7.45073	33/611	1759,2039,2185,2885,4698,4700,4706,4708,4710,4716,4717,4725,5910,6616,6622,6812,7111,7381,9892,10063,10458,26052,26585,27124,29091,29796,51079,84300,84987,112755,114088,126328,374291	DNM1,DMTN,PTK2B,GRB2,NDUFA5,NDUFA6,NDUFAB1,NDUFB2,NDUFB4,NDUFB10,NDUFC1,NDUFS5,RAP1GDS1,SNAP25,SNCA,STXBP1,TMOD1,UQCRB,SNAP91,COX17,BAIAP2,DNM3,GREM1,INPP5J,STXBP6,UQCR10,NDUFA13,UQCC2,COX14,STX1B,TRIM9,NDUFA11,NDUFS7
1_Member	Reactome Gene Sets	R-HSA-6799198	Complex I biogenesis	-9.39162	-7.06265	11/55	4698,4700,4706,4708,4710,4716,4717,4725,51079,126328,374291	NDUFA5,NDUFA6,NDUFAB1,NDUFB2,NDUFB4,NDUFB10,NDUFC1,NDUFS5,NDUFA13,NDUFA11,NDUFS7
1_Member	GO Molecular Functions	GO:0016491	oxidoreductase activity	-9.38583	-7.06055	36/742	1329,1345,1347,1349,1350,1351,2597,3945,4190,4191,4259,4697,4698,4700,4706,4708,4710,4716,4717,4725,6390,6622,7054,7381,9377,10858,10873,10975,25824,26034,27089,29796,51079,54205,83442,374291	COX5B,COX6C,COX7A2,COX7B,COX7C,COX8A,GAPDH,LDHB,MDH1,MDH2,MGST3,NDUFA4,NDUFA5,NDUFA6,NDUFAB1,NDUFB2,NDUFB4,NDUFB10,NDUFC1,NDUFS5,SDHB,SNCA,TH,UQCRB,COX5A,CYP46A1,ME3,UQCR11,PRDX5,IPCEF1,UQCRQ,UQCR10,NDUFA13,CYCS,SH3BGRL3,NDUFS7
1_Member	GO Molecular Functions	GO:0016655	oxidoreductase activity, acting on NAD(P)H, quinone or similar compound as acceptor	-9.1293	-6.8185	11/58	4697,4698,4700,4706,4708,4710,4716,4717,4725,51079,374291	NDUFA4,NDUFA5,NDUFA6,NDUFAB1,NDUFB2,NDUFB4,NDUFB10,NDUFC1,NDUFS5,NDUFA13,NDUFS7
1_Member	GO Biological Processes	GO:0010257	NADH dehydrogenase complex assembly	-8.64949	-6.38588	11/64	4698,4700,4706,4708,4710,4716,4717,4725,51079,126328,374291	NDUFA5,NDUFA6,NDUFAB1,NDUFB2,NDUFB4,NDUFB10,NDUFC1,NDUFS5,NDUFA13,NDUFA11,NDUFS7
1_Member	GO Biological Processes	GO:0032981	mitochondrial respiratory chain complex I assembly	-8.64949	-6.38588	11/64	4698,4700,4706,4708,4710,4716,4717,4725,51079,126328,374291	NDUFA5,NDUFA6,NDUFAB1,NDUFB2,NDUFB4,NDUFB10,NDUFC1,NDUFS5,NDUFA13,NDUFA11,NDUFS7
1_Member	GO Biological Processes	GO:0097031	mitochondrial respiratory chain complex I biogenesis	-8.64949	-6.38588	11/64	4698,4700,4706,4708,4710,4716,4717,4725,51079,126328,374291	NDUFA5,NDUFA6,NDUFAB1,NDUFB2,NDUFB4,NDUFB10,NDUFC1,NDUFS5,NDUFA13,NDUFA11,NDUFS7
1_Member	GO Molecular Functions	GO:0016651	oxidoreductase activity, acting on NAD(P)H	-6.11307	-4.10685	11/111	4697,4698,4700,4706,4708,4710,4716,4717,4725,51079,374291	NDUFA4,NDUFA5,NDUFA6,NDUFAB1,NDUFB2,NDUFB4,NDUFB10,NDUFC1,NDUFS5,NDUFA13,NDUFS7
1_Member	CORUM	CORUM:2914	Respiratory chain complex I (beta subunit) mitochondrial	-5.58837	-3.63353	5/16	4697,4706,4708,4710,4716	NDUFA4,NDUFAB1,NDUFB2,NDUFB4,NDUFB10
1_Member	CORUM	CORUM:2920	Respiratory chain complex I (lambda subunit) mitochondrial	-4.13472	-2.39393	4/16	4698,51079,126328,374291	NDUFA5,NDUFA13,NDUFA11,NDUFS7
2_Summary	Reactome Gene Sets	R-HSA-112316	Neuronal System	-20.4228	-17.5819	38/369	783,784,805,816,817,2555,2558,2566,2571,2770,2786,2890,2891,2893,3754,3778,4905,5578,5579,5594,5864,5923,6616,6812,6844,6853,6854,9196,9229,9254,9312,9378,9455,10815,23236,26037,83988,341359,291,292	CACNB2,CACNB3,CALM2,CAMK2B,CAMK2D,GABRA2,GABRA5,GABRG2,GAD1,GNAI1,GNG4,GRIA1,GRIA2,GRIA4,KCNF1,KCNMA1,NSF,PRKCA,PRKCB,MAPK1,RAB3A,RASGRF1,SNAP25,STXBP1,VAMP2,SYN1,SYN2,KCNAB3,DLGAP1,CACNA2D2,KCNB2,NRXN1,HOMER2,CPLX1,PLCB1,SIPA1L1,NCALD,SYT10,SLC25A4,SLC25A5
2_Member	Reactome Gene Sets	R-HSA-112316	Neuronal System	-20.4228	-17.5819	38/369	783,784,805,816,817,2555,2558,2566,2571,2770,2786,2890,2891,2893,3754,3778,4905,5578,5579,5594,5864,5923,6616,6812,6844,6853,6854,9196,9229,9254,9312,9378,9455,10815,23236,26037,83988,341359	CACNB2,CACNB3,CALM2,CAMK2B,CAMK2D,GABRA2,GABRA5,GABRG2,GAD1,GNAI1,GNG4,GRIA1,GRIA2,GRIA4,KCNF1,KCNMA1,NSF,PRKCA,PRKCB,MAPK1,RAB3A,RASGRF1,SNAP25,STXBP1,VAMP2,SYN1,SYN2,KCNAB3,DLGAP1,CACNA2D2,KCNB2,NRXN1,HOMER2,CPLX1,PLCB1,SIPA1L1,NCALD,SYT10
2_Member	Reactome Gene Sets	R-HSA-112315	Transmission across Chemical Synapses	-18.2703	-15.5264	29/226	783,784,805,816,817,2555,2558,2566,2571,2770,2786,2890,2891,2893,4905,5578,5579,5594,5864,5923,6616,6812,6844,6853,6854,9254,10815,23236,83988	CACNB2,CACNB3,CALM2,CAMK2B,CAMK2D,GABRA2,GABRA5,GABRG2,GAD1,GNAI1,GNG4,GRIA1,GRIA2,GRIA4,NSF,PRKCA,PRKCB,MAPK1,RAB3A,RASGRF1,SNAP25,STXBP1,VAMP2,SYN1,SYN2,CACNA2D2,CPLX1,PLCB1,NCALD
2_Member	Reactome Gene Sets	R-HSA-422356	Regulation of insulin secretion	-8.67397	-6.40066	12/80	291,292,783,784,2770,2786,5578,6616,6812,6844,9254,23236	SLC25A4,SLC25A5,CACNB2,CACNB3,GNAI1,GNG4,PRKCA,SNAP25,STXBP1,VAMP2,CACNA2D2,PLCB1
2_Member	Reactome Gene Sets	R-HSA-163685	Integration of energy metabolism	-7.07913	-4.95844	12/110	291,292,783,784,2770,2786,5578,6616,6812,6844,9254,23236	SLC25A4,SLC25A5,CACNB2,CACNB3,GNAI1,GNG4,PRKCA,SNAP25,STXBP1,VAMP2,CACNA2D2,PLCB1
3_Summary	GO Biological Processes	GO:0007268	chemical synaptic transmission	-19.8671	-17.061	47/612	783,784,793,816,1759,2185,2558,2566,2571,2770,2890,2891,2893,4208,4900,5179,5530,5594,5864,5923,6616,6620,6622,6812,6844,6853,6854,7054,7416,7533,8997,9001,9229,9254,9362,9378,10458,10675,10815,23154,26037,64854,79772,112755,114088,341359,440829	CACNB2,CACNB3,CALB1,CAMK2B,DNM1,PTK2B,GABRA5,GABRG2,GAD1,GNAI1,GRIA1,GRIA2,GRIA4,MEF2C,NRGN,PENK,PPP3CA,MAPK1,RAB3A,RASGRF1,SNAP25,SNCB,SNCA,STXBP1,VAMP2,SYN1,SYN2,TH,VDAC1,YWHAH,KALRN,HAP1,DLGAP1,CACNA2D2,CPNE6,NRXN1,BAIAP2,CSPG5,CPLX1,NCDN,SIPA1L1,USP46,MCTP1,STX1B,TRIM9,SYT10,SHISA8
3_Member	GO Biological Processes	GO:0007268	chemical synaptic transmission	-19.8671	-17.061	47/612	783,784,793,816,1759,2185,2558,2566,2571,2770,2890,2891,2893,4208,4900,5179,5530,5594,5864,5923,6616,6620,6622,6812,6844,6853,6854,7054,7416,7533,8997,9001,9229,9254,9362,9378,10458,10675,10815,23154,26037,64854,79772,112755,114088,341359,440829	CACNB2,CACNB3,CALB1,CAMK2B,DNM1,PTK2B,GABRA5,GABRG2,GAD1,GNAI1,GRIA1,GRIA2,GRIA4,MEF2C,NRGN,PENK,PPP3CA,MAPK1,RAB3A,RASGRF1,SNAP25,SNCB,SNCA,STXBP1,VAMP2,SYN1,SYN2,TH,VDAC1,YWHAH,KALRN,HAP1,DLGAP1,CACNA2D2,CPNE6,NRXN1,BAIAP2,CSPG5,CPLX1,NCDN,SIPA1L1,USP46,MCTP1,STX1B,TRIM9,SYT10,SHISA8
3_Member	GO Biological Processes	GO:0098916	anterograde trans-synaptic signaling	-19.8671	-17.061	47/612	783,784,793,816,1759,2185,2558,2566,2571,2770,2890,2891,2893,4208,4900,5179,5530,5594,5864,5923,6616,6620,6622,6812,6844,6853,6854,7054,7416,7533,8997,9001,9229,9254,9362,9378,10458,10675,10815,23154,26037,64854,79772,112755,114088,341359,440829	CACNB2,CACNB3,CALB1,CAMK2B,DNM1,PTK2B,GABRA5,GABRG2,GAD1,GNAI1,GRIA1,GRIA2,GRIA4,MEF2C,NRGN,PENK,PPP3CA,MAPK1,RAB3A,RASGRF1,SNAP25,SNCB,SNCA,STXBP1,VAMP2,SYN1,SYN2,TH,VDAC1,YWHAH,KALRN,HAP1,DLGAP1,CACNA2D2,CPNE6,NRXN1,BAIAP2,CSPG5,CPLX1,NCDN,SIPA1L1,USP46,MCTP1,STX1B,TRIM9,SYT10,SHISA8
3_Member	GO Biological Processes	GO:0099536	synaptic signaling	-19.809	-17.0246	47/614	783,784,793,816,1759,2185,2558,2566,2571,2770,2890,2891,2893,4208,4900,5179,5530,5594,5864,5923,6616,6620,6622,6812,6844,6853,6854,7054,7416,7533,8997,9001,9229,9254,9362,9378,10458,10675,10815,23154,26037,64854,79772,112755,114088,341359,440829	CACNB2,CACNB3,CALB1,CAMK2B,DNM1,PTK2B,GABRA5,GABRG2,GAD1,GNAI1,GRIA1,GRIA2,GRIA4,MEF2C,NRGN,PENK,PPP3CA,MAPK1,RAB3A,RASGRF1,SNAP25,SNCB,SNCA,STXBP1,VAMP2,SYN1,SYN2,TH,VDAC1,YWHAH,KALRN,HAP1,DLGAP1,CACNA2D2,CPNE6,NRXN1,BAIAP2,CSPG5,CPLX1,NCDN,SIPA1L1,USP46,MCTP1,STX1B,TRIM9,SYT10,SHISA8
3_Member	GO Biological Processes	GO:0099537	trans-synaptic signaling	-19.809	-17.0246	47/614	783,784,793,816,1759,2185,2558,2566,2571,2770,2890,2891,2893,4208,4900,5179,5530,5594,5864,5923,6616,6620,6622,6812,6844,6853,6854,7054,7416,7533,8997,9001,9229,9254,9362,9378,10458,10675,10815,23154,26037,64854,79772,112755,114088,341359,440829	CACNB2,CACNB3,CALB1,CAMK2B,DNM1,PTK2B,GABRA5,GABRG2,GAD1,GNAI1,GRIA1,GRIA2,GRIA4,MEF2C,NRGN,PENK,PPP3CA,MAPK1,RAB3A,RASGRF1,SNAP25,SNCB,SNCA,STXBP1,VAMP2,SYN1,SYN2,TH,VDAC1,YWHAH,KALRN,HAP1,DLGAP1,CACNA2D2,CPNE6,NRXN1,BAIAP2,CSPG5,CPLX1,NCDN,SIPA1L1,USP46,MCTP1,STX1B,TRIM9,SYT10,SHISA8
3_Member	GO Biological Processes	GO:0050804	modulation of chemical synaptic transmission	-14.8806	-12.2543	29/301	793,816,2185,2770,2890,4208,4900,5530,5594,5864,5923,6616,6622,6812,6844,6853,7533,8997,9001,9254,9378,10458,10675,23154,26037,64854,79772,112755,440829	CALB1,CAMK2B,PTK2B,GNAI1,GRIA1,MEF2C,NRGN,PPP3CA,MAPK1,RAB3A,RASGRF1,SNAP25,SNCA,STXBP1,VAMP2,SYN1,YWHAH,KALRN,HAP1,CACNA2D2,NRXN1,BAIAP2,CSPG5,NCDN,SIPA1L1,USP46,MCTP1,STX1B,SHISA8
3_Member	GO Biological Processes	GO:0099177	regulation of trans-synaptic signaling	-14.8806	-12.2543	29/301	793,816,2185,2770,2890,4208,4900,5530,5594,5864,5923,6616,6622,6812,6844,6853,7533,8997,9001,9254,9378,10458,10675,23154,26037,64854,79772,112755,440829	CALB1,CAMK2B,PTK2B,GNAI1,GRIA1,MEF2C,NRGN,PPP3CA,MAPK1,RAB3A,RASGRF1,SNAP25,SNCA,STXBP1,VAMP2,SYN1,YWHAH,KALRN,HAP1,CACNA2D2,NRXN1,BAIAP2,CSPG5,NCDN,SIPA1L1,USP46,MCTP1,STX1B,SHISA8
3_Member	GO Biological Processes	GO:0048167	regulation of synaptic plasticity	-12.8501	-10.3395	20/154	793,816,2185,2890,4208,4900,5594,5864,5923,6616,6622,6812,6844,7533,8997,10458,23154,26037,79772,440829	CALB1,CAMK2B,PTK2B,GRIA1,MEF2C,NRGN,MAPK1,RAB3A,RASGRF1,SNAP25,SNCA,STXBP1,VAMP2,YWHAH,KALRN,BAIAP2,NCDN,SIPA1L1,MCTP1,SHISA8
3_Member	GO Biological Processes	GO:0048168	regulation of neuronal synaptic plasticity	-6.12435	-4.11458	8/51	816,5864,5923,6622,8997,23154,79772,440829	CAMK2B,RAB3A,RASGRF1,SNCA,KALRN,NCDN,MCTP1,SHISA8
4_Summary	GO Biological Processes	GO:0015992	proton transport	-16.1935	-13.4684	23/152	498,506,513,516,518,522,523,528,529,534,1329,1345,1347,1349,1350,1351,4697,9296,9377,10063,10476,10632,51382,287,288,482,490,493,783,784,805,817,2185,3306,3754,3778,4878,5138,6622,6844,7223,7416,7533,9001,9196,9254,9312,55013,226,271,2023,3251,5315,10891,55022,400916,4830,967,4905,203,2982,2983,4543,2890,2891,2893,5594,377,2170,2885,4706,7167,9091,9362,23761,27124,51079,291,292,8655,4208,54205,45…	ATP5F1A,ATP5F1B,ATP5F1D,ATP5MC1,ATP5MC3,ATP5PF,ATP6V1A,ATP6V1C1,ATP6V1E1,ATP6V1G2,COX5B,COX6C,COX7A2,COX7B,COX7C,COX8A,NDUFA4,ATP6V1F,COX5A,COX17,ATP5PD,ATP5MG,ATP6V1D,ANK2,ANK3,ATP1B2,ATP2B1,ATP2B4,CACNB2,CACNB3,CALM2,CAMK2D,PTK2B,HSPA2,KCNF1,KCNMA1,NPPA,PDE2A,SNCA,VAMP2,TRPC4,VDAC1,YWHAH,HAP1,KCNAB3,CACNA2D2,KCNB2,MCUB,ALDOA,AMPD2,ENO1,HPRT1,PKM,PPARGC1A,PID1,CHCHD10,NME1,CD63,NSF,AK1,GUCY1A1,G…
4_Member	GO Biological Processes	GO:0015992	proton transport	-16.1935	-13.4684	23/152	498,506,513,516,518,522,523,528,529,534,1329,1345,1347,1349,1350,1351,4697,9296,9377,10063,10476,10632,51382	ATP5F1A,ATP5F1B,ATP5F1D,ATP5MC1,ATP5MC3,ATP5PF,ATP6V1A,ATP6V1C1,ATP6V1E1,ATP6V1G2,COX5B,COX6C,COX7A2,COX7B,COX7C,COX8A,NDUFA4,ATP6V1F,COX5A,COX17,ATP5PD,ATP5MG,ATP6V1D
4_Member	GO Biological Processes	GO:0006818	hydrogen transport	-16.064	-13.3481	23/154	498,506,513,516,518,522,523,528,529,534,1329,1345,1347,1349,1350,1351,4697,9296,9377,10063,10476,10632,51382	ATP5F1A,ATP5F1B,ATP5F1D,ATP5MC1,ATP5MC3,ATP5PF,ATP6V1A,ATP6V1C1,ATP6V1E1,ATP6V1G2,COX5B,COX6C,COX7A2,COX7B,COX7C,COX8A,NDUFA4,ATP6V1F,COX5A,COX17,ATP5PD,ATP5MG,ATP6V1D
4_Member	GO Biological Processes	GO:0098662	inorganic cation transmembrane transport	-15.9648	-13.2578	46/735	287,288,482,490,493,498,506,513,516,518,522,523,528,529,534,783,784,805,817,1329,1345,1347,1349,1350,1351,2185,3306,3754,3778,4697,4878,5138,6622,6844,7223,7416,7533,9001,9196,9254,9296,9312,9377,10476,10632,55013	ANK2,ANK3,ATP1B2,ATP2B1,ATP2B4,ATP5F1A,ATP5F1B,ATP5F1D,ATP5MC1,ATP5MC3,ATP5PF,ATP6V1A,ATP6V1C1,ATP6V1E1,ATP6V1G2,CACNB2,CACNB3,CALM2,CAMK2D,COX5B,COX6C,COX7A2,COX7B,COX7C,COX8A,PTK2B,HSPA2,KCNF1,KCNMA1,NDUFA4,NPPA,PDE2A,SNCA,VAMP2,TRPC4,VDAC1,YWHAH,HAP1,KCNAB3,CACNA2D2,ATP6V1F,KCNB2,COX5A,ATP5PD,ATP5MG,MCUB
4_Member	GO Biological Processes	GO:1902600	hydrogen ion transmembrane transport	-15.7117	-13.0135	21/126	498,506,513,516,518,522,523,528,529,534,1329,1345,1347,1349,1350,1351,4697,9296,9377,10476,10632	ATP5F1A,ATP5F1B,ATP5F1D,ATP5MC1,ATP5MC3,ATP5PF,ATP6V1A,ATP6V1C1,ATP6V1E1,ATP6V1G2,COX5B,COX6C,COX7A2,COX7B,COX7C,COX8A,NDUFA4,ATP6V1F,COX5A,ATP5PD,ATP5MG
4_Member	GO Biological Processes	GO:0009127	purine nucleoside monophosphate biosynthetic process	-15.4998	-12.8187	17/72	226,271,498,506,513,516,518,522,1329,2023,3251,5315,10476,10632,10891,55022,400916	ALDOA,AMPD2,ATP5F1A,ATP5F1B,ATP5F1D,ATP5MC1,ATP5MC3,ATP5PF,COX5B,ENO1,HPRT1,PKM,ATP5PD,ATP5MG,PPARGC1A,PID1,CHCHD10
4_Member	GO Biological Processes	GO:0009168	purine ribonucleoside monophosphate biosynthetic process	-15.4998	-12.8187	17/72	226,271,498,506,513,516,518,522,1329,2023,3251,5315,10476,10632,10891,55022,400916	ALDOA,AMPD2,ATP5F1A,ATP5F1B,ATP5F1D,ATP5MC1,ATP5MC3,ATP5PF,COX5B,ENO1,HPRT1,PKM,ATP5PD,ATP5MG,PPARGC1A,PID1,CHCHD10
4_Member	GO Biological Processes	GO:0006754	ATP biosynthetic process	-15.4599	-12.787	15/50	226,498,506,513,516,518,522,1329,2023,5315,10476,10632,10891,55022,400916	ALDOA,ATP5F1A,ATP5F1B,ATP5F1D,ATP5MC1,ATP5MC3,ATP5PF,COX5B,ENO1,PKM,ATP5PD,ATP5MG,PPARGC1A,PID1,CHCHD10
4_Member	GO Molecular Functions	GO:0015078	hydrogen ion transmembrane transporter activity	-15.4248	-12.76	21/130	498,506,513,516,518,522,523,528,529,534,1329,1345,1347,1349,1350,1351,4697,9296,9377,10476,10632	ATP5F1A,ATP5F1B,ATP5F1D,ATP5MC1,ATP5MC3,ATP5PF,ATP6V1A,ATP6V1C1,ATP6V1E1,ATP6V1G2,COX5B,COX6C,COX7A2,COX7B,COX7C,COX8A,NDUFA4,ATP6V1F,COX5A,ATP5PD,ATP5MG
4_Member	GO Biological Processes	GO:0009206	purine ribonucleoside triphosphate biosynthetic process	-15.2906	-12.6338	16/62	226,498,506,513,516,518,522,1329,2023,4830,5315,10476,10632,10891,55022,400916	ALDOA,ATP5F1A,ATP5F1B,ATP5F1D,ATP5MC1,ATP5MC3,ATP5PF,COX5B,ENO1,NME1,PKM,ATP5PD,ATP5MG,PPARGC1A,PID1,CHCHD10
4_Member	GO Biological Processes	GO:0009145	purine nucleoside triphosphate biosynthetic process	-15.1691	-12.5201	16/63	226,498,506,513,516,518,522,1329,2023,4830,5315,10476,10632,10891,55022,400916	ALDOA,ATP5F1A,ATP5F1B,ATP5F1D,ATP5MC1,ATP5MC3,ATP5PF,COX5B,ENO1,NME1,PKM,ATP5PD,ATP5MG,PPARGC1A,PID1,CHCHD10
4_Member	GO Biological Processes	GO:0015672	monovalent inorganic cation transport	-15.0629	-12.4216	38/531	287,288,482,493,498,506,513,516,518,522,523,528,529,534,817,967,1329,1345,1347,1349,1350,1351,2185,3754,3778,4697,4878,4905,6844,7533,9196,9296,9312,9377,10063,10476,10632,51382	ANK2,ANK3,ATP1B2,ATP2B4,ATP5F1A,ATP5F1B,ATP5F1D,ATP5MC1,ATP5MC3,ATP5PF,ATP6V1A,ATP6V1C1,ATP6V1E1,ATP6V1G2,CAMK2D,CD63,COX5B,COX6C,COX7A2,COX7B,COX7C,COX8A,PTK2B,KCNF1,KCNMA1,NDUFA4,NPPA,NSF,VAMP2,YWHAH,KCNAB3,ATP6V1F,KCNB2,COX5A,COX17,ATP5PD,ATP5MG,ATP6V1D
4_Member	GO Biological Processes	GO:0009142	nucleoside triphosphate biosynthetic process	-14.7698	-12.1508	17/79	203,226,498,506,513,516,518,522,1329,2023,4830,5315,10476,10632,10891,55022,400916	AK1,ALDOA,ATP5F1A,ATP5F1B,ATP5F1D,ATP5MC1,ATP5MC3,ATP5PF,COX5B,ENO1,NME1,PKM,ATP5PD,ATP5MG,PPARGC1A,PID1,CHCHD10
4_Member	GO Biological Processes	GO:0009201	ribonucleoside triphosphate biosynthetic process	-14.5947	-11.9829	16/68	226,498,506,513,516,518,522,1329,2023,4830,5315,10476,10632,10891,55022,400916	ALDOA,ATP5F1A,ATP5F1B,ATP5F1D,ATP5MC1,ATP5MC3,ATP5PF,COX5B,ENO1,NME1,PKM,ATP5PD,ATP5MG,PPARGC1A,PID1,CHCHD10
4_Member	GO Biological Processes	GO:0009152	purine ribonucleotide biosynthetic process	-14.5761	-11.9713	24/199	226,271,498,506,513,516,518,522,805,1329,2023,2185,2982,2983,3251,4543,4830,4878,5315,10476,10632,10891,55022,400916	ALDOA,AMPD2,ATP5F1A,ATP5F1B,ATP5F1D,ATP5MC1,ATP5MC3,ATP5PF,CALM2,COX5B,ENO1,PTK2B,GUCY1A1,GUCY1B1,HPRT1,MTNR1A,NME1,NPPA,PKM,ATP5PD,ATP5MG,PPARGC1A,PID1,CHCHD10
4_Member	GO Biological Processes	GO:0006164	purine nucleotide biosynthetic process	-14.3788	-11.781	24/203	226,271,498,506,513,516,518,522,805,1329,2023,2185,2982,2983,3251,4543,4830,4878,5315,10476,10632,10891,55022,400916	ALDOA,AMPD2,ATP5F1A,ATP5F1B,ATP5F1D,ATP5MC1,ATP5MC3,ATP5PF,CALM2,COX5B,ENO1,PTK2B,GUCY1A1,GUCY1B1,HPRT1,MTNR1A,NME1,NPPA,PKM,ATP5PD,ATP5MG,PPARGC1A,PID1,CHCHD10
4_Member	GO Molecular Functions	GO:0022890	inorganic cation transmembrane transporter activity	-14.2195	-11.6286	38/564	482,490,493,498,506,513,516,518,522,523,528,529,534,783,784,1329,1345,1347,1349,1350,1351,2185,2890,2891,2893,3754,3778,4697,5138,7223,9196,9254,9296,9312,9377,10476,10632,55013	ATP1B2,ATP2B1,ATP2B4,ATP5F1A,ATP5F1B,ATP5F1D,ATP5MC1,ATP5MC3,ATP5PF,ATP6V1A,ATP6V1C1,ATP6V1E1,ATP6V1G2,CACNB2,CACNB3,COX5B,COX6C,COX7A2,COX7B,COX7C,COX8A,PTK2B,GRIA1,GRIA2,GRIA4,KCNF1,KCNMA1,NDUFA4,PDE2A,TRPC4,KCNAB3,CACNA2D2,ATP6V1F,KCNB2,COX5A,ATP5PD,ATP5MG,MCUB
4_Member	GO Biological Processes	GO:0009156	ribonucleoside monophosphate biosynthetic process	-14.2029	-11.6187	17/85	226,271,498,506,513,516,518,522,1329,2023,3251,5315,10476,10632,10891,55022,400916	ALDOA,AMPD2,ATP5F1A,ATP5F1B,ATP5F1D,ATP5MC1,ATP5MC3,ATP5PF,COX5B,ENO1,HPRT1,PKM,ATP5PD,ATP5MG,PPARGC1A,PID1,CHCHD10
4_Member	GO Biological Processes	GO:0009260	ribonucleotide biosynthetic process	-13.9514	-11.3738	24/212	226,271,498,506,513,516,518,522,805,1329,2023,2185,2982,2983,3251,4543,4830,4878,5315,10476,10632,10891,55022,400916	ALDOA,AMPD2,ATP5F1A,ATP5F1B,ATP5F1D,ATP5MC1,ATP5MC3,ATP5PF,CALM2,COX5B,ENO1,PTK2B,GUCY1A1,GUCY1B1,HPRT1,MTNR1A,NME1,NPPA,PKM,ATP5PD,ATP5MG,PPARGC1A,PID1,CHCHD10
4_Member	GO Biological Processes	GO:0046390	ribose phosphate biosynthetic process	-13.7683	-11.2163	24/216	226,271,498,506,513,516,518,522,805,1329,2023,2185,2982,2983,3251,4543,4830,4878,5315,10476,10632,10891,55022,400916	ALDOA,AMPD2,ATP5F1A,ATP5F1B,ATP5F1D,ATP5MC1,ATP5MC3,ATP5PF,CALM2,COX5B,ENO1,PTK2B,GUCY1A1,GUCY1B1,HPRT1,MTNR1A,NME1,NPPA,PKM,ATP5PD,ATP5MG,PPARGC1A,PID1,CHCHD10
4_Member	GO Biological Processes	GO:0072522	purine-containing compound biosynthetic process	-13.7683	-11.2163	24/216	226,271,498,506,513,516,518,522,805,1329,2023,2185,2982,2983,3251,4543,4830,4878,5315,10476,10632,10891,55022,400916	ALDOA,AMPD2,ATP5F1A,ATP5F1B,ATP5F1D,ATP5MC1,ATP5MC3,ATP5PF,CALM2,COX5B,ENO1,PTK2B,GUCY1A1,GUCY1B1,HPRT1,MTNR1A,NME1,NPPA,PKM,ATP5PD,ATP5MG,PPARGC1A,PID1,CHCHD10
4_Member	GO Molecular Functions	GO:0019829	cation-transporting ATPase activity	-13.4758	-10.942	15/66	482,490,493,498,506,513,516,518,523,528,529,534,9296,10476,10632	ATP1B2,ATP2B1,ATP2B4,ATP5F1A,ATP5F1B,ATP5F1D,ATP5MC1,ATP5MC3,ATP6V1A,ATP6V1C1,ATP6V1E1,ATP6V1G2,ATP6V1F,ATP5PD,ATP5MG
4_Member	GO Molecular Functions	GO:0042625	ATPase coupled ion transmembrane transporter activity	-13.3715	-10.8436	15/67	482,490,493,498,506,513,516,518,523,528,529,534,9296,10476,10632	ATP1B2,ATP2B1,ATP2B4,ATP5F1A,ATP5F1B,ATP5F1D,ATP5MC1,ATP5MC3,ATP6V1A,ATP6V1C1,ATP6V1E1,ATP6V1G2,ATP6V1F,ATP5PD,ATP5MG
4_Member	GO Biological Processes	GO:0009124	nucleoside monophosphate biosynthetic process	-13.3559	-10.8339	17/95	226,271,498,506,513,516,518,522,1329,2023,3251,5315,10476,10632,10891,55022,400916	ALDOA,AMPD2,ATP5F1A,ATP5F1B,ATP5F1D,ATP5MC1,ATP5MC3,ATP5PF,COX5B,ENO1,HPRT1,PKM,ATP5PD,ATP5MG,PPARGC1A,PID1,CHCHD10
4_Member	GO Biological Processes	GO:1901293	nucleoside phosphate biosynthetic process	-12.9354	-10.4191	26/282	203,226,271,498,506,513,516,518,522,805,1329,2023,2185,2982,2983,3251,4543,4830,4878,5315,5594,10476,10632,10891,55022,400916	AK1,ALDOA,AMPD2,ATP5F1A,ATP5F1B,ATP5F1D,ATP5MC1,ATP5MC3,ATP5PF,CALM2,COX5B,ENO1,PTK2B,GUCY1A1,GUCY1B1,HPRT1,MTNR1A,NME1,NPPA,PKM,MAPK1,ATP5PD,ATP5MG,PPARGC1A,PID1,CHCHD10
4_Member	GO Biological Processes	GO:0009165	nucleotide biosynthetic process	-12.1774	-9.6779	25/279	226,271,498,506,513,516,518,522,805,1329,2023,2185,2982,2983,3251,4543,4830,4878,5315,5594,10476,10632,10891,55022,400916	ALDOA,AMPD2,ATP5F1A,ATP5F1B,ATP5F1D,ATP5MC1,ATP5MC3,ATP5PF,CALM2,COX5B,ENO1,PTK2B,GUCY1A1,GUCY1B1,HPRT1,MTNR1A,NME1,NPPA,PKM,MAPK1,ATP5PD,ATP5MG,PPARGC1A,PID1,CHCHD10
4_Member	GO Molecular Functions	GO:0008324	cation transmembrane transporter activity	-11.929	-9.4404	38/668	482,490,493,498,506,513,516,518,522,523,528,529,534,783,784,1329,1345,1347,1349,1350,1351,2185,2890,2891,2893,3754,3778,4697,5138,7223,9196,9254,9296,9312,9377,10476,10632,55013	ATP1B2,ATP2B1,ATP2B4,ATP5F1A,ATP5F1B,ATP5F1D,ATP5MC1,ATP5MC3,ATP5PF,ATP6V1A,ATP6V1C1,ATP6V1E1,ATP6V1G2,CACNB2,CACNB3,COX5B,COX6C,COX7A2,COX7B,COX7C,COX8A,PTK2B,GRIA1,GRIA2,GRIA4,KCNF1,KCNMA1,NDUFA4,PDE2A,TRPC4,KCNAB3,CACNA2D2,ATP6V1F,KCNB2,COX5A,ATP5PD,ATP5MG,MCUB
4_Member	GO Molecular Functions	GO:0044769	ATPase activity, coupled to transmembrane movement of ions, rotational mechanism	-11.8933	-9.41519	11/34	498,506,513,516,518,523,528,529,9296,10476,10632	ATP5F1A,ATP5F1B,ATP5F1D,ATP5MC1,ATP5MC3,ATP6V1A,ATP6V1C1,ATP6V1E1,ATP6V1F,ATP5PD,ATP5MG
4_Member	GO Biological Processes	GO:0090407	organophosphate biosynthetic process	-11.8188	-9.34597	36/608	203,226,271,377,498,506,513,516,518,522,805,1329,2023,2170,2185,2885,2982,2983,3251,4543,4706,4830,4878,5315,5594,6622,7167,9091,9362,10476,10632,10891,23761,27124,55022,400916	AK1,ALDOA,AMPD2,ARF3,ATP5F1A,ATP5F1B,ATP5F1D,ATP5MC1,ATP5MC3,ATP5PF,CALM2,COX5B,ENO1,FABP3,PTK2B,GRB2,GUCY1A1,GUCY1B1,HPRT1,MTNR1A,NDUFAB1,NME1,NPPA,PKM,MAPK1,SNCA,TPI1,PIGQ,CPNE6,ATP5PD,ATP5MG,PPARGC1A,PISD,INPP5J,PID1,CHCHD10
4_Member	GO Biological Processes	GO:0099132	ATP hydrolysis coupled cation transmembrane transport	-11.7758	-9.30803	13/57	490,493,498,506,513,516,518,523,528,529,9296,10476,10632	ATP2B1,ATP2B4,ATP5F1A,ATP5F1B,ATP5F1D,ATP5MC1,ATP5MC3,ATP6V1A,ATP6V1C1,ATP6V1E1,ATP6V1F,ATP5PD,ATP5MG
4_Member	GO Biological Processes	GO:0042776	mitochondrial ATP synthesis coupled proton transport	-11.13	-8.67235	9/21	498,506,513,516,518,522,1329,10476,10632	ATP5F1A,ATP5F1B,ATP5F1D,ATP5MC1,ATP5MC3,ATP5PF,COX5B,ATP5PD,ATP5MG
4_Member	GO Molecular Functions	GO:0042626	ATPase activity, coupled to transmembrane movement of substances	-10.8578	-8.42439	16/115	482,490,493,498,506,513,516,518,523,528,529,534,9296,10476,10632,51382	ATP1B2,ATP2B1,ATP2B4,ATP5F1A,ATP5F1B,ATP5F1D,ATP5MC1,ATP5MC3,ATP6V1A,ATP6V1C1,ATP6V1E1,ATP6V1G2,ATP6V1F,ATP5PD,ATP5MG,ATP6V1D
4_Member	GO Biological Processes	GO:0099131	ATP hydrolysis coupled ion transmembrane transport	-10.6464	-8.22696	13/69	490,493,498,506,513,516,518,523,528,529,9296,10476,10632	ATP2B1,ATP2B4,ATP5F1A,ATP5F1B,ATP5F1D,ATP5MC1,ATP5MC3,ATP6V1A,ATP6V1C1,ATP6V1E1,ATP6V1F,ATP5PD,ATP5MG
4_Member	GO Molecular Functions	GO:0015399	primary active transmembrane transporter activity	-10.4043	-8.01146	16/123	482,490,493,498,506,513,516,518,523,528,529,534,9296,10476,10632,51382	ATP1B2,ATP2B1,ATP2B4,ATP5F1A,ATP5F1B,ATP5F1D,ATP5MC1,ATP5MC3,ATP6V1A,ATP6V1C1,ATP6V1E1,ATP6V1G2,ATP6V1F,ATP5PD,ATP5MG,ATP6V1D
4_Member	GO Molecular Functions	GO:0015405	P-P-bond-hydrolysis-driven transmembrane transporter activity	-10.4043	-8.01146	16/123	482,490,493,498,506,513,516,518,523,528,529,534,9296,10476,10632,51382	ATP1B2,ATP2B1,ATP2B4,ATP5F1A,ATP5F1B,ATP5F1D,ATP5MC1,ATP5MC3,ATP6V1A,ATP6V1C1,ATP6V1E1,ATP6V1G2,ATP6V1F,ATP5PD,ATP5MG,ATP6V1D
4_Member	Reactome Gene Sets	R-HSA-163210	Formation of ATP by chemiosmotic coupling	-10.1034	-7.71908	8/18	498,506,513,516,518,522,10476,10632	ATP5F1A,ATP5F1B,ATP5F1D,ATP5MC1,ATP5MC3,ATP5PF,ATP5PD,ATP5MG
4_Member	GO Molecular Functions	GO:0043492	ATPase activity, coupled to movement of substances	-10.0865	-7.70636	16/129	482,490,493,498,506,513,516,518,523,528,529,534,9296,10476,10632,51382	ATP1B2,ATP2B1,ATP2B4,ATP5F1A,ATP5F1B,ATP5F1D,ATP5MC1,ATP5MC3,ATP6V1A,ATP6V1C1,ATP6V1E1,ATP6V1G2,ATP6V1F,ATP5PD,ATP5MG,ATP6V1D
4_Member	GO Biological Processes	GO:0015985	energy coupled proton transport, down electrochemical gradient	-9.7984	-7.44264	9/28	498,506,513,516,518,522,1329,10476,10632	ATP5F1A,ATP5F1B,ATP5F1D,ATP5MC1,ATP5MC3,ATP5PF,COX5B,ATP5PD,ATP5MG
4_Member	GO Biological Processes	GO:0015986	ATP synthesis coupled proton transport	-9.7984	-7.44264	9/28	498,506,513,516,518,522,1329,10476,10632	ATP5F1A,ATP5F1B,ATP5F1D,ATP5MC1,ATP5MC3,ATP5PF,COX5B,ATP5PD,ATP5MG
4_Member	GO Molecular Functions	GO:0015077	monovalent inorganic cation transmembrane transporter activity	-9.75043	-7.39859	26/390	482,498,506,513,516,518,522,523,528,529,534,1329,1345,1347,1349,1350,1351,3754,3778,4697,9196,9296,9312,9377,10476,10632	ATP1B2,ATP5F1A,ATP5F1B,ATP5F1D,ATP5MC1,ATP5MC3,ATP5PF,ATP6V1A,ATP6V1C1,ATP6V1E1,ATP6V1G2,COX5B,COX6C,COX7A2,COX7B,COX7C,COX8A,KCNF1,KCNMA1,NDUFA4,KCNAB3,ATP6V1F,KCNB2,COX5A,ATP5PD,ATP5MG
4_Member	GO Molecular Functions	GO:0022853	active ion transmembrane transporter activity	-9.28735	-6.97297	15/125	482,490,493,498,506,513,516,518,523,528,529,534,9296,10476,10632	ATP1B2,ATP2B1,ATP2B4,ATP5F1A,ATP5F1B,ATP5F1D,ATP5MC1,ATP5MC3,ATP6V1A,ATP6V1C1,ATP6V1E1,ATP6V1G2,ATP6V1F,ATP5PD,ATP5MG
4_Member	CORUM	CORUM:563	F1F0-ATP synthase, mitochondrial	-8.83915	-6.5458	7/16	498,506,513,516,522,10476,10632	ATP5F1A,ATP5F1B,ATP5F1D,ATP5MC1,ATP5PF,ATP5PD,ATP5MG
4_Member	GO Molecular Functions	GO:0046933	proton-transporting ATP synthase activity, rotational mechanism	-8.61421	-6.35378	7/17	498,506,513,516,518,10476,10632	ATP5F1A,ATP5F1B,ATP5F1D,ATP5MC1,ATP5MC3,ATP5PD,ATP5MG
4_Member	GO Biological Processes	GO:0007007	inner mitochondrial membrane organization	-8.16638	-5.95391	9/41	498,506,513,516,518,522,10476,10632,51079	ATP5F1A,ATP5F1B,ATP5F1D,ATP5MC1,ATP5MC3,ATP5PF,ATP5PD,ATP5MG,NDUFA13
4_Member	GO Biological Processes	GO:0007006	mitochondrial membrane organization	-8.04507	-5.84381	14/131	291,292,498,506,513,516,518,522,6622,7533,8655,10476,10632,51079	SLC25A4,SLC25A5,ATP5F1A,ATP5F1B,ATP5F1D,ATP5MC1,ATP5MC3,ATP5PF,SNCA,YWHAH,DYNLL1,ATP5PD,ATP5MG,NDUFA13
4_Member	Reactome Gene Sets	R-HSA-8949613	Cristae formation	-7.91998	-5.73234	8/31	498,506,513,516,518,522,10476,10632	ATP5F1A,ATP5F1B,ATP5F1D,ATP5MC1,ATP5MC3,ATP5PF,ATP5PD,ATP5MG
4_Member	Reactome Gene Sets	R-HSA-1592230	Mitochondrial biogenesis	-7.802	-5.62617	12/95	498,506,513,516,518,522,805,4208,10476,10632,10891,54205	ATP5F1A,ATP5F1B,ATP5F1D,ATP5MC1,ATP5MC3,ATP5PF,CALM2,MEF2C,ATP5PD,ATP5MG,PPARGC1A,CYCS
4_Member	GO Biological Processes	GO:0042407	cristae formation	-7.80062	-5.62617	8/32	498,506,513,516,518,522,10476,10632	ATP5F1A,ATP5F1B,ATP5F1D,ATP5MC1,ATP5MC3,ATP5PF,ATP5PD,ATP5MG
4_Member	GO Biological Processes	GO:1901137	carbohydrate derivative biosynthetic process	-7.37602	-5.22928	32/728	226,271,498,506,513,516,518,522,805,1329,2023,2185,2982,2983,3251,4504,4543,4706,4830,4878,5315,7167,9091,10476,10632,10675,10891,23236,55022,63941,387923,400916	ALDOA,AMPD2,ATP5F1A,ATP5F1B,ATP5F1D,ATP5MC1,ATP5MC3,ATP5PF,CALM2,COX5B,ENO1,PTK2B,GUCY1A1,GUCY1B1,HPRT1,MT3,MTNR1A,NDUFAB1,NME1,NPPA,PKM,TPI1,PIGQ,ATP5PD,ATP5MG,CSPG5,PPARGC1A,PLCB1,PID1,NECAB3,SERP2,CHCHD10
4_Member	GO Molecular Functions	GO:0042623	ATPase activity, coupled	-6.35796	-4.321	20/359	482,490,493,498,506,513,516,518,523,528,529,534,1780,1974,4905,8655,9296,10476,10632,51382	ATP1B2,ATP2B1,ATP2B4,ATP5F1A,ATP5F1B,ATP5F1D,ATP5MC1,ATP5MC3,ATP6V1A,ATP6V1C1,ATP6V1E1,ATP6V1G2,DYNC1I1,EIF4A2,NSF,DYNLL1,ATP6V1F,ATP5PD,ATP5MG,ATP6V1D
4_Member	GO Biological Processes	GO:0006839	mitochondrial transport	-6.2243	-4.20554	19/333	291,292,498,506,513,516,518,522,1329,5138,7416,7533,8655,10476,10632,22885,51079,55013,55531	SLC25A4,SLC25A5,ATP5F1A,ATP5F1B,ATP5F1D,ATP5MC1,ATP5MC3,ATP5PF,COX5B,PDE2A,VDAC1,YWHAH,DYNLL1,ATP5PD,ATP5MG,ABLIM3,NDUFA13,MCUB,ELMOD1
4_Member	GO Molecular Functions	GO:0016887	ATPase activity	-6.0411	-4.04188	22/446	482,490,493,498,506,513,516,518,522,523,528,529,534,1780,1974,3796,4905,8655,9296,10476,10632,51382	ATP1B2,ATP2B1,ATP2B4,ATP5F1A,ATP5F1B,ATP5F1D,ATP5MC1,ATP5MC3,ATP5PF,ATP6V1A,ATP6V1C1,ATP6V1E1,ATP6V1G2,DYNC1I1,EIF4A2,KIF2A,NSF,DYNLL1,ATP6V1F,ATP5PD,ATP5MG,ATP6V1D
4_Member	GO Molecular Functions	GO:0022804	active transmembrane transporter activity	-5.5798	-3.6298	19/368	291,292,482,490,493,498,506,513,516,518,523,528,529,534,9296,10476,10632,51382,55013	SLC25A4,SLC25A5,ATP1B2,ATP2B1,ATP2B4,ATP5F1A,ATP5F1B,ATP5F1D,ATP5MC1,ATP5MC3,ATP6V1A,ATP6V1C1,ATP6V1E1,ATP6V1G2,ATP6V1F,ATP5PD,ATP5MG,ATP6V1D,MCUB
4_Member	Reactome Gene Sets	R-HSA-1852241	Organelle biogenesis and maintenance	-4.41471	-2.61788	15/297	498,506,513,516,518,522,805,4208,8655,10476,10632,10891,51807,54205,54806	ATP5F1A,ATP5F1B,ATP5F1D,ATP5MC1,ATP5MC3,ATP5PF,CALM2,MEF2C,DYNLL1,ATP5PD,ATP5MG,PPARGC1A,TUBA8,CYCS,AHI1
5_Summary	KEGG Pathway	hsa04721	Synaptic vesicle cycle	-13.8004	-11.2358	15/63	523,528,529,534,1759,4905,5864,6616,6812,6844,9296,10815,26052,51382,112755,324,493,1291,2039,2566,2786,2805,2885,2983,4208,4504,5138,5179,5315,5530,5579,5594,5604,6622,7054,10458,10891,23236,55022,55364,58528,482,490,805,816,817,7223,63982,285175,2170,4878,130399,516,518,2770,506,967,2044,2185,3489,4145,5578,8997,9001,26037,26585,54806,65009,3778,1845,27018,10063,687,7337,7533,1917,2597,7416,865…	ATP6V1A,ATP6V1C1,ATP6V1E1,ATP6V1G2,DNM1,NSF,RAB3A,SNAP25,STXBP1,VAMP2,ATP6V1F,CPLX1,DNM3,ATP6V1D,STX1B,APC,ATP2B4,COL6A1,DMTN,GABRG2,GNG4,GOT1,GRB2,GUCY1B1,MEF2C,MT3,PDE2A,PENK,PKM,PPP3CA,PRKCB,MAPK1,MAP2K1,SNCA,TH,BAIAP2,PPARGC1A,PLCB1,PID1,IMPACT,RRAGD,ATP1B2,ATP2B1,CALM2,CAMK2B,CAMK2D,TRPC4,ANO3,UNC80,FABP3,NPPA,ACVR1C,ATP5MC1,ATP5MC3,GNAI1,ATP5F1B,CD63,EPHA5,PTK2B,IGFBP6,MATK,PRKCA,KALRN,HAP1…
5_Member	KEGG Pathway	hsa04721	Synaptic vesicle cycle	-13.8004	-11.2358	15/63	523,528,529,534,1759,4905,5864,6616,6812,6844,9296,10815,26052,51382,112755	ATP6V1A,ATP6V1C1,ATP6V1E1,ATP6V1G2,DNM1,NSF,RAB3A,SNAP25,STXBP1,VAMP2,ATP6V1F,CPLX1,DNM3,ATP6V1D,STX1B
5_Member	KEGG Pathway	ko04721	Synaptic vesicle cycle	-13.8004	-11.2358	15/63	523,528,529,534,1759,4905,5864,6616,6812,6844,9296,10815,26052,51382,112755	ATP6V1A,ATP6V1C1,ATP6V1E1,ATP6V1G2,DNM1,NSF,RAB3A,SNAP25,STXBP1,VAMP2,ATP6V1F,CPLX1,DNM3,ATP6V1D,STX1B
5_Member	GO Biological Processes	GO:1901699	cellular response to nitrogen compound	-9.57919	-7.23894	33/624	324,493,523,528,529,534,1291,2039,2566,2786,2805,2885,2983,4208,4504,5138,5179,5315,5530,5579,5594,5604,6622,6844,7054,9296,10458,10891,23236,51382,55022,55364,58528	APC,ATP2B4,ATP6V1A,ATP6V1C1,ATP6V1E1,ATP6V1G2,COL6A1,DMTN,GABRG2,GNG4,GOT1,GRB2,GUCY1B1,MEF2C,MT3,PDE2A,PENK,PKM,PPP3CA,PRKCB,MAPK1,MAP2K1,SNCA,VAMP2,TH,ATP6V1F,BAIAP2,PPARGC1A,PLCB1,ATP6V1D,PID1,IMPACT,RRAGD
5_Member	GO Biological Processes	GO:0071417	cellular response to organonitrogen compound	-8.25615	-6.03218	28/526	324,493,523,528,529,534,1291,2039,2566,2786,2805,2885,4208,5138,5179,5315,5579,5594,6622,6844,7054,9296,10458,10891,51382,55022,55364,58528	APC,ATP2B4,ATP6V1A,ATP6V1C1,ATP6V1E1,ATP6V1G2,COL6A1,DMTN,GABRG2,GNG4,GOT1,GRB2,MEF2C,PDE2A,PENK,PKM,PRKCB,MAPK1,SNCA,VAMP2,TH,ATP6V1F,BAIAP2,PPARGC1A,ATP6V1D,PID1,IMPACT,RRAGD
5_Member	Reactome Gene Sets	R-HSA-983712	Ion channel transport	-6.92155	-4.82759	15/186	482,490,493,523,528,529,534,805,816,817,7223,9296,51382,63982,285175	ATP1B2,ATP2B1,ATP2B4,ATP6V1A,ATP6V1C1,ATP6V1E1,ATP6V1G2,CALM2,CAMK2B,CAMK2D,TRPC4,ATP6V1F,ATP6V1D,ANO3,UNC80
5_Member	GO Biological Processes	GO:0032868	response to insulin	-6.7125	-4.63962	17/249	324,523,528,529,534,2170,2805,2885,4878,5315,5579,6844,9296,10458,51382,55022,130399	APC,ATP6V1A,ATP6V1C1,ATP6V1E1,ATP6V1G2,FABP3,GOT1,GRB2,NPPA,PKM,PRKCB,VAMP2,ATP6V1F,BAIAP2,ATP6V1D,PID1,ACVR1C
5_Member	GO Biological Processes	GO:0090662	ATP hydrolysis coupled transmembrane transport	-6.26588	-4.23794	7/34	482,516,518,523,528,529,9296	ATP1B2,ATP5MC1,ATP5MC3,ATP6V1A,ATP6V1C1,ATP6V1E1,ATP6V1F
5_Member	GO Biological Processes	GO:0043434	response to peptide hormone	-5.98474	-3.98726	21/414	324,523,528,529,534,2170,2770,2786,2805,2885,4878,5315,5579,5594,6844,7054,9296,10458,51382,55022,130399	APC,ATP6V1A,ATP6V1C1,ATP6V1E1,ATP6V1G2,FABP3,GNAI1,GNG4,GOT1,GRB2,NPPA,PKM,PRKCB,MAPK1,VAMP2,TH,ATP6V1F,BAIAP2,ATP6V1D,PID1,ACVR1C
5_Member	GO Molecular Functions	GO:0036442	hydrogen-exporting ATPase activity	-5.97699	-3.98467	6/24	506,523,528,529,534,9296	ATP5F1B,ATP6V1A,ATP6V1C1,ATP6V1E1,ATP6V1G2,ATP6V1F
5_Member	GO Biological Processes	GO:0032869	cellular response to insulin stimulus	-5.86229	-3.87337	14/196	324,523,528,529,534,2805,2885,5315,5579,6844,9296,10458,51382,55022	APC,ATP6V1A,ATP6V1C1,ATP6V1E1,ATP6V1G2,GOT1,GRB2,PKM,PRKCB,VAMP2,ATP6V1F,BAIAP2,ATP6V1D,PID1
5_Member	GO Biological Processes	GO:0007169	transmembrane receptor protein tyrosine kinase signaling pathway	-5.76604	-3.79049	28/695	324,523,528,529,534,967,1759,2044,2185,2885,3489,4145,4504,5578,5579,5594,6622,8997,9001,9296,10458,23236,26037,26585,51382,54806,55022,65009	APC,ATP6V1A,ATP6V1C1,ATP6V1E1,ATP6V1G2,CD63,DNM1,EPHA5,PTK2B,GRB2,IGFBP6,MATK,MT3,PRKCA,PRKCB,MAPK1,SNCA,KALRN,HAP1,ATP6V1F,BAIAP2,PLCB1,SIPA1L1,GREM1,ATP6V1D,AHI1,PID1,NDRG4
5_Member	Reactome Gene Sets	R-HSA-77387	Insulin receptor recycling	-5.75466	-3.78238	6/26	523,528,529,534,9296,51382	ATP6V1A,ATP6V1C1,ATP6V1E1,ATP6V1G2,ATP6V1F,ATP6V1D
5_Member	GO Biological Processes	GO:0008286	insulin receptor signaling pathway	-5.70345	-3.73605	11/122	324,523,528,529,534,2885,5579,9296,10458,51382,55022	APC,ATP6V1A,ATP6V1C1,ATP6V1E1,ATP6V1G2,GRB2,PRKCB,ATP6V1F,BAIAP2,ATP6V1D,PID1
5_Member	GO Biological Processes	GO:0015991	ATP hydrolysis coupled proton transport	-5.65091	-3.69309	6/27	516,518,523,528,529,9296	ATP5MC1,ATP5MC3,ATP6V1A,ATP6V1C1,ATP6V1E1,ATP6V1F
5_Member	GO Biological Processes	GO:0090383	phagosome acidification	-5.65091	-3.69309	6/27	523,528,529,534,9296,51382	ATP6V1A,ATP6V1C1,ATP6V1E1,ATP6V1G2,ATP6V1F,ATP6V1D
5_Member	KEGG Pathway	hsa04966	Collecting duct acid secretion	-5.65091	-3.69309	6/27	523,528,529,534,9296,51382	ATP6V1A,ATP6V1C1,ATP6V1E1,ATP6V1G2,ATP6V1F,ATP6V1D
5_Member	KEGG Pathway	ko04966	Collecting duct acid secretion	-5.65091	-3.69309	6/27	523,528,529,534,9296,51382	ATP6V1A,ATP6V1C1,ATP6V1E1,ATP6V1G2,ATP6V1F,ATP6V1D
5_Member	KEGG Pathway	hsa04150	mTOR signaling pathway	-5.58665	-3.63353	12/151	523,528,529,534,2885,5578,5579,5594,5604,9296,51382,58528	ATP6V1A,ATP6V1C1,ATP6V1E1,ATP6V1G2,GRB2,PRKCA,PRKCB,MAPK1,MAP2K1,ATP6V1F,ATP6V1D,RRAGD
5_Member	KEGG Pathway	ko04150	mTOR signaling pathway	-5.58665	-3.63353	12/151	523,528,529,534,2885,5578,5579,5594,5604,9296,51382,58528	ATP6V1A,ATP6V1C1,ATP6V1E1,ATP6V1G2,GRB2,PRKCA,PRKCB,MAPK1,MAP2K1,ATP6V1F,ATP6V1D,RRAGD
5_Member	GO Biological Processes	GO:0015988	energy coupled proton transmembrane transport, against electrochemical gradient	-5.55157	-3.60312	6/28	516,518,523,528,529,9296	ATP5MC1,ATP5MC3,ATP6V1A,ATP6V1C1,ATP6V1E1,ATP6V1F
5_Member	Reactome Gene Sets	R-HSA-917977	Transferrin endocytosis and recycling	-5.27675	-3.35816	6/31	523,528,529,534,9296,51382	ATP6V1A,ATP6V1C1,ATP6V1E1,ATP6V1G2,ATP6V1F,ATP6V1D
5_Member	GO Biological Processes	GO:0030004	cellular monovalent inorganic cation homeostasis	-5.26886	-3.35171	10/110	482,506,523,528,529,534,3778,5594,9296,51382	ATP1B2,ATP5F1B,ATP6V1A,ATP6V1C1,ATP6V1E1,ATP6V1G2,KCNMA1,MAPK1,ATP6V1F,ATP6V1D
5_Member	Reactome Gene Sets	R-HSA-1222556	ROS, RNS production in phagocytes	-5.19197	-3.287	6/32	523,528,529,534,9296,51382	ATP6V1A,ATP6V1C1,ATP6V1E1,ATP6V1G2,ATP6V1F,ATP6V1D
5_Member	KEGG Pathway	hsa05110	Vibrio cholerae infection	-5.02628	-3.145	7/51	523,528,529,534,5578,9296,51382	ATP6V1A,ATP6V1C1,ATP6V1E1,ATP6V1G2,PRKCA,ATP6V1F,ATP6V1D
5_Member	KEGG Pathway	ko05110	Vibrio cholerae infection	-5.02628	-3.145	7/51	523,528,529,534,5578,9296,51382	ATP6V1A,ATP6V1C1,ATP6V1E1,ATP6V1G2,PRKCA,ATP6V1F,ATP6V1D
5_Member	GO Molecular Functions	GO:0046961	proton-transporting ATPase activity, rotational mechanism	-4.94643	-3.07577	5/21	506,523,528,529,9296	ATP5F1B,ATP6V1A,ATP6V1C1,ATP6V1E1,ATP6V1F
5_Member	GO Biological Processes	GO:1901652	response to peptide	-4.9453	-3.07577	21/483	324,523,528,529,534,2170,2770,2786,2805,2885,4878,5315,5579,5594,6844,7054,9296,10458,51382,55022,130399	APC,ATP6V1A,ATP6V1C1,ATP6V1E1,ATP6V1G2,FABP3,GNAI1,GNG4,GOT1,GRB2,NPPA,PKM,PRKCB,MAPK1,VAMP2,TH,ATP6V1F,BAIAP2,ATP6V1D,PID1,ACVR1C
5_Member	GO Biological Processes	GO:0071375	cellular response to peptide hormone stimulus	-4.90911	-3.04598	16/303	324,523,528,529,534,2786,2805,2885,5315,5579,5594,6844,9296,10458,51382,55022	APC,ATP6V1A,ATP6V1C1,ATP6V1E1,ATP6V1G2,GNG4,GOT1,GRB2,PKM,PRKCB,MAPK1,VAMP2,ATP6V1F,BAIAP2,ATP6V1D,PID1
5_Member	GO Biological Processes	GO:0033572	transferrin transport	-4.8812	-3.03058	6/36	523,528,529,534,9296,51382	ATP6V1A,ATP6V1C1,ATP6V1E1,ATP6V1G2,ATP6V1F,ATP6V1D
5_Member	Reactome Gene Sets	R-HSA-74752	Signaling by Insulin receptor	-4.83439	-2.98868	8/75	523,528,529,534,2885,5594,9296,51382	ATP6V1A,ATP6V1C1,ATP6V1E1,ATP6V1G2,GRB2,MAPK1,ATP6V1F,ATP6V1D
5_Member	GO Molecular Functions	GO:0015662	ATPase activity, coupled to transmembrane movement of ions, phosphorylative mechanism	-4.74049	-2.90443	6/38	482,490,493,528,529,534	ATP1B2,ATP2B1,ATP2B4,ATP6V1C1,ATP6V1E1,ATP6V1G2
5_Member	GO Biological Processes	GO:0015682	ferric iron transport	-4.54478	-2.73083	6/41	523,528,529,534,9296,51382	ATP6V1A,ATP6V1C1,ATP6V1E1,ATP6V1G2,ATP6V1F,ATP6V1D
5_Member	GO Biological Processes	GO:0072512	trivalent inorganic cation transport	-4.54478	-2.73083	6/41	523,528,529,534,9296,51382	ATP6V1A,ATP6V1C1,ATP6V1E1,ATP6V1G2,ATP6V1F,ATP6V1D
5_Member	GO Biological Processes	GO:0090382	phagosome maturation	-4.54478	-2.73083	6/41	523,528,529,534,9296,51382	ATP6V1A,ATP6V1C1,ATP6V1E1,ATP6V1G2,ATP6V1F,ATP6V1D
5_Member	Reactome Gene Sets	R-HSA-9006934	Signaling by Receptor Tyrosine Kinases	-4.4964	-2.69142	21/518	523,528,529,534,805,1291,1759,1845,2185,2885,4145,4208,5578,5579,5594,8997,9296,10458,26052,27018,51382	ATP6V1A,ATP6V1C1,ATP6V1E1,ATP6V1G2,CALM2,COL6A1,DNM1,DUSP3,PTK2B,GRB2,MATK,MEF2C,PRKCA,PRKCB,MAPK1,KALRN,ATP6V1F,BAIAP2,DNM3,BEX3,ATP6V1D
5_Member	GO Biological Processes	GO:0000041	transition metal ion transport	-4.4308	-2.63244	9/110	523,528,529,534,4504,7223,9296,10063,51382	ATP6V1A,ATP6V1C1,ATP6V1E1,ATP6V1G2,MT3,TRPC4,ATP6V1F,COX17,ATP6V1D
5_Member	GO Biological Processes	GO:1901653	cellular response to peptide	-4.19715	-2.44738	16/347	324,523,528,529,534,2786,2805,2885,5315,5579,5594,6844,9296,10458,51382,55022	APC,ATP6V1A,ATP6V1C1,ATP6V1E1,ATP6V1G2,GNG4,GOT1,GRB2,PKM,PRKCB,MAPK1,VAMP2,ATP6V1F,BAIAP2,ATP6V1D,PID1
5_Member	GO Biological Processes	GO:0055067	monovalent inorganic cation homeostasis	-4.19569	-2.44689	10/146	482,506,523,528,529,534,3778,5594,9296,51382	ATP1B2,ATP5F1B,ATP6V1A,ATP6V1C1,ATP6V1E1,ATP6V1G2,KCNMA1,MAPK1,ATP6V1F,ATP6V1D
5_Member	GO Biological Processes	GO:0051452	intracellular pH reduction	-4.14637	-2.40146	6/48	523,528,529,534,9296,51382	ATP6V1A,ATP6V1C1,ATP6V1E1,ATP6V1G2,ATP6V1F,ATP6V1D
5_Member	GO Biological Processes	GO:0045851	pH reduction	-4.09501	-2.36061	6/49	523,528,529,534,9296,51382	ATP6V1A,ATP6V1C1,ATP6V1E1,ATP6V1G2,ATP6V1F,ATP6V1D
5_Member	GO Biological Processes	GO:0030641	regulation of cellular pH	-4.08741	-2.35489	8/95	506,523,528,529,534,5594,9296,51382	ATP5F1B,ATP6V1A,ATP6V1C1,ATP6V1E1,ATP6V1G2,MAPK1,ATP6V1F,ATP6V1D
5_Member	GO Biological Processes	GO:0032870	cellular response to hormone stimulus	-4.03105	-2.30691	24/687	324,490,523,528,529,534,687,2786,2805,2885,4208,4504,5315,5579,5594,6844,7337,7533,9296,10458,10891,23236,51382,55022	APC,ATP2B1,ATP6V1A,ATP6V1C1,ATP6V1E1,ATP6V1G2,KLF9,GNG4,GOT1,GRB2,MEF2C,MT3,PKM,PRKCB,MAPK1,VAMP2,UBE3A,YWHAH,ATP6V1F,BAIAP2,PPARGC1A,PLCB1,ATP6V1D,PID1
5_Member	GO Biological Processes	GO:0006885	regulation of pH	-3.86977	-2.15925	8/102	506,523,528,529,534,5594,9296,51382	ATP5F1B,ATP6V1A,ATP6V1C1,ATP6V1E1,ATP6V1G2,MAPK1,ATP6V1F,ATP6V1D
5_Member	Reactome Gene Sets	R-HSA-917937	Iron uptake and transport	-3.6817	-1.99466	6/58	523,528,529,534,9296,51382	ATP6V1A,ATP6V1C1,ATP6V1E1,ATP6V1G2,ATP6V1F,ATP6V1D
5_Member	GO Molecular Functions	GO:0008553	hydrogen-exporting ATPase activity, phosphorylative mechanism	-3.60283	-1.93077	3/9	528,529,534	ATP6V1C1,ATP6V1E1,ATP6V1G2
5_Member	GO Biological Processes	GO:0006826	iron ion transport	-3.5216	-1.85924	6/62	523,528,529,534,9296,51382	ATP6V1A,ATP6V1C1,ATP6V1E1,ATP6V1G2,ATP6V1F,ATP6V1D
5_Member	GO Biological Processes	GO:0051453	regulation of intracellular pH	-3.39997	-1.75869	7/91	506,523,528,529,534,9296,51382	ATP5F1B,ATP6V1A,ATP6V1C1,ATP6V1E1,ATP6V1G2,ATP6V1F,ATP6V1D
5_Member	KEGG Pathway	hsa05120	Epithelial cell signaling in Helicobacter pylori infection	-3.30314	-1.6761	6/68	523,528,529,534,9296,51382	ATP6V1A,ATP6V1C1,ATP6V1E1,ATP6V1G2,ATP6V1F,ATP6V1D
5_Member	KEGG Pathway	ko05120	Epithelial cell signaling in Helicobacter pylori infection	-3.30314	-1.6761	6/68	523,528,529,534,9296,51382	ATP6V1A,ATP6V1C1,ATP6V1E1,ATP6V1G2,ATP6V1F,ATP6V1D
5_Member	GO Biological Processes	GO:0006914	autophagy	-3.02824	-1.45312	17/485	523,528,529,534,1917,2597,4504,6622,7416,8655,9001,10891,23710,26086,51382,58528,167410	ATP6V1A,ATP6V1C1,ATP6V1E1,ATP6V1G2,EEF1A2,GAPDH,MT3,SNCA,VDAC1,DYNLL1,HAP1,PPARGC1A,GABARAPL1,GPSM1,ATP6V1D,RRAGD,LIX1
5_Member	GO Biological Processes	GO:0061919	process utilizing autophagic mechanism	-3.02824	-1.45312	17/485	523,528,529,534,1917,2597,4504,6622,7416,8655,9001,10891,23710,26086,51382,58528,167410	ATP6V1A,ATP6V1C1,ATP6V1E1,ATP6V1G2,EEF1A2,GAPDH,MT3,SNCA,VDAC1,DYNLL1,HAP1,PPARGC1A,GABARAPL1,GPSM1,ATP6V1D,RRAGD,LIX1
5_Member	GO Biological Processes	GO:0016236	macroautophagy	-2.89156	-1.34056	12/289	523,528,529,534,2597,7416,8655,23710,26086,51382,58528,167410	ATP6V1A,ATP6V1C1,ATP6V1E1,ATP6V1G2,GAPDH,VDAC1,DYNLL1,GABARAPL1,GPSM1,ATP6V1D,RRAGD,LIX1
5_Member	KEGG Pathway	hsa04145	Phagosome	-2.68203	-1.16552	8/154	523,528,529,534,1780,9296,51382,51807	ATP6V1A,ATP6V1C1,ATP6V1E1,ATP6V1G2,DYNC1I1,ATP6V1F,ATP6V1D,TUBA8
5_Member	KEGG Pathway	ko04145	Phagosome	-2.68203	-1.16552	8/154	523,528,529,534,1780,9296,51382,51807	ATP6V1A,ATP6V1C1,ATP6V1E1,ATP6V1G2,DYNC1I1,ATP6V1F,ATP6V1D,TUBA8
5_Member	KEGG Pathway	hsa05323	Rheumatoid arthritis	-2.66529	-1.15179	6/90	523,528,529,534,9296,51382	ATP6V1A,ATP6V1C1,ATP6V1E1,ATP6V1G2,ATP6V1F,ATP6V1D
5_Member	KEGG Pathway	ko05323	Rheumatoid arthritis	-2.66529	-1.15179	6/90	523,528,529,534,9296,51382	ATP6V1A,ATP6V1C1,ATP6V1E1,ATP6V1G2,ATP6V1F,ATP6V1D
5_Member	GO Biological Processes	GO:0010506	regulation of autophagy	-2.64885	-1.13819	12/309	523,528,529,534,1917,2597,4504,6622,7416,26086,51382,58528	ATP6V1A,ATP6V1C1,ATP6V1E1,ATP6V1G2,EEF1A2,GAPDH,MT3,SNCA,VDAC1,GPSM1,ATP6V1D,RRAGD
5_Member	GO Biological Processes	GO:0016241	regulation of macroautophagy	-2.54574	-1.05276	8/162	523,528,529,534,2597,26086,51382,58528	ATP6V1A,ATP6V1C1,ATP6V1E1,ATP6V1G2,GAPDH,GPSM1,ATP6V1D,RRAGD
6_Summary	KEGG Pathway	hsa04260	Cardiac muscle contraction	-13.5842	-11.0444	16/78	482,783,784,1329,1345,1347,1349,1350,1351,7168,7381,9254,9377,10975,27089,29796,4190,4191,4697,6390,10873,54205,83442,7533,25824,58528,84987,1026	ATP1B2,CACNB2,CACNB3,COX5B,COX6C,COX7A2,COX7B,COX7C,COX8A,TPM1,UQCRB,CACNA2D2,COX5A,UQCR11,UQCRQ,UQCR10,MDH1,MDH2,NDUFA4,SDHB,ME3,CYCS,SH3BGRL3,YWHAH,PRDX5,RRAGD,COX14,CDKN1A
6_Member	KEGG Pathway	hsa04260	Cardiac muscle contraction	-13.5842	-11.0444	16/78	482,783,784,1329,1345,1347,1349,1350,1351,7168,7381,9254,9377,10975,27089,29796	ATP1B2,CACNB2,CACNB3,COX5B,COX6C,COX7A2,COX7B,COX7C,COX8A,TPM1,UQCRB,CACNA2D2,COX5A,UQCR11,UQCRQ,UQCR10
6_Member	KEGG Pathway	ko04260	Cardiac muscle contraction	-13.5842	-11.0444	16/78	482,783,784,1329,1345,1347,1349,1350,1351,7168,7381,9254,9377,10975,27089,29796	ATP1B2,CACNB2,CACNB3,COX5B,COX6C,COX7A2,COX7B,COX7C,COX8A,TPM1,UQCRB,CACNA2D2,COX5A,UQCR11,UQCRQ,UQCR10
6_Member	GO Biological Processes	GO:0009060	aerobic respiration	-10.8098	-8.38116	14/82	1329,1345,1349,1350,1351,4190,4191,4697,6390,7381,9377,10873,29796,54205	COX5B,COX6C,COX7B,COX7C,COX8A,MDH1,MDH2,NDUFA4,SDHB,UQCRB,COX5A,ME3,UQCR10,CYCS
6_Member	GO Molecular Functions	GO:0009055	electron transfer activity	-9.97397	-7.598	15/112	1329,1345,1347,1349,1350,1351,4697,6390,7381,9377,10975,27089,29796,54205,83442	COX5B,COX6C,COX7A2,COX7B,COX7C,COX8A,NDUFA4,SDHB,UQCRB,COX5A,UQCR11,UQCRQ,UQCR10,CYCS,SH3BGRL3
6_Member	GO Biological Processes	GO:0006123	mitochondrial electron transport, cytochrome c to oxygen	-9.45266	-7.11996	8/21	1329,1345,1349,1350,1351,4697,9377,54205	COX5B,COX6C,COX7B,COX7C,COX8A,NDUFA4,COX5A,CYCS
6_Member	GO Biological Processes	GO:0019646	aerobic electron transport chain	-9.45266	-7.11996	8/21	1329,1345,1349,1350,1351,4697,9377,54205	COX5B,COX6C,COX7B,COX7C,COX8A,NDUFA4,COX5A,CYCS
6_Member	GO Molecular Functions	GO:0004129	cytochrome-c oxidase activity	-8.30776	-6.08087	8/28	1329,1345,1347,1349,1350,1351,4697,9377	COX5B,COX6C,COX7A2,COX7B,COX7C,COX8A,NDUFA4,COX5A
6_Member	GO Molecular Functions	GO:0015002	heme-copper terminal oxidase activity	-8.30776	-6.08087	8/28	1329,1345,1347,1349,1350,1351,4697,9377	COX5B,COX6C,COX7A2,COX7B,COX7C,COX8A,NDUFA4,COX5A
6_Member	GO Molecular Functions	GO:0016676	oxidoreductase activity, acting on a heme group of donors, oxygen as acceptor	-8.30776	-6.08087	8/28	1329,1345,1347,1349,1350,1351,4697,9377	COX5B,COX6C,COX7A2,COX7B,COX7C,COX8A,NDUFA4,COX5A
6_Member	Reactome Gene Sets	R-HSA-5628897	TP53 Regulates Metabolic Genes	-8.24505	-6.02399	12/87	1329,1345,1349,1350,1351,4697,7533,9377,25824,54205,58528,84987	COX5B,COX6C,COX7B,COX7C,COX8A,NDUFA4,YWHAH,COX5A,PRDX5,CYCS,RRAGD,COX14
6_Member	GO Molecular Functions	GO:0016675	oxidoreductase activity, acting on a heme group of donors	-8.17316	-5.95785	8/29	1329,1345,1347,1349,1350,1351,4697,9377	COX5B,COX6C,COX7A2,COX7B,COX7C,COX8A,NDUFA4,COX5A
6_Member	CORUM	CORUM:6442	Cytochrome c oxidase, mitochondrial	-2.9898	-1.42258	3/14	1345,9377,84987	COX6C,COX5A,COX14
6_Member	Reactome Gene Sets	R-HSA-3700989	Transcriptional Regulation by TP53	-2.45924	-0.982723	13/369	1026,1329,1345,1349,1350,1351,4697,7533,9377,25824,54205,58528,84987	CDKN1A,COX5B,COX6C,COX7B,COX7C,COX8A,NDUFA4,YWHAH,COX5A,PRDX5,CYCS,RRAGD,COX14
7_Summary	GO Biological Processes	GO:0023061	signal release	-11.5759	-9.11326	30/434	291,292,2029,2044,2571,4208,4878,5530,5578,5864,6616,6622,6812,6844,6853,6854,8655,8997,9254,9324,9378,10815,79772,84300,112755,114088,130399,140606,341359,387597,1113,2597,4905,9001,10125,10966,29091,2185,4830,7054,10891,5579,7533,2039,63941,288,1026,5138,5594,22885,26585,55531	SLC25A4,SLC25A5,ENSA,EPHA5,GAD1,MEF2C,NPPA,PPP3CA,PRKCA,RAB3A,SNAP25,SNCA,STXBP1,VAMP2,SYN1,SYN2,DYNLL1,KALRN,CACNA2D2,HMGN3,NRXN1,CPLX1,MCTP1,UQCC2,STX1B,TRIM9,ACVR1C,SELENOM,SYT10,ILDR2,CHGA,GAPDH,NSF,HAP1,RASGRP1,RAB40B,STXBP6,PTK2B,NME1,TH,PPARGC1A,PRKCB,YWHAH,DMTN,NECAB3,ANK3,CDKN1A,PDE2A,MAPK1,ABLIM3,GREM1,ELMOD1
7_Member	GO Biological Processes	GO:0023061	signal release	-11.5759	-9.11326	30/434	291,292,2029,2044,2571,4208,4878,5530,5578,5864,6616,6622,6812,6844,6853,6854,8655,8997,9254,9324,9378,10815,79772,84300,112755,114088,130399,140606,341359,387597	SLC25A4,SLC25A5,ENSA,EPHA5,GAD1,MEF2C,NPPA,PPP3CA,PRKCA,RAB3A,SNAP25,SNCA,STXBP1,VAMP2,SYN1,SYN2,DYNLL1,KALRN,CACNA2D2,HMGN3,NRXN1,CPLX1,MCTP1,UQCC2,STX1B,TRIM9,ACVR1C,SELENOM,SYT10,ILDR2
7_Member	GO Biological Processes	GO:1903530	regulation of secretion by cell	-8.59027	-6.33924	33/683	291,292,1113,2029,2044,2597,4208,4878,4905,5530,5578,5864,6616,6622,6812,6844,6853,8655,8997,9001,9254,9324,9378,10125,10815,10966,29091,79772,84300,112755,114088,130399,341359	SLC25A4,SLC25A5,CHGA,ENSA,EPHA5,GAPDH,MEF2C,NPPA,NSF,PPP3CA,PRKCA,RAB3A,SNAP25,SNCA,STXBP1,VAMP2,SYN1,DYNLL1,KALRN,HAP1,CACNA2D2,HMGN3,NRXN1,RASGRP1,CPLX1,RAB40B,STXBP6,MCTP1,UQCC2,STX1B,TRIM9,ACVR1C,SYT10
7_Member	GO Biological Processes	GO:0051046	regulation of secretion	-7.81308	-5.63341	33/735	291,292,1113,2029,2044,2597,4208,4878,4905,5530,5578,5864,6616,6622,6812,6844,6853,8655,8997,9001,9254,9324,9378,10125,10815,10966,29091,79772,84300,112755,114088,130399,341359	SLC25A4,SLC25A5,CHGA,ENSA,EPHA5,GAPDH,MEF2C,NPPA,NSF,PPP3CA,PRKCA,RAB3A,SNAP25,SNCA,STXBP1,VAMP2,SYN1,DYNLL1,KALRN,HAP1,CACNA2D2,HMGN3,NRXN1,RASGRP1,CPLX1,RAB40B,STXBP6,MCTP1,UQCC2,STX1B,TRIM9,ACVR1C,SYT10
7_Member	GO Biological Processes	GO:0046879	hormone secretion	-6.74267	-4.66773	19/308	291,292,2029,2044,4878,5530,5578,6616,6844,8655,8997,9254,9324,9378,10815,84300,130399,140606,387597	SLC25A4,SLC25A5,ENSA,EPHA5,NPPA,PPP3CA,PRKCA,SNAP25,VAMP2,DYNLL1,KALRN,CACNA2D2,HMGN3,NRXN1,CPLX1,UQCC2,ACVR1C,SELENOM,ILDR2
7_Member	GO Biological Processes	GO:0009914	hormone transport	-6.48721	-4.43247	19/320	291,292,2029,2044,4878,5530,5578,6616,6844,8655,8997,9254,9324,9378,10815,84300,130399,140606,387597	SLC25A4,SLC25A5,ENSA,EPHA5,NPPA,PPP3CA,PRKCA,SNAP25,VAMP2,DYNLL1,KALRN,CACNA2D2,HMGN3,NRXN1,CPLX1,UQCC2,ACVR1C,SELENOM,ILDR2
7_Member	GO Biological Processes	GO:0030073	insulin secretion	-6.45556	-4.4028	15/202	291,292,2029,2044,5530,5578,6616,8655,9254,9324,9378,10815,84300,130399,387597	SLC25A4,SLC25A5,ENSA,EPHA5,PPP3CA,PRKCA,SNAP25,DYNLL1,CACNA2D2,HMGN3,NRXN1,CPLX1,UQCC2,ACVR1C,ILDR2
7_Member	GO Biological Processes	GO:0030072	peptide hormone secretion	-6.16524	-4.1483	16/242	291,292,2029,2044,5530,5578,6616,8655,8997,9254,9324,9378,10815,84300,130399,387597	SLC25A4,SLC25A5,ENSA,EPHA5,PPP3CA,PRKCA,SNAP25,DYNLL1,KALRN,CACNA2D2,HMGN3,NRXN1,CPLX1,UQCC2,ACVR1C,ILDR2
7_Member	GO Biological Processes	GO:0050796	regulation of insulin secretion	-5.75817	-3.78426	13/172	291,292,2029,2044,5530,5578,6616,8655,9254,9324,9378,84300,130399	SLC25A4,SLC25A5,ENSA,EPHA5,PPP3CA,PRKCA,SNAP25,DYNLL1,CACNA2D2,HMGN3,NRXN1,UQCC2,ACVR1C
7_Member	GO Biological Processes	GO:0090276	regulation of peptide hormone secretion	-5.70708	-3.73806	14/202	291,292,2029,2044,5530,5578,6616,8655,8997,9254,9324,9378,84300,130399	SLC25A4,SLC25A5,ENSA,EPHA5,PPP3CA,PRKCA,SNAP25,DYNLL1,KALRN,CACNA2D2,HMGN3,NRXN1,UQCC2,ACVR1C
7_Member	GO Biological Processes	GO:0046883	regulation of hormone secretion	-5.68996	-3.72417	16/263	291,292,2029,2044,4878,5530,5578,6616,6844,8655,8997,9254,9324,9378,84300,130399	SLC25A4,SLC25A5,ENSA,EPHA5,NPPA,PPP3CA,PRKCA,SNAP25,VAMP2,DYNLL1,KALRN,CACNA2D2,HMGN3,NRXN1,UQCC2,ACVR1C
7_Member	GO Biological Processes	GO:0009749	response to glucose	-5.45864	-3.52238	13/183	2029,2044,2185,4830,5530,6844,7054,8655,9324,9378,10891,130399,387597	ENSA,EPHA5,PTK2B,NME1,PPP3CA,VAMP2,TH,DYNLL1,HMGN3,NRXN1,PPARGC1A,ACVR1C,ILDR2
7_Member	GO Biological Processes	GO:0009743	response to carbohydrate	-5.41352	-3.48618	14/214	2029,2044,2185,4830,5530,5579,6844,7054,8655,9324,9378,10891,130399,387597	ENSA,EPHA5,PTK2B,NME1,PPP3CA,PRKCB,VAMP2,TH,DYNLL1,HMGN3,NRXN1,PPARGC1A,ACVR1C,ILDR2
7_Member	GO Biological Processes	GO:0009746	response to hexose	-5.32986	-3.40692	13/188	2029,2044,2185,4830,5530,6844,7054,8655,9324,9378,10891,130399,387597	ENSA,EPHA5,PTK2B,NME1,PPP3CA,VAMP2,TH,DYNLL1,HMGN3,NRXN1,PPARGC1A,ACVR1C,ILDR2
7_Member	GO Biological Processes	GO:0034284	response to monosaccharide	-5.20535	-3.29391	13/193	2029,2044,2185,4830,5530,6844,7054,8655,9324,9378,10891,130399,387597	ENSA,EPHA5,PTK2B,NME1,PPP3CA,VAMP2,TH,DYNLL1,HMGN3,NRXN1,PPARGC1A,ACVR1C,ILDR2
7_Member	GO Biological Processes	GO:0010817	regulation of hormone levels	-4.63253	-2.80591	21/507	291,292,2029,2044,4878,5530,5578,6616,6844,7533,8655,8997,9254,9324,9378,10815,10891,84300,130399,140606,387597	SLC25A4,SLC25A5,ENSA,EPHA5,NPPA,PPP3CA,PRKCA,SNAP25,VAMP2,YWHAH,DYNLL1,KALRN,CACNA2D2,HMGN3,NRXN1,CPLX1,PPARGC1A,UQCC2,ACVR1C,SELENOM,ILDR2
7_Member	GO Biological Processes	GO:0002790	peptide secretion	-4.06886	-2.33916	21/555	291,292,2029,2039,2044,2597,5530,5578,6616,8655,8997,9254,9324,9378,10125,10815,10966,63941,84300,130399,387597	SLC25A4,SLC25A5,ENSA,DMTN,EPHA5,GAPDH,PPP3CA,PRKCA,SNAP25,DYNLL1,KALRN,CACNA2D2,HMGN3,NRXN1,RASGRP1,CPLX1,RAB40B,NECAB3,UQCC2,ACVR1C,ILDR2
7_Member	GO Biological Processes	GO:0009306	protein secretion	-3.96271	-2.24316	20/523	291,292,2029,2039,2044,2597,5530,5578,6616,8655,9254,9324,9378,10125,10815,10966,63941,84300,130399,387597	SLC25A4,SLC25A5,ENSA,DMTN,EPHA5,GAPDH,PPP3CA,PRKCA,SNAP25,DYNLL1,CACNA2D2,HMGN3,NRXN1,RASGRP1,CPLX1,RAB40B,NECAB3,UQCC2,ACVR1C,ILDR2
7_Member	GO Biological Processes	GO:0071322	cellular response to carbohydrate stimulus	-3.84105	-2.13144	9/131	2044,4830,5530,5579,7054,8655,9324,9378,10891	EPHA5,NME1,PPP3CA,PRKCB,TH,DYNLL1,HMGN3,NRXN1,PPARGC1A
7_Member	GO Biological Processes	GO:0071333	cellular response to glucose stimulus	-3.38554	-1.74881	8/120	2044,4830,5530,7054,8655,9324,9378,10891	EPHA5,NME1,PPP3CA,TH,DYNLL1,HMGN3,NRXN1,PPARGC1A
7_Member	GO Biological Processes	GO:0071331	cellular response to hexose stimulus	-3.31367	-1.68515	8/123	2044,4830,5530,7054,8655,9324,9378,10891	EPHA5,NME1,PPP3CA,TH,DYNLL1,HMGN3,NRXN1,PPARGC1A
7_Member	GO Biological Processes	GO:0071326	cellular response to monosaccharide stimulus	-3.2902	-1.66683	8/124	2044,4830,5530,7054,8655,9324,9378,10891	EPHA5,NME1,PPP3CA,TH,DYNLL1,HMGN3,NRXN1,PPARGC1A
7_Member	GO Biological Processes	GO:0051223	regulation of protein transport	-3.19326	-1.59059	24/784	288,291,292,1026,2029,2039,2044,2597,5138,5530,5578,5594,6616,6844,8655,9254,9324,9378,10125,22885,26585,55531,84300,130399	ANK3,SLC25A4,SLC25A5,CDKN1A,ENSA,DMTN,EPHA5,GAPDH,PDE2A,PPP3CA,PRKCA,MAPK1,SNAP25,VAMP2,DYNLL1,CACNA2D2,HMGN3,NRXN1,RASGRP1,ABLIM3,GREM1,ELMOD1,UQCC2,ACVR1C
7_Member	GO Biological Processes	GO:0001678	cellular glucose homeostasis	-3.02615	-1.45312	8/136	2044,4830,5530,7054,8655,9324,9378,10891	EPHA5,NME1,PPP3CA,TH,DYNLL1,HMGN3,NRXN1,PPARGC1A
7_Member	GO Biological Processes	GO:0002791	regulation of peptide secretion	-2.91585	-1.35691	16/453	291,292,2029,2044,2597,5530,5578,6616,8655,8997,9254,9324,9378,10125,84300,130399	SLC25A4,SLC25A5,ENSA,EPHA5,GAPDH,PPP3CA,PRKCA,SNAP25,DYNLL1,KALRN,CACNA2D2,HMGN3,NRXN1,RASGRP1,UQCC2,ACVR1C
7_Member	GO Biological Processes	GO:0050708	regulation of protein secretion	-2.76399	-1.23075	15/425	291,292,2029,2044,2597,5530,5578,6616,8655,9254,9324,9378,10125,84300,130399	SLC25A4,SLC25A5,ENSA,EPHA5,GAPDH,PPP3CA,PRKCA,SNAP25,DYNLL1,CACNA2D2,HMGN3,NRXN1,RASGRP1,UQCC2,ACVR1C
7_Member	GO Biological Processes	GO:0061178	regulation of insulin secretion involved in cellular response to glucose stimulus	-2.1138	-0.708752	4/53	2044,8655,9324,9378	EPHA5,DYNLL1,HMGN3,NRXN1
8_Summary	KEGG Pathway	hsa04713	Circadian entrainment	-10.9609	-8.51313	15/96	805,816,817,2770,2786,2890,2891,2893,2982,2983,4543,5578,5579,5594,23236,783,784,1026,4208,5501,5530,5604,9254,2555,2558,2566,4905,5923,83988,482,490,493,5521,7168,7054,9229,9455,3778,5864,6616,6844,5141,291,292,2185,7416,3945,5223,5315,10891,5138,2044,7223,10512,22885,324	CALM2,CAMK2B,CAMK2D,GNAI1,GNG4,GRIA1,GRIA2,GRIA4,GUCY1A1,GUCY1B1,MTNR1A,PRKCA,PRKCB,MAPK1,PLCB1,CACNB2,CACNB3,CDKN1A,MEF2C,PPP1CC,PPP3CA,MAP2K1,CACNA2D2,GABRA2,GABRA5,GABRG2,NSF,RASGRF1,NCALD,ATP1B2,ATP2B1,ATP2B4,PPP2R2B,TPM1,TH,DLGAP1,HOMER2,KCNMA1,RAB3A,SNAP25,VAMP2,PDE4A,SLC25A4,SLC25A5,PTK2B,VDAC1,LDHB,PGAM1,PKM,PPARGC1A,PDE2A,EPHA5,TRPC4,SEMA3C,ABLIM3,APC
8_Member	KEGG Pathway	hsa04713	Circadian entrainment	-10.9609	-8.51313	15/96	805,816,817,2770,2786,2890,2891,2893,2982,2983,4543,5578,5579,5594,23236	CALM2,CAMK2B,CAMK2D,GNAI1,GNG4,GRIA1,GRIA2,GRIA4,GUCY1A1,GUCY1B1,MTNR1A,PRKCA,PRKCB,MAPK1,PLCB1
8_Member	KEGG Pathway	ko04713	Circadian entrainment	-10.9609	-8.51313	15/96	805,816,817,2770,2786,2890,2891,2893,2982,2983,4543,5578,5579,5594,23236	CALM2,CAMK2B,CAMK2D,GNAI1,GNG4,GRIA1,GRIA2,GRIA4,GUCY1A1,GUCY1B1,MTNR1A,PRKCA,PRKCB,MAPK1,PLCB1
8_Member	KEGG Pathway	hsa04921	Oxytocin signaling pathway	-10.8823	-8.44414	18/153	783,784,805,816,817,1026,2770,2982,2983,4208,5501,5530,5578,5579,5594,5604,9254,23236	CACNB2,CACNB3,CALM2,CAMK2B,CAMK2D,CDKN1A,GNAI1,GUCY1A1,GUCY1B1,MEF2C,PPP1CC,PPP3CA,PRKCA,PRKCB,MAPK1,MAP2K1,CACNA2D2,PLCB1
8_Member	KEGG Pathway	ko04921	Oxytocin signaling pathway	-10.8823	-8.44414	18/153	783,784,805,816,817,1026,2770,2982,2983,4208,5501,5530,5578,5579,5594,5604,9254,23236	CACNB2,CACNB3,CALM2,CAMK2B,CAMK2D,CDKN1A,GNAI1,GUCY1A1,GUCY1B1,MEF2C,PPP1CC,PPP3CA,PRKCA,PRKCB,MAPK1,MAP2K1,CACNA2D2,PLCB1
8_Member	Reactome Gene Sets	R-HSA-112314	Neurotransmitter receptors and postsynaptic signal transmission	-10.7862	-8.36219	18/155	805,816,817,2555,2558,2566,2770,2786,2890,2891,2893,4905,5578,5579,5594,5923,23236,83988	CALM2,CAMK2B,CAMK2D,GABRA2,GABRA5,GABRG2,GNAI1,GNG4,GRIA1,GRIA2,GRIA4,NSF,PRKCA,PRKCB,MAPK1,RASGRF1,PLCB1,NCALD
8_Member	KEGG Pathway	hsa04720	Long-term potentiation	-9.60159	-7.25752	12/67	805,816,817,2890,2891,5501,5530,5578,5579,5594,5604,23236	CALM2,CAMK2B,CAMK2D,GRIA1,GRIA2,PPP1CC,PPP3CA,PRKCA,PRKCB,MAPK1,MAP2K1,PLCB1
8_Member	KEGG Pathway	ko04720	Long-term potentiation	-9.60159	-7.25752	12/67	805,816,817,2890,2891,5501,5530,5578,5579,5594,5604,23236	CALM2,CAMK2B,CAMK2D,GRIA1,GRIA2,PPP1CC,PPP3CA,PRKCA,PRKCB,MAPK1,MAP2K1,PLCB1
8_Member	KEGG Pathway	hsa04261	Adrenergic signaling in cardiomyocytes	-9.36309	-7.04512	16/144	482,490,493,783,784,805,816,817,2770,5501,5521,5578,5594,7168,9254,23236	ATP1B2,ATP2B1,ATP2B4,CACNB2,CACNB3,CALM2,CAMK2B,CAMK2D,GNAI1,PPP1CC,PPP2R2B,PRKCA,MAPK1,TPM1,CACNA2D2,PLCB1
8_Member	KEGG Pathway	ko04261	Adrenergic signaling in cardiomyocytes	-9.36309	-7.04512	16/144	482,490,493,783,784,805,816,817,2770,5501,5521,5578,5594,7168,9254,23236	ATP1B2,ATP2B1,ATP2B4,CACNB2,CACNB3,CALM2,CAMK2B,CAMK2D,GNAI1,PPP1CC,PPP2R2B,PRKCA,MAPK1,TPM1,CACNA2D2,PLCB1
8_Member	KEGG Pathway	hsa04728	Dopaminergic synapse	-9.04546	-6.74521	15/130	805,816,817,2770,2786,2890,2891,2893,5501,5521,5530,5578,5579,7054,23236	CALM2,CAMK2B,CAMK2D,GNAI1,GNG4,GRIA1,GRIA2,GRIA4,PPP1CC,PPP2R2B,PPP3CA,PRKCA,PRKCB,TH,PLCB1
8_Member	KEGG Pathway	ko04728	Dopaminergic synapse	-9.04546	-6.74521	15/130	805,816,817,2770,2786,2890,2891,2893,5501,5521,5530,5578,5579,7054,23236	CALM2,CAMK2B,CAMK2D,GNAI1,GNG4,GRIA1,GRIA2,GRIA4,PPP1CC,PPP2R2B,PPP3CA,PRKCA,PRKCB,TH,PLCB1
8_Member	KEGG Pathway	hsa05031	Amphetamine addiction	-8.35806	-6.12227	11/68	805,816,817,2890,2891,2893,5501,5530,5578,5579,7054	CALM2,CAMK2B,CAMK2D,GRIA1,GRIA2,GRIA4,PPP1CC,PPP3CA,PRKCA,PRKCB,TH
8_Member	KEGG Pathway	ko05031	Amphetamine addiction	-8.35806	-6.12227	11/68	805,816,817,2890,2891,2893,5501,5530,5578,5579,7054	CALM2,CAMK2B,CAMK2D,GRIA1,GRIA2,GRIA4,PPP1CC,PPP3CA,PRKCA,PRKCB,TH
8_Member	Reactome Gene Sets	R-HSA-399719	Trafficking of AMPA receptors	-7.91998	-5.73234	8/31	816,817,2890,2891,2893,4905,5578,5579	CAMK2B,CAMK2D,GRIA1,GRIA2,GRIA4,NSF,PRKCA,PRKCB
8_Member	Reactome Gene Sets	R-HSA-399721	Glutamate binding, activation of AMPA receptors and synaptic plasticity	-7.91998	-5.73234	8/31	816,817,2890,2891,2893,4905,5578,5579	CAMK2B,CAMK2D,GRIA1,GRIA2,GRIA4,NSF,PRKCA,PRKCB
8_Member	KEGG Pathway	hsa04723	Retrograde endocannabinoid signaling	-7.49764	-5.346	12/101	2555,2558,2566,2770,2786,2890,2891,2893,5578,5579,5594,23236	GABRA2,GABRA5,GABRG2,GNAI1,GNG4,GRIA1,GRIA2,GRIA4,PRKCA,PRKCB,MAPK1,PLCB1
8_Member	KEGG Pathway	ko04723	Retrograde endocannabinoid signaling	-7.49764	-5.346	12/101	2555,2558,2566,2770,2786,2890,2891,2893,5578,5579,5594,23236	GABRA2,GABRA5,GABRG2,GNAI1,GNG4,GRIA1,GRIA2,GRIA4,PRKCA,PRKCB,MAPK1,PLCB1
8_Member	Reactome Gene Sets	R-HSA-416993	Trafficking of GluR2-containing AMPA receptors	-6.9756	-4.8707	6/17	2890,2891,2893,4905,5578,5579	GRIA1,GRIA2,GRIA4,NSF,PRKCA,PRKCB
8_Member	KEGG Pathway	hsa04724	Glutamatergic synapse	-6.906	-4.81634	12/114	2770,2786,2890,2891,2893,5530,5578,5579,5594,9229,9455,23236	GNAI1,GNG4,GRIA1,GRIA2,GRIA4,PPP3CA,PRKCA,PRKCB,MAPK1,DLGAP1,HOMER2,PLCB1
8_Member	KEGG Pathway	ko04724	Glutamatergic synapse	-6.906	-4.81634	12/114	2770,2786,2890,2891,2893,5530,5578,5579,5594,9229,9455,23236	GNAI1,GNG4,GRIA1,GRIA2,GRIA4,PPP3CA,PRKCA,PRKCB,MAPK1,DLGAP1,HOMER2,PLCB1
8_Member	Reactome Gene Sets	R-HSA-442755	Activation of NMDA receptor and postsynaptic events	-6.89247	-4.80707	8/41	805,816,817,2890,2891,2893,5594,5923	CALM2,CAMK2B,CAMK2D,GRIA1,GRIA2,GRIA4,MAPK1,RASGRF1
8_Member	KEGG Pathway	hsa04911	Insulin secretion	-6.30348	-4.27368	10/85	482,816,817,3778,5578,5579,5864,6616,6844,23236	ATP1B2,CAMK2B,CAMK2D,KCNMA1,PRKCA,PRKCB,RAB3A,SNAP25,VAMP2,PLCB1
8_Member	KEGG Pathway	hsa04024	cAMP signaling pathway	-5.80989	-3.82938	14/198	482,490,493,805,816,817,2770,2890,2891,2893,5141,5501,5594,5604	ATP1B2,ATP2B1,ATP2B4,CALM2,CAMK2B,CAMK2D,GNAI1,GRIA1,GRIA2,GRIA4,PDE4A,PPP1CC,MAPK1,MAP2K1
8_Member	KEGG Pathway	ko04024	cAMP signaling pathway	-5.80989	-3.82938	14/198	482,490,493,805,816,817,2770,2890,2891,2893,5141,5501,5594,5604	ATP1B2,ATP2B1,ATP2B4,CALM2,CAMK2B,CAMK2D,GNAI1,GRIA1,GRIA2,GRIA4,PDE4A,PPP1CC,MAPK1,MAP2K1
8_Member	KEGG Pathway	hsa04020	Calcium signaling pathway	-5.48492	-3.54413	13/182	291,292,490,493,805,816,817,2185,5530,5578,5579,7416,23236	SLC25A4,SLC25A5,ATP2B1,ATP2B4,CALM2,CAMK2B,CAMK2D,PTK2B,PPP3CA,PRKCA,PRKCB,VDAC1,PLCB1
8_Member	KEGG Pathway	ko04020	Calcium signaling pathway	-5.48492	-3.54413	13/182	291,292,490,493,805,816,817,2185,5530,5578,5579,7416,23236	SLC25A4,SLC25A5,ATP2B1,ATP2B4,CALM2,CAMK2B,CAMK2D,PTK2B,PPP3CA,PRKCA,PRKCB,VDAC1,PLCB1
8_Member	Reactome Gene Sets	R-HSA-438066	Unblocking of NMDA receptor, glutamate binding and activation	-5.44237	-3.51059	5/17	816,817,2890,2891,2893	CAMK2B,CAMK2D,GRIA1,GRIA2,GRIA4
8_Member	KEGG Pathway	hsa04971	Gastric acid secretion	-4.83439	-2.98868	8/75	482,805,816,817,2770,5578,5579,23236	ATP1B2,CALM2,CAMK2B,CAMK2D,GNAI1,PRKCA,PRKCB,PLCB1
8_Member	KEGG Pathway	ko04971	Gastric acid secretion	-4.83439	-2.98868	8/75	482,805,816,817,2770,5578,5579,23236	ATP1B2,CALM2,CAMK2B,CAMK2D,GNAI1,PRKCA,PRKCB,PLCB1
8_Member	KEGG Pathway	hsa04922	Glucagon signaling pathway	-4.65891	-2.82878	9/103	805,816,817,3945,5223,5315,5530,10891,23236	CALM2,CAMK2B,CAMK2D,LDHB,PGAM1,PKM,PPP3CA,PPARGC1A,PLCB1
8_Member	KEGG Pathway	ko04922	Glucagon signaling pathway	-4.65891	-2.82878	9/103	805,816,817,3945,5223,5315,5530,10891,23236	CALM2,CAMK2B,CAMK2D,LDHB,PGAM1,PKM,PPP3CA,PPARGC1A,PLCB1
8_Member	KEGG Pathway	hsa04925	Aldosterone synthesis and secretion	-3.6792	-1.99385	7/82	805,816,817,5138,5578,5579,23236	CALM2,CAMK2B,CAMK2D,PDE2A,PRKCA,PRKCB,PLCB1
8_Member	KEGG Pathway	ko04925	Aldosterone synthesis and secretion	-3.6792	-1.99385	7/82	805,816,817,5138,5578,5579,23236	CALM2,CAMK2B,CAMK2D,PDE2A,PRKCA,PRKCB,PLCB1
8_Member	KEGG Pathway	hsa04360	Axon guidance	-3.54837	-1.8836	10/175	816,817,2044,2770,5530,5578,5594,7223,10512,22885	CAMK2B,CAMK2D,EPHA5,GNAI1,PPP3CA,PRKCA,MAPK1,TRPC4,SEMA3C,ABLIM3
8_Member	KEGG Pathway	ko04360	Axon guidance	-3.54837	-1.8836	10/175	816,817,2044,2770,5530,5578,5594,7223,10512,22885	CAMK2B,CAMK2D,EPHA5,GNAI1,PPP3CA,PRKCA,MAPK1,TRPC4,SEMA3C,ABLIM3
8_Member	KEGG Pathway	hsa04750	Inflammatory mediator regulation of TRP channels	-3.23194	-1.6194	7/97	805,816,817,5501,5578,5579,23236	CALM2,CAMK2B,CAMK2D,PPP1CC,PRKCA,PRKCB,PLCB1
8_Member	KEGG Pathway	ko04750	Inflammatory mediator regulation of TRP channels	-3.23194	-1.6194	7/97	805,816,817,5501,5578,5579,23236	CALM2,CAMK2B,CAMK2D,PPP1CC,PRKCA,PRKCB,PLCB1
8_Member	KEGG Pathway	hsa04310	Wnt signaling pathway	-2.26889	-0.833158	7/143	324,816,817,5530,5578,5579,23236	APC,CAMK2B,CAMK2D,PPP3CA,PRKCA,PRKCB,PLCB1
8_Member	KEGG Pathway	ko04310	Wnt signaling pathway	-2.26889	-0.833158	7/143	324,816,817,5530,5578,5579,23236	APC,CAMK2B,CAMK2D,PPP3CA,PRKCA,PRKCB,PLCB1
9_Summary	KEGG Pathway	hsa04022	cGMP-PKG signaling pathway	-10.4163	-8.01146	18/163	291,292,482,490,493,805,2770,2982,2983,3778,4208,5138,5501,5530,5594,5604,7416,23236,10125	SLC25A4,SLC25A5,ATP1B2,ATP2B1,ATP2B4,CALM2,GNAI1,GUCY1A1,GUCY1B1,KCNMA1,MEF2C,PDE2A,PPP1CC,PPP3CA,MAPK1,MAP2K1,VDAC1,PLCB1,RASGRP1
9_Member	KEGG Pathway	hsa04022	cGMP-PKG signaling pathway	-10.4163	-8.01146	18/163	291,292,482,490,493,805,2770,2982,2983,3778,4208,5138,5501,5530,5594,5604,7416,23236	SLC25A4,SLC25A5,ATP1B2,ATP2B1,ATP2B4,CALM2,GNAI1,GUCY1A1,GUCY1B1,KCNMA1,MEF2C,PDE2A,PPP1CC,PPP3CA,MAPK1,MAP2K1,VDAC1,PLCB1
9_Member	KEGG Pathway	ko04022	cGMP-PKG signaling pathway	-10.4163	-8.01146	18/163	291,292,482,490,493,805,2770,2982,2983,3778,4208,5138,5501,5530,5594,5604,7416,23236	SLC25A4,SLC25A5,ATP1B2,ATP2B1,ATP2B4,CALM2,GNAI1,GUCY1A1,GUCY1B1,KCNMA1,MEF2C,PDE2A,PPP1CC,PPP3CA,MAPK1,MAP2K1,VDAC1,PLCB1
9_Member	KEGG Pathway	hsa04924	Renin secretion	-4.32375	-2.55191	7/65	805,2770,2982,2983,3778,5530,23236	CALM2,GNAI1,GUCY1A1,GUCY1B1,KCNMA1,PPP3CA,PLCB1
9_Member	KEGG Pathway	ko04924	Renin secretion	-4.32375	-2.55191	7/65	805,2770,2982,2983,3778,5530,23236	CALM2,GNAI1,GUCY1A1,GUCY1B1,KCNMA1,PPP3CA,PLCB1
9_Member	KEGG Pathway	hsa04611	Platelet activation	-2.62999	-1.12101	7/123	2770,2982,2983,5501,5594,10125,23236	GNAI1,GUCY1A1,GUCY1B1,PPP1CC,MAPK1,RASGRP1,PLCB1
10_Summary	GO Biological Processes	GO:0055082	cellular chemical homeostasis	-9.87236	-7.50051	37/748	287,482,490,493,506,523,528,529,534,784,793,805,817,1152,2044,2185,2890,3778,4504,4830,5530,5579,5594,5910,6622,7054,7223,8655,9001,9296,9324,9378,10590,10891,23479,51382,55013,288,783,3306,3754,4208,4878,5923,6844,7533,9196,9254,9312,10063,2170,2805,816,967,6812,1113,2023,2982,5578,7138,7168,5138,7416,226,7111,6281,2983,83988	ANK2,ATP1B2,ATP2B1,ATP2B4,ATP5F1B,ATP6V1A,ATP6V1C1,ATP6V1E1,ATP6V1G2,CACNB3,CALB1,CALM2,CAMK2D,CKB,EPHA5,PTK2B,GRIA1,KCNMA1,MT3,NME1,PPP3CA,PRKCB,MAPK1,RAP1GDS1,SNCA,TH,TRPC4,DYNLL1,HAP1,ATP6V1F,HMGN3,NRXN1,SCGN,PPARGC1A,ISCU,ATP6V1D,MCUB,ANK3,CACNB2,HSPA2,KCNF1,MEF2C,NPPA,RASGRF1,VAMP2,YWHAH,KCNAB3,CACNA2D2,KCNB2,COX17,FABP3,GOT1,CAMK2B,CD63,STXBP1,CHGA,ENO1,GUCY1A1,PRKCA,TNNT1,TPM1,PDE2A,VDAC1,…
10_Member	GO Biological Processes	GO:0055082	cellular chemical homeostasis	-9.87236	-7.50051	37/748	287,482,490,493,506,523,528,529,534,784,793,805,817,1152,2044,2185,2890,3778,4504,4830,5530,5579,5594,5910,6622,7054,7223,8655,9001,9296,9324,9378,10590,10891,23479,51382,55013	ANK2,ATP1B2,ATP2B1,ATP2B4,ATP5F1B,ATP6V1A,ATP6V1C1,ATP6V1E1,ATP6V1G2,CACNB3,CALB1,CALM2,CAMK2D,CKB,EPHA5,PTK2B,GRIA1,KCNMA1,MT3,NME1,PPP3CA,PRKCB,MAPK1,RAP1GDS1,SNCA,TH,TRPC4,DYNLL1,HAP1,ATP6V1F,HMGN3,NRXN1,SCGN,PPARGC1A,ISCU,ATP6V1D,MCUB
10_Member	GO Biological Processes	GO:0034765	regulation of ion transmembrane transport	-7.59316	-5.429	24/427	287,288,482,493,783,784,805,817,2185,3306,3754,3778,4208,4878,5923,6622,6844,7533,9001,9196,9254,9312,10063,10891	ANK2,ANK3,ATP1B2,ATP2B4,CACNB2,CACNB3,CALM2,CAMK2D,PTK2B,HSPA2,KCNF1,KCNMA1,MEF2C,NPPA,RASGRF1,SNCA,VAMP2,YWHAH,HAP1,KCNAB3,CACNA2D2,KCNB2,COX17,PPARGC1A
10_Member	GO Biological Processes	GO:0032409	regulation of transporter activity	-7.5867	-5.42507	18/244	287,288,482,783,784,805,817,2185,3306,4208,4878,5923,6622,6844,7533,9001,10063,10891	ANK2,ANK3,ATP1B2,CACNB2,CACNB3,CALM2,CAMK2D,PTK2B,HSPA2,MEF2C,NPPA,RASGRF1,SNCA,VAMP2,YWHAH,HAP1,COX17,PPARGC1A
10_Member	GO Biological Processes	GO:0032412	regulation of ion transmembrane transporter activity	-7.40571	-5.25652	17/223	287,288,482,783,784,805,817,2185,3306,4208,4878,5923,6844,7533,9001,10063,10891	ANK2,ANK3,ATP1B2,CACNB2,CACNB3,CALM2,CAMK2D,PTK2B,HSPA2,MEF2C,NPPA,RASGRF1,VAMP2,YWHAH,HAP1,COX17,PPARGC1A
10_Member	GO Biological Processes	GO:0034762	regulation of transmembrane transport	-7.34713	-5.20282	24/440	287,288,482,493,783,784,805,817,2185,3306,3754,3778,4208,4878,5923,6622,6844,7533,9001,9196,9254,9312,10063,10891	ANK2,ANK3,ATP1B2,ATP2B4,CACNB2,CACNB3,CALM2,CAMK2D,PTK2B,HSPA2,KCNF1,KCNMA1,MEF2C,NPPA,RASGRF1,SNCA,VAMP2,YWHAH,HAP1,KCNAB3,CACNA2D2,KCNB2,COX17,PPARGC1A
10_Member	GO Biological Processes	GO:0006873	cellular ion homeostasis	-7.31361	-5.17172	29/619	287,482,490,493,506,523,528,529,534,784,793,805,817,1152,2185,2890,3778,4504,5579,5594,5910,6622,7223,9001,9296,10590,23479,51382,55013	ANK2,ATP1B2,ATP2B1,ATP2B4,ATP5F1B,ATP6V1A,ATP6V1C1,ATP6V1E1,ATP6V1G2,CACNB3,CALB1,CALM2,CAMK2D,CKB,PTK2B,GRIA1,KCNMA1,MT3,PRKCB,MAPK1,RAP1GDS1,SNCA,TRPC4,HAP1,ATP6V1F,SCGN,ISCU,ATP6V1D,MCUB
10_Member	GO Biological Processes	GO:0022898	regulation of transmembrane transporter activity	-7.23701	-5.09753	17/229	287,288,482,783,784,805,817,2185,3306,4208,4878,5923,6844,7533,9001,10063,10891	ANK2,ANK3,ATP1B2,CACNB2,CACNB3,CALM2,CAMK2D,PTK2B,HSPA2,MEF2C,NPPA,RASGRF1,VAMP2,YWHAH,HAP1,COX17,PPARGC1A
10_Member	GO Biological Processes	GO:1904062	regulation of cation transmembrane transport	-7.19858	-5.06149	19/288	287,288,482,493,783,784,805,817,2185,3306,4208,4878,5923,6622,6844,7533,9001,10063,10891	ANK2,ANK3,ATP1B2,ATP2B4,CACNB2,CACNB3,CALM2,CAMK2D,PTK2B,HSPA2,MEF2C,NPPA,RASGRF1,SNCA,VAMP2,YWHAH,HAP1,COX17,PPARGC1A
10_Member	GO Biological Processes	GO:0050801	ion homeostasis	-7.08007	-4.95844	32/750	287,288,482,490,493,506,523,528,529,534,784,793,805,817,1152,2170,2185,2805,2890,3778,4504,5579,5594,5910,6622,7223,9001,9296,10590,23479,51382,55013	ANK2,ANK3,ATP1B2,ATP2B1,ATP2B4,ATP5F1B,ATP6V1A,ATP6V1C1,ATP6V1E1,ATP6V1G2,CACNB3,CALB1,CALM2,CAMK2D,CKB,FABP3,PTK2B,GOT1,GRIA1,KCNMA1,MT3,PRKCB,MAPK1,RAP1GDS1,SNCA,TRPC4,HAP1,ATP6V1F,SCGN,ISCU,ATP6V1D,MCUB
10_Member	GO Biological Processes	GO:0030003	cellular cation homeostasis	-6.96849	-4.8658	28/605	287,482,490,493,506,523,528,529,534,784,793,805,817,2185,2890,3778,4504,5579,5594,5910,6622,7223,9001,9296,10590,23479,51382,55013	ANK2,ATP1B2,ATP2B1,ATP2B4,ATP5F1B,ATP6V1A,ATP6V1C1,ATP6V1E1,ATP6V1G2,CACNB3,CALB1,CALM2,CAMK2D,PTK2B,GRIA1,KCNMA1,MT3,PRKCB,MAPK1,RAP1GDS1,SNCA,TRPC4,HAP1,ATP6V1F,SCGN,ISCU,ATP6V1D,MCUB
10_Member	GO Biological Processes	GO:0098771	inorganic ion homeostasis	-6.88184	-4.79855	30/687	287,288,482,490,493,506,523,528,529,534,784,793,805,817,1152,2185,2890,3778,4504,5579,5594,5910,6622,7223,9001,9296,10590,23479,51382,55013	ANK2,ANK3,ATP1B2,ATP2B1,ATP2B4,ATP5F1B,ATP6V1A,ATP6V1C1,ATP6V1E1,ATP6V1G2,CACNB3,CALB1,CALM2,CAMK2D,CKB,PTK2B,GRIA1,KCNMA1,MT3,PRKCB,MAPK1,RAP1GDS1,SNCA,TRPC4,HAP1,ATP6V1F,SCGN,ISCU,ATP6V1D,MCUB
10_Member	GO Biological Processes	GO:0055080	cation homeostasis	-6.54841	-4.48971	29/673	287,288,482,490,493,506,523,528,529,534,784,793,805,817,2185,2890,3778,4504,5579,5594,5910,6622,7223,9001,9296,10590,23479,51382,55013	ANK2,ANK3,ATP1B2,ATP2B1,ATP2B4,ATP5F1B,ATP6V1A,ATP6V1C1,ATP6V1E1,ATP6V1G2,CACNB3,CALB1,CALM2,CAMK2D,PTK2B,GRIA1,KCNMA1,MT3,PRKCB,MAPK1,RAP1GDS1,SNCA,TRPC4,HAP1,ATP6V1F,SCGN,ISCU,ATP6V1D,MCUB
10_Member	GO Biological Processes	GO:2001257	regulation of cation channel activity	-6.36899	-4.32977	13/152	287,288,783,784,805,817,2185,4208,4878,5923,6844,9001,10891	ANK2,ANK3,CACNB2,CACNB3,CALM2,CAMK2D,PTK2B,MEF2C,NPPA,RASGRF1,VAMP2,HAP1,PPARGC1A
10_Member	GO Biological Processes	GO:0043269	regulation of ion transport	-6.35642	-4.321	27/610	287,288,482,493,783,784,805,816,817,967,2185,3306,3754,3778,4208,4878,5923,6622,6812,6844,7533,9001,9196,9254,9312,10063,10891	ANK2,ANK3,ATP1B2,ATP2B4,CACNB2,CACNB3,CALM2,CAMK2B,CAMK2D,CD63,PTK2B,HSPA2,KCNF1,KCNMA1,MEF2C,NPPA,RASGRF1,SNCA,STXBP1,VAMP2,YWHAH,HAP1,KCNAB3,CACNA2D2,KCNB2,COX17,PPARGC1A
10_Member	GO Biological Processes	GO:0090257	regulation of muscle system process	-5.51367	-3.5683	15/240	287,493,805,816,817,1113,2023,2982,4878,5530,5578,7138,7168,9312,10891	ANK2,ATP2B4,CALM2,CAMK2B,CAMK2D,CHGA,ENO1,GUCY1A1,NPPA,PPP3CA,PRKCA,TNNT1,TPM1,KCNB2,PPARGC1A
10_Member	GO Biological Processes	GO:0006816	calcium ion transport	-5.46933	-3.53005	20/410	287,490,493,783,784,805,816,817,2185,3306,4878,5138,5530,5579,6622,7223,7416,9001,9254,55013	ANK2,ATP2B1,ATP2B4,CACNB2,CACNB3,CALM2,CAMK2B,CAMK2D,PTK2B,HSPA2,NPPA,PDE2A,PPP3CA,PRKCB,SNCA,TRPC4,VDAC1,HAP1,CACNA2D2,MCUB
10_Member	GO Biological Processes	GO:0070588	calcium ion transmembrane transport	-5.45425	-3.51949	17/307	287,490,493,783,784,805,817,2185,3306,4878,5138,6622,7223,7416,9001,9254,55013	ANK2,ATP2B1,ATP2B4,CACNB2,CACNB3,CALM2,CAMK2D,PTK2B,HSPA2,NPPA,PDE2A,SNCA,TRPC4,VDAC1,HAP1,CACNA2D2,MCUB
10_Member	GO Biological Processes	GO:0003012	muscle system process	-5.42921	-3.49892	21/449	226,287,493,783,805,816,817,1113,2023,2982,3778,4208,4878,5530,5578,5910,7111,7138,7168,9312,10891	ALDOA,ANK2,ATP2B4,CACNB2,CALM2,CAMK2B,CAMK2D,CHGA,ENO1,GUCY1A1,KCNMA1,MEF2C,NPPA,PPP3CA,PRKCA,RAP1GDS1,TMOD1,TNNT1,TPM1,KCNB2,PPARGC1A
10_Member	GO Biological Processes	GO:0032414	positive regulation of ion transmembrane transporter activity	-5.34324	-3.41884	9/85	287,288,482,783,805,3306,4878,9001,10063	ANK2,ANK3,ATP1B2,CACNB2,CALM2,HSPA2,NPPA,HAP1,COX17
10_Member	GO Biological Processes	GO:0070838	divalent metal ion transport	-5.28156	-3.36152	21/459	287,490,493,783,784,805,816,817,2185,3306,4504,4878,5138,5530,5579,6622,7223,7416,9001,9254,55013	ANK2,ATP2B1,ATP2B4,CACNB2,CACNB3,CALM2,CAMK2B,CAMK2D,PTK2B,HSPA2,MT3,NPPA,PDE2A,PPP3CA,PRKCB,SNCA,TRPC4,VDAC1,HAP1,CACNA2D2,MCUB
10_Member	GO Biological Processes	GO:0072511	divalent inorganic cation transport	-5.22378	-3.3095	21/463	287,490,493,783,784,805,816,817,2185,3306,4504,4878,5138,5530,5579,6622,7223,7416,9001,9254,55013	ANK2,ATP2B1,ATP2B4,CACNB2,CACNB3,CALM2,CAMK2B,CAMK2D,PTK2B,HSPA2,MT3,NPPA,PDE2A,PPP3CA,PRKCB,SNCA,TRPC4,VDAC1,HAP1,CACNA2D2,MCUB
10_Member	GO Biological Processes	GO:0032411	positive regulation of transporter activity	-4.94378	-3.07554	9/95	287,288,482,783,805,3306,4878,9001,10063	ANK2,ANK3,ATP1B2,CACNB2,CALM2,HSPA2,NPPA,HAP1,COX17
10_Member	Reactome Gene Sets	R-HSA-397014	Muscle contraction	-4.89999	-3.04548	13/206	482,490,493,783,784,805,816,817,4878,7111,7138,7168,9254	ATP1B2,ATP2B1,ATP2B4,CACNB2,CACNB3,CALM2,CAMK2B,CAMK2D,NPPA,TMOD1,TNNT1,TPM1,CACNA2D2
10_Member	GO Biological Processes	GO:1904064	positive regulation of cation transmembrane transport	-4.80622	-2.96173	10/124	287,288,482,783,805,3306,4878,6622,9001,10063	ANK2,ANK3,ATP1B2,CACNB2,CALM2,HSPA2,NPPA,SNCA,HAP1,COX17
10_Member	GO Biological Processes	GO:0010959	regulation of metal ion transport	-4.61573	-2.79028	17/356	287,288,482,493,783,784,805,816,817,967,2185,3306,4878,6622,6844,7533,9001	ANK2,ANK3,ATP1B2,ATP2B4,CACNB2,CACNB3,CALM2,CAMK2B,CAMK2D,CD63,PTK2B,HSPA2,NPPA,SNCA,VAMP2,YWHAH,HAP1
10_Member	GO Biological Processes	GO:0034767	positive regulation of ion transmembrane transport	-4.54134	-2.72851	10/133	287,288,482,783,805,3306,4878,6622,9001,10063	ANK2,ANK3,ATP1B2,CACNB2,CALM2,HSPA2,NPPA,SNCA,HAP1,COX17
10_Member	GO Biological Processes	GO:0006875	cellular metal ion homeostasis	-4.43595	-2.63539	21/523	287,482,490,493,523,784,793,805,817,2185,2890,3778,4504,5579,5910,6622,7223,9001,10590,23479,55013	ANK2,ATP1B2,ATP2B1,ATP2B4,ATP6V1A,CACNB3,CALB1,CALM2,CAMK2D,PTK2B,GRIA1,KCNMA1,MT3,PRKCB,RAP1GDS1,SNCA,TRPC4,HAP1,SCGN,ISCU,MCUB
10_Member	GO Biological Processes	GO:0034764	positive regulation of transmembrane transport	-4.4036	-2.60994	10/138	287,288,482,783,805,3306,4878,6622,9001,10063	ANK2,ANK3,ATP1B2,CACNB2,CALM2,HSPA2,NPPA,SNCA,HAP1,COX17
10_Member	GO Biological Processes	GO:1901019	regulation of calcium ion transmembrane transporter activity	-4.32543	-2.55191	8/88	287,783,784,805,817,3306,4878,9001	ANK2,CACNB2,CACNB3,CALM2,CAMK2D,HSPA2,NPPA,HAP1
10_Member	Reactome Gene Sets	R-HSA-5576891	Cardiac conduction	-4.3239	-2.55191	10/141	482,490,493,783,784,805,816,817,4878,9254	ATP1B2,ATP2B1,ATP2B4,CACNB2,CACNB3,CALM2,CAMK2B,CAMK2D,NPPA,CACNA2D2
10_Member	GO Biological Processes	GO:0044057	regulation of system process	-4.30598	-2.53619	21/534	287,482,490,493,783,784,805,816,817,1113,2023,2982,4878,5530,5578,7054,7138,7168,9254,9312,10891	ANK2,ATP1B2,ATP2B1,ATP2B4,CACNB2,CACNB3,CALM2,CAMK2B,CAMK2D,CHGA,ENO1,GUCY1A1,NPPA,PPP3CA,PRKCA,TH,TNNT1,TPM1,CACNA2D2,KCNB2,PPARGC1A
10_Member	GO Biological Processes	GO:1903169	regulation of calcium ion transmembrane transport	-4.27194	-2.50724	10/143	287,783,784,805,817,2185,3306,4878,6622,9001	ANK2,CACNB2,CACNB3,CALM2,CAMK2D,PTK2B,HSPA2,NPPA,SNCA,HAP1
10_Member	GO Biological Processes	GO:0061337	cardiac conduction	-4.22088	-2.46718	10/145	287,482,490,493,783,784,805,817,4878,9254	ANK2,ATP1B2,ATP2B1,ATP2B4,CACNB2,CACNB3,CALM2,CAMK2D,NPPA,CACNA2D2
10_Member	GO Biological Processes	GO:0055065	metal ion homeostasis	-4.15462	-2.40874	22/589	287,288,482,490,493,523,784,793,805,817,2185,2890,3778,4504,5579,5910,6622,7223,9001,10590,23479,55013	ANK2,ANK3,ATP1B2,ATP2B1,ATP2B4,ATP6V1A,CACNB3,CALB1,CALM2,CAMK2D,PTK2B,GRIA1,KCNMA1,MT3,PRKCB,RAP1GDS1,SNCA,TRPC4,HAP1,SCGN,ISCU,MCUB
10_Member	GO Biological Processes	GO:0008016	regulation of heart contraction	-4.13424	-2.39393	13/244	287,482,490,493,783,784,805,817,1113,4878,7054,7168,9254	ANK2,ATP1B2,ATP2B1,ATP2B4,CACNB2,CACNB3,CALM2,CAMK2D,CHGA,NPPA,TH,TPM1,CACNA2D2
10_Member	GO Biological Processes	GO:1901021	positive regulation of calcium ion transmembrane transporter activity	-3.94261	-2.22489	5/33	287,783,805,3306,9001	ANK2,CACNB2,CALM2,HSPA2,HAP1
10_Member	GO Biological Processes	GO:1903779	regulation of cardiac conduction	-3.92333	-2.20741	7/75	287,482,490,493,805,817,4878	ANK2,ATP1B2,ATP2B1,ATP2B4,CALM2,CAMK2D,NPPA
10_Member	GO Biological Processes	GO:0072507	divalent inorganic cation homeostasis	-3.83666	-2.12881	18/452	287,288,490,493,784,793,805,817,2185,2890,4504,5579,5910,6622,7223,9001,10590,55013	ANK2,ANK3,ATP2B1,ATP2B4,CACNB3,CALB1,CALM2,CAMK2D,PTK2B,GRIA1,MT3,PRKCB,RAP1GDS1,SNCA,TRPC4,HAP1,SCGN,MCUB
10_Member	GO Biological Processes	GO:0006937	regulation of muscle contraction	-3.77646	-2.0716	10/164	287,805,817,1113,2023,2982,4878,7138,7168,9312	ANK2,CALM2,CAMK2D,CHGA,ENO1,GUCY1A1,NPPA,TNNT1,TPM1,KCNB2
10_Member	Reactome Gene Sets	R-HSA-5578775	Ion homeostasis	-3.76671	-2.06591	6/56	482,490,493,805,816,817	ATP1B2,ATP2B1,ATP2B4,CALM2,CAMK2B,CAMK2D
10_Member	GO Biological Processes	GO:2001259	positive regulation of cation channel activity	-3.72376	-2.02823	6/57	287,288,783,805,4878,9001	ANK2,ANK3,CACNB2,CALM2,NPPA,HAP1
10_Member	Reactome Gene Sets	R-HSA-936837	Ion transport by P-type ATPases	-3.72376	-2.02823	6/57	482,490,493,805,816,817	ATP1B2,ATP2B1,ATP2B4,CALM2,CAMK2B,CAMK2D
10_Member	GO Biological Processes	GO:0035637	multicellular organismal signaling	-3.7221	-2.02823	11/199	287,288,482,490,493,783,784,805,817,4878,9254	ANK2,ANK3,ATP1B2,ATP2B1,ATP2B4,CACNB2,CACNB3,CALM2,CAMK2D,NPPA,CACNA2D2
10_Member	GO Biological Processes	GO:0060047	heart contraction	-3.66546	-1.98347	13/272	287,482,490,493,783,784,805,817,1113,4878,7054,7168,9254	ANK2,ATP1B2,ATP2B1,ATP2B4,CACNB2,CACNB3,CALM2,CAMK2D,CHGA,NPPA,TH,TPM1,CACNA2D2
10_Member	GO Biological Processes	GO:0003015	heart process	-3.60391	-1.93077	13/276	287,482,490,493,783,784,805,817,1113,4878,7054,7168,9254	ANK2,ATP1B2,ATP2B1,ATP2B4,CACNB2,CACNB3,CALM2,CAMK2D,CHGA,NPPA,TH,TPM1,CACNA2D2
10_Member	GO Biological Processes	GO:0006936	muscle contraction	-3.59802	-1.92678	15/352	226,287,783,805,817,1113,2023,2982,3778,4878,5910,7111,7138,7168,9312	ALDOA,ANK2,CACNB2,CALM2,CAMK2D,CHGA,ENO1,GUCY1A1,KCNMA1,NPPA,RAP1GDS1,TMOD1,TNNT1,TPM1,KCNB2
10_Member	GO Biological Processes	GO:0072503	cellular divalent inorganic cation homeostasis	-3.57073	-1.90192	17/434	287,490,493,784,793,805,817,2185,2890,4504,5579,5910,6622,7223,9001,10590,55013	ANK2,ATP2B1,ATP2B4,CACNB3,CALB1,CALM2,CAMK2D,PTK2B,GRIA1,MT3,PRKCB,RAP1GDS1,SNCA,TRPC4,HAP1,SCGN,MCUB
10_Member	GO Molecular Functions	GO:0044325	ion channel binding	-3.43473	-1.78264	8/118	287,288,805,817,6281,7416,7533,9001	ANK2,ANK3,CALM2,CAMK2D,S100A10,VDAC1,YWHAH,HAP1
10_Member	GO Biological Processes	GO:1904427	positive regulation of calcium ion transmembrane transport	-3.40936	-1.76604	6/65	287,783,805,3306,6622,9001	ANK2,CACNB2,CALM2,HSPA2,SNCA,HAP1
10_Member	GO Biological Processes	GO:0006874	cellular calcium ion homeostasis	-3.38689	-1.74935	16/409	287,490,493,784,793,805,817,2185,2890,5579,5910,6622,7223,9001,10590,55013	ANK2,ATP2B1,ATP2B4,CACNB3,CALB1,CALM2,CAMK2D,PTK2B,GRIA1,PRKCB,RAP1GDS1,SNCA,TRPC4,HAP1,SCGN,MCUB
10_Member	GO Biological Processes	GO:1903522	regulation of blood circulation	-3.3838	-1.74782	13/291	287,482,490,493,783,784,805,817,1113,4878,7054,7168,9254	ANK2,ATP1B2,ATP2B1,ATP2B4,CACNB2,CACNB3,CALM2,CAMK2D,CHGA,NPPA,TH,TPM1,CACNA2D2
10_Member	GO Biological Processes	GO:0055074	calcium ion homeostasis	-3.26201	-1.64301	16/420	287,490,493,784,793,805,817,2185,2890,5579,5910,6622,7223,9001,10590,55013	ANK2,ATP2B1,ATP2B4,CACNB3,CALB1,CALM2,CAMK2D,PTK2B,GRIA1,PRKCB,RAP1GDS1,SNCA,TRPC4,HAP1,SCGN,MCUB
10_Member	GO Biological Processes	GO:0060401	cytosolic calcium ion transport	-3.2573	-1.64046	9/157	287,493,784,805,817,2185,6622,9001,55013	ANK2,ATP2B4,CACNB3,CALM2,CAMK2D,PTK2B,SNCA,HAP1,MCUB
10_Member	GO Biological Processes	GO:0051924	regulation of calcium ion transport	-3.23551	-1.62154	11/227	287,783,784,805,816,817,2185,3306,4878,6622,9001	ANK2,CACNB2,CACNB3,CALM2,CAMK2B,CAMK2D,PTK2B,HSPA2,NPPA,SNCA,HAP1
10_Member	GO Biological Processes	GO:0010649	regulation of cell communication by electrical coupling	-3.19897	-1.5949	3/12	288,805,817	ANK3,CALM2,CAMK2D
10_Member	GO Biological Processes	GO:0008015	blood circulation	-3.13138	-1.53563	18/518	287,482,490,493,783,784,805,817,1113,2982,2983,4878,5138,5910,7054,7168,9254,83988	ANK2,ATP1B2,ATP2B1,ATP2B4,CACNB2,CACNB3,CALM2,CAMK2D,CHGA,GUCY1A1,GUCY1B1,NPPA,PDE2A,RAP1GDS1,TH,TPM1,CACNA2D2,NCALD
10_Member	GO Biological Processes	GO:0010644	cell communication by electrical coupling	-3.08472	-1.50047	4/29	288,482,805,817	ANK3,ATP1B2,CALM2,CAMK2D
10_Member	GO Biological Processes	GO:0003013	circulatory system process	-3.08373	-1.50016	18/523	287,482,490,493,783,784,805,817,1113,2982,2983,4878,5138,5910,7054,7168,9254,83988	ANK2,ATP1B2,ATP2B1,ATP2B4,CACNB2,CACNB3,CALM2,CAMK2D,CHGA,GUCY1A1,GUCY1B1,NPPA,PDE2A,RAP1GDS1,TH,TPM1,CACNA2D2,NCALD
10_Member	GO Biological Processes	GO:0051480	regulation of cytosolic calcium ion concentration	-3.05079	-1.47252	13/316	287,490,493,784,793,805,817,2185,2890,6622,7223,9001,10590	ANK2,ATP2B1,ATP2B4,CACNB3,CALB1,CALM2,CAMK2D,PTK2B,GRIA1,SNCA,TRPC4,HAP1,SCGN
10_Member	GO Biological Processes	GO:0043270	positive regulation of ion transport	-3.03663	-1.45967	11/240	287,288,482,783,805,3306,4878,6622,6812,9001,10063	ANK2,ANK3,ATP1B2,CACNB2,CALM2,HSPA2,NPPA,SNCA,STXBP1,HAP1,COX17
10_Member	GO Biological Processes	GO:0051279	regulation of release of sequestered calcium ion into cytosol	-3.01546	-1.44372	6/77	287,805,817,2185,6622,9001	ANK2,CALM2,CAMK2D,PTK2B,SNCA,HAP1
10_Member	Reactome Gene Sets	R-HSA-418359	Reduction of cytosolic Ca++ levels	-2.9898	-1.42258	3/14	490,493,805	ATP2B1,ATP2B4,CALM2
10_Member	GO Biological Processes	GO:0006941	striated muscle contraction	-2.97476	-1.41011	9/172	226,287,783,805,817,1113,4878,7138,7168	ALDOA,ANK2,CACNB2,CALM2,CAMK2D,CHGA,NPPA,TNNT1,TPM1
10_Member	GO Biological Processes	GO:0060402	calcium ion transport into cytosol	-2.84708	-1.3024	8/145	287,493,784,805,817,2185,6622,9001	ANK2,ATP2B4,CACNB3,CALM2,CAMK2D,PTK2B,SNCA,HAP1
10_Member	GO Biological Processes	GO:0086065	cell communication involved in cardiac conduction	-2.82129	-1.28086	5/57	287,482,783,805,817	ANK2,ATP1B2,CACNB2,CALM2,CAMK2D
10_Member	GO Biological Processes	GO:0097553	calcium ion transmembrane import into cytosol	-2.53282	-1.04145	7/128	287,493,805,817,2185,6622,9001	ANK2,ATP2B4,CALM2,CAMK2D,PTK2B,SNCA,HAP1
10_Member	GO Biological Processes	GO:0060048	cardiac muscle contraction	-2.51397	-1.02691	7/129	287,783,805,817,1113,4878,7168	ANK2,CACNB2,CALM2,CAMK2D,CHGA,NPPA,TPM1
10_Member	GO Biological Processes	GO:0002027	regulation of heart rate	-2.50179	-1.01845	6/97	287,783,805,817,4878,7168	ANK2,CACNB2,CALM2,CAMK2D,NPPA,TPM1
10_Member	GO Biological Processes	GO:0010522	regulation of calcium ion transport into cytosol	-2.50179	-1.01845	6/97	287,805,817,2185,6622,9001	ANK2,CALM2,CAMK2D,PTK2B,SNCA,HAP1
10_Member	GO Biological Processes	GO:0010881	regulation of cardiac muscle contraction by regulation of the release of sequestered calcium ion	-2.40125	-0.942997	3/22	287,805,817	ANK2,CALM2,CAMK2D
10_Member	GO Biological Processes	GO:0086064	cell communication by electrical coupling involved in cardiac conduction	-2.292	-0.854356	3/24	482,805,817	ATP1B2,CALM2,CAMK2D
10_Member	GO Biological Processes	GO:0051928	positive regulation of calcium ion transport	-2.27295	-0.835791	6/108	287,783,805,3306,6622,9001	ANK2,CACNB2,CALM2,HSPA2,SNCA,HAP1
10_Member	GO Biological Processes	GO:0055117	regulation of cardiac muscle contraction	-2.25097	-0.817604	5/77	287,805,817,1113,4878	ANK2,CALM2,CAMK2D,CHGA,NPPA
10_Member	GO Biological Processes	GO:0070252	actin-mediated cell contraction	-2.23456	-0.807617	6/110	287,783,817,7111,7138,7168	ANK2,CACNB2,CAMK2D,TMOD1,TNNT1,TPM1
10_Member	GO Biological Processes	GO:0050848	regulation of calcium-mediated signaling	-2.20411	-0.781008	5/79	493,805,817,2185,9001	ATP2B4,CALM2,CAMK2D,PTK2B,HAP1
10_Member	GO Biological Processes	GO:0051209	release of sequestered calcium ion into cytosol	-2.19706	-0.776714	6/112	287,805,817,2185,6622,9001	ANK2,CALM2,CAMK2D,PTK2B,SNCA,HAP1
10_Member	GO Biological Processes	GO:0051283	negative regulation of sequestering of calcium ion	-2.19706	-0.776714	6/112	287,805,817,2185,6622,9001	ANK2,CALM2,CAMK2D,PTK2B,SNCA,HAP1
10_Member	GO Biological Processes	GO:0051282	regulation of sequestering of calcium ion	-2.17864	-0.762395	6/113	287,805,817,2185,6622,9001	ANK2,CALM2,CAMK2D,PTK2B,SNCA,HAP1
10_Member	GO Biological Processes	GO:0010882	regulation of cardiac muscle contraction by calcium ion signaling	-2.1462	-0.736712	3/27	287,805,817	ANK2,CALM2,CAMK2D
10_Member	GO Biological Processes	GO:0051208	sequestering of calcium ion	-2.12463	-0.716281	6/116	287,805,817,2185,6622,9001	ANK2,CALM2,CAMK2D,PTK2B,SNCA,HAP1
10_Member	GO Biological Processes	GO:0010880	regulation of release of sequestered calcium ion into cytosol by sarcoplasmic reticulum	-2.01789	-0.633124	3/30	287,805,817	ANK2,CALM2,CAMK2D
10_Member	Reactome Gene Sets	R-HSA-418360	Platelet calcium homeostasis	-2.01789	-0.633124	3/30	490,493,805	ATP2B1,ATP2B4,CALM2
11_Summary	GO Biological Processes	GO:0006734	NADH metabolic process	-9.8582	-7.49043	10/38	226,2023,2026,2597,4190,4191,5214,5223,5315,7167,2805,3945,6390,10873,10891,3029,203,4830,2185,4706,6622,282969,3796,58528,493,2571,4504,10858,51390,1026,5578,25824,805,10675,2170,7054,4259,5501,9091,5594,5604,516,3251,51382,23479	ALDOA,ENO1,ENO2,GAPDH,MDH1,MDH2,PFKP,PGAM1,PKM,TPI1,GOT1,LDHB,SDHB,ME3,PPARGC1A,HAGH,AK1,NME1,PTK2B,NDUFAB1,SNCA,FUOM,KIF2A,RRAGD,ATP2B4,GAD1,MT3,CYP46A1,AIG1,CDKN1A,PRKCA,PRDX5,CALM2,CSPG5,FABP3,TH,MGST3,PPP1CC,PIGQ,MAPK1,MAP2K1,ATP5MC1,HPRT1,ATP6V1D,ISCU
11_Member	GO Biological Processes	GO:0006734	NADH metabolic process	-9.8582	-7.49043	10/38	226,2023,2026,2597,4190,4191,5214,5223,5315,7167	ALDOA,ENO1,ENO2,GAPDH,MDH1,MDH2,PFKP,PGAM1,PKM,TPI1
11_Member	Reactome Gene Sets	R-HSA-70263	Gluconeogenesis	-8.95172	-6.65493	9/34	226,2023,2026,2597,2805,4190,4191,5223,7167	ALDOA,ENO1,ENO2,GAPDH,GOT1,MDH1,MDH2,PGAM1,TPI1
11_Member	GO Biological Processes	GO:0006735	NADH regeneration	-8.74947	-6.47289	8/25	226,2023,2026,2597,5214,5223,5315,7167	ALDOA,ENO1,ENO2,GAPDH,PFKP,PGAM1,PKM,TPI1
11_Member	GO Biological Processes	GO:0061621	canonical glycolysis	-8.74947	-6.47289	8/25	226,2023,2026,2597,5214,5223,5315,7167	ALDOA,ENO1,ENO2,GAPDH,PFKP,PGAM1,PKM,TPI1
11_Member	GO Biological Processes	GO:0061718	glucose catabolic process to pyruvate	-8.74947	-6.47289	8/25	226,2023,2026,2597,5214,5223,5315,7167	ALDOA,ENO1,ENO2,GAPDH,PFKP,PGAM1,PKM,TPI1
11_Member	KEGG Pathway	M00001	Glycolysis (Embden-Meyerhof pathway), glucose => pyruvate	-8.74947	-6.47289	8/25	226,2023,2026,2597,5214,5223,5315,7167	ALDOA,ENO1,ENO2,GAPDH,PFKP,PGAM1,PKM,TPI1
11_Member	KEGG Pathway	hsa_M00001	Glycolysis (Embden-Meyerhof pathway), glucose => pyruvate	-8.74947	-6.47289	8/25	226,2023,2026,2597,5214,5223,5315,7167	ALDOA,ENO1,ENO2,GAPDH,PFKP,PGAM1,PKM,TPI1
11_Member	GO Biological Processes	GO:0061615	glycolytic process through fructose-6-phosphate	-8.59535	-6.3412	8/26	226,2023,2026,2597,5214,5223,5315,7167	ALDOA,ENO1,ENO2,GAPDH,PFKP,PGAM1,PKM,TPI1
11_Member	GO Biological Processes	GO:0061620	glycolytic process through glucose-6-phosphate	-8.59535	-6.3412	8/26	226,2023,2026,2597,5214,5223,5315,7167	ALDOA,ENO1,ENO2,GAPDH,PFKP,PGAM1,PKM,TPI1
11_Member	GO Biological Processes	GO:0019674	NAD metabolic process	-8.15237	-5.94273	11/71	226,2023,2026,2597,3945,4190,4191,5214,5223,5315,7167	ALDOA,ENO1,ENO2,GAPDH,LDHB,MDH1,MDH2,PFKP,PGAM1,PKM,TPI1
11_Member	KEGG Pathway	M00002	Glycolysis, core module involving three-carbon compounds	-8.07545	-5.87141	6/12	2023,2026,2597,5223,5315,7167	ENO1,ENO2,GAPDH,PGAM1,PKM,TPI1
11_Member	KEGG Pathway	hsa_M00002	Glycolysis, core module involving three-carbon compounds	-8.07545	-5.87141	6/12	2023,2026,2597,5223,5315,7167	ENO1,ENO2,GAPDH,PGAM1,PKM,TPI1
11_Member	GO Biological Processes	GO:0006007	glucose catabolic process	-7.91998	-5.73234	8/31	226,2023,2026,2597,5214,5223,5315,7167	ALDOA,ENO1,ENO2,GAPDH,PFKP,PGAM1,PKM,TPI1
11_Member	KEGG Pathway	hsa01200	Carbon metabolism	-7.85493	-5.67262	13/114	226,2023,2026,2597,2805,4190,4191,5214,5223,5315,6390,7167,10873	ALDOA,ENO1,ENO2,GAPDH,GOT1,MDH1,MDH2,PFKP,PGAM1,PKM,SDHB,TPI1,ME3
11_Member	KEGG Pathway	ko01200	Carbon metabolism	-7.85493	-5.67262	13/114	226,2023,2026,2597,2805,4190,4191,5214,5223,5315,6390,7167,10873	ALDOA,ENO1,ENO2,GAPDH,GOT1,MDH1,MDH2,PFKP,PGAM1,PKM,SDHB,TPI1,ME3
11_Member	Reactome Gene Sets	R-HSA-70326	Glucose metabolism	-7.04967	-4.93582	11/90	226,2023,2026,2597,2805,4190,4191,5214,5223,5315,7167	ALDOA,ENO1,ENO2,GAPDH,GOT1,MDH1,MDH2,PFKP,PGAM1,PKM,TPI1
11_Member	KEGG Pathway	M00003	Gluconeogenesis, oxaloacetate => fructose-6P	-6.9756	-4.8707	6/17	226,2023,2026,2597,5223,7167	ALDOA,ENO1,ENO2,GAPDH,PGAM1,TPI1
11_Member	KEGG Pathway	hsa_M00003	Gluconeogenesis, oxaloacetate => fructose-6P	-6.9756	-4.8707	6/17	226,2023,2026,2597,5223,7167	ALDOA,ENO1,ENO2,GAPDH,PGAM1,TPI1
11_Member	GO Biological Processes	GO:0006094	gluconeogenesis	-6.55409	-4.49339	10/80	226,2023,2026,2597,2805,4190,4191,5223,7167,10891	ALDOA,ENO1,ENO2,GAPDH,GOT1,MDH1,MDH2,PGAM1,TPI1,PPARGC1A
11_Member	GO Biological Processes	GO:0019319	hexose biosynthetic process	-6.40158	-4.35902	10/83	226,2023,2026,2597,2805,4190,4191,5223,7167,10891	ALDOA,ENO1,ENO2,GAPDH,GOT1,MDH1,MDH2,PGAM1,TPI1,PPARGC1A
11_Member	KEGG Pathway	hsa00010	Glycolysis / Gluconeogenesis	-6.22595	-4.20554	9/67	226,2023,2026,2597,3945,5214,5223,5315,7167	ALDOA,ENO1,ENO2,GAPDH,LDHB,PFKP,PGAM1,PKM,TPI1
11_Member	KEGG Pathway	ko00010	Glycolysis / Gluconeogenesis	-6.22595	-4.20554	9/67	226,2023,2026,2597,3945,5214,5223,5315,7167	ALDOA,ENO1,ENO2,GAPDH,LDHB,PFKP,PGAM1,PKM,TPI1
11_Member	GO Biological Processes	GO:0046364	monosaccharide biosynthetic process	-6.11521	-4.10722	10/89	226,2023,2026,2597,2805,4190,4191,5223,7167,10891	ALDOA,ENO1,ENO2,GAPDH,GOT1,MDH1,MDH2,PGAM1,TPI1,PPARGC1A
11_Member	GO Biological Processes	GO:0006090	pyruvate metabolic process	-6.10296	-4.10025	12/135	226,2023,2026,2597,3029,3945,5214,5223,5315,7167,10873,10891	ALDOA,ENO1,ENO2,GAPDH,HAGH,LDHB,PFKP,PGAM1,PKM,TPI1,ME3,PPARGC1A
11_Member	GO Biological Processes	GO:0019320	hexose catabolic process	-6.05736	-4.0564	8/52	226,2023,2026,2597,5214,5223,5315,7167	ALDOA,ENO1,ENO2,GAPDH,PFKP,PGAM1,PKM,TPI1
11_Member	GO Biological Processes	GO:0006165	nucleoside diphosphate phosphorylation	-5.88388	-3.89326	11/117	203,226,2023,2026,2597,4830,5214,5223,5315,7167,10891	AK1,ALDOA,ENO1,ENO2,GAPDH,NME1,PFKP,PGAM1,PKM,TPI1,PPARGC1A
11_Member	KEGG Pathway	hsa01230	Biosynthesis of amino acids	-5.80285	-3.82565	9/75	226,2023,2026,2597,2805,5214,5223,5315,7167	ALDOA,ENO1,ENO2,GAPDH,GOT1,PFKP,PGAM1,PKM,TPI1
11_Member	KEGG Pathway	ko01230	Biosynthesis of amino acids	-5.80285	-3.82565	9/75	226,2023,2026,2597,2805,5214,5223,5315,7167	ALDOA,ENO1,ENO2,GAPDH,GOT1,PFKP,PGAM1,PKM,TPI1
11_Member	GO Biological Processes	GO:0046939	nucleotide phosphorylation	-5.66844	-3.70425	11/123	203,226,2023,2026,2597,4830,5214,5223,5315,7167,10891	AK1,ALDOA,ENO1,ENO2,GAPDH,NME1,PFKP,PGAM1,PKM,TPI1,PPARGC1A
11_Member	GO Biological Processes	GO:0046365	monosaccharide catabolic process	-5.46038	-3.52261	8/62	226,2023,2026,2597,5214,5223,5315,7167	ALDOA,ENO1,ENO2,GAPDH,PFKP,PGAM1,PKM,TPI1
11_Member	GO Biological Processes	GO:0016051	carbohydrate biosynthetic process	-5.10865	-3.21118	13/197	226,2023,2026,2185,2597,2805,4190,4191,4706,5223,6622,7167,10891	ALDOA,ENO1,ENO2,PTK2B,GAPDH,GOT1,MDH1,MDH2,NDUFAB1,PGAM1,SNCA,TPI1,PPARGC1A
11_Member	Reactome Gene Sets	R-HSA-70171	Glycolysis	-5.05883	-3.16546	8/70	226,2023,2026,2597,5214,5223,5315,7167	ALDOA,ENO1,ENO2,GAPDH,PFKP,PGAM1,PKM,TPI1
11_Member	GO Biological Processes	GO:0019362	pyridine nucleotide metabolic process	-5.05487	-3.16422	12/170	226,2023,2026,2597,3945,4190,4191,5214,5223,5315,7167,10891	ALDOA,ENO1,ENO2,GAPDH,LDHB,MDH1,MDH2,PFKP,PGAM1,PKM,TPI1,PPARGC1A
11_Member	GO Biological Processes	GO:0046496	nicotinamide nucleotide metabolic process	-5.05487	-3.16422	12/170	226,2023,2026,2597,3945,4190,4191,5214,5223,5315,7167,10891	ALDOA,ENO1,ENO2,GAPDH,LDHB,MDH1,MDH2,PFKP,PGAM1,PKM,TPI1,PPARGC1A
11_Member	GO Biological Processes	GO:0009132	nucleoside diphosphate metabolic process	-5.03339	-3.14812	11/143	203,226,2023,2026,2597,4830,5214,5223,5315,7167,10891	AK1,ALDOA,ENO1,ENO2,GAPDH,NME1,PFKP,PGAM1,PKM,TPI1,PPARGC1A
11_Member	GO Biological Processes	GO:0072524	pyridine-containing compound metabolic process	-4.90222	-3.04548	12/176	226,2023,2026,2597,3945,4190,4191,5214,5223,5315,7167,10891	ALDOA,ENO1,ENO2,GAPDH,LDHB,MDH1,MDH2,PFKP,PGAM1,PKM,TPI1,PPARGC1A
11_Member	GO Biological Processes	GO:0006096	glycolytic process	-4.79788	-2.9546	9/99	226,2023,2026,2597,5214,5223,5315,7167,10891	ALDOA,ENO1,ENO2,GAPDH,PFKP,PGAM1,PKM,TPI1,PPARGC1A
11_Member	GO Biological Processes	GO:0006757	ATP generation from ADP	-4.76251	-2.92286	9/100	226,2023,2026,2597,5214,5223,5315,7167,10891	ALDOA,ENO1,ENO2,GAPDH,PFKP,PGAM1,PKM,TPI1,PPARGC1A
11_Member	GO Biological Processes	GO:0006733	oxidoreduction coenzyme metabolic process	-4.63881	-2.81102	12/187	226,2023,2026,2597,3945,4190,4191,5214,5223,5315,7167,10891	ALDOA,ENO1,ENO2,GAPDH,LDHB,MDH1,MDH2,PFKP,PGAM1,PKM,TPI1,PPARGC1A
11_Member	GO Biological Processes	GO:0046031	ADP metabolic process	-4.59186	-2.77334	9/105	226,2023,2026,2597,5214,5223,5315,7167,10891	ALDOA,ENO1,ENO2,GAPDH,PFKP,PGAM1,PKM,TPI1,PPARGC1A
11_Member	GO Biological Processes	GO:0006006	glucose metabolic process	-4.57039	-2.75301	12/190	226,2023,2026,2597,2805,4190,4191,5214,5223,5315,7167,10891	ALDOA,ENO1,ENO2,GAPDH,GOT1,MDH1,MDH2,PFKP,PGAM1,PKM,TPI1,PPARGC1A
11_Member	GO Biological Processes	GO:0019318	hexose metabolic process	-4.37739	-2.59302	13/231	226,2023,2026,2597,2805,4190,4191,5214,5223,5315,7167,10891,282969	ALDOA,ENO1,ENO2,GAPDH,GOT1,MDH1,MDH2,PFKP,PGAM1,PKM,TPI1,PPARGC1A,FUOM
11_Member	Hallmark Gene Sets	M5937	HALLMARK GLYCOLYSIS	-4.35202	-2.57291	12/200	226,2023,2026,2805,3796,4190,4191,5214,5223,5315,7167,58528	ALDOA,ENO1,ENO2,GOT1,KIF2A,MDH1,MDH2,PFKP,PGAM1,PKM,TPI1,RRAGD
11_Member	GO Biological Processes	GO:0009135	purine nucleoside diphosphate metabolic process	-4.10604	-2.36975	9/121	226,2023,2026,2597,5214,5223,5315,7167,10891	ALDOA,ENO1,ENO2,GAPDH,PFKP,PGAM1,PKM,TPI1,PPARGC1A
11_Member	GO Biological Processes	GO:0009179	purine ribonucleoside diphosphate metabolic process	-4.10604	-2.36975	9/121	226,2023,2026,2597,5214,5223,5315,7167,10891	ALDOA,ENO1,ENO2,GAPDH,PFKP,PGAM1,PKM,TPI1,PPARGC1A
11_Member	GO Biological Processes	GO:0009185	ribonucleoside diphosphate metabolic process	-4.05091	-2.32307	9/123	226,2023,2026,2597,5214,5223,5315,7167,10891	ALDOA,ENO1,ENO2,GAPDH,PFKP,PGAM1,PKM,TPI1,PPARGC1A
11_Member	GO Biological Processes	GO:0044282	small molecule catabolic process	-3.74177	-2.04297	16/380	226,493,2023,2026,2571,2597,2805,3029,4504,4706,5214,5223,5315,7167,10858,51390	ALDOA,ATP2B4,ENO1,ENO2,GAD1,GAPDH,GOT1,HAGH,MT3,NDUFAB1,PFKP,PGAM1,PKM,TPI1,CYP46A1,AIG1
11_Member	Hallmark Gene Sets	M5891	HALLMARK HYPOXIA	-3.70317	-2.0108	11/200	226,1026,2023,2026,2597,5214,5578,7167,10891,25824,58528	ALDOA,CDKN1A,ENO1,ENO2,GAPDH,PFKP,PRKCA,TPI1,PPARGC1A,PRDX5,RRAGD
11_Member	GO Biological Processes	GO:0005996	monosaccharide metabolic process	-3.66546	-1.98347	13/272	226,2023,2026,2597,2805,4190,4191,5214,5223,5315,7167,10891,282969	ALDOA,ENO1,ENO2,GAPDH,GOT1,MDH1,MDH2,PFKP,PGAM1,PKM,TPI1,PPARGC1A,FUOM
11_Member	Reactome Gene Sets	R-HSA-71387	Metabolism of carbohydrates	-3.63453	-1.95421	13/274	226,805,2023,2026,2597,2805,4190,4191,5214,5223,5315,7167,10675	ALDOA,CALM2,ENO1,ENO2,GAPDH,GOT1,MDH1,MDH2,PFKP,PGAM1,PKM,TPI1,CSPG5
11_Member	GO Biological Processes	GO:0032787	monocarboxylic acid metabolic process	-3.25612	-1.64	20/593	226,2023,2026,2170,2571,2597,3029,3945,4706,5214,5223,5315,6622,7054,7167,10675,10858,10873,10891,51390	ALDOA,ENO1,ENO2,FABP3,GAD1,GAPDH,HAGH,LDHB,NDUFAB1,PFKP,PGAM1,PKM,SNCA,TH,TPI1,CSPG5,CYP46A1,ME3,PPARGC1A,AIG1
11_Member	GO Biological Processes	GO:0044283	small molecule biosynthetic process	-3.11425	-1.51986	19/564	226,493,2023,2026,2185,2571,2597,2805,4190,4191,4259,4706,5223,5315,6622,7167,10675,10858,10891	ALDOA,ATP2B4,ENO1,ENO2,PTK2B,GAD1,GAPDH,GOT1,MDH1,MDH2,MGST3,NDUFAB1,PGAM1,PKM,SNCA,TPI1,CSPG5,CYP46A1,PPARGC1A
11_Member	GO Biological Processes	GO:0016052	carbohydrate catabolic process	-2.87076	-1.32083	9/178	226,2023,2026,2597,5214,5223,5315,7167,10891	ALDOA,ENO1,ENO2,GAPDH,PFKP,PGAM1,PKM,TPI1,PPARGC1A
11_Member	GO Biological Processes	GO:0005975	carbohydrate metabolic process	-2.84387	-1.2998	19/595	226,2023,2026,2185,2597,2805,3945,4190,4191,4706,5214,5223,5315,5501,6622,7167,9091,10891,282969	ALDOA,ENO1,ENO2,PTK2B,GAPDH,GOT1,LDHB,MDH1,MDH2,NDUFAB1,PFKP,PGAM1,PKM,PPP1CC,SNCA,TPI1,PIGQ,PPARGC1A,FUOM
11_Member	KEGG Pathway	hsa05230	Central carbon metabolism in cancer	-2.56773	-1.07312	5/65	5214,5223,5315,5594,5604	PFKP,PGAM1,PKM,MAPK1,MAP2K1
11_Member	KEGG Pathway	ko05230	Central carbon metabolism in cancer	-2.56773	-1.07312	5/65	5214,5223,5315,5594,5604	PFKP,PGAM1,PKM,MAPK1,MAP2K1
11_Member	Hallmark Gene Sets	M5924	HALLMARK MTORC1 SIGNALING	-2.52675	-1.03701	9/200	226,516,1026,2023,2597,2805,3251,7167,51382	ALDOA,ATP5MC1,CDKN1A,ENO1,GAPDH,GOT1,HPRT1,TPI1,ATP6V1D
11_Member	GO Biological Processes	GO:0006732	coenzyme metabolic process	-2.4005	-0.942864	13/375	226,2023,2026,2597,3945,4190,4191,5214,5223,5315,6622,7167,10891	ALDOA,ENO1,ENO2,GAPDH,LDHB,MDH1,MDH2,PFKP,PGAM1,PKM,SNCA,TPI1,PPARGC1A
11_Member	GO Biological Processes	GO:0051186	cofactor metabolic process	-2.39422	-0.938221	17/558	226,2023,2026,2597,2805,3029,3945,4190,4191,4504,5214,5223,5315,6622,7167,10891,23479	ALDOA,ENO1,ENO2,GAPDH,GOT1,HAGH,LDHB,MDH1,MDH2,MT3,PFKP,PGAM1,PKM,SNCA,TPI1,PPARGC1A,ISCU
12_Summary	GO Biological Processes	GO:0006836	neurotransmitter transport	-9.09838	-6.79112	20/246	2555,2571,4208,4878,5864,6397,6616,6622,6812,6844,6853,6854,7054,7223,9378,10815,79772,112755,114088,341359,1759,26052,29993,961,967,4905,5530,5594,5604,9001,9892,10966,11252,26585,29091,54806,65009,1780,2890,10125,493,2185,2039,63908,1113,8655,805,55022,6281,51375,55353,288	GABRA2,GAD1,MEF2C,NPPA,RAB3A,SEC14L1,SNAP25,SNCA,STXBP1,VAMP2,SYN1,SYN2,TH,TRPC4,NRXN1,CPLX1,MCTP1,STX1B,TRIM9,SYT10,DNM1,DNM3,PACSIN1,CD47,CD63,NSF,PPP3CA,MAPK1,MAP2K1,HAP1,SNAP91,RAB40B,PACSIN2,GREM1,STXBP6,AHI1,NDRG4,DYNC1I1,GRIA1,RASGRP1,ATP2B4,PTK2B,DMTN,NAPB,CHGA,DYNLL1,CALM2,PID1,S100A10,SNX7,LAPTM4B,ANK3
12_Member	GO Biological Processes	GO:0006836	neurotransmitter transport	-9.09838	-6.79112	20/246	2555,2571,4208,4878,5864,6397,6616,6622,6812,6844,6853,6854,7054,7223,9378,10815,79772,112755,114088,341359	GABRA2,GAD1,MEF2C,NPPA,RAB3A,SEC14L1,SNAP25,SNCA,STXBP1,VAMP2,SYN1,SYN2,TH,TRPC4,NRXN1,CPLX1,MCTP1,STX1B,TRIM9,SYT10
12_Member	GO Biological Processes	GO:0007269	neurotransmitter secretion	-8.46511	-6.22024	15/143	2571,4208,5864,6616,6622,6812,6844,6853,6854,9378,10815,79772,112755,114088,341359	GAD1,MEF2C,RAB3A,SNAP25,SNCA,STXBP1,VAMP2,SYN1,SYN2,NRXN1,CPLX1,MCTP1,STX1B,TRIM9,SYT10
12_Member	GO Biological Processes	GO:0099643	signal release from synapse	-8.46511	-6.22024	15/143	2571,4208,5864,6616,6622,6812,6844,6853,6854,9378,10815,79772,112755,114088,341359	GAD1,MEF2C,RAB3A,SNAP25,SNCA,STXBP1,VAMP2,SYN1,SYN2,NRXN1,CPLX1,MCTP1,STX1B,TRIM9,SYT10
12_Member	Reactome Gene Sets	R-HSA-181429	Serotonin Neurotransmitter Release Cycle	-8.40584	-6.16402	7/18	5864,6616,6812,6844,6853,6854,10815	RAB3A,SNAP25,STXBP1,VAMP2,SYN1,SYN2,CPLX1
12_Member	GO Biological Processes	GO:0099504	synaptic vesicle cycle	-8.22084	-6.00266	14/127	1759,5864,6616,6622,6812,6844,6853,7054,10815,26052,29993,112755,114088,341359	DNM1,RAB3A,SNAP25,SNCA,STXBP1,VAMP2,SYN1,TH,CPLX1,DNM3,PACSIN1,STX1B,TRIM9,SYT10
12_Member	GO Biological Processes	GO:0099531	presynaptic process involved in chemical synaptic transmission	-8.02131	-5.82281	15/154	2571,4208,5864,6616,6622,6812,6844,6853,6854,9378,10815,79772,112755,114088,341359	GAD1,MEF2C,RAB3A,SNAP25,SNCA,STXBP1,VAMP2,SYN1,SYN2,NRXN1,CPLX1,MCTP1,STX1B,TRIM9,SYT10
12_Member	GO Biological Processes	GO:0060627	regulation of vesicle-mediated transport	-7.74537	-5.57866	26/486	961,967,4878,4905,5530,5594,5604,5864,6622,6812,6844,6853,9001,9892,10815,10966,11252,26585,29091,29993,54806,65009,79772,112755,114088,341359	CD47,CD63,NPPA,NSF,PPP3CA,MAPK1,MAP2K1,RAB3A,SNCA,STXBP1,VAMP2,SYN1,HAP1,SNAP91,CPLX1,RAB40B,PACSIN2,GREM1,STXBP6,PACSIN1,AHI1,NDRG4,MCTP1,STX1B,TRIM9,SYT10
12_Member	Reactome Gene Sets	R-HSA-212676	Dopamine Neurotransmitter Release Cycle	-7.54669	-5.38758	7/23	5864,6616,6812,6844,6853,6854,10815	RAB3A,SNAP25,STXBP1,VAMP2,SYN1,SYN2,CPLX1
12_Member	GO Biological Processes	GO:0099003	vesicle-mediated transport in synapse	-7.12617	-4.99619	13/131	1759,5864,6616,6622,6812,6844,6853,10815,26052,29993,112755,114088,341359	DNM1,RAB3A,SNAP25,SNCA,STXBP1,VAMP2,SYN1,CPLX1,DNM3,PACSIN1,STX1B,TRIM9,SYT10
12_Member	GO Biological Processes	GO:0051650	establishment of vesicle localization	-7.02051	-4.90891	17/237	1759,1780,2890,4905,5864,6616,6622,6812,6844,6853,9001,10125,10815,26052,112755,114088,341359	DNM1,DYNC1I1,GRIA1,NSF,RAB3A,SNAP25,SNCA,STXBP1,VAMP2,SYN1,HAP1,RASGRP1,CPLX1,DNM3,STX1B,TRIM9,SYT10
12_Member	GO Biological Processes	GO:0048489	synaptic vesicle transport	-6.9486	-4.85029	12/113	1759,5864,6616,6622,6812,6844,6853,10815,26052,112755,114088,341359	DNM1,RAB3A,SNAP25,SNCA,STXBP1,VAMP2,SYN1,CPLX1,DNM3,STX1B,TRIM9,SYT10
12_Member	GO Biological Processes	GO:0097480	establishment of synaptic vesicle localization	-6.9486	-4.85029	12/113	1759,5864,6616,6622,6812,6844,6853,10815,26052,112755,114088,341359	DNM1,RAB3A,SNAP25,SNCA,STXBP1,VAMP2,SYN1,CPLX1,DNM3,STX1B,TRIM9,SYT10
12_Member	GO Biological Processes	GO:0001505	regulation of neurotransmitter levels	-6.83073	-4.75163	19/304	493,2185,2555,2571,4208,5864,6616,6622,6812,6844,6853,6854,7054,9378,10815,79772,112755,114088,341359	ATP2B4,PTK2B,GABRA2,GAD1,MEF2C,RAB3A,SNAP25,SNCA,STXBP1,VAMP2,SYN1,SYN2,TH,NRXN1,CPLX1,MCTP1,STX1B,TRIM9,SYT10
12_Member	GO Biological Processes	GO:0097479	synaptic vesicle localization	-6.65947	-4.59273	12/120	1759,5864,6616,6622,6812,6844,6853,10815,26052,112755,114088,341359	DNM1,RAB3A,SNAP25,SNCA,STXBP1,VAMP2,SYN1,CPLX1,DNM3,STX1B,TRIM9,SYT10
12_Member	Reactome Gene Sets	R-HSA-888590	GABA synthesis, release, reuptake and degradation	-6.64552	-4.5808	6/19	2571,5864,6616,6812,6844,10815	GAD1,RAB3A,SNAP25,STXBP1,VAMP2,CPLX1
12_Member	GO Biological Processes	GO:0051648	vesicle localization	-6.61399	-4.55128	17/253	1759,1780,2890,4905,5864,6616,6622,6812,6844,6853,9001,10125,10815,26052,112755,114088,341359	DNM1,DYNC1I1,GRIA1,NSF,RAB3A,SNAP25,SNCA,STXBP1,VAMP2,SYN1,HAP1,RASGRP1,CPLX1,DNM3,STX1B,TRIM9,SYT10
12_Member	Reactome Gene Sets	R-HSA-112310	Neurotransmitter release cycle	-6.12435	-4.11458	8/51	2571,5864,6616,6812,6844,6853,6854,10815	GAD1,RAB3A,SNAP25,STXBP1,VAMP2,SYN1,SYN2,CPLX1
12_Member	GO Biological Processes	GO:0017157	regulation of exocytosis	-6.10666	-4.1022	14/187	4878,4905,5864,6622,6812,6844,6853,9001,10815,10966,29091,112755,114088,341359	NPPA,NSF,RAB3A,SNCA,STXBP1,VAMP2,SYN1,HAP1,CPLX1,RAB40B,STXBP6,STX1B,TRIM9,SYT10
12_Member	Reactome Gene Sets	R-HSA-264642	Acetylcholine Neurotransmitter Release Cycle	-5.44237	-3.51059	5/17	5864,6616,6812,6844,10815	RAB3A,SNAP25,STXBP1,VAMP2,CPLX1
12_Member	GO Biological Processes	GO:0016079	synaptic vesicle exocytosis	-5.34324	-3.41884	9/85	5864,6616,6812,6844,6853,10815,112755,114088,341359	RAB3A,SNAP25,STXBP1,VAMP2,SYN1,CPLX1,STX1B,TRIM9,SYT10
12_Member	Reactome Gene Sets	R-HSA-181430	Norepinephrine Neurotransmitter Release Cycle	-5.3063	-3.38482	5/18	5864,6616,6812,6844,10815	RAB3A,SNAP25,STXBP1,VAMP2,CPLX1
12_Member	GO Molecular Functions	GO:0017075	syntaxin-1 binding	-5.17894	-3.27594	5/19	4905,6616,6812,6844,10815	NSF,SNAP25,STXBP1,VAMP2,CPLX1
12_Member	GO Biological Processes	GO:0051588	regulation of neurotransmitter transport	-5.13688	-3.23666	9/90	4208,4878,5864,6622,6812,6844,6853,79772,112755	MEF2C,NPPA,RAB3A,SNCA,STXBP1,VAMP2,SYN1,MCTP1,STX1B
12_Member	GO Biological Processes	GO:0046928	regulation of neurotransmitter secretion	-4.96897	-3.09556	7/52	4208,5864,6622,6812,6853,79772,112755	MEF2C,RAB3A,SNCA,STXBP1,SYN1,MCTP1,STX1B
12_Member	GO Biological Processes	GO:0140029	exocytic process	-4.92198	-3.05502	8/73	2039,4878,5864,6616,6812,6844,10966,112755	DMTN,NPPA,RAB3A,SNAP25,STXBP1,VAMP2,RAB40B,STX1B
12_Member	CORUM	CORUM:793	SNARE complex (VAMP2, SNAP25, STX1a, CPLX1)	-4.90118	-3.04548	3/4	6616,6844,10815	SNAP25,VAMP2,CPLX1
12_Member	Reactome Gene Sets	R-HSA-210500	Glutamate Neurotransmitter Release Cycle	-4.64232	-2.81336	5/24	5864,6616,6812,6844,10815	RAB3A,SNAP25,STXBP1,VAMP2,CPLX1
12_Member	GO Biological Processes	GO:0098693	regulation of synaptic vesicle cycle	-4.60812	-2.7873	6/40	1759,5864,6622,6812,6853,112755	DNM1,RAB3A,SNCA,STXBP1,SYN1,STX1B
12_Member	CORUM	CORUM:1137	SNARE complex (VAMP2, SNAP25, STX1a, CPLX1, CPLX3)	-4.50802	-2.70193	3/5	6616,6844,10815	SNAP25,VAMP2,CPLX1
12_Member	CORUM	CORUM:1874	SNARE complex (SNAP25, VAMP3, VAMP2, NAPB, STX13)	-4.50802	-2.70193	3/5	6616,6844,63908	SNAP25,VAMP2,NAPB
12_Member	GO Biological Processes	GO:0051656	establishment of organelle localization	-4.48679	-2.68292	19/440	1113,1759,1780,2890,4878,4905,5864,6616,6622,6812,6844,6853,9001,10125,10815,26052,112755,114088,341359	CHGA,DNM1,DYNC1I1,GRIA1,NPPA,NSF,RAB3A,SNAP25,SNCA,STXBP1,VAMP2,SYN1,HAP1,RASGRP1,CPLX1,DNM3,STX1B,TRIM9,SYT10
12_Member	GO Biological Processes	GO:0014047	glutamate secretion	-4.48322	-2.68045	6/42	5864,6616,6622,6812,6844,10815	RAB3A,SNAP25,SNCA,STXBP1,VAMP2,CPLX1
12_Member	GO Biological Processes	GO:0017156	calcium ion regulated exocytosis	-4.39966	-2.60795	9/111	5864,6616,6812,6844,6853,10815,112755,114088,341359	RAB3A,SNAP25,STXBP1,VAMP2,SYN1,CPLX1,STX1B,TRIM9,SYT10
12_Member	GO Biological Processes	GO:0031629	synaptic vesicle fusion to presynaptic active zone membrane	-4.25459	-2.49392	4/15	5864,6616,6812,112755	RAB3A,SNAP25,STXBP1,STX1B
12_Member	GO Biological Processes	GO:0099500	vesicle fusion to plasma membrane	-4.25459	-2.49392	4/15	5864,6616,6812,112755	RAB3A,SNAP25,STXBP1,STX1B
12_Member	GO Biological Processes	GO:0051640	organelle localization	-4.12773	-2.38858	23/634	1113,1759,1780,2890,4878,4905,5864,6616,6622,6812,6844,6853,8655,9001,10125,10815,10966,26052,54806,65009,112755,114088,341359	CHGA,DNM1,DYNC1I1,GRIA1,NPPA,NSF,RAB3A,SNAP25,SNCA,STXBP1,VAMP2,SYN1,DYNLL1,HAP1,RASGRP1,CPLX1,RAB40B,DNM3,AHI1,NDRG4,STX1B,TRIM9,SYT10
12_Member	Reactome Gene Sets	R-HSA-5339562	Uptake and actions of bacterial toxins	-4.07727	-2.3457	5/31	805,5604,6616,6844,112755	CALM2,MAP2K1,SNAP25,VAMP2,STX1B
12_Member	CORUM	CORUM:1139	SNARE complex (VAMP2, SNAP25, STX1a, STX3, CPLX1, CPLX3, CPLX4)	-3.97351	-2.25213	3/7	6616,6844,10815	SNAP25,VAMP2,CPLX1
12_Member	GO Molecular Functions	GO:0000149	SNARE binding	-3.97026	-2.2498	9/126	4905,6616,6812,6844,10815,63908,112755,114088,341359	NSF,SNAP25,STXBP1,VAMP2,CPLX1,NAPB,STX1B,TRIM9,SYT10
12_Member	GO Biological Processes	GO:0061025	membrane fusion	-3.95875	-2.24011	13/254	1759,4905,5864,6616,6812,6844,26052,29091,55022,63908,112755,114088,341359	DNM1,NSF,RAB3A,SNAP25,STXBP1,VAMP2,DNM3,STXBP6,PID1,NAPB,STX1B,TRIM9,SYT10
12_Member	Reactome Gene Sets	R-HSA-168799	Neurotoxicity of clostridium toxins	-3.45269	-1.79983	3/10	6616,6844,112755	SNAP25,VAMP2,STX1B
12_Member	GO Molecular Functions	GO:0019905	syntaxin binding	-3.4293	-1.78033	7/90	4905,6616,6812,6844,10815,63908,341359	NSF,SNAP25,STXBP1,VAMP2,CPLX1,NAPB,SYT10
12_Member	GO Biological Processes	GO:2000300	regulation of synaptic vesicle exocytosis	-3.40884	-1.76604	4/24	5864,6812,6853,112755	RAB3A,STXBP1,SYN1,STX1B
12_Member	GO Biological Processes	GO:0045026	plasma membrane fusion	-3.38684	-1.74935	5/43	4905,5864,6616,6812,112755	NSF,RAB3A,SNAP25,STXBP1,STX1B
12_Member	GO Biological Processes	GO:1903305	regulation of regulated secretory pathway	-3.31367	-1.68515	8/123	4878,5864,6812,6844,6853,112755,114088,341359	NPPA,RAB3A,STXBP1,VAMP2,SYN1,STX1B,TRIM9,SYT10
12_Member	GO Biological Processes	GO:1902803	regulation of synaptic vesicle transport	-3.20606	-1.59761	4/27	5864,6812,6853,112755	RAB3A,STXBP1,SYN1,STX1B
12_Member	GO Biological Processes	GO:0099072	regulation of postsynaptic membrane neurotransmitter receptor levels	-3.19897	-1.5949	3/12	6616,26052,112755	SNAP25,DNM3,STX1B
12_Member	GO Biological Processes	GO:0016050	vesicle organization	-3.14558	-1.54776	15/389	1759,2890,4905,5864,6281,6616,6812,6844,26052,29091,51375,55353,112755,114088,341359	DNM1,GRIA1,NSF,RAB3A,S100A10,SNAP25,STXBP1,VAMP2,DNM3,STXBP6,SNX7,LAPTM4B,STX1B,TRIM9,SYT10
12_Member	GO Biological Processes	GO:0017158	regulation of calcium ion-dependent exocytosis	-3.10663	-1.51361	6/74	5864,6812,6853,112755,114088,341359	RAB3A,STXBP1,SYN1,STX1B,TRIM9,SYT10
12_Member	GO Biological Processes	GO:0016082	synaptic vesicle priming	-3.08978	-1.50286	3/13	6616,6812,112755	SNAP25,STXBP1,STX1B
12_Member	GO Biological Processes	GO:0046717	acid secretion	-2.7966	-1.25978	7/115	5864,6616,6622,6812,6844,7223,10815	RAB3A,SNAP25,SNCA,STXBP1,VAMP2,TRPC4,CPLX1
12_Member	GO Biological Processes	GO:0006835	dicarboxylic acid transport	-2.71494	-1.19111	6/88	5864,6616,6622,6812,6844,10815	RAB3A,SNAP25,SNCA,STXBP1,VAMP2,CPLX1
12_Member	GO Biological Processes	GO:0048278	vesicle docking	-2.62745	-1.1196	5/63	6616,6812,10966,65009,112755	SNAP25,STXBP1,RAB40B,NDRG4,STX1B
12_Member	GO Biological Processes	GO:0048284	organelle fusion	-2.61522	-1.10904	9/194	5864,6616,6812,6844,29091,55022,112755,114088,341359	RAB3A,SNAP25,STXBP1,VAMP2,STXBP6,PID1,STX1B,TRIM9,SYT10
12_Member	GO Biological Processes	GO:0006906	vesicle fusion	-2.52934	-1.03869	8/163	5864,6616,6812,6844,29091,112755,114088,341359	RAB3A,SNAP25,STXBP1,VAMP2,STXBP6,STX1B,TRIM9,SYT10
12_Member	GO Biological Processes	GO:0090174	organelle membrane fusion	-2.44935	-0.97492	8/168	5864,6616,6812,6844,29091,112755,114088,341359	RAB3A,SNAP25,STXBP1,VAMP2,STXBP6,STX1B,TRIM9,SYT10
12_Member	GO Biological Processes	GO:0006904	vesicle docking involved in exocytosis	-2.43923	-0.967904	4/43	6616,6812,10966,112755	SNAP25,STXBP1,RAB40B,STX1B
12_Member	GO Biological Processes	GO:0098876	vesicle-mediated transport to the plasma membrane	-2.34939	-0.898585	5/73	288,6616,6844,29091,112755	ANK3,SNAP25,VAMP2,STXBP6,STX1B
12_Member	GO Biological Processes	GO:0006865	amino acid transport	-2.30191	-0.858507	7/141	5864,6616,6622,6812,6844,7223,10815	RAB3A,SNAP25,SNCA,STXBP1,VAMP2,TRPC4,CPLX1
13_Summary	KEGG Pathway	hsa04730	Long-term depression	-7.78016	-5.61089	10/60	2770,2890,2891,2982,2983,5578,5579,5594,5604,23236,226,816,817,1026,2023,2026,2597,4878,2885,5922,5923,10125,805,51807,2185,783,784,1845,3306,4208,5530,9254,3778,5501,1759,8997,2786,287,288,967,7533,10891,54205,58528,23710,4145,1607,26052,10458,7054,8347,482,5214,5521,644150,324,1291	GNAI1,GRIA1,GRIA2,GUCY1A1,GUCY1B1,PRKCA,PRKCB,MAPK1,MAP2K1,PLCB1,ALDOA,CAMK2B,CAMK2D,CDKN1A,ENO1,ENO2,GAPDH,NPPA,GRB2,RASA2,RASGRF1,RASGRP1,CALM2,TUBA8,PTK2B,CACNB2,CACNB3,DUSP3,HSPA2,MEF2C,PPP3CA,CACNA2D2,KCNMA1,PPP1CC,DNM1,KALRN,GNG4,ANK2,ANK3,CD63,YWHAH,PPARGC1A,CYCS,RRAGD,GABARAPL1,MATK,DGKB,DNM3,BAIAP2,TH,HIST1H2BC,ATP1B2,PFKP,PPP2R2B,WIPF3,APC,COL6A1
13_Member	KEGG Pathway	hsa04730	Long-term depression	-7.78016	-5.61089	10/60	2770,2890,2891,2982,2983,5578,5579,5594,5604,23236	GNAI1,GRIA1,GRIA2,GUCY1A1,GUCY1B1,PRKCA,PRKCB,MAPK1,MAP2K1,PLCB1
13_Member	KEGG Pathway	ko04730	Long-term depression	-7.78016	-5.61089	10/60	2770,2890,2891,2982,2983,5578,5579,5594,5604,23236	GNAI1,GRIA1,GRIA2,GUCY1A1,GUCY1B1,PRKCA,PRKCB,MAPK1,MAP2K1,PLCB1
13_Member	KEGG Pathway	hsa04066	HIF-1 signaling pathway	-7.49764	-5.346	12/101	226,816,817,1026,2023,2026,2597,4878,5578,5579,5594,5604	ALDOA,CAMK2B,CAMK2D,CDKN1A,ENO1,ENO2,GAPDH,NPPA,PRKCA,PRKCB,MAPK1,MAP2K1
13_Member	Canonical Pathways	M269	PID RAS PATHWAY	-6.66591	-4.59509	7/30	816,2885,5578,5579,5922,5923,10125	CAMK2B,GRB2,PRKCA,PRKCB,RASA2,RASGRF1,RASGRP1
13_Member	KEGG Pathway	hsa05214	Glioma	-6.40015	-4.35902	9/64	805,816,817,1026,2885,5578,5579,5594,5604	CALM2,CAMK2B,CAMK2D,CDKN1A,GRB2,PRKCA,PRKCB,MAPK1,MAP2K1
13_Member	KEGG Pathway	ko05214	Glioma	-6.40015	-4.35902	9/64	805,816,817,1026,2885,5578,5579,5594,5604	CALM2,CAMK2B,CAMK2D,CDKN1A,GRB2,PRKCA,PRKCB,MAPK1,MAP2K1
13_Member	KEGG Pathway	hsa04540	Gap junction	-6.16133	-4.14799	10/88	2770,2885,2982,2983,5578,5579,5594,5604,23236,51807	GNAI1,GRB2,GUCY1A1,GUCY1B1,PRKCA,PRKCB,MAPK1,MAP2K1,PLCB1,TUBA8
13_Member	KEGG Pathway	ko04540	Gap junction	-6.16133	-4.14799	10/88	2770,2885,2982,2983,5578,5579,5594,5604,23236,51807	GNAI1,GRB2,GUCY1A1,GUCY1B1,PRKCA,PRKCB,MAPK1,MAP2K1,PLCB1,TUBA8
13_Member	KEGG Pathway	hsa04912	GnRH signaling pathway	-5.98047	-3.98644	10/92	805,816,817,2185,2885,5578,5579,5594,5604,23236	CALM2,CAMK2B,CAMK2D,PTK2B,GRB2,PRKCA,PRKCB,MAPK1,MAP2K1,PLCB1
13_Member	KEGG Pathway	ko04912	GnRH signaling pathway	-5.98047	-3.98644	10/92	805,816,817,2185,2885,5578,5579,5594,5604,23236	CALM2,CAMK2B,CAMK2D,PTK2B,GRB2,PRKCA,PRKCB,MAPK1,MAP2K1,PLCB1
13_Member	KEGG Pathway	hsa04010	MAPK signaling pathway	-5.19324	-3.287	15/255	783,784,1845,2885,3306,4208,5530,5578,5579,5594,5604,5922,5923,9254,10125	CACNB2,CACNB3,DUSP3,GRB2,HSPA2,MEF2C,PPP3CA,PRKCA,PRKCB,MAPK1,MAP2K1,RASA2,RASGRF1,CACNA2D2,RASGRP1
13_Member	KEGG Pathway	ko04010	MAPK signaling pathway	-5.19324	-3.287	15/255	783,784,1845,2885,3306,4208,5530,5578,5579,5594,5604,5922,5923,9254,10125	CACNB2,CACNB3,DUSP3,GRB2,HSPA2,MEF2C,PPP3CA,PRKCA,PRKCB,MAPK1,MAP2K1,RASA2,RASGRF1,CACNA2D2,RASGRP1
13_Member	KEGG Pathway	hsa04270	Vascular smooth muscle contraction	-4.89981	-3.04548	10/121	805,2982,2983,3778,5501,5578,5579,5594,5604,23236	CALM2,GUCY1A1,GUCY1B1,KCNMA1,PPP1CC,PRKCA,PRKCB,MAPK1,MAP2K1,PLCB1
13_Member	KEGG Pathway	ko04270	Vascular smooth muscle contraction	-4.89981	-3.04548	10/121	805,2982,2983,3778,5501,5578,5579,5594,5604,23236	CALM2,GUCY1A1,GUCY1B1,KCNMA1,PPP1CC,PRKCA,PRKCB,MAPK1,MAP2K1,PLCB1
13_Member	KEGG Pathway	hsa04916	Melanogenesis	-4.72757	-2.89389	9/101	805,816,817,2770,5578,5579,5594,5604,23236	CALM2,CAMK2B,CAMK2D,GNAI1,PRKCA,PRKCB,MAPK1,MAP2K1,PLCB1
13_Member	KEGG Pathway	ko04916	Melanogenesis	-4.72757	-2.89389	9/101	805,816,817,2770,5578,5579,5594,5604,23236	CALM2,CAMK2B,CAMK2D,GNAI1,PRKCA,PRKCB,MAPK1,MAP2K1,PLCB1
13_Member	Canonical Pathways	M62	PID EPHB FWD PATHWAY	-4.60812	-2.7873	6/40	1759,2885,2890,5594,5604,8997	DNM1,GRB2,GRIA1,MAPK1,MAP2K1,KALRN
13_Member	Canonical Pathways	M8	PID ENDOTHELIN PATHWAY	-4.41261	-2.61752	7/63	2185,2770,5578,5579,5594,5604,23236	PTK2B,GNAI1,PRKCA,PRKCB,MAPK1,MAP2K1,PLCB1
13_Member	KEGG Pathway	hsa04012	ErbB signaling pathway	-4.39765	-2.60795	8/86	816,817,1026,2885,5578,5579,5594,5604	CAMK2B,CAMK2D,CDKN1A,GRB2,PRKCA,PRKCB,MAPK1,MAP2K1
13_Member	KEGG Pathway	ko04012	ErbB signaling pathway	-4.39765	-2.60795	8/86	816,817,1026,2885,5578,5579,5594,5604	CAMK2B,CAMK2D,CDKN1A,GRB2,PRKCA,PRKCB,MAPK1,MAP2K1
13_Member	Canonical Pathways	M134	PID TCR RAS PATHWAY	-4.38423	-2.59666	4/14	5578,5579,5594,5604	PRKCA,PRKCB,MAPK1,MAP2K1
13_Member	KEGG Pathway	hsa04725	Cholinergic synapse	-4.36886	-2.58766	9/112	816,817,2770,2786,5578,5579,5594,5604,23236	CAMK2B,CAMK2D,GNAI1,GNG4,PRKCA,PRKCB,MAPK1,MAP2K1,PLCB1
13_Member	KEGG Pathway	hsa05205	Proteoglycans in cancer	-4.28926	-2.52354	12/203	287,288,816,817,967,1026,2885,5501,5578,5579,5594,5604	ANK2,ANK3,CAMK2B,CAMK2D,CD63,CDKN1A,GRB2,PPP1CC,PRKCA,PRKCB,MAPK1,MAP2K1
13_Member	KEGG Pathway	ko05205	Proteoglycans in cancer	-4.28926	-2.52354	12/203	287,288,816,817,967,1026,2885,5501,5578,5579,5594,5604	ANK2,ANK3,CAMK2B,CAMK2D,CD63,CDKN1A,GRB2,PPP1CC,PRKCA,PRKCB,MAPK1,MAP2K1
13_Member	Canonical Pathways	M121	PID MTOR 4PATHWAY	-4.15534	-2.40874	7/69	5578,5594,5604,7533,10891,54205,58528	PRKCA,MAPK1,MAP2K1,YWHAH,PPARGC1A,CYCS,RRAGD
13_Member	KEGG Pathway	hsa04371	Apelin signaling pathway	-3.67021	-1.98654	9/138	805,2770,2786,4208,5594,5604,10891,23236,23710	CALM2,GNAI1,GNG4,MEF2C,MAPK1,MAP2K1,PPARGC1A,PLCB1,GABARAPL1
13_Member	Canonical Pathways	M187	PID TRKR PATHWAY	-3.5216	-1.85924	6/62	1759,2885,4145,5594,5604,5923	DNM1,GRB2,MATK,MAPK1,MAP2K1,RASGRF1
13_Member	KEGG Pathway	hsa04072	Phospholipase D signaling pathway	-3.48795	-1.82878	9/146	1607,1759,2185,2885,5578,5594,5604,23236,26052	DGKB,DNM1,PTK2B,GRB2,PRKCA,MAPK1,MAP2K1,PLCB1,DNM3
13_Member	KEGG Pathway	ko04072	Phospholipase D signaling pathway	-3.48795	-1.82878	9/146	1607,1759,2185,2885,5578,5594,5604,23236,26052	DGKB,DNM1,PTK2B,GRB2,PRKCA,MAPK1,MAP2K1,PLCB1,DNM3
13_Member	Canonical Pathways	M237	PID VEGFR1 2 PATHWAY	-3.26897	-1.64851	6/69	2185,2885,5578,5579,5594,5604	PTK2B,GRB2,PRKCA,PRKCB,MAPK1,MAP2K1
13_Member	KEGG Pathway	hsa04915	Estrogen signaling pathway	-3.20518	-1.59761	7/98	805,2770,2885,3306,5594,5604,23236	CALM2,GNAI1,GRB2,HSPA2,MAPK1,MAP2K1,PLCB1
13_Member	KEGG Pathway	ko04915	Estrogen signaling pathway	-3.20518	-1.59761	7/98	805,2770,2885,3306,5594,5604,23236	CALM2,GNAI1,GRB2,HSPA2,MAPK1,MAP2K1,PLCB1
13_Member	Canonical Pathways	M164	PID ERBB1 DOWNSTREAM PATHWAY	-3.02691	-1.45312	7/105	2885,4208,5578,5594,5604,7533,10458	GRB2,MEF2C,PRKCA,MAPK1,MAP2K1,YWHAH,BAIAP2
13_Member	Canonical Pathways	M213	PID AR NONGENOMIC PATHWAY	-2.97263	-1.40862	4/31	2770,5594,5604,23236	GNAI1,MAPK1,MAP2K1,PLCB1
13_Member	Canonical Pathways	M122	PID IL2 1PATHWAY	-2.89138	-1.34056	5/55	2185,2885,5579,5594,5604	PTK2B,GRB2,PRKCB,MAPK1,MAP2K1
13_Member	KEGG Pathway	hsa05161	Hepatitis B	-2.86625	-1.31974	8/144	1026,2185,2885,5578,5579,5594,5604,54205	CDKN1A,PTK2B,GRB2,PRKCA,PRKCB,MAPK1,MAP2K1,CYCS
13_Member	KEGG Pathway	hsa04726	Serotonergic synapse	-2.84058	-1.29712	7/113	2770,2786,5578,5579,5594,5604,23236	GNAI1,GNG4,PRKCA,PRKCB,MAPK1,MAP2K1,PLCB1
13_Member	KEGG Pathway	hsa05034	Alcoholism	-2.83714	-1.29489	9/180	805,2770,2786,2885,5501,5594,5604,7054,8347	CALM2,GNAI1,GNG4,GRB2,PPP1CC,MAPK1,MAP2K1,TH,HIST1H2BC
13_Member	KEGG Pathway	ko05034	Alcoholism	-2.83714	-1.29489	9/180	805,2770,2786,2885,5501,5594,5604,7054,8347	CALM2,GNAI1,GNG4,GRB2,PPP1CC,MAPK1,MAP2K1,TH,HIST1H2BC
13_Member	KEGG Pathway	hsa05223	Non-small cell lung cancer	-2.78733	-1.2523	5/58	2885,5578,5579,5594,5604	GRB2,PRKCA,PRKCB,MAPK1,MAP2K1
13_Member	KEGG Pathway	ko05223	Non-small cell lung cancer	-2.78733	-1.2523	5/58	2885,5578,5579,5594,5604	GRB2,PRKCA,PRKCB,MAPK1,MAP2K1
13_Member	KEGG Pathway	hsa04919	Thyroid hormone signaling pathway	-2.77497	-1.24054	7/116	482,5214,5578,5579,5594,5604,23236	ATP1B2,PFKP,PRKCA,PRKCB,MAPK1,MAP2K1,PLCB1
13_Member	KEGG Pathway	hsa04370	VEGF signaling pathway	-2.75406	-1.22437	5/59	5530,5578,5579,5594,5604	PPP3CA,PRKCA,PRKCB,MAPK1,MAP2K1
13_Member	KEGG Pathway	ko04370	VEGF signaling pathway	-2.75406	-1.22437	5/59	5530,5578,5579,5594,5604	PPP3CA,PRKCA,PRKCB,MAPK1,MAP2K1
13_Member	Canonical Pathways	M18895	SA TRKA RECEPTOR	-2.73262	-1.20567	3/17	1026,2885,5604	CDKN1A,GRB2,MAP2K1
13_Member	KEGG Pathway	hsa04071	Sphingolipid signaling pathway	-2.73242	-1.20567	7/118	2770,5521,5578,5579,5594,5604,23236	GNAI1,PPP2R2B,PRKCA,PRKCB,MAPK1,MAP2K1,PLCB1
13_Member	KEGG Pathway	ko04071	Sphingolipid signaling pathway	-2.73242	-1.20567	7/118	2770,5521,5578,5579,5594,5604,23236	GNAI1,PPP2R2B,PRKCA,PRKCB,MAPK1,MAP2K1,PLCB1
13_Member	Reactome Gene Sets	R-HSA-5663213	RHO GTPases Activate WASPs and WAVEs	-2.7254	-1.2004	4/36	2885,5594,10458,644150	GRB2,MAPK1,BAIAP2,WIPF3
13_Member	KEGG Pathway	hsa04960	Aldosterone-regulated sodium reabsorption	-2.68073	-1.16552	4/37	482,5578,5579,5594	ATP1B2,PRKCA,PRKCB,MAPK1
13_Member	KEGG Pathway	ko04960	Aldosterone-regulated sodium reabsorption	-2.68073	-1.16552	4/37	482,5578,5579,5594	ATP1B2,PRKCA,PRKCB,MAPK1
13_Member	Reactome Gene Sets	R-HSA-881907	Gastrin-CREB signalling pathway via PKC and MAPK	-2.65817	-1.14638	3/18	2885,5578,5594	GRB2,PRKCA,MAPK1
13_Member	Canonical Pathways	M272	PID CD8 TCR DOWNSTREAM PATHWAY	-2.56773	-1.07312	5/65	5530,5578,5579,5594,5604	PPP3CA,PRKCA,PRKCB,MAPK1,MAP2K1
13_Member	Canonical Pathways	M186	PID PDGFRB PATHWAY	-2.51397	-1.02691	7/129	2885,5521,5578,5594,5604,7533,10458	GRB2,PPP2R2B,PRKCA,MAPK1,MAP2K1,YWHAH,BAIAP2
13_Member	KEGG Pathway	hsa05231	Choline metabolism in cancer	-2.45779	-0.98232	6/99	1607,2885,5578,5579,5594,5604	DGKB,GRB2,PRKCA,PRKCB,MAPK1,MAP2K1
13_Member	KEGG Pathway	ko05231	Choline metabolism in cancer	-2.45779	-0.98232	6/99	1607,2885,5578,5579,5594,5604	DGKB,GRB2,PRKCA,PRKCB,MAPK1,MAP2K1
13_Member	KEGG Pathway	hsa04650	Natural killer cell mediated cytotoxicity	-2.44048	-0.967904	7/133	2185,2885,5530,5578,5579,5594,5604	PTK2B,GRB2,PPP3CA,PRKCA,PRKCB,MAPK1,MAP2K1
13_Member	KEGG Pathway	ko04650	Natural killer cell mediated cytotoxicity	-2.44048	-0.967904	7/133	2185,2885,5530,5578,5579,5594,5604	PTK2B,GRB2,PPP3CA,PRKCA,PRKCB,MAPK1,MAP2K1
13_Member	Canonical Pathways	M222	PID CXCR3 PATHWAY	-2.43923	-0.967904	4/43	1759,2770,5594,5604	DNM1,GNAI1,MAPK1,MAP2K1
13_Member	KEGG Pathway	hsa04662	B cell receptor signaling pathway	-2.40113	-0.942997	5/71	2885,5530,5579,5594,5604	GRB2,PPP3CA,PRKCB,MAPK1,MAP2K1
13_Member	KEGG Pathway	ko04662	B cell receptor signaling pathway	-2.40113	-0.942997	5/71	2885,5530,5579,5594,5604	GRB2,PPP3CA,PRKCB,MAPK1,MAP2K1
13_Member	Hallmark Gene Sets	M5923	HALLMARK PI3K AKT MTOR SIGNALING	-2.3323	-0.88648	6/105	1026,1845,2885,5579,5594,23236	CDKN1A,DUSP3,GRB2,PRKCB,MAPK1,PLCB1
13_Member	Canonical Pathways	M17200	SA B CELL RECEPTOR COMPLEXES	-2.292	-0.854356	3/24	2885,5594,5604	GRB2,MAPK1,MAP2K1
13_Member	KEGG Pathway	hsa04062	Chemokine signaling pathway	-2.24174	-0.811111	8/182	2185,2770,2786,2885,5579,5594,5604,23236	PTK2B,GNAI1,GNG4,GRB2,PRKCB,MAPK1,MAP2K1,PLCB1
13_Member	KEGG Pathway	ko04062	Chemokine signaling pathway	-2.24174	-0.811111	8/182	2185,2770,2786,2885,5579,5594,5604,23236	PTK2B,GNAI1,GNG4,GRB2,PRKCB,MAPK1,MAP2K1,PLCB1
13_Member	KEGG Pathway	hsa01521	EGFR tyrosine kinase inhibitor resistance	-2.20411	-0.781008	5/79	2885,5578,5579,5594,5604	GRB2,PRKCA,PRKCB,MAPK1,MAP2K1
13_Member	KEGG Pathway	ko01521	EGFR tyrosine kinase inhibitor resistance	-2.20411	-0.781008	5/79	2885,5578,5579,5594,5604	GRB2,PRKCA,PRKCB,MAPK1,MAP2K1
13_Member	KEGG Pathway	hsa05213	Endometrial cancer	-2.20319	-0.781008	4/50	324,2885,5594,5604	APC,GRB2,MAPK1,MAP2K1
13_Member	KEGG Pathway	ko05213	Endometrial cancer	-2.20319	-0.781008	4/50	324,2885,5594,5604	APC,GRB2,MAPK1,MAP2K1
13_Member	Canonical Pathways	M226	PID VEGFR1 PATHWAY	-2.19265	-0.774587	3/26	5578,5579,5594	PRKCA,PRKCB,MAPK1
13_Member	Canonical Pathways	M2701	ST MYOCYTE AD PATHWAY	-2.1462	-0.736712	3/27	324,2770,5594	APC,GNAI1,MAPK1
13_Member	Canonical Pathways	M88	PID CD8 TCR PATHWAY	-2.1138	-0.708752	4/53	2885,5578,5579,10125	GRB2,PRKCA,PRKCB,RASGRP1
13_Member	KEGG Pathway	hsa04320	Dorso-ventral axis formation	-2.10169	-0.700163	3/28	2885,5594,5604	GRB2,MAPK1,MAP2K1
13_Member	KEGG Pathway	ko04320	Dorso-ventral axis formation	-2.10169	-0.700163	3/28	2885,5594,5604	GRB2,MAPK1,MAP2K1
13_Member	KEGG Pathway	hsa04510	Focal adhesion	-2.01787	-0.633124	8/199	1291,2885,5501,5578,5579,5594,5604,5923	COL6A1,GRB2,PPP1CC,PRKCA,PRKCB,MAPK1,MAP2K1,RASGRF1
13_Member	KEGG Pathway	ko04510	Focal adhesion	-2.01787	-0.633124	8/199	1291,2885,5501,5578,5579,5594,5604,5923	COL6A1,GRB2,PPP1CC,PRKCA,PRKCB,MAPK1,MAP2K1,RASGRF1
14_Summary	KEGG Pathway	hsa04727	GABAergic synapse	-7.15221	-5.01987	11/88	2555,2558,2566,2571,2770,2786,4905,5578,5579,9001,23710,5138,5141	GABRA2,GABRA5,GABRG2,GAD1,GNAI1,GNG4,NSF,PRKCA,PRKCB,HAP1,GABARAPL1,PDE2A,PDE4A
14_Member	KEGG Pathway	hsa04727	GABAergic synapse	-7.15221	-5.01987	11/88	2555,2558,2566,2571,2770,2786,4905,5578,5579,9001,23710	GABRA2,GABRA5,GABRG2,GAD1,GNAI1,GNG4,NSF,PRKCA,PRKCB,HAP1,GABARAPL1
14_Member	KEGG Pathway	ko04727	GABAergic synapse	-7.15221	-5.01987	11/88	2555,2558,2566,2571,2770,2786,4905,5578,5579,9001,23710	GABRA2,GABRA5,GABRG2,GAD1,GNAI1,GNG4,NSF,PRKCA,PRKCB,HAP1,GABARAPL1
14_Member	KEGG Pathway	hsa05032	Morphine addiction	-5.09725	-3.20252	9/91	2555,2558,2566,2770,2786,5138,5141,5578,5579	GABRA2,GABRA5,GABRG2,GNAI1,GNG4,PDE2A,PDE4A,PRKCA,PRKCB
14_Member	KEGG Pathway	ko05032	Morphine addiction	-5.09725	-3.20252	9/91	2555,2558,2566,2770,2786,5138,5141,5578,5579	GABRA2,GABRA5,GABRG2,GNAI1,GNG4,PDE2A,PDE4A,PRKCA,PRKCB
14_Member	Reactome Gene Sets	R-HSA-977441	GABA A receptor activation	-3.08978	-1.50286	3/13	2555,2558,2566	GABRA2,GABRA5,GABRG2
14_Member	Reactome Gene Sets	R-HSA-977443	GABA receptor activation	-2.89138	-1.34056	5/55	2555,2558,2566,2770,2786	GABRA2,GABRA5,GABRG2,GNAI1,GNG4
14_Member	GO Molecular Functions	GO:0004890	GABA-A receptor activity	-2.58827	-1.08929	3/19	2555,2558,2566	GABRA2,GABRA5,GABRG2
14_Member	GO Molecular Functions	GO:0016917	GABA receptor activity	-2.40125	-0.942997	3/22	2555,2558,2566	GABRA2,GABRA5,GABRG2
14_Member	GO Biological Processes	GO:0007214	gamma-aminobutyric acid signaling pathway	-2.292	-0.854356	3/24	2555,2558,2566	GABRA2,GABRA5,GABRG2
15_Summary	GO Biological Processes	GO:0032990	cell part morphogenesis	-7.09167	-4.96403	29/634	288,816,2044,2885,3251,4504,5530,5578,5594,5604,5864,6812,7533,8997,9201,9362,9378,10458,10512,11252,22903,23043,26037,26052,29993,55022,55364,55619,145581,4208,2039,6281,783,784,6620,6622,9254,9806,324,2185,4830,6616,6624,8655,9001,26051,27124,65009,112755,5121,282969,51286,226,7168	ANK3,CAMK2B,EPHA5,GRB2,HPRT1,MT3,PPP3CA,PRKCA,MAPK1,MAP2K1,RAB3A,STXBP1,YWHAH,KALRN,DCLK1,CPNE6,NRXN1,BAIAP2,SEMA3C,PACSIN2,BTBD3,TNIK,SIPA1L1,DNM3,PACSIN1,PID1,IMPACT,DOCK10,LRFN5,MEF2C,DMTN,S100A10,CACNB2,CACNB3,SNCB,SNCA,CACNA2D2,SPOCK2,APC,PTK2B,NME1,SNAP25,FSCN1,DYNLL1,HAP1,PPP1R16B,INPP5J,NDRG4,STX1B,PCP4,FUOM,CEND1,ALDOA,TPM1
15_Member	GO Biological Processes	GO:0032990	cell part morphogenesis	-7.09167	-4.96403	29/634	288,816,2044,2885,3251,4504,5530,5578,5594,5604,5864,6812,7533,8997,9201,9362,9378,10458,10512,11252,22903,23043,26037,26052,29993,55022,55364,55619,145581	ANK3,CAMK2B,EPHA5,GRB2,HPRT1,MT3,PPP3CA,PRKCA,MAPK1,MAP2K1,RAB3A,STXBP1,YWHAH,KALRN,DCLK1,CPNE6,NRXN1,BAIAP2,SEMA3C,PACSIN2,BTBD3,TNIK,SIPA1L1,DNM3,PACSIN1,PID1,IMPACT,DOCK10,LRFN5
[truncated: 82 more rows]
