# Supplementary material for: Single-Cell RNA-Seq of Mouse Olfactory Bulb Reveals Cellular Heterogeneity and Activity-Dependent Molecular Census of Adult-Born Neurons
Source: Cell Rep. Author manuscript; Available in PMC 2019 Jan 22. (PMC6342206; doi:10.1016/j.celrep.2018.11.034)
Supplement: 5 [file NIHMS1516652-supplement-5.xlsx]

## Sheet: B_Clust_Genes
x	Cluster
Cpa6	B3
Ptprn	B3
R3hdm1	B3
Grin1	B3
Ano3	B3
Snap25	B3
Snhg11	B3
Gria3	B3
Il1rapl1	B3
Gria2	B3
Rsrp1	B3
Epha5	B3
Cit	B3
Cttnbp2	B3
Gm15856	B3
Grin2b	B3
Ube3a	B3
Ahi1	B3
Ndrg4	B3
Opcml	B3
Inpp5j	B3
Prkca	B3
Eml5	B3
Tmem191c	B3
Srrm2	B3
Kank3	B3
4430402I18Rik	B3
PISD	B3
Ttc14	B3
Cpne6	B3
Pfkp	B3
Cacna2d1	B3
Gad1	B3
Mef2c	B3
Unc80	B3
Baiap2	B3
Camk2b	B3
Syt10	B3
Son	B3
Ntng1	B3
Ryr2	B3
9530059O14Rik	B3
Luc7l2	B3
Hivep2	B3
Dlgap1	B3
Fus	B3
Camk2a	B3
Syne1	B3
Trank1	B3
Car11	B3
Grin2a	B3
Ddx5	B3
Kcnh7	B3
Lrp1b	B3
A830036E02Rik	B3
Luc7l3	B3
Kcnq1ot1	B3
Matk	B3
Tnik	B3
Zcchc7	B3
Ddx17	B3
Psd3	B3
Celf2	B3
Cntnap4	B3
Mkl2	B3
Bzrap1	B3
Pnisr	B3
Ank3	B3
Dclk1	B3
Fam184a	B3
Rasa2	B3
Ttyh1	B3
Col6a1	B3
Snhg20	B3
Gria4	B3
Ccnt2	B3
Scn2a1	B3
Kcnh3	B3
Cacna1e	B3
Arglu1	B3
Npy	B3
Camkv	B3
Nav2	B3
Vipr2	B3
Ildr2	B3
Lgr5	B3
Adgrb1	B3
Ogt	B3
Tm6sf1	B3
Negr1	B3
Tmem243	B3
Igf2bp3	B3
Dock3	B3
Ank2	B3
Scn1a	B3
Abi3bp	B3
Nrip3	B3
Sgip1	B3
Me3	B3
Snrnp70	B3
Tsix	B3
Nrxn3	B3
Safb2	B3
Dalrd3	B3
Gria1	B3
Slc4a3	B3
Csmd3	B3
Nktr	B3
Adgrb3	B3
Lrfn5	B3
Rasgrp1	B3
Lgr6	B3
Crhr1	B3
Tmod1	B3
Etnk1	B3
Trim9	B3
Pde4a	B3
Ampd2	B3
Pitpnm3	B3
Dock10	B3
Pid1	B3
Tmem181a	B3
Cacna1d	B3
Ablim3	B3
Plekha5	B3
Srrm3	B3
Clk1	B3
Hap1	B3
Zmym1	B3
Gm16105	B3
Kcnma1	B3
Pacsin2	B3
Htr1f	B3
Peg3	B3
Rassf8	B3
Stxbp5l	B3
Kalrn	B3
Ftx	B3
Cpne7	B3
Cdh10	B3
Ppip5k1	B3
Paxbp1	B3
43347	B3
Homer2	B3
Trpc4	B3
Dot1l	B3
Sipa1l1	B3
Apc	B3
Mctp1	B3
Bin1	B3
Tyro3	B3
Sag	B3
Gm27032	B3
Pde6a	B3
Ano4	B3
Cacna1h	B3
Adgrb2	B3
Necab3	B3
Auts2	B3
Tia1	B3
RP24-267C3.3	B3
Dnm1	B3
Gdpd5	B3
Leng8	B3
B230334C09Rik	B3
Ppp1r16b	B3
Rbfox3	B3
Ppargc1a	B3
Rbm25	B3
Susd4	B3
2010300C02Rik	B3
Adamts19	B3
Kcnab3	B3
Psme4	B3
AI314180	B3
Gls	B3
Ddx26b	B3
Grip2	B3
Shisa7	B3
Rasgef1a	B3
Rbm4b	B3
Sptbn4	B3
Adarb1	B3
Man2a2	B3
Wipf3	B3
Kcnq2	B3
Grik2	B3
Gm10419	B3
Plch2	B3
Unc13a	B3
Gpsm1	B3
Stxbp6	B3
BC005561	B3
Osbpl3	B3
Nebl	B3
Ralgapa1	B3
Macf1	B3
Lrrc16a	B3
Csmd1	B3
Herc1	B3
Scn3a	B3
Mast4	B3
Tnrc6c	B3
Ppfia2	B3
Rimbp2	B3
Iqsec3	B3
Srsf5	B3
Syt6	B3
Gm26724	B3
Mef2a	B3
Gm15594	B3
Adgrl3	B3
9330158H04Rik	B3
Srsf2	B3
2900055J20Rik	B3
Rpl7	B1
Rpl37a	B1
Ptma	B1
Snrpe	B1
H3f3a	B1
Rpl7a	B1
Rpl35	B1
Dlx2	B1
Sp9	B1
Prokr2	B1
Nnat	B1
Rpl39	B1
Hmgb3	B1
Rpl10	B1
Rps4x	B1
Xist	B1
Tmsb4x	B1
Stmn2	B1
Zfp704	B1
Fabp5	B1
Pfn2	B1
Rps3a1	B1
Gm3764	B1
Rps27	B1
Mllt11	B1
Rpl34	B1
H2afz	B1
Igfbpl1	B1
Nfib	B1
Rps6	B1
Rps8	B1
Ybx1	B1
Marcksl1	B1
Atpif1	B1
Hmgn2	B1
Stmn1	B1
Rpl11	B1
Rpl9	B1
Rplp0	B1
Rpl6	B1
Actb	B1
Rpl21	B1
Hmgb1	B1
Cbx3	B1
Tmsb10	B1
Snrpg	B1
Rpl32	B1
Ccnd2	B1
Rps9	B1
Rpl28	B1
Rps5	B1
Sepw1	B1
Gm9844	B1
Rps19	B1
Rps16	B1
Rps11	B1
Rpl13a	B1
Ftl1	B1
Rpl18	B1
Rps17	B1
Rps3	B1
Eif4g2	B1
Rps13	B1
Rps15a	B1
Sbk1	B1
Rplp2	B1
Marcks	B1
Cd24a	B1
Btg1	B1
Naca	B1
Rpl41	B1
Rps26	B1
Rpl18a	B1
Nfix	B1
Prdx2	B1
Rpl13	B1
Tubb3	B1
Rpl15	B1
Gng2	B1
Rps24	B1
Rpl23a-ps3	B1
Dpysl2	B1
Islr2	B1
Eef1a1	B1
Rpsa	B1
Rpl14	B1
Ppia	B1
Rps27a	B1
Ubb	B1
Rpl26	B1
Eif4a1	B1
Ywhae	B1
Rpl23a	B1
Rpl23	B1
Rpl19	B1
Rpl27	B1
Rpl38	B1
Hn1	B1
Sumo2	B1
H3f3b	B1
Actg1	B1
Sox4	B1
Tubb2b	B1
Hnrnpk	B1
Gm17750	B1
Rps23	B1
Btf3	B1
Map1b	B1
Serf1	B1
Ywhaq	B1
Sox11	B1
Rps7	B1
Rps29	B1
Rtn1	B1
Erh	B1
Calm1	B1
Sp8	B1
Rpl37	B1
Basp1	B1
Rpl3	B1
Tuba1a	B1
Hnrnpa1	B1
Rpl35a	B1
Zbtb20	B1
Rpl24	B1
Hmgn1	B1
Rps2	B1
Rps10	B1
Rps28	B1
Rps18	B1
Tubb5	B1
Rpl36	B1
Nrep	B1
Dpysl3	B1
Rps14	B1
Rpl17	B1
Cfl1	B1
Fau	B1
Gm8730	B1
Rps15	B1
Sec61g	B1
Tpt1	B1
Mpped2	B1
Fxyd6	B1
Rps25	B1
Tcf4	B1
Rpl4	B1
Dcx	B1
Rpl8	B1
Hint1	B1
Hnrnpab	B1
Tbca	B1
Ptms	B1
Rpl29	B1
Rpl31	B1
Ncam1	B1
Rpl10a	B1
Id2	B1
Rpl36a	B1
Rpl22	B1
Tceb2	B1
Srsf3	B1
Set	B1
Sfrp2	B1
Ptp4a1	B1
Sh3bgrl	B1
Dlx1	B1
Vcan	B1
Gm2000	B1
Gnb1	B1
Pafah1b3	B1
Ppdpf	B1
Ccdc88a	B1
Prmt1	B1
Eif1	B1
Meis2	B1
Rpl27a	B1
H2afv	B1
Abracl	B1
Npm1	B1
Cdca7	B1
Morf4l1	B1
Rplp1	B1
Chchd2	B1
Elavl4	B1
Nedd8	B1
Gm8186	B1
Mfap2	B1
Hsp90ab1	B1
Carhsp1	B1
Sub1	B1
Cirbp	B1
Atp6v1g1	B1
Arf4	B1
Eif3e	B1
Klf7	B1
Elavl3	B1
Cdk4	B1
Rbx1	B1
Ddah2	B1
Rpl6l	B1
Wdr89	B1
Rps27rt	B1
6330403K07Rik	B1
Sumo1	B1
Robo2	B1
Eef1g	B1
Rps20	B1
Snrpd2	B1
Ubald2	B1
Calm2	B1
Arx	B1
Nfia	B1
Mtss1	B1
Dynlrb1	B1
Rps21	B1
Dbn1	B1
Elavl2	B1
Cox6b1	B1
Crmp1	B1
Eif5a	B1
Eif3h	B1
Hdac2	B1
Rps12	B1
Snrpd1	B1
Pfn1	B1
Runx1t1	B1
2700094K13Rik	B1
Psmb6	B1
Gm10263	B1
Med22	B1
Atxn7l3b	B1
Eef2	B1
Pebp1	B1
Hspa8	B1
Nol4	B1
Dnajb6	B1
Gm9843	B1
Lrrc58	B1
Ranbp1	B1
Gm9493	B1
Bzw2	B1
Rpl10-ps3	B1
Wbp5	B1
Shfm1	B1
Stmn4	B1
Ran	B1
Dstn	B1
Dlx6os1	B1
Snrpd3	B1
Rpl5	B1
2700060E02Rik	B1
Psma7	B1
Mrpl52	B1
Gsk3b	B1
Ube2s	B1
Cdk5r1	B1
Tagln3	B1
Gnb2l1	B1
Serf2	B1
Pdap1	B1
Eif3f	B1
1110004F10Rik	B1
Mex3a	B1
Gm1673	B1
Hist3h2ba	B1
Ptov1	B1
Pantr1	B1
Ube2i	B1
Gabarap	B1
Cox7a2	B1
Sf3b6	B1
Uqcrh	B1
Nedd4	B1
Dnaja1	B1
Zfp428	B1
Prmt2	B1
Atp5e	B1
Gnao1	B1
Rpl30	B1
Bcl11a	B1
Cdc42	B1
H2afy2	B1
Romo1	B1
Mapt	B1
Paip1	B1
Cbx1	B1
Dlx5	B1
Gm10036	B1
Vapa	B1
U2af1	B1
Rps26-ps1	B1
Pfdn5	B1
Fez1	B1
Irf2bpl	B1
Hdgfrp3	B1
Nudt4	B1
Pbx1	B1
Csnk1e	B1
Slain1	B1
Psmb1	B1
Svbp	B1
St8sia2	B1
Bnip3l	B1
Usmg5	B1
Skp1a	B1
Ppp1r14b	B1
Mn1	B1
Map1lc3b	B1
Hnrnpr	B1
Park7	B1
Atat1	B1
Oaz1	B1
Mycn	B1
Tma7	B1
Thoc7	B1
Polr2f	B1
Gnas	B1
Gm11808	B1
Rab2a	B1
Cox7c	B1
Tceb1	B1
Dynll1	B1
Pik3r1	B1
Hnrnpf	B1
Sfr1	B1
Serbp1	B1
Trappc4	B1
Kdm6b	B1
Cox7a2l	B1
Vdac3	B1
Dctn3	B1
Tsn	B1
Gng3	B1
Eif3k	B1
Gm26735	B1
Psmb2	B1
Nono	B1
Rps27l	B1
Hsbp1	B1
Evl	B1
Pfdn4	B1
Ube2e3	B1
Lmnb1	B1
Hnrnpc	B1
Cd1d1	B1
Sox2	B1
Etv1	B1
Atp5j2	B1
Sarnp	B1
Atp5g2	B1
Eef1b2	B1
Cdkn1b	B1
Morf4l2	B1
Anapc11	B1
Tubb2a	B1
Top1	B1
Rpl12	B1
Akirin2	B1
Sdk2	B1
Polr2j	B1
Zmiz1	B1
Bex2	B1
Smarce1	B1
Ilf2	B1
Atp5o	B1
Uchl1	B1
Zfp57	B1
Ctbp1	B1
Rab18	B1
Akr1a1	B1
Rpl13-ps3	B1
H1f0	B1
Txnrd1	B1
Ubl5	B1
Zfp422	B1
Dpysl5	B1
Rnd3	B1
Psma2	B1
Txn1	B1
Trim59	B1
Mif	B1
Eif1b	B1
Gnai2	B1
D030056L22Rik	B1
Myeov2	B1
Vta1	B1
D8Ertd738e	B1
Gm14964	B1
Paip2	B1
Anp32e	B1
Dctpp1	B1
Hsp90aa1	B1
Cox6c	B1
Eif2s2	B1
Rpl27-ps3	B1
Cdh2	B1
Swi5	B1
Cfdp1	B1
Samd14	B1
Rbm8a	B1
2010107E04Rik	B1
Khdrbs1	B1
Nav1	B1
Smarcc1	B1
Psma5	B1
Yeats4	B1
Fscn1	B1
Sap30	B1
Cct7	B1
C1d	B1
Caprin1	B1
Tsg101	B1
2310036O22Rik	B1
Arpc5	B1
Atp5f1	B1
Hmgb2	B1
Ube2d2a	B1
Rpl9-ps6	B1
Erbb4	B1
Pnrc1	B1
Mrpl34	B1
Ndufa7	B1
Pbx3	B1
Psma4	B1
Nudt21	B1
Tshz1	B1
Cct5	B1
Pcbp1	B1
Mex3b	B1
Ythdf2	B1
G3bp1	B1
Anp32a	B1
Cnn3	B1
Shtn1	B1
Immp1l	B1
Psmb7	B1
Rbfox2	B1
Uqcrb	B1
Snrpb2	B1
Sec61b	B1
Tomm7	B1
Ube2n	B1
Nop10	B1
Pou3f2	B1
Cmpk1	B1
Ndufa4	B1
Polr2k	B1
Pdcd5	B1
Banf1	B1
Bzw1	B1
Rab11b	B1
Mrps33	B1
Dnajc8	B1
Btf3l4	B1
Psma6	B1
Wtap	B1
Map1lc3a	B1
Cct4	B1
Gtf2h5	B1
Gnb2	B1
Celf4	B1
Mien1	B1
Ywhab	B1
Gm13889	B1
Lsm3	B1
Cald1	B1
Mapre1	B1
Snrpb	B1
St13	B1
Arl4c	B1
Clip3	B1
Vps72	B1
Nhp2l1	B1
Rps12-ps3	B1
Ube2d1	B1
Atp5l	B1
Bex4	B1
Zeb2	B1
Bcas2	B1
Atp5k	B1
Rbm3	B1
Apex1	B1
Mrfap1	B1
Ndufa2	B1
Ngfrap1	B1
Ppp1ca	B1
Idh1	B1
Llph	B1
Foxn3	B1
Atp5c1	B1
Tmpo	B1
Vbp1	B1
Pax6	B1
Traf4	B1
Lsm8	B1
Spon1	B1
Gm8797	B1
Cfl2	B1
Ndufa5	B1
Polr3k	B1
Med28	B1
Hes6	B1
Frat2	B1
Timm8b	B1
Psmb3	B1
Cript	B1
Gap43	B1
Chd7	B1
Cdc42ep3	B1
Txnl4a	B1
Pcbp4	B1
S100a10	B1
Arf5	B1
Gm10116	B1
Fnbp1l	B1
43345	B1
Trp53i11	B1
Fam210b	B1
Arpc3	B1
Ncl	B1
Ap2s1	B1
Frmd4b	B1
Mycl	B1
Pgls	B1
Tbcb	B1
Rpl36al	B1
43349	B1
Snrpn	B1
Ywhaz	B1
Ubc	B1
Cacng4	B1
Mthfd2l	B1
Scg2	B2
Itm2c	B2
Atp1b1	B2
Slc4a10	B2
C1qtnf4	B2
Scg5	B2
Pcsk1n	B2
Atp6ap2	B2
Serpini1	B2
Sv2a	B2
Atp1a1	B2
Plppr4	B2
Penk	B2
Atp6v0b	B2
Sema3c	B2
Atp2b2	B2
Atp1a3	B2
Aplp1	B2
Caly	B2
Serinc1	B2
Psap	B2
Atp2b1	B2
Syt1	B2
Gpm6a	B2
Cx3cl1	B2
Synpr	B2
Slc22a17	B2
Itm2b	B2
Icam5	B2
Nptn	B2
Selm	B2
Shisa8	B2
App	B2
Fkbp2	B2
Prune2	B2
Syp	B2
Slc32a1	B2
Atp2a2	B2
Tecr	B2
Pgrmc1	B2
Ptpro	B2
Slc12a5	B2
Gprc5b	B2
Bsg	B2
Cspg5	B2
Aig1	B2
Kcnj4	B2
Grm5	B2
Rtn4	B2
Tmem158	B2
Gde1	B2
Gpr162	B2
Cadm2	B2
Nrcam	B2
Chgb	B2
Pcdh10	B2
Hsp90b1	B2
Arxes1	B2
Gabra2	B2
Gabra5	B2
Kcnd2	B2
Faim2	B2
Dpp10	B2
Itfg1	B2
Nat8l	B2
Clcn3	B2
Calr	B2
Aplp2	B2
Nat14	B2
Itgav	B2
Atp6v0e2	B2
Sec62	B2
Kcnf1	B2
Tmem59l	B2
Clu	B2
Pcsk2	B2
Dpp6	B2
Rasgrf1	B2
Pcdh17	B2
Nrxn2	B2
Sirpa	B2
Shisa4	B2
Tspan7	B2
Fam171b	B2
Tpbg	B2
Scd2	B2
Emc10	B2
Tusc3	B2
Grina	B2
Trhde	B2
Thy1	B2
Slc6a17	B2
Hspa5	B2
Emc4	B2
Cd47	B2
Arl6ip5	B2
Gabbr1	B2
Sparcl1	B2
Gabrd	B2
Cds2	B2
Cpe	B2
Pianp	B2
Rabac1	B2
Nrsn2	B2
Cadm3	B2
Kcnb2	B2
A830039N20Rik	B2
Atp6ap1	B2
Hs6st2	B2
Uxs1	B2
Arxes2	B2
Fut9	B2
Lgr4	B2
Lamp5	B2
Tmem59	B2
Cds1	B2
Fam20c	B2
Nsg2	B2
Cyp46a1	B2
Clstn1	B2
Syt11	B2
Asph	B2
Kcna4	B2
Adgrl1	B2
Vgf	B2
Kcnj3	B2
Fjx1	B2
Gcnt1	B2
Cntn1	B2
Chrm2	B2
Slc1a1	B2
Tspan3	B2
Kcnb1	B2
Gm26699	B2
Selk	B2
Slitrk4	B2
Tmx2	B2
Ggt7	B2
Ociad2	B2
Nrsn1	B2
Sorl1	B2
Scamp1	B2
Emc7	B2
Canx	B2
Gabrb3	B2
Vimp	B2
P4htm	B2
Plppr5	B2
Dad1	B2
Fam174a	B2
Ctsl	B2
Tmed2	B2
2610507B11Rik	B2
Nrxn1	B2
Tmem179	B2
Luzp2	B2
Cort	B2
Tex264	B2
Fam234b	B2
Rpn1	B2
Pld3	B2
Acvr1c	B2
Gaa	B2
Chst1	B2
Reep5	B2
Tenm3	B2
Ddrgk1	B2
Syt4	B2
C2cd2l	B2
Hs3st1	B2
Spcs1	B2
Scn1b	B2
Yipf4	B2
Atp6v0a1	B2
Syngr1	B2
Adcyap1r1	B2
Mtfp1	B2
Manf	B2
Tmx4	B2
Slc2a3	B2
Cadm1	B2
Ociad1	B2
Tmem35	B2
Cacna1i	B2
Frrs1l	B2
Dnajb11	B2
Kcnk12	B2
Grm4	B2
Sec11c	B2
Abhd12	B2
Enpp5	B2
Adcy2	B2
B4gat1	B2
Cdh22	B2
Tm2d2	B2
Cisd1	B2
Syngr3	B2
S100a5	B4
Apoe	B4
Meg3	B4
Ckb	B4
Pcp4	B4
Mbp	B4
Malat1	B4
mt-Nd1	B4
mt-Nd2	B4
mt-Co1	B4
mt-Co2	B4
mt-Atp6	B4
mt-Co3	B4
mt-Nd4	B4
mt-Cytb	B4
Cst3	B4
Acp1	B4
mt-Nd3	B4
Mt1	B4
Gng13	B4
Arpp21	B4
Mt3	B4
Fth1	B4
Fabp7	B4
Dbi	B4
Ptn	B4
Ptgds	B4
mt-Nd5	B4
Chchd10	B4
Aldoa	B4
Spock3	B4
Eno2	B4
Camk2n1	B4
Arhgap20	B4
mt-Nd4l	B4
Apod	B4
Camk2d	B4
A830018L16Rik	B4
Ncdn	B4
Cpne4	B4
Prnp	B4
S100b	B4
Syt5	B4
Rprml	B4
Trdn	B4
Pcp4l1	B4
Aldoc	B4
Ntm	B4

## Sheet: Clust_B_1_GO
GroupID	Category	Term	Description	LogP	Log(q-value)	InTerm_InList	Genes	Symbols
1_Summary	CORUM	CORUM:306	Ribosome, cytoplasmic	-100	-96.9831	77/80	2197,3921,4736,6122,6124,6125,6128,6129,6130,6132,6133,6134,6135,6136,6137,6138,6139,6141,6142,6143,6144,6146,6147,6152,6154,6155,6156,6157,6158,6159,6160,6161,6164,6165,6167,6168,6169,6170,6171,6173,6175,6176,6181,6187,6188,6191,6193,6194,6201,6202,6203,6204,6205,6206,6207,6208,6209,6210,6217,6218,6222,6223,6224,6227,6228,6229,6230,6231,6232,6233,6234,6235,9045,9349,11224,23521,25873,1915,1938,6…	FAU,RPSA,RPL10A,RPL3,RPL4,RPL5,RPL6,RPL7,RPL7A,RPL8,RPL9,RPL10,RPL11,RPL12,RPL13,RPL15,RPL17,RPL18,RPL18A,RPL19,RPL21,RPL22,RPL23A,RPL24,RPL26,RPL27,RPL30,RPL27A,RPL28,RPL29,RPL31,RPL32,RPL34,RPL35A,RPL37,RPL37A,RPL38,RPL39,RPL41,RPL36A,RPLP0,RPLP1,RPLP2,RPS2,RPS3,RPS4X,RPS5,RPS6,RPS7,RPS8,RPS9,RPS10,RPS11,RPS12,RPS13,RPS14,RPS15,RPS15A,RPS16,RPS17,RPS18,RPS19,RPS20,RPS21,RPS23,RPS24,RPS25,RPS26,…
1_Member	CORUM	CORUM:306	Ribosome, cytoplasmic	-100	-96.9831	77/80	2197,3921,4736,6122,6124,6125,6128,6129,6130,6132,6133,6134,6135,6136,6137,6138,6139,6141,6142,6143,6144,6146,6147,6152,6154,6155,6156,6157,6158,6159,6160,6161,6164,6165,6167,6168,6169,6170,6171,6173,6175,6176,6181,6187,6188,6191,6193,6194,6201,6202,6203,6204,6205,6206,6207,6208,6209,6210,6217,6218,6222,6223,6224,6227,6228,6229,6230,6231,6232,6233,6234,6235,9045,9349,11224,23521,25873	FAU,RPSA,RPL10A,RPL3,RPL4,RPL5,RPL6,RPL7,RPL7A,RPL8,RPL9,RPL10,RPL11,RPL12,RPL13,RPL15,RPL17,RPL18,RPL18A,RPL19,RPL21,RPL22,RPL23A,RPL24,RPL26,RPL27,RPL30,RPL27A,RPL28,RPL29,RPL31,RPL32,RPL34,RPL35A,RPL37,RPL37A,RPL38,RPL39,RPL41,RPL36A,RPLP0,RPLP1,RPLP2,RPS2,RPS3,RPS4X,RPS5,RPS6,RPS7,RPS8,RPS9,RPS10,RPS11,RPS12,RPS13,RPS14,RPS15,RPS15A,RPS16,RPS17,RPS18,RPS19,RPS20,RPS21,RPS23,RPS24,RPS25,RPS26,…
1_Member	Reactome Gene Sets	R-HSA-156902	Peptide chain elongation	-100	-96.9831	80/90	1915,1938,3921,4736,6122,6124,6125,6128,6129,6130,6132,6133,6134,6135,6136,6137,6138,6139,6141,6142,6143,6144,6146,6147,6152,6154,6155,6156,6157,6158,6159,6160,6161,6164,6165,6166,6167,6168,6169,6170,6171,6173,6175,6176,6181,6187,6188,6191,6193,6194,6201,6202,6203,6204,6205,6206,6207,6208,6209,6210,6217,6218,6222,6223,6224,6227,6228,6229,6230,6231,6232,6233,6234,6235,9045,9349,11224,23521,25873,5…	EEF1A1,EEF2,RPSA,RPL10A,RPL3,RPL4,RPL5,RPL6,RPL7,RPL7A,RPL8,RPL9,RPL10,RPL11,RPL12,RPL13,RPL15,RPL17,RPL18,RPL18A,RPL19,RPL21,RPL22,RPL23A,RPL24,RPL26,RPL27,RPL30,RPL27A,RPL28,RPL29,RPL31,RPL32,RPL34,RPL35A,RPL36AL,RPL37,RPL37A,RPL38,RPL39,RPL41,RPL36A,RPLP0,RPLP1,RPLP2,RPS2,RPS3,RPS4X,RPS5,RPS6,RPS7,RPS8,RPS9,RPS10,RPS11,RPS12,RPS13,RPS14,RPS15,RPS15A,RPS16,RPS17,RPS18,RPS19,RPS20,RPS21,RPS23,RP…
1_Member	Reactome Gene Sets	R-HSA-156842	Eukaryotic Translation Elongation	-100	-96.9831	82/94	1915,1933,1937,1938,3921,4736,6122,6124,6125,6128,6129,6130,6132,6133,6134,6135,6136,6137,6138,6139,6141,6142,6143,6144,6146,6147,6152,6154,6155,6156,6157,6158,6159,6160,6161,6164,6165,6166,6167,6168,6169,6170,6171,6173,6175,6176,6181,6187,6188,6191,6193,6194,6201,6202,6203,6204,6205,6206,6207,6208,6209,6210,6217,6218,6222,6223,6224,6227,6228,6229,6230,6231,6232,6233,6234,6235,9045,9349,11224,235…	EEF1A1,EEF1B2,EEF1G,EEF2,RPSA,RPL10A,RPL3,RPL4,RPL5,RPL6,RPL7,RPL7A,RPL8,RPL9,RPL10,RPL11,RPL12,RPL13,RPL15,RPL17,RPL18,RPL18A,RPL19,RPL21,RPL22,RPL23A,RPL24,RPL26,RPL27,RPL30,RPL27A,RPL28,RPL29,RPL31,RPL32,RPL34,RPL35A,RPL36AL,RPL37,RPL37A,RPL38,RPL39,RPL41,RPL36A,RPLP0,RPLP1,RPLP2,RPS2,RPS3,RPS4X,RPS5,RPS6,RPS7,RPS8,RPS9,RPS10,RPS11,RPS12,RPS13,RPS14,RPS15,RPS15A,RPS16,RPS17,RPS18,RPS19,RPS20,R…
1_Member	Reactome Gene Sets	R-HSA-192823	Viral mRNA Translation	-100	-96.9831	78/90	3921,4736,6122,6124,6125,6128,6129,6130,6132,6133,6134,6135,6136,6137,6138,6139,6141,6142,6143,6144,6146,6147,6152,6154,6155,6156,6157,6158,6159,6160,6161,6164,6165,6166,6167,6168,6169,6170,6171,6173,6175,6176,6181,6187,6188,6191,6193,6194,6201,6202,6203,6204,6205,6206,6207,6208,6209,6210,6217,6218,6222,6223,6224,6227,6228,6229,6230,6231,6232,6233,6234,6235,9045,9349,11224,23521,25873,51065	RPSA,RPL10A,RPL3,RPL4,RPL5,RPL6,RPL7,RPL7A,RPL8,RPL9,RPL10,RPL11,RPL12,RPL13,RPL15,RPL17,RPL18,RPL18A,RPL19,RPL21,RPL22,RPL23A,RPL24,RPL26,RPL27,RPL30,RPL27A,RPL28,RPL29,RPL31,RPL32,RPL34,RPL35A,RPL36AL,RPL37,RPL37A,RPL38,RPL39,RPL41,RPL36A,RPLP0,RPLP1,RPLP2,RPS2,RPS3,RPS4X,RPS5,RPS6,RPS7,RPS8,RPS9,RPS10,RPS11,RPS12,RPS13,RPS14,RPS15,RPS15A,RPS16,RPS17,RPS18,RPS19,RPS20,RPS21,RPS23,RPS24,RPS25,RP…
1_Member	GO Biological Processes	GO:0006614	SRP-dependent cotranslational protein targeting to membrane	-100	-96.9831	77/91	3921,4736,6122,6124,6125,6128,6129,6130,6132,6133,6134,6135,6136,6137,6138,6139,6141,6142,6143,6144,6146,6147,6152,6154,6155,6156,6157,6158,6159,6160,6161,6164,6165,6167,6168,6169,6170,6171,6173,6175,6176,6181,6187,6188,6191,6193,6194,6201,6202,6203,6204,6205,6206,6207,6208,6209,6210,6217,6218,6222,6223,6224,6227,6228,6229,6230,6231,6232,6233,6234,6235,9045,9349,10952,11224,23521,25873	RPSA,RPL10A,RPL3,RPL4,RPL5,RPL6,RPL7,RPL7A,RPL8,RPL9,RPL10,RPL11,RPL12,RPL13,RPL15,RPL17,RPL18,RPL18A,RPL19,RPL21,RPL22,RPL23A,RPL24,RPL26,RPL27,RPL30,RPL27A,RPL28,RPL29,RPL31,RPL32,RPL34,RPL35A,RPL37,RPL37A,RPL38,RPL39,RPL41,RPL36A,RPLP0,RPLP1,RPLP2,RPS2,RPS3,RPS4X,RPS5,RPS6,RPS7,RPS8,RPS9,RPS10,RPS11,RPS12,RPS13,RPS14,RPS15,RPS15A,RPS16,RPS17,RPS18,RPS19,RPS20,RPS21,RPS23,RPS24,RPS25,RPS26,RPS2…
1_Member	Reactome Gene Sets	R-HSA-2408557	Selenocysteine synthesis	-100	-96.9831	78/94	3921,4736,6122,6124,6125,6128,6129,6130,6132,6133,6134,6135,6136,6137,6138,6139,6141,6142,6143,6144,6146,6147,6152,6154,6155,6156,6157,6158,6159,6160,6161,6164,6165,6166,6167,6168,6169,6170,6171,6173,6175,6176,6181,6187,6188,6191,6193,6194,6201,6202,6203,6204,6205,6206,6207,6208,6209,6210,6217,6218,6222,6223,6224,6227,6228,6229,6230,6231,6232,6233,6234,6235,9045,9349,11224,23521,25873,51065	RPSA,RPL10A,RPL3,RPL4,RPL5,RPL6,RPL7,RPL7A,RPL8,RPL9,RPL10,RPL11,RPL12,RPL13,RPL15,RPL17,RPL18,RPL18A,RPL19,RPL21,RPL22,RPL23A,RPL24,RPL26,RPL27,RPL30,RPL27A,RPL28,RPL29,RPL31,RPL32,RPL34,RPL35A,RPL36AL,RPL37,RPL37A,RPL38,RPL39,RPL41,RPL36A,RPLP0,RPLP1,RPLP2,RPS2,RPS3,RPS4X,RPS5,RPS6,RPS7,RPS8,RPS9,RPS10,RPS11,RPS12,RPS13,RPS14,RPS15,RPS15A,RPS16,RPS17,RPS18,RPS19,RPS20,RPS21,RPS23,RPS24,RPS25,RP…
1_Member	Reactome Gene Sets	R-HSA-72764	Eukaryotic Translation Termination	-100	-96.9831	78/94	3921,4736,6122,6124,6125,6128,6129,6130,6132,6133,6134,6135,6136,6137,6138,6139,6141,6142,6143,6144,6146,6147,6152,6154,6155,6156,6157,6158,6159,6160,6161,6164,6165,6166,6167,6168,6169,6170,6171,6173,6175,6176,6181,6187,6188,6191,6193,6194,6201,6202,6203,6204,6205,6206,6207,6208,6209,6210,6217,6218,6222,6223,6224,6227,6228,6229,6230,6231,6232,6233,6234,6235,9045,9349,11224,23521,25873,51065	RPSA,RPL10A,RPL3,RPL4,RPL5,RPL6,RPL7,RPL7A,RPL8,RPL9,RPL10,RPL11,RPL12,RPL13,RPL15,RPL17,RPL18,RPL18A,RPL19,RPL21,RPL22,RPL23A,RPL24,RPL26,RPL27,RPL30,RPL27A,RPL28,RPL29,RPL31,RPL32,RPL34,RPL35A,RPL36AL,RPL37,RPL37A,RPL38,RPL39,RPL41,RPL36A,RPLP0,RPLP1,RPLP2,RPS2,RPS3,RPS4X,RPS5,RPS6,RPS7,RPS8,RPS9,RPS10,RPS11,RPS12,RPS13,RPS14,RPS15,RPS15A,RPS16,RPS17,RPS18,RPS19,RPS20,RPS21,RPS23,RPS24,RPS25,RP…
1_Member	Reactome Gene Sets	R-HSA-975956	Nonsense Mediated Decay (NMD) independent of the Exon Junction Complex (EJC)	-100	-96.9831	78/96	3921,4736,6122,6124,6125,6128,6129,6130,6132,6133,6134,6135,6136,6137,6138,6139,6141,6142,6143,6144,6146,6147,6152,6154,6155,6156,6157,6158,6159,6160,6161,6164,6165,6166,6167,6168,6169,6170,6171,6173,6175,6176,6181,6187,6188,6191,6193,6194,6201,6202,6203,6204,6205,6206,6207,6208,6209,6210,6217,6218,6222,6223,6224,6227,6228,6229,6230,6231,6232,6233,6234,6235,9045,9349,11224,23521,25873,51065	RPSA,RPL10A,RPL3,RPL4,RPL5,RPL6,RPL7,RPL7A,RPL8,RPL9,RPL10,RPL11,RPL12,RPL13,RPL15,RPL17,RPL18,RPL18A,RPL19,RPL21,RPL22,RPL23A,RPL24,RPL26,RPL27,RPL30,RPL27A,RPL28,RPL29,RPL31,RPL32,RPL34,RPL35A,RPL36AL,RPL37,RPL37A,RPL38,RPL39,RPL41,RPL36A,RPLP0,RPLP1,RPLP2,RPS2,RPS3,RPS4X,RPS5,RPS6,RPS7,RPS8,RPS9,RPS10,RPS11,RPS12,RPS13,RPS14,RPS15,RPS15A,RPS16,RPS17,RPS18,RPS19,RPS20,RPS21,RPS23,RPS24,RPS25,RP…
1_Member	GO Biological Processes	GO:0006613	cotranslational protein targeting to membrane	-100	-96.9831	77/96	3921,4736,6122,6124,6125,6128,6129,6130,6132,6133,6134,6135,6136,6137,6138,6139,6141,6142,6143,6144,6146,6147,6152,6154,6155,6156,6157,6158,6159,6160,6161,6164,6165,6167,6168,6169,6170,6171,6173,6175,6176,6181,6187,6188,6191,6193,6194,6201,6202,6203,6204,6205,6206,6207,6208,6209,6210,6217,6218,6222,6223,6224,6227,6228,6229,6230,6231,6232,6233,6234,6235,9045,9349,10952,11224,23521,25873	RPSA,RPL10A,RPL3,RPL4,RPL5,RPL6,RPL7,RPL7A,RPL8,RPL9,RPL10,RPL11,RPL12,RPL13,RPL15,RPL17,RPL18,RPL18A,RPL19,RPL21,RPL22,RPL23A,RPL24,RPL26,RPL27,RPL30,RPL27A,RPL28,RPL29,RPL31,RPL32,RPL34,RPL35A,RPL37,RPL37A,RPL38,RPL39,RPL41,RPL36A,RPLP0,RPLP1,RPLP2,RPS2,RPS3,RPS4X,RPS5,RPS6,RPS7,RPS8,RPS9,RPS10,RPS11,RPS12,RPS13,RPS14,RPS15,RPS15A,RPS16,RPS17,RPS18,RPS19,RPS20,RPS21,RPS23,RPS24,RPS25,RPS26,RPS2…
1_Member	Reactome Gene Sets	R-HSA-72689	Formation of a pool of free 40S subunits	-100	-96.9831	82/103	3646,3921,4736,6122,6124,6125,6128,6129,6130,6132,6133,6134,6135,6136,6137,6138,6139,6141,6142,6143,6144,6146,6147,6152,6154,6155,6156,6157,6158,6159,6160,6161,6164,6165,6166,6167,6168,6169,6170,6171,6173,6175,6176,6181,6187,6188,6191,6193,6194,6201,6202,6203,6204,6205,6206,6207,6208,6209,6210,6217,6218,6222,6223,6224,6227,6228,6229,6230,6231,6232,6233,6234,6235,8665,8667,9045,9349,11224,23521,25…	EIF3E,RPSA,RPL10A,RPL3,RPL4,RPL5,RPL6,RPL7,RPL7A,RPL8,RPL9,RPL10,RPL11,RPL12,RPL13,RPL15,RPL17,RPL18,RPL18A,RPL19,RPL21,RPL22,RPL23A,RPL24,RPL26,RPL27,RPL30,RPL27A,RPL28,RPL29,RPL31,RPL32,RPL34,RPL35A,RPL36AL,RPL37,RPL37A,RPL38,RPL39,RPL41,RPL36A,RPLP0,RPLP1,RPLP2,RPS2,RPS3,RPS4X,RPS5,RPS6,RPS7,RPS8,RPS9,RPS10,RPS11,RPS12,RPS13,RPS14,RPS15,RPS15A,RPS16,RPS17,RPS18,RPS19,RPS20,RPS21,RPS23,RPS24,RP…
1_Member	GO Biological Processes	GO:0045047	protein targeting to ER	-100	-96.9831	78/100	3921,4736,6122,6124,6125,6128,6129,6130,6132,6133,6134,6135,6136,6137,6138,6139,6141,6142,6143,6144,6146,6147,6152,6154,6155,6156,6157,6158,6159,6160,6161,6164,6165,6167,6168,6169,6170,6171,6173,6175,6176,6181,6187,6188,6191,6193,6194,6201,6202,6203,6204,6205,6206,6207,6208,6209,6210,6217,6218,6222,6223,6224,6227,6228,6229,6230,6231,6232,6233,6234,6235,9045,9349,10952,11224,23480,23521,25873	RPSA,RPL10A,RPL3,RPL4,RPL5,RPL6,RPL7,RPL7A,RPL8,RPL9,RPL10,RPL11,RPL12,RPL13,RPL15,RPL17,RPL18,RPL18A,RPL19,RPL21,RPL22,RPL23A,RPL24,RPL26,RPL27,RPL30,RPL27A,RPL28,RPL29,RPL31,RPL32,RPL34,RPL35A,RPL37,RPL37A,RPL38,RPL39,RPL41,RPL36A,RPLP0,RPLP1,RPLP2,RPS2,RPS3,RPS4X,RPS5,RPS6,RPS7,RPS8,RPS9,RPS10,RPS11,RPS12,RPS13,RPS14,RPS15,RPS15A,RPS16,RPS17,RPS18,RPS19,RPS20,RPS21,RPS23,RPS24,RPS25,RPS26,RPS2…
1_Member	GO Biological Processes	GO:0072599	establishment of protein localization to endoplasmic reticulum	-100	-96.9831	78/104	3921,4736,6122,6124,6125,6128,6129,6130,6132,6133,6134,6135,6136,6137,6138,6139,6141,6142,6143,6144,6146,6147,6152,6154,6155,6156,6157,6158,6159,6160,6161,6164,6165,6167,6168,6169,6170,6171,6173,6175,6176,6181,6187,6188,6191,6193,6194,6201,6202,6203,6204,6205,6206,6207,6208,6209,6210,6217,6218,6222,6223,6224,6227,6228,6229,6230,6231,6232,6233,6234,6235,9045,9349,10952,11224,23480,23521,25873	RPSA,RPL10A,RPL3,RPL4,RPL5,RPL6,RPL7,RPL7A,RPL8,RPL9,RPL10,RPL11,RPL12,RPL13,RPL15,RPL17,RPL18,RPL18A,RPL19,RPL21,RPL22,RPL23A,RPL24,RPL26,RPL27,RPL30,RPL27A,RPL28,RPL29,RPL31,RPL32,RPL34,RPL35A,RPL37,RPL37A,RPL38,RPL39,RPL41,RPL36A,RPLP0,RPLP1,RPLP2,RPS2,RPS3,RPS4X,RPS5,RPS6,RPS7,RPS8,RPS9,RPS10,RPS11,RPS12,RPS13,RPS14,RPS15,RPS15A,RPS16,RPS17,RPS18,RPS19,RPS20,RPS21,RPS23,RPS24,RPS25,RPS26,RPS2…
1_Member	Reactome Gene Sets	R-HSA-156827	L13a-mediated translational silencing of Ceruloplasmin expression	-100	-96.9831	84/113	1973,3646,3921,4736,6122,6124,6125,6128,6129,6130,6132,6133,6134,6135,6136,6137,6138,6139,6141,6142,6143,6144,6146,6147,6152,6154,6155,6156,6157,6158,6159,6160,6161,6164,6165,6166,6167,6168,6169,6170,6171,6173,6175,6176,6181,6187,6188,6191,6193,6194,6201,6202,6203,6204,6205,6206,6207,6208,6209,6210,6217,6218,6222,6223,6224,6227,6228,6229,6230,6231,6232,6233,6234,6235,8665,8667,8894,9045,9349,1122…	EIF4A1,EIF3E,RPSA,RPL10A,RPL3,RPL4,RPL5,RPL6,RPL7,RPL7A,RPL8,RPL9,RPL10,RPL11,RPL12,RPL13,RPL15,RPL17,RPL18,RPL18A,RPL19,RPL21,RPL22,RPL23A,RPL24,RPL26,RPL27,RPL30,RPL27A,RPL28,RPL29,RPL31,RPL32,RPL34,RPL35A,RPL36AL,RPL37,RPL37A,RPL38,RPL39,RPL41,RPL36A,RPLP0,RPLP1,RPLP2,RPS2,RPS3,RPS4X,RPS5,RPS6,RPS7,RPS8,RPS9,RPS10,RPS11,RPS12,RPS13,RPS14,RPS15,RPS15A,RPS16,RPS17,RPS18,RPS19,RPS20,RPS21,RPS23,R…
1_Member	Reactome Gene Sets	R-HSA-72706	GTP hydrolysis and joining of the 60S ribosomal subunit	-100	-96.9831	84/114	1973,3646,3921,4736,6122,6124,6125,6128,6129,6130,6132,6133,6134,6135,6136,6137,6138,6139,6141,6142,6143,6144,6146,6147,6152,6154,6155,6156,6157,6158,6159,6160,6161,6164,6165,6166,6167,6168,6169,6170,6171,6173,6175,6176,6181,6187,6188,6191,6193,6194,6201,6202,6203,6204,6205,6206,6207,6208,6209,6210,6217,6218,6222,6223,6224,6227,6228,6229,6230,6231,6232,6233,6234,6235,8665,8667,8894,9045,9349,1122…	EIF4A1,EIF3E,RPSA,RPL10A,RPL3,RPL4,RPL5,RPL6,RPL7,RPL7A,RPL8,RPL9,RPL10,RPL11,RPL12,RPL13,RPL15,RPL17,RPL18,RPL18A,RPL19,RPL21,RPL22,RPL23A,RPL24,RPL26,RPL27,RPL30,RPL27A,RPL28,RPL29,RPL31,RPL32,RPL34,RPL35A,RPL36AL,RPL37,RPL37A,RPL38,RPL39,RPL41,RPL36A,RPLP0,RPLP1,RPLP2,RPS2,RPS3,RPS4X,RPS5,RPS6,RPS7,RPS8,RPS9,RPS10,RPS11,RPS12,RPS13,RPS14,RPS15,RPS15A,RPS16,RPS17,RPS18,RPS19,RPS20,RPS21,RPS23,R…
1_Member	Reactome Gene Sets	R-HSA-1799339	SRP-dependent cotranslational protein targeting to membrane	-100	-96.9831	80/113	3921,4736,6122,6124,6125,6128,6129,6130,6132,6133,6134,6135,6136,6137,6138,6139,6141,6142,6143,6144,6146,6147,6152,6154,6155,6156,6157,6158,6159,6160,6161,6164,6165,6166,6167,6168,6169,6170,6171,6173,6175,6176,6181,6187,6188,6191,6193,6194,6201,6202,6203,6204,6205,6206,6207,6208,6209,6210,6217,6218,6222,6223,6224,6227,6228,6229,6230,6231,6232,6233,6234,6235,9045,9349,10952,11224,23480,23521,25873…	RPSA,RPL10A,RPL3,RPL4,RPL5,RPL6,RPL7,RPL7A,RPL8,RPL9,RPL10,RPL11,RPL12,RPL13,RPL15,RPL17,RPL18,RPL18A,RPL19,RPL21,RPL22,RPL23A,RPL24,RPL26,RPL27,RPL30,RPL27A,RPL28,RPL29,RPL31,RPL32,RPL34,RPL35A,RPL36AL,RPL37,RPL37A,RPL38,RPL39,RPL41,RPL36A,RPLP0,RPLP1,RPLP2,RPS2,RPS3,RPS4X,RPS5,RPS6,RPS7,RPS8,RPS9,RPS10,RPS11,RPS12,RPS13,RPS14,RPS15,RPS15A,RPS16,RPS17,RPS18,RPS19,RPS20,RPS21,RPS23,RPS24,RPS25,RP…
1_Member	Reactome Gene Sets	R-HSA-72613	Eukaryotic Translation Initiation	-100	-96.9831	84/121	1973,3646,3921,4736,6122,6124,6125,6128,6129,6130,6132,6133,6134,6135,6136,6137,6138,6139,6141,6142,6143,6144,6146,6147,6152,6154,6155,6156,6157,6158,6159,6160,6161,6164,6165,6166,6167,6168,6169,6170,6171,6173,6175,6176,6181,6187,6188,6191,6193,6194,6201,6202,6203,6204,6205,6206,6207,6208,6209,6210,6217,6218,6222,6223,6224,6227,6228,6229,6230,6231,6232,6233,6234,6235,8665,8667,8894,9045,9349,1122…	EIF4A1,EIF3E,RPSA,RPL10A,RPL3,RPL4,RPL5,RPL6,RPL7,RPL7A,RPL8,RPL9,RPL10,RPL11,RPL12,RPL13,RPL15,RPL17,RPL18,RPL18A,RPL19,RPL21,RPL22,RPL23A,RPL24,RPL26,RPL27,RPL30,RPL27A,RPL28,RPL29,RPL31,RPL32,RPL34,RPL35A,RPL36AL,RPL37,RPL37A,RPL38,RPL39,RPL41,RPL36A,RPLP0,RPLP1,RPLP2,RPS2,RPS3,RPS4X,RPS5,RPS6,RPS7,RPS8,RPS9,RPS10,RPS11,RPS12,RPS13,RPS14,RPS15,RPS15A,RPS16,RPS17,RPS18,RPS19,RPS20,RPS21,RPS23,R…
1_Member	Reactome Gene Sets	R-HSA-72737	Cap-dependent Translation Initiation	-100	-96.9831	84/121	1973,3646,3921,4736,6122,6124,6125,6128,6129,6130,6132,6133,6134,6135,6136,6137,6138,6139,6141,6142,6143,6144,6146,6147,6152,6154,6155,6156,6157,6158,6159,6160,6161,6164,6165,6166,6167,6168,6169,6170,6171,6173,6175,6176,6181,6187,6188,6191,6193,6194,6201,6202,6203,6204,6205,6206,6207,6208,6209,6210,6217,6218,6222,6223,6224,6227,6228,6229,6230,6231,6232,6233,6234,6235,8665,8667,8894,9045,9349,1122…	EIF4A1,EIF3E,RPSA,RPL10A,RPL3,RPL4,RPL5,RPL6,RPL7,RPL7A,RPL8,RPL9,RPL10,RPL11,RPL12,RPL13,RPL15,RPL17,RPL18,RPL18A,RPL19,RPL21,RPL22,RPL23A,RPL24,RPL26,RPL27,RPL30,RPL27A,RPL28,RPL29,RPL31,RPL32,RPL34,RPL35A,RPL36AL,RPL37,RPL37A,RPL38,RPL39,RPL41,RPL36A,RPLP0,RPLP1,RPLP2,RPS2,RPS3,RPS4X,RPS5,RPS6,RPS7,RPS8,RPS9,RPS10,RPS11,RPS12,RPS13,RPS14,RPS15,RPS15A,RPS16,RPS17,RPS18,RPS19,RPS20,RPS21,RPS23,R…
1_Member	Reactome Gene Sets	R-HSA-927802	Nonsense-Mediated Decay (NMD)	-100	-96.9831	79/116	3921,4736,6122,6124,6125,6128,6129,6130,6132,6133,6134,6135,6136,6137,6138,6139,6141,6142,6143,6144,6146,6147,6152,6154,6155,6156,6157,6158,6159,6160,6161,6164,6165,6166,6167,6168,6169,6170,6171,6173,6175,6176,6181,6187,6188,6191,6193,6194,6201,6202,6203,6204,6205,6206,6207,6208,6209,6210,6217,6218,6222,6223,6224,6227,6228,6229,6230,6231,6232,6233,6234,6235,9045,9349,9939,11224,23521,25873,51065	RPSA,RPL10A,RPL3,RPL4,RPL5,RPL6,RPL7,RPL7A,RPL8,RPL9,RPL10,RPL11,RPL12,RPL13,RPL15,RPL17,RPL18,RPL18A,RPL19,RPL21,RPL22,RPL23A,RPL24,RPL26,RPL27,RPL30,RPL27A,RPL28,RPL29,RPL31,RPL32,RPL34,RPL35A,RPL36AL,RPL37,RPL37A,RPL38,RPL39,RPL41,RPL36A,RPLP0,RPLP1,RPLP2,RPS2,RPS3,RPS4X,RPS5,RPS6,RPS7,RPS8,RPS9,RPS10,RPS11,RPS12,RPS13,RPS14,RPS15,RPS15A,RPS16,RPS17,RPS18,RPS19,RPS20,RPS21,RPS23,RPS24,RPS25,RP…
1_Member	Reactome Gene Sets	R-HSA-975957	Nonsense Mediated Decay (NMD) enhanced by the Exon Junction Complex (EJC)	-100	-96.9831	79/116	3921,4736,6122,6124,6125,6128,6129,6130,6132,6133,6134,6135,6136,6137,6138,6139,6141,6142,6143,6144,6146,6147,6152,6154,6155,6156,6157,6158,6159,6160,6161,6164,6165,6166,6167,6168,6169,6170,6171,6173,6175,6176,6181,6187,6188,6191,6193,6194,6201,6202,6203,6204,6205,6206,6207,6208,6209,6210,6217,6218,6222,6223,6224,6227,6228,6229,6230,6231,6232,6233,6234,6235,9045,9349,9939,11224,23521,25873,51065	RPSA,RPL10A,RPL3,RPL4,RPL5,RPL6,RPL7,RPL7A,RPL8,RPL9,RPL10,RPL11,RPL12,RPL13,RPL15,RPL17,RPL18,RPL18A,RPL19,RPL21,RPL22,RPL23A,RPL24,RPL26,RPL27,RPL30,RPL27A,RPL28,RPL29,RPL31,RPL32,RPL34,RPL35A,RPL36AL,RPL37,RPL37A,RPL38,RPL39,RPL41,RPL36A,RPLP0,RPLP1,RPLP2,RPS2,RPS3,RPS4X,RPS5,RPS6,RPS7,RPS8,RPS9,RPS10,RPS11,RPS12,RPS13,RPS14,RPS15,RPS15A,RPS16,RPS17,RPS18,RPS19,RPS20,RPS21,RPS23,RPS24,RPS25,RP…
1_Member	Reactome Gene Sets	R-HSA-2408522	Selenoamino acid metabolism	-100	-96.9831	79/119	3921,4736,6122,6124,6125,6128,6129,6130,6132,6133,6134,6135,6136,6137,6138,6139,6141,6142,6143,6144,6146,6147,6152,6154,6155,6156,6157,6158,6159,6160,6161,6164,6165,6166,6167,6168,6169,6170,6171,6173,6175,6176,6181,6187,6188,6191,6193,6194,6201,6202,6203,6204,6205,6206,6207,6208,6209,6210,6217,6218,6222,6223,6224,6227,6228,6229,6230,6231,6232,6233,6234,6235,7296,9045,9349,11224,23521,25873,51065	RPSA,RPL10A,RPL3,RPL4,RPL5,RPL6,RPL7,RPL7A,RPL8,RPL9,RPL10,RPL11,RPL12,RPL13,RPL15,RPL17,RPL18,RPL18A,RPL19,RPL21,RPL22,RPL23A,RPL24,RPL26,RPL27,RPL30,RPL27A,RPL28,RPL29,RPL31,RPL32,RPL34,RPL35A,RPL36AL,RPL37,RPL37A,RPL38,RPL39,RPL41,RPL36A,RPLP0,RPLP1,RPLP2,RPS2,RPS3,RPS4X,RPS5,RPS6,RPS7,RPS8,RPS9,RPS10,RPS11,RPS12,RPS13,RPS14,RPS15,RPS15A,RPS16,RPS17,RPS18,RPS19,RPS20,RPS21,RPS23,RPS24,RPS25,RP…
1_Member	GO Biological Processes	GO:0000184	nuclear-transcribed mRNA catabolic process, nonsense-mediated decay	-100	-96.9831	79/120	3646,3921,4736,6122,6124,6125,6128,6129,6130,6132,6133,6134,6135,6136,6137,6138,6139,6141,6142,6143,6144,6146,6147,6152,6154,6155,6156,6157,6158,6159,6160,6161,6164,6165,6167,6168,6169,6170,6171,6173,6175,6176,6181,6187,6188,6191,6193,6194,6201,6202,6203,6204,6205,6206,6207,6208,6209,6210,6217,6218,6222,6223,6224,6227,6228,6229,6230,6231,6232,6233,6234,6235,9045,9349,9939,10957,11224,23521,25873	EIF3E,RPSA,RPL10A,RPL3,RPL4,RPL5,RPL6,RPL7,RPL7A,RPL8,RPL9,RPL10,RPL11,RPL12,RPL13,RPL15,RPL17,RPL18,RPL18A,RPL19,RPL21,RPL22,RPL23A,RPL24,RPL26,RPL27,RPL30,RPL27A,RPL28,RPL29,RPL31,RPL32,RPL34,RPL35A,RPL37,RPL37A,RPL38,RPL39,RPL41,RPL36A,RPLP0,RPLP1,RPLP2,RPS2,RPS3,RPS4X,RPS5,RPS6,RPS7,RPS8,RPS9,RPS10,RPS11,RPS12,RPS13,RPS14,RPS15,RPS15A,RPS16,RPS17,RPS18,RPS19,RPS20,RPS21,RPS23,RPS24,RPS25,RPS2…
1_Member	Reactome Gene Sets	R-HSA-168273	Influenza Viral RNA Transcription and Replication	-100	-96.9831	82/134	3320,3921,4736,5435,5439,5440,6122,6124,6125,6128,6129,6130,6132,6133,6134,6135,6136,6137,6138,6139,6141,6142,6143,6144,6146,6147,6152,6154,6155,6156,6157,6158,6159,6160,6161,6164,6165,6166,6167,6168,6169,6170,6171,6173,6175,6176,6181,6187,6188,6191,6193,6194,6201,6202,6203,6204,6205,6206,6207,6208,6209,6210,6217,6218,6222,6223,6224,6227,6228,6229,6230,6231,6232,6233,6234,6235,9045,9349,11224,235…	HSP90AA1,RPSA,RPL10A,POLR2F,POLR2J,POLR2K,RPL3,RPL4,RPL5,RPL6,RPL7,RPL7A,RPL8,RPL9,RPL10,RPL11,RPL12,RPL13,RPL15,RPL17,RPL18,RPL18A,RPL19,RPL21,RPL22,RPL23A,RPL24,RPL26,RPL27,RPL30,RPL27A,RPL28,RPL29,RPL31,RPL32,RPL34,RPL35A,RPL36AL,RPL37,RPL37A,RPL38,RPL39,RPL41,RPL36A,RPLP0,RPLP1,RPLP2,RPS2,RPS3,RPS4X,RPS5,RPS6,RPS7,RPS8,RPS9,RPS10,RPS11,RPS12,RPS13,RPS14,RPS15,RPS15A,RPS16,RPS17,RPS18,RPS19,RP…
1_Member	Reactome Gene Sets	R-HSA-9010553	Regulation of expression of SLITs and ROBOs	-100	-96.9831	96/172	3921,4736,5683,5685,5686,5687,5688,5689,5690,5691,5694,5695,6092,6122,6124,6125,6128,6129,6130,6132,6133,6134,6135,6136,6137,6138,6139,6141,6142,6143,6144,6146,6147,6152,6154,6155,6156,6157,6158,6159,6160,6161,6164,6165,6166,6167,6168,6169,6170,6171,6173,6175,6176,6181,6187,6188,6191,6193,6194,6201,6202,6203,6204,6205,6206,6207,6208,6209,6210,6217,6218,6222,6223,6224,6227,6228,6229,6230,6231,6232…	RPSA,RPL10A,PSMA2,PSMA4,PSMA5,PSMA6,PSMA7,PSMB1,PSMB2,PSMB3,PSMB6,PSMB7,ROBO2,RPL3,RPL4,RPL5,RPL6,RPL7,RPL7A,RPL8,RPL9,RPL10,RPL11,RPL12,RPL13,RPL15,RPL17,RPL18,RPL18A,RPL19,RPL21,RPL22,RPL23A,RPL24,RPL26,RPL27,RPL30,RPL27A,RPL28,RPL29,RPL31,RPL32,RPL34,RPL35A,RPL36AL,RPL37,RPL37A,RPL38,RPL39,RPL41,RPL36A,RPLP0,RPLP1,RPLP2,RPS2,RPS3,RPS4X,RPS5,RPS6,RPS7,RPS8,RPS9,RPS10,RPS11,RPS12,RPS13,RPS14,RPS…
1_Member	Reactome Gene Sets	R-HSA-376176	Signaling by ROBO receptors	-100	-96.9831	100/219	998,3921,4736,5216,5217,5683,5685,5686,5687,5688,5689,5690,5691,5694,5695,6092,6122,6124,6125,6128,6129,6130,6132,6133,6134,6135,6136,6137,6138,6139,6141,6142,6143,6144,6146,6147,6152,6154,6155,6156,6157,6158,6159,6160,6161,6164,6165,6166,6167,6168,6169,6170,6171,6173,6175,6176,6181,6187,6188,6191,6193,6194,6201,6202,6203,6204,6205,6206,6207,6208,6209,6210,6217,6218,6222,6223,6224,6227,6228,6229,…	CDC42,RPSA,RPL10A,PFN1,PFN2,PSMA2,PSMA4,PSMA5,PSMA6,PSMA7,PSMB1,PSMB2,PSMB3,PSMB6,PSMB7,ROBO2,RPL3,RPL4,RPL5,RPL6,RPL7,RPL7A,RPL8,RPL9,RPL10,RPL11,RPL12,RPL13,RPL15,RPL17,RPL18,RPL18A,RPL19,RPL21,RPL22,RPL23A,RPL24,RPL26,RPL27,RPL30,RPL27A,RPL28,RPL29,RPL31,RPL32,RPL34,RPL35A,RPL36AL,RPL37,RPL37A,RPL38,RPL39,RPL41,RPL36A,RPLP0,RPLP1,RPLP2,RPS2,RPS3,RPS4X,RPS5,RPS6,RPS7,RPS8,RPS9,RPS10,RPS11,RPS12…
1_Member	Reactome Gene Sets	R-HSA-168255	Influenza Life Cycle	-98.9874	-95.9882	83/144	3320,3921,4736,5435,5439,5440,5901,6122,6124,6125,6128,6129,6130,6132,6133,6134,6135,6136,6137,6138,6139,6141,6142,6143,6144,6146,6147,6152,6154,6155,6156,6157,6158,6159,6160,6161,6164,6165,6166,6167,6168,6169,6170,6171,6173,6175,6176,6181,6187,6188,6191,6193,6194,6201,6202,6203,6204,6205,6206,6207,6208,6209,6210,6217,6218,6222,6223,6224,6227,6228,6229,6230,6231,6232,6233,6234,6235,9045,9349,1122…	HSP90AA1,RPSA,RPL10A,POLR2F,POLR2J,POLR2K,RAN,RPL3,RPL4,RPL5,RPL6,RPL7,RPL7A,RPL8,RPL9,RPL10,RPL11,RPL12,RPL13,RPL15,RPL17,RPL18,RPL18A,RPL19,RPL21,RPL22,RPL23A,RPL24,RPL26,RPL27,RPL30,RPL27A,RPL28,RPL29,RPL31,RPL32,RPL34,RPL35A,RPL36AL,RPL37,RPL37A,RPL38,RPL39,RPL41,RPL36A,RPLP0,RPLP1,RPLP2,RPS2,RPS3,RPS4X,RPS5,RPS6,RPS7,RPS8,RPS9,RPS10,RPS11,RPS12,RPS13,RPS14,RPS15,RPS15A,RPS16,RPS17,RPS18,RPS1…
1_Member	GO Biological Processes	GO:0070972	protein localization to endoplasmic reticulum	-98.4154	-95.4333	79/126	3921,4736,6122,6124,6125,6128,6129,6130,6132,6133,6134,6135,6136,6137,6138,6139,6141,6142,6143,6144,6146,6147,6152,6154,6155,6156,6157,6158,6159,6160,6161,6164,6165,6167,6168,6169,6170,6171,6173,6175,6176,6181,6187,6188,6191,6193,6194,6201,6202,6203,6204,6205,6206,6207,6208,6209,6210,6217,6218,6222,6223,6224,6227,6228,6229,6230,6231,6232,6233,6234,6235,9045,9218,9349,10952,11224,23480,23521,25873	RPSA,RPL10A,RPL3,RPL4,RPL5,RPL6,RPL7,RPL7A,RPL8,RPL9,RPL10,RPL11,RPL12,RPL13,RPL15,RPL17,RPL18,RPL18A,RPL19,RPL21,RPL22,RPL23A,RPL24,RPL26,RPL27,RPL30,RPL27A,RPL28,RPL29,RPL31,RPL32,RPL34,RPL35A,RPL37,RPL37A,RPL38,RPL39,RPL41,RPL36A,RPLP0,RPLP1,RPLP2,RPS2,RPS3,RPS4X,RPS5,RPS6,RPS7,RPS8,RPS9,RPS10,RPS11,RPS12,RPS13,RPS14,RPS15,RPS15A,RPS16,RPS17,RPS18,RPS19,RPS20,RPS21,RPS23,RPS24,RPS25,RPS26,RPS2…
1_Member	GO Biological Processes	GO:0006413	translational initiation	-98.132	-95.1662	91/192	1973,1982,3646,3921,4736,4869,5499,6122,6124,6125,6128,6129,6130,6132,6133,6134,6135,6136,6137,6138,6139,6141,6142,6143,6144,6146,6147,6152,6154,6155,6156,6157,6158,6159,6160,6161,6164,6165,6167,6168,6169,6170,6171,6173,6175,6176,6181,6187,6188,6191,6193,6194,6201,6202,6203,6204,6205,6206,6207,6208,6209,6210,6217,6218,6222,6223,6224,6227,6228,6229,6230,6231,6232,6233,6234,6235,8665,8667,8894,9045…	EIF4A1,EIF4G2,EIF3E,RPSA,RPL10A,NPM1,PPP1CA,RPL3,RPL4,RPL5,RPL6,RPL7,RPL7A,RPL8,RPL9,RPL10,RPL11,RPL12,RPL13,RPL15,RPL17,RPL18,RPL18A,RPL19,RPL21,RPL22,RPL23A,RPL24,RPL26,RPL27,RPL30,RPL27A,RPL28,RPL29,RPL31,RPL32,RPL34,RPL35A,RPL37,RPL37A,RPL38,RPL39,RPL41,RPL36A,RPLP0,RPLP1,RPLP2,RPS2,RPS3,RPS4X,RPS5,RPS6,RPS7,RPS8,RPS9,RPS10,RPS11,RPS12,RPS13,RPS14,RPS15,RPS15A,RPS16,RPS17,RPS18,RPS19,RPS20,RP…
1_Member	Reactome Gene Sets	R-HSA-168254	Influenza Infection	-95.2228	-92.2728	83/155	3320,3921,4736,5435,5439,5440,5901,6122,6124,6125,6128,6129,6130,6132,6133,6134,6135,6136,6137,6138,6139,6141,6142,6143,6144,6146,6147,6152,6154,6155,6156,6157,6158,6159,6160,6161,6164,6165,6166,6167,6168,6169,6170,6171,6173,6175,6176,6181,6187,6188,6191,6193,6194,6201,6202,6203,6204,6205,6206,6207,6208,6209,6210,6217,6218,6222,6223,6224,6227,6228,6229,6230,6231,6232,6233,6234,6235,9045,9349,1122…	HSP90AA1,RPSA,RPL10A,POLR2F,POLR2J,POLR2K,RAN,RPL3,RPL4,RPL5,RPL6,RPL7,RPL7A,RPL8,RPL9,RPL10,RPL11,RPL12,RPL13,RPL15,RPL17,RPL18,RPL18A,RPL19,RPL21,RPL22,RPL23A,RPL24,RPL26,RPL27,RPL30,RPL27A,RPL28,RPL29,RPL31,RPL32,RPL34,RPL35A,RPL36AL,RPL37,RPL37A,RPL38,RPL39,RPL41,RPL36A,RPLP0,RPLP1,RPLP2,RPS2,RPS3,RPS4X,RPS5,RPS6,RPS7,RPS8,RPS9,RPS10,RPS11,RPS12,RPS13,RPS14,RPS15,RPS15A,RPS16,RPS17,RPS18,RPS1…
1_Member	Reactome Gene Sets	R-HSA-5663205	Infectious disease	-94.3821	-91.4474	113/385	801,805,1175,1938,3320,3326,3921,4736,4869,5435,5439,5440,5478,5683,5685,5686,5687,5688,5689,5690,5691,5694,5695,5901,5902,6122,6124,6125,6128,6129,6130,6132,6133,6134,6135,6136,6137,6138,6139,6141,6142,6143,6144,6146,6147,6152,6154,6155,6156,6157,6158,6159,6160,6161,6164,6165,6166,6167,6168,6169,6170,6171,6173,6175,6176,6181,6187,6188,6191,6193,6194,6201,6202,6203,6204,6205,6206,6207,6208,6209,6…	CALM1,CALM2,AP2S1,EEF2,HSP90AA1,HSP90AB1,RPSA,RPL10A,NPM1,POLR2F,POLR2J,POLR2K,PPIA,PSMA2,PSMA4,PSMA5,PSMA6,PSMA7,PSMB1,PSMB2,PSMB3,PSMB6,PSMB7,RAN,RANBP1,RPL3,RPL4,RPL5,RPL6,RPL7,RPL7A,RPL8,RPL9,RPL10,RPL11,RPL12,RPL13,RPL15,RPL17,RPL18,RPL18A,RPL19,RPL21,RPL22,RPL23A,RPL24,RPL26,RPL27,RPL30,RPL27A,RPL28,RPL29,RPL31,RPL32,RPL34,RPL35A,RPL36AL,RPL37,RPL37A,RPL38,RPL39,RPL41,RPL36A,RPLP0,RPLP1,RPL…
1_Member	Reactome Gene Sets	R-HSA-8953854	Metabolism of RNA	-93.2304	-90.3104	138/675	1454,1973,1993,3178,3183,3185,3190,3312,3921,4691,4736,4809,4904,5093,5435,5439,5440,5683,5685,5686,5687,5688,5689,5690,5691,5694,5695,5901,6122,6124,6125,6128,6129,6130,6132,6133,6134,6135,6136,6137,6138,6139,6141,6142,6143,6144,6146,6147,6152,6154,6155,6156,6157,6158,6159,6160,6161,6164,6165,6166,6167,6168,6169,6170,6171,6173,6175,6176,6181,6187,6188,6191,6193,6194,6201,6202,6203,6204,6205,6206…	CSNK1E,EIF4A1,ELAVL2,HNRNPA1,HNRNPC,HNRNPF,HNRNPK,HSPA8,RPSA,NCL,RPL10A,SNU13,YBX1,PCBP1,POLR2F,POLR2J,POLR2K,PSMA2,PSMA4,PSMA5,PSMA6,PSMA7,PSMB1,PSMB2,PSMB3,PSMB6,PSMB7,RAN,RPL3,RPL4,RPL5,RPL6,RPL7,RPL7A,RPL8,RPL9,RPL10,RPL11,RPL12,RPL13,RPL15,RPL17,RPL18,RPL18A,RPL19,RPL21,RPL22,RPL23A,RPL24,RPL26,RPL27,RPL30,RPL27A,RPL28,RPL29,RPL31,RPL32,RPL34,RPL35A,RPL36AL,RPL37,RPL37A,RPL38,RPL39,RPL41,RPL…
1_Member	GO Biological Processes	GO:0006402	mRNA catabolic process	-92.8136	-89.9078	108/349	328,1153,1973,3183,3312,3646,3921,4736,4904,5683,5685,5686,5687,5688,5689,5690,5691,5694,5695,6122,6124,6125,6128,6129,6130,6132,6133,6134,6135,6136,6137,6138,6139,6141,6142,6143,6144,6146,6147,6152,6154,6155,6156,6157,6158,6159,6160,6161,6164,6165,6167,6168,6169,6170,6171,6173,6175,6176,6181,6187,6188,6191,6193,6194,6201,6202,6203,6204,6205,6206,6207,6208,6209,6210,6217,6218,6222,6223,6224,6227,…	APEX1,CIRBP,EIF4A1,HNRNPC,HSPA8,EIF3E,RPSA,RPL10A,YBX1,PSMA2,PSMA4,PSMA5,PSMA6,PSMA7,PSMB1,PSMB2,PSMB3,PSMB6,PSMB7,RPL3,RPL4,RPL5,RPL6,RPL7,RPL7A,RPL8,RPL9,RPL10,RPL11,RPL12,RPL13,RPL15,RPL17,RPL18,RPL18A,RPL19,RPL21,RPL22,RPL23A,RPL24,RPL26,RPL27,RPL30,RPL27A,RPL28,RPL29,RPL31,RPL32,RPL34,RPL35A,RPL37,RPL37A,RPL38,RPL39,RPL41,RPL36A,RPLP0,RPLP1,RPLP2,RPS2,RPS3,RPS4X,RPS5,RPS6,RPS7,RPS8,RPS9,RPS1…
1_Member	GO Molecular Functions	GO:0003735	structural constituent of ribosome	-91.6022	-88.7102	82/161	3921,4701,4736,6122,6124,6125,6128,6129,6130,6132,6133,6134,6135,6136,6137,6138,6139,6141,6142,6143,6144,6146,6147,6152,6154,6155,6156,6157,6158,6159,6160,6161,6164,6165,6166,6167,6168,6169,6170,6171,6173,6175,6176,6181,6187,6188,6191,6193,6194,6201,6202,6203,6204,6205,6206,6207,6208,6209,6210,6217,6218,6222,6223,6224,6227,6228,6229,6231,6232,6233,6234,6235,9045,9349,11224,23521,25873,51065,51650…	RPSA,NDUFA7,RPL10A,RPL3,RPL4,RPL5,RPL6,RPL7,RPL7A,RPL8,RPL9,RPL10,RPL11,RPL12,RPL13,RPL15,RPL17,RPL18,RPL18A,RPL19,RPL21,RPL22,RPL23A,RPL24,RPL26,RPL27,RPL30,RPL27A,RPL28,RPL29,RPL31,RPL32,RPL34,RPL35A,RPL36AL,RPL37,RPL37A,RPL38,RPL39,RPL41,RPL36A,RPLP0,RPLP1,RPLP2,RPS2,RPS3,RPS4X,RPS5,RPS6,RPS7,RPS8,RPS9,RPS10,RPS11,RPS12,RPS13,RPS14,RPS15,RPS15A,RPS16,RPS17,RPS18,RPS19,RPS20,RPS21,RPS23,RPS24,R…
1_Member	CORUM	CORUM:3055	Nop56p-associated pre-rRNA complex	-90.4095	-87.5309	70/104	1915,1938,3178,3608,4691,4736,4809,4869,4904,6122,6124,6125,6128,6129,6130,6132,6133,6134,6135,6136,6137,6138,6139,6141,6142,6143,6144,6146,6147,6152,6154,6155,6156,6157,6158,6159,6160,6161,6165,6168,6170,6173,6175,6176,6181,6187,6194,6201,6202,6203,6205,6206,6207,6208,6209,6210,6217,6218,6222,6228,6229,6235,7150,7307,7846,9045,9349,11224,23521,25873	EEF1A1,EEF2,HNRNPA1,ILF2,NCL,RPL10A,SNU13,NPM1,YBX1,RPL3,RPL4,RPL5,RPL6,RPL7,RPL7A,RPL8,RPL9,RPL10,RPL11,RPL12,RPL13,RPL15,RPL17,RPL18,RPL18A,RPL19,RPL21,RPL22,RPL23A,RPL24,RPL26,RPL27,RPL30,RPL27A,RPL28,RPL29,RPL31,RPL32,RPL35A,RPL37A,RPL39,RPL36A,RPLP0,RPLP1,RPLP2,RPS2,RPS6,RPS7,RPS8,RPS9,RPS11,RPS12,RPS13,RPS14,RPS15,RPS15A,RPS16,RPS17,RPS18,RPS23,RPS24,RPS29,TOP1,U2AF1,TUBA1A,RPL14,RPL23,RPL3…
1_Member	Reactome Gene Sets	R-HSA-422475	Axon guidance	-90.3425	-87.4768	126/557	60,71,998,1072,1175,1400,1641,1808,1809,2596,2932,3312,3320,3326,3921,4684,4736,5216,5217,5295,5683,5685,5686,5687,5688,5689,5690,5691,5694,5695,6092,6122,6124,6125,6128,6129,6130,6132,6133,6134,6135,6136,6137,6138,6139,6141,6142,6143,6144,6146,6147,6152,6154,6155,6156,6157,6158,6159,6160,6161,6164,6165,6166,6167,6168,6169,6170,6171,6173,6175,6176,6181,6187,6188,6191,6193,6194,6201,6202,6203,6204…	ACTB,ACTG1,CDC42,CFL1,AP2S1,CRMP1,DCX,DPYSL2,DPYSL3,GAP43,GSK3B,HSPA8,HSP90AA1,HSP90AB1,RPSA,NCAM1,RPL10A,PFN1,PFN2,PIK3R1,PSMA2,PSMA4,PSMA5,PSMA6,PSMA7,PSMB1,PSMB2,PSMB3,PSMB6,PSMB7,ROBO2,RPL3,RPL4,RPL5,RPL6,RPL7,RPL7A,RPL8,RPL9,RPL10,RPL11,RPL12,RPL13,RPL15,RPL17,RPL18,RPL18A,RPL19,RPL21,RPL22,RPL23A,RPL24,RPL26,RPL27,RPL30,RPL27A,RPL28,RPL29,RPL31,RPL32,RPL34,RPL35A,RPL36AL,RPL37,RPL37A,RPL38,…
1_Member	KEGG Pathway	hsa03010	Ribosome	-90.2534	-87.4126	80/154	2197,3921,4736,6122,6124,6125,6128,6129,6130,6132,6133,6134,6135,6136,6137,6138,6139,6141,6142,6143,6144,6146,6147,6152,6154,6155,6156,6157,6158,6159,6160,6161,6164,6165,6166,6167,6168,6169,6170,6171,6173,6175,6176,6181,6187,6188,6191,6193,6194,6201,6202,6203,6204,6205,6206,6207,6208,6209,6210,6217,6218,6222,6223,6224,6227,6228,6229,6230,6231,6232,6233,6234,6235,9045,9349,11224,23521,25873,51065,…	FAU,RPSA,RPL10A,RPL3,RPL4,RPL5,RPL6,RPL7,RPL7A,RPL8,RPL9,RPL10,RPL11,RPL12,RPL13,RPL15,RPL17,RPL18,RPL18A,RPL19,RPL21,RPL22,RPL23A,RPL24,RPL26,RPL27,RPL30,RPL27A,RPL28,RPL29,RPL31,RPL32,RPL34,RPL35A,RPL36AL,RPL37,RPL37A,RPL38,RPL39,RPL41,RPL36A,RPLP0,RPLP1,RPLP2,RPS2,RPS3,RPS4X,RPS5,RPS6,RPS7,RPS8,RPS9,RPS10,RPS11,RPS12,RPS13,RPS14,RPS15,RPS15A,RPS16,RPS17,RPS18,RPS19,RPS20,RPS21,RPS23,RPS24,RPS2…
1_Member	KEGG Pathway	ko03010	Ribosome	-90.2534	-87.4126	80/154	2197,3921,4736,6122,6124,6125,6128,6129,6130,6132,6133,6134,6135,6136,6137,6138,6139,6141,6142,6143,6144,6146,6147,6152,6154,6155,6156,6157,6158,6159,6160,6161,6164,6165,6166,6167,6168,6169,6170,6171,6173,6175,6176,6181,6187,6188,6191,6193,6194,6201,6202,6203,6204,6205,6206,6207,6208,6209,6210,6217,6218,6222,6223,6224,6227,6228,6229,6230,6231,6232,6233,6234,6235,9045,9349,11224,23521,25873,51065,…	FAU,RPSA,RPL10A,RPL3,RPL4,RPL5,RPL6,RPL7,RPL7A,RPL8,RPL9,RPL10,RPL11,RPL12,RPL13,RPL15,RPL17,RPL18,RPL18A,RPL19,RPL21,RPL22,RPL23A,RPL24,RPL26,RPL27,RPL30,RPL27A,RPL28,RPL29,RPL31,RPL32,RPL34,RPL35A,RPL36AL,RPL37,RPL37A,RPL38,RPL39,RPL41,RPL36A,RPLP0,RPLP1,RPLP2,RPS2,RPS3,RPS4X,RPS5,RPS6,RPS7,RPS8,RPS9,RPS10,RPS11,RPS12,RPS13,RPS14,RPS15,RPS15A,RPS16,RPS17,RPS18,RPS19,RPS20,RPS21,RPS23,RPS24,RPS2…
1_Member	GO Biological Processes	GO:0006401	RNA catabolic process	-89.3924	-86.5634	109/382	328,1153,1973,3183,3312,3646,3921,4736,4904,5683,5685,5686,5687,5688,5689,5690,5691,5694,5695,6122,6124,6125,6128,6129,6130,6132,6133,6134,6135,6136,6137,6138,6139,6141,6142,6143,6144,6146,6147,6152,6154,6155,6156,6157,6158,6159,6160,6161,6164,6165,6167,6168,6169,6170,6171,6173,6175,6176,6181,6187,6188,6191,6193,6194,6201,6202,6203,6204,6205,6206,6207,6208,6209,6210,6217,6218,6222,6223,6224,6227,…	APEX1,CIRBP,EIF4A1,HNRNPC,HSPA8,EIF3E,RPSA,RPL10A,YBX1,PSMA2,PSMA4,PSMA5,PSMA6,PSMA7,PSMB1,PSMB2,PSMB3,PSMB6,PSMB7,RPL3,RPL4,RPL5,RPL6,RPL7,RPL7A,RPL8,RPL9,RPL10,RPL11,RPL12,RPL13,RPL15,RPL17,RPL18,RPL18A,RPL19,RPL21,RPL22,RPL23A,RPL24,RPL26,RPL27,RPL30,RPL27A,RPL28,RPL29,RPL31,RPL32,RPL34,RPL35A,RPL37,RPL37A,RPL38,RPL39,RPL41,RPL36A,RPLP0,RPLP1,RPLP2,RPS2,RPS3,RPS4X,RPS5,RPS6,RPS7,RPS8,RPS9,RPS1…
1_Member	Reactome Gene Sets	R-HSA-6791226	Major pathway of rRNA processing in the nucleolus and cytosol	-84.8639	-82.0465	82/186	1454,3921,4691,4736,4809,6122,6124,6125,6128,6129,6130,6132,6133,6134,6135,6136,6137,6138,6139,6141,6142,6143,6144,6146,6147,6152,6154,6155,6156,6157,6158,6159,6160,6161,6164,6165,6166,6167,6168,6169,6170,6171,6173,6175,6176,6181,6187,6188,6191,6193,6194,6201,6202,6203,6204,6205,6206,6207,6208,6209,6210,6217,6218,6222,6223,6224,6227,6228,6229,6230,6231,6232,6233,6234,6235,9045,9349,10438,11224,23…	CSNK1E,RPSA,NCL,RPL10A,SNU13,RPL3,RPL4,RPL5,RPL6,RPL7,RPL7A,RPL8,RPL9,RPL10,RPL11,RPL12,RPL13,RPL15,RPL17,RPL18,RPL18A,RPL19,RPL21,RPL22,RPL23A,RPL24,RPL26,RPL27,RPL30,RPL27A,RPL28,RPL29,RPL31,RPL32,RPL34,RPL35A,RPL36AL,RPL37,RPL37A,RPL38,RPL39,RPL41,RPL36A,RPLP0,RPLP1,RPLP2,RPS2,RPS3,RPS4X,RPS5,RPS6,RPS7,RPS8,RPS9,RPS10,RPS11,RPS12,RPS13,RPS14,RPS15,RPS15A,RPS16,RPS17,RPS18,RPS19,RPS20,RPS21,RPS…
1_Member	GO Biological Processes	GO:0006612	protein targeting to membrane	-84.4965	-81.6904	78/162	3921,4736,6122,6124,6125,6128,6129,6130,6132,6133,6134,6135,6136,6137,6138,6139,6141,6142,6143,6144,6146,6147,6152,6154,6155,6156,6157,6158,6159,6160,6161,6164,6165,6167,6168,6169,6170,6171,6173,6175,6176,6181,6187,6188,6191,6193,6194,6201,6202,6203,6204,6205,6206,6207,6208,6209,6210,6217,6218,6222,6223,6224,6227,6228,6229,6230,6231,6232,6233,6234,6235,8851,9045,9349,10952,11224,23521,25873	RPSA,RPL10A,RPL3,RPL4,RPL5,RPL6,RPL7,RPL7A,RPL8,RPL9,RPL10,RPL11,RPL12,RPL13,RPL15,RPL17,RPL18,RPL18A,RPL19,RPL21,RPL22,RPL23A,RPL24,RPL26,RPL27,RPL30,RPL27A,RPL28,RPL29,RPL31,RPL32,RPL34,RPL35A,RPL37,RPL37A,RPL38,RPL39,RPL41,RPL36A,RPLP0,RPLP1,RPLP2,RPS2,RPS3,RPS4X,RPS5,RPS6,RPS7,RPS8,RPS9,RPS10,RPS11,RPS12,RPS13,RPS14,RPS15,RPS15A,RPS16,RPS17,RPS18,RPS19,RPS20,RPS21,RPS23,RPS24,RPS25,RPS26,RPS2…
1_Member	Reactome Gene Sets	R-HSA-8868773	rRNA processing in the nucleus and cytosol	-84.094	-81.2989	83/196	1454,3921,4691,4736,4809,6122,6124,6125,6128,6129,6130,6132,6133,6134,6135,6136,6137,6138,6139,6141,6142,6143,6144,6146,6147,6152,6154,6155,6156,6157,6158,6159,6160,6161,6164,6165,6166,6167,6168,6169,6170,6171,6173,6175,6176,6181,6187,6188,6191,6193,6194,6201,6202,6203,6204,6205,6206,6207,6208,6209,6210,6217,6218,6222,6223,6224,6227,6228,6229,6230,6231,6232,6233,6234,6235,9045,9349,10438,11224,23…	CSNK1E,RPSA,NCL,RPL10A,SNU13,RPL3,RPL4,RPL5,RPL6,RPL7,RPL7A,RPL8,RPL9,RPL10,RPL11,RPL12,RPL13,RPL15,RPL17,RPL18,RPL18A,RPL19,RPL21,RPL22,RPL23A,RPL24,RPL26,RPL27,RPL30,RPL27A,RPL28,RPL29,RPL31,RPL32,RPL34,RPL35A,RPL36AL,RPL37,RPL37A,RPL38,RPL39,RPL41,RPL36A,RPLP0,RPLP1,RPLP2,RPS2,RPS3,RPS4X,RPS5,RPS6,RPS7,RPS8,RPS9,RPS10,RPS11,RPS12,RPS13,RPS14,RPS15,RPS15A,RPS16,RPS17,RPS18,RPS19,RPS20,RPS21,RPS…
1_Member	GO Biological Processes	GO:0034655	nucleobase-containing compound catabolic process	-82.8356	-80.0512	116/512	328,1153,1973,3005,3094,3146,3148,3183,3312,3646,3921,4736,4904,5683,5685,5686,5687,5688,5689,5690,5691,5694,5695,6122,6124,6125,6128,6129,6130,6132,6133,6134,6135,6136,6137,6138,6139,6141,6142,6143,6144,6146,6147,6152,6154,6155,6156,6157,6158,6159,6160,6161,6164,6165,6167,6168,6169,6170,6171,6173,6175,6176,6181,6187,6188,6191,6193,6194,6201,6202,6203,6204,6205,6206,6207,6208,6209,6210,6217,6218,…	APEX1,CIRBP,EIF4A1,H1F0,HINT1,HMGB1,HMGB2,HNRNPC,HSPA8,EIF3E,RPSA,RPL10A,YBX1,PSMA2,PSMA4,PSMA5,PSMA6,PSMA7,PSMB1,PSMB2,PSMB3,PSMB6,PSMB7,RPL3,RPL4,RPL5,RPL6,RPL7,RPL7A,RPL8,RPL9,RPL10,RPL11,RPL12,RPL13,RPL15,RPL17,RPL18,RPL18A,RPL19,RPL21,RPL22,RPL23A,RPL24,RPL26,RPL27,RPL30,RPL27A,RPL28,RPL29,RPL31,RPL32,RPL34,RPL35A,RPL37,RPL37A,RPL38,RPL39,RPL41,RPL36A,RPLP0,RPLP1,RPLP2,RPS2,RPS3,RPS4X,RPS5,R…
1_Member	GO Biological Processes	GO:0019083	viral transcription	-82.4767	-79.7027	79/176	3921,4736,5435,5439,5440,6122,6124,6125,6128,6129,6130,6132,6133,6134,6135,6136,6137,6138,6139,6141,6142,6143,6144,6146,6147,6152,6154,6155,6156,6157,6158,6159,6160,6161,6164,6165,6167,6168,6169,6170,6171,6173,6175,6176,6181,6187,6188,6191,6193,6194,6201,6202,6203,6204,6205,6206,6207,6208,6209,6210,6217,6218,6222,6223,6224,6227,6228,6229,6230,6231,6232,6233,6234,6235,9045,9349,11224,23521,25873	RPSA,RPL10A,POLR2F,POLR2J,POLR2K,RPL3,RPL4,RPL5,RPL6,RPL7,RPL7A,RPL8,RPL9,RPL10,RPL11,RPL12,RPL13,RPL15,RPL17,RPL18,RPL18A,RPL19,RPL21,RPL22,RPL23A,RPL24,RPL26,RPL27,RPL30,RPL27A,RPL28,RPL29,RPL31,RPL32,RPL34,RPL35A,RPL37,RPL37A,RPL38,RPL39,RPL41,RPL36A,RPLP0,RPLP1,RPLP2,RPS2,RPS3,RPS4X,RPS5,RPS6,RPS7,RPS8,RPS9,RPS10,RPS11,RPS12,RPS13,RPS14,RPS15,RPS15A,RPS16,RPS17,RPS18,RPS19,RPS20,RPS21,RPS23,R…
1_Member	Reactome Gene Sets	R-HSA-72766	Translation	-82.1755	-79.4118	94/292	1915,1933,1937,1938,1973,3646,3921,4736,6122,6124,6125,6128,6129,6130,6132,6133,6134,6135,6136,6137,6138,6139,6141,6142,6143,6144,6146,6147,6152,6154,6155,6156,6157,6158,6159,6160,6161,6164,6165,6166,6167,6168,6169,6170,6171,6173,6175,6176,6181,6187,6188,6191,6193,6194,6201,6202,6203,6204,6205,6206,6207,6208,6209,6210,6217,6218,6222,6223,6224,6227,6228,6229,6230,6231,6232,6233,6234,6235,8665,8667…	EEF1A1,EEF1B2,EEF1G,EEF2,EIF4A1,EIF3E,RPSA,RPL10A,RPL3,RPL4,RPL5,RPL6,RPL7,RPL7A,RPL8,RPL9,RPL10,RPL11,RPL12,RPL13,RPL15,RPL17,RPL18,RPL18A,RPL19,RPL21,RPL22,RPL23A,RPL24,RPL26,RPL27,RPL30,RPL27A,RPL28,RPL29,RPL31,RPL32,RPL34,RPL35A,RPL36AL,RPL37,RPL37A,RPL38,RPL39,RPL41,RPL36A,RPLP0,RPLP1,RPLP2,RPS2,RPS3,RPS4X,RPS5,RPS6,RPS7,RPS8,RPS9,RPS10,RPS11,RPS12,RPS13,RPS14,RPS15,RPS15A,RPS16,RPS17,RPS18,…
1_Member	Reactome Gene Sets	R-HSA-72312	rRNA processing	-81.8694	-79.1157	83/206	1454,3921,4691,4736,4809,6122,6124,6125,6128,6129,6130,6132,6133,6134,6135,6136,6137,6138,6139,6141,6142,6143,6144,6146,6147,6152,6154,6155,6156,6157,6158,6159,6160,6161,6164,6165,6166,6167,6168,6169,6170,6171,6173,6175,6176,6181,6187,6188,6191,6193,6194,6201,6202,6203,6204,6205,6206,6207,6208,6209,6210,6217,6218,6222,6223,6224,6227,6228,6229,6230,6231,6232,6233,6234,6235,9045,9349,10438,11224,23…	CSNK1E,RPSA,NCL,RPL10A,SNU13,RPL3,RPL4,RPL5,RPL6,RPL7,RPL7A,RPL8,RPL9,RPL10,RPL11,RPL12,RPL13,RPL15,RPL17,RPL18,RPL18A,RPL19,RPL21,RPL22,RPL23A,RPL24,RPL26,RPL27,RPL30,RPL27A,RPL28,RPL29,RPL31,RPL32,RPL34,RPL35A,RPL36AL,RPL37,RPL37A,RPL38,RPL39,RPL41,RPL36A,RPLP0,RPLP1,RPLP2,RPS2,RPS3,RPS4X,RPS5,RPS6,RPS7,RPS8,RPS9,RPS10,RPS11,RPS12,RPS13,RPS14,RPS15,RPS15A,RPS16,RPS17,RPS18,RPS19,RPS20,RPS21,RPS…
1_Member	GO Biological Processes	GO:0019080	viral gene expression	-80.7351	-77.9912	80/190	3921,4736,5435,5439,5440,6122,6124,6125,6128,6129,6130,6132,6133,6134,6135,6136,6137,6138,6139,6141,6142,6143,6144,6146,6147,6152,6154,6155,6156,6157,6158,6159,6160,6161,6164,6165,6167,6168,6169,6170,6171,6173,6175,6176,6181,6187,6188,6191,6193,6194,6201,6202,6203,6204,6205,6206,6207,6208,6209,6210,6217,6218,6222,6223,6224,6227,6228,6229,6230,6231,6232,6233,6234,6235,8665,9045,9349,11224,23521,25…	RPSA,RPL10A,POLR2F,POLR2J,POLR2K,RPL3,RPL4,RPL5,RPL6,RPL7,RPL7A,RPL8,RPL9,RPL10,RPL11,RPL12,RPL13,RPL15,RPL17,RPL18,RPL18A,RPL19,RPL21,RPL22,RPL23A,RPL24,RPL26,RPL27,RPL30,RPL27A,RPL28,RPL29,RPL31,RPL32,RPL34,RPL35A,RPL37,RPL37A,RPL38,RPL39,RPL41,RPL36A,RPLP0,RPLP1,RPLP2,RPS2,RPS3,RPS4X,RPS5,RPS6,RPS7,RPS8,RPS9,RPS10,RPS11,RPS12,RPS13,RPS14,RPS15,RPS15A,RPS16,RPS17,RPS18,RPS19,RPS20,RPS21,RPS23,R…
1_Member	GO Biological Processes	GO:0000956	nuclear-transcribed mRNA catabolic process	-79.2887	-76.5543	82/211	1973,3646,3921,4736,6122,6124,6125,6128,6129,6130,6132,6133,6134,6135,6136,6137,6138,6139,6141,6142,6143,6144,6146,6147,6152,6154,6155,6156,6157,6158,6159,6160,6161,6164,6165,6167,6168,6169,6170,6171,6173,6175,6176,6181,6187,6188,6191,6193,6194,6201,6202,6203,6204,6205,6206,6207,6208,6209,6210,6217,6218,6222,6223,6224,6227,6228,6229,6230,6231,6232,6233,6234,6235,9045,9349,9939,10605,10957,11224,2…	EIF4A1,EIF3E,RPSA,RPL10A,RPL3,RPL4,RPL5,RPL6,RPL7,RPL7A,RPL8,RPL9,RPL10,RPL11,RPL12,RPL13,RPL15,RPL17,RPL18,RPL18A,RPL19,RPL21,RPL22,RPL23A,RPL24,RPL26,RPL27,RPL30,RPL27A,RPL28,RPL29,RPL31,RPL32,RPL34,RPL35A,RPL37,RPL37A,RPL38,RPL39,RPL41,RPL36A,RPLP0,RPLP1,RPLP2,RPS2,RPS3,RPS4X,RPS5,RPS6,RPS7,RPS8,RPS9,RPS10,RPS11,RPS12,RPS13,RPS14,RPS15,RPS15A,RPS16,RPS17,RPS18,RPS19,RPS20,RPS21,RPS23,RPS24,RPS…
1_Member	GO Biological Processes	GO:0046700	heterocycle catabolic process	-78.4949	-75.7699	116/556	328,1153,1973,3005,3094,3146,3148,3183,3312,3646,3921,4736,4904,5683,5685,5686,5687,5688,5689,5690,5691,5694,5695,6122,6124,6125,6128,6129,6130,6132,6133,6134,6135,6136,6137,6138,6139,6141,6142,6143,6144,6146,6147,6152,6154,6155,6156,6157,6158,6159,6160,6161,6164,6165,6167,6168,6169,6170,6171,6173,6175,6176,6181,6187,6188,6191,6193,6194,6201,6202,6203,6204,6205,6206,6207,6208,6209,6210,6217,6218,…	APEX1,CIRBP,EIF4A1,H1F0,HINT1,HMGB1,HMGB2,HNRNPC,HSPA8,EIF3E,RPSA,RPL10A,YBX1,PSMA2,PSMA4,PSMA5,PSMA6,PSMA7,PSMB1,PSMB2,PSMB3,PSMB6,PSMB7,RPL3,RPL4,RPL5,RPL6,RPL7,RPL7A,RPL8,RPL9,RPL10,RPL11,RPL12,RPL13,RPL15,RPL17,RPL18,RPL18A,RPL19,RPL21,RPL22,RPL23A,RPL24,RPL26,RPL27,RPL30,RPL27A,RPL28,RPL29,RPL31,RPL32,RPL34,RPL35A,RPL37,RPL37A,RPL38,RPL39,RPL41,RPL36A,RPLP0,RPLP1,RPLP2,RPS2,RPS3,RPS4X,RPS5,R…
1_Member	GO Biological Processes	GO:0044270	cellular nitrogen compound catabolic process	-78.3077	-75.5918	116/558	328,1153,1973,3005,3094,3146,3148,3183,3312,3646,3921,4736,4904,5683,5685,5686,5687,5688,5689,5690,5691,5694,5695,6122,6124,6125,6128,6129,6130,6132,6133,6134,6135,6136,6137,6138,6139,6141,6142,6143,6144,6146,6147,6152,6154,6155,6156,6157,6158,6159,6160,6161,6164,6165,6167,6168,6169,6170,6171,6173,6175,6176,6181,6187,6188,6191,6193,6194,6201,6202,6203,6204,6205,6206,6207,6208,6209,6210,6217,6218,…	APEX1,CIRBP,EIF4A1,H1F0,HINT1,HMGB1,HMGB2,HNRNPC,HSPA8,EIF3E,RPSA,RPL10A,YBX1,PSMA2,PSMA4,PSMA5,PSMA6,PSMA7,PSMB1,PSMB2,PSMB3,PSMB6,PSMB7,RPL3,RPL4,RPL5,RPL6,RPL7,RPL7A,RPL8,RPL9,RPL10,RPL11,RPL12,RPL13,RPL15,RPL17,RPL18,RPL18A,RPL19,RPL21,RPL22,RPL23A,RPL24,RPL26,RPL27,RPL30,RPL27A,RPL28,RPL29,RPL31,RPL32,RPL34,RPL35A,RPL37,RPL37A,RPL38,RPL39,RPL41,RPL36A,RPLP0,RPLP1,RPLP2,RPS2,RPS3,RPS4X,RPS5,R…
1_Member	GO Biological Processes	GO:0090150	establishment of protein localization to membrane	-77.9011	-75.1941	89/275	3320,3921,4736,6122,6124,6125,6128,6129,6130,6132,6133,6134,6135,6136,6137,6138,6139,6141,6142,6143,6144,6146,6147,6152,6154,6155,6156,6157,6158,6159,6160,6161,6164,6165,6167,6168,6169,6170,6171,6173,6175,6176,6181,6187,6188,6191,6193,6194,6201,6202,6203,6204,6205,6206,6207,6208,6209,6210,6217,6218,6222,6223,6224,6227,6228,6229,6230,6231,6232,6233,6234,6235,7529,7531,7534,8655,8851,9045,9141,9230…	HSP90AA1,RPSA,RPL10A,RPL3,RPL4,RPL5,RPL6,RPL7,RPL7A,RPL8,RPL9,RPL10,RPL11,RPL12,RPL13,RPL15,RPL17,RPL18,RPL18A,RPL19,RPL21,RPL22,RPL23A,RPL24,RPL26,RPL27,RPL30,RPL27A,RPL28,RPL29,RPL31,RPL32,RPL34,RPL35A,RPL37,RPL37A,RPL38,RPL39,RPL41,RPL36A,RPLP0,RPLP1,RPLP2,RPS2,RPS3,RPS4X,RPS5,RPS6,RPS7,RPS8,RPS9,RPS10,RPS11,RPS12,RPS13,RPS14,RPS15,RPS15A,RPS16,RPS17,RPS18,RPS19,RPS20,RPS21,RPS23,RPS24,RPS25,R…
1_Member	GO Biological Processes	GO:0019439	aromatic compound catabolic process	-77.0194	-74.3212	116/572	328,1153,1973,3005,3094,3146,3148,3183,3312,3646,3921,4736,4904,5683,5685,5686,5687,5688,5689,5690,5691,5694,5695,6122,6124,6125,6128,6129,6130,6132,6133,6134,6135,6136,6137,6138,6139,6141,6142,6143,6144,6146,6147,6152,6154,6155,6156,6157,6158,6159,6160,6161,6164,6165,6167,6168,6169,6170,6171,6173,6175,6176,6181,6187,6188,6191,6193,6194,6201,6202,6203,6204,6205,6206,6207,6208,6209,6210,6217,6218,…	APEX1,CIRBP,EIF4A1,H1F0,HINT1,HMGB1,HMGB2,HNRNPC,HSPA8,EIF3E,RPSA,RPL10A,YBX1,PSMA2,PSMA4,PSMA5,PSMA6,PSMA7,PSMB1,PSMB2,PSMB3,PSMB6,PSMB7,RPL3,RPL4,RPL5,RPL6,RPL7,RPL7A,RPL8,RPL9,RPL10,RPL11,RPL12,RPL13,RPL15,RPL17,RPL18,RPL18A,RPL19,RPL21,RPL22,RPL23A,RPL24,RPL26,RPL27,RPL30,RPL27A,RPL28,RPL29,RPL31,RPL32,RPL34,RPL35A,RPL37,RPL37A,RPL38,RPL39,RPL41,RPL36A,RPLP0,RPLP1,RPLP2,RPS2,RPS3,RPS4X,RPS5,R…
1_Member	CORUM	CORUM:308	60S ribosomal subunit, cytoplasmic	-75.106	-72.4164	46/47	4736,6122,6124,6125,6128,6129,6130,6132,6133,6134,6135,6136,6137,6138,6139,6141,6142,6143,6144,6146,6147,6152,6154,6155,6156,6157,6158,6159,6160,6161,6164,6165,6167,6168,6169,6170,6171,6173,6175,6176,6181,9045,9349,11224,23521,25873	RPL10A,RPL3,RPL4,RPL5,RPL6,RPL7,RPL7A,RPL8,RPL9,RPL10,RPL11,RPL12,RPL13,RPL15,RPL17,RPL18,RPL18A,RPL19,RPL21,RPL22,RPL23A,RPL24,RPL26,RPL27,RPL30,RPL27A,RPL28,RPL29,RPL31,RPL32,RPL34,RPL35A,RPL37,RPL37A,RPL38,RPL39,RPL41,RPL36A,RPLP0,RPLP1,RPLP2,RPL14,RPL23,RPL35,RPL13A,RPL36
1_Member	GO Biological Processes	GO:1901361	organic cyclic compound catabolic process	-74.2986	-71.6175	116/603	328,1153,1973,3005,3094,3146,3148,3183,3312,3646,3921,4736,4904,5683,5685,5686,5687,5688,5689,5690,5691,5694,5695,6122,6124,6125,6128,6129,6130,6132,6133,6134,6135,6136,6137,6138,6139,6141,6142,6143,6144,6146,6147,6152,6154,6155,6156,6157,6158,6159,6160,6161,6164,6165,6167,6168,6169,6170,6171,6173,6175,6176,6181,6187,6188,6191,6193,6194,6201,6202,6203,6204,6205,6206,6207,6208,6209,6210,6217,6218,…	APEX1,CIRBP,EIF4A1,H1F0,HINT1,HMGB1,HMGB2,HNRNPC,HSPA8,EIF3E,RPSA,RPL10A,YBX1,PSMA2,PSMA4,PSMA5,PSMA6,PSMA7,PSMB1,PSMB2,PSMB3,PSMB6,PSMB7,RPL3,RPL4,RPL5,RPL6,RPL7,RPL7A,RPL8,RPL9,RPL10,RPL11,RPL12,RPL13,RPL15,RPL17,RPL18,RPL18A,RPL19,RPL21,RPL22,RPL23A,RPL24,RPL26,RPL27,RPL30,RPL27A,RPL28,RPL29,RPL31,RPL32,RPL34,RPL35A,RPL37,RPL37A,RPL38,RPL39,RPL41,RPL36A,RPLP0,RPLP1,RPLP2,RPS2,RPS3,RPS4X,RPS5,R…
1_Member	GO Biological Processes	GO:0016032	viral process	-71.3686	-68.6957	126/783	665,912,998,1072,1175,1487,1973,3178,3190,3312,3326,3921,4684,4734,4736,4774,4851,4869,5093,5295,5435,5439,5440,5478,5685,5688,5689,5690,5691,5694,5695,5901,5902,6122,6124,6125,6128,6129,6130,6132,6133,6134,6135,6136,6137,6138,6139,6141,6142,6143,6144,6146,6147,6152,6154,6155,6156,6157,6158,6159,6160,6161,6164,6165,6167,6168,6169,6170,6171,6173,6175,6176,6181,6187,6188,6191,6193,6194,6201,6202,62…	BNIP3L,CD1D,CDC42,CFL1,AP2S1,CTBP1,EIF4A1,HNRNPA1,HNRNPK,HSPA8,HSP90AB1,RPSA,NCAM1,NEDD4,RPL10A,NFIA,NOTCH1,NPM1,PCBP1,PIK3R1,POLR2F,POLR2J,POLR2K,PPIA,PSMA4,PSMA7,PSMB1,PSMB2,PSMB3,PSMB6,PSMB7,RAN,RANBP1,RPL3,RPL4,RPL5,RPL6,RPL7,RPL7A,RPL8,RPL9,RPL10,RPL11,RPL12,RPL13,RPL15,RPL17,RPL18,RPL18A,RPL19,RPL21,RPL22,RPL23A,RPL24,RPL26,RPL27,RPL30,RPL27A,RPL28,RPL29,RPL31,RPL32,RPL34,RPL35A,RPL37,RPL37…
1_Member	GO Biological Processes	GO:0006605	protein targeting	-70.9125	-68.2477	96/396	665,3312,3320,3921,4734,4736,5695,6122,6124,6125,6128,6129,6130,6132,6133,6134,6135,6136,6137,6138,6139,6141,6142,6143,6144,6146,6147,6152,6154,6155,6156,6157,6158,6159,6160,6161,6164,6165,6167,6168,6169,6170,6171,6173,6175,6176,6181,6187,6188,6191,6193,6194,6201,6202,6203,6204,6205,6206,6207,6208,6209,6210,6217,6218,6222,6223,6224,6227,6228,6229,6230,6231,6232,6233,6234,6235,7307,7529,7531,7534,…	BNIP3L,HSPA8,HSP90AA1,RPSA,NEDD4,RPL10A,PSMB7,RPL3,RPL4,RPL5,RPL6,RPL7,RPL7A,RPL8,RPL9,RPL10,RPL11,RPL12,RPL13,RPL15,RPL17,RPL18,RPL18A,RPL19,RPL21,RPL22,RPL23A,RPL24,RPL26,RPL27,RPL30,RPL27A,RPL28,RPL29,RPL31,RPL32,RPL34,RPL35A,RPL37,RPL37A,RPL38,RPL39,RPL41,RPL36A,RPLP0,RPLP1,RPLP2,RPS2,RPS3,RPS4X,RPS5,RPS6,RPS7,RPS8,RPS9,RPS10,RPS11,RPS12,RPS13,RPS14,RPS15,RPS15A,RPS16,RPS17,RPS18,RPS19,RPS20,…
1_Member	GO Biological Processes	GO:0006364	rRNA processing	-70.555	-67.8982	82/260	1454,3921,4736,4809,6122,6124,6125,6128,6129,6130,6132,6133,6134,6135,6136,6137,6138,6139,6141,6142,6143,6144,6146,6147,6152,6154,6155,6156,6157,6158,6159,6160,6161,6164,6165,6167,6168,6169,6170,6171,6173,6175,6176,6181,6187,6188,6191,6193,6194,6201,6202,6203,6204,6205,6206,6207,6208,6209,6210,6217,6218,6222,6223,6224,6227,6228,6229,6230,6231,6232,6233,6234,6235,9045,9349,10438,11224,23521,25873,…	CSNK1E,RPSA,RPL10A,SNU13,RPL3,RPL4,RPL5,RPL6,RPL7,RPL7A,RPL8,RPL9,RPL10,RPL11,RPL12,RPL13,RPL15,RPL17,RPL18,RPL18A,RPL19,RPL21,RPL22,RPL23A,RPL24,RPL26,RPL27,RPL30,RPL27A,RPL28,RPL29,RPL31,RPL32,RPL34,RPL35A,RPL37,RPL37A,RPL38,RPL39,RPL41,RPL36A,RPLP0,RPLP1,RPLP2,RPS2,RPS3,RPS4X,RPS5,RPS6,RPS7,RPS8,RPS9,RPS10,RPS11,RPS12,RPS13,RPS14,RPS15,RPS15A,RPS16,RPS17,RPS18,RPS19,RPS20,RPS21,RPS23,RPS24,RPS…
1_Member	GO Biological Processes	GO:0016072	rRNA metabolic process	-69.3164	-66.6674	85/296	1454,3921,4691,4736,4809,6122,6124,6125,6128,6129,6130,6132,6133,6134,6135,6136,6137,6138,6139,6141,6142,6143,6144,6146,6147,6152,6154,6155,6156,6157,6158,6159,6160,6161,6164,6165,6167,6168,6169,6170,6171,6173,6175,6176,6181,6187,6188,6191,6193,6194,6201,6202,6203,6204,6205,6206,6207,6208,6209,6210,6217,6218,6222,6223,6224,6227,6228,6229,6230,6231,6232,6233,6234,6235,9045,9349,10438,11224,23521,2…	CSNK1E,RPSA,NCL,RPL10A,SNU13,RPL3,RPL4,RPL5,RPL6,RPL7,RPL7A,RPL8,RPL9,RPL10,RPL11,RPL12,RPL13,RPL15,RPL17,RPL18,RPL18A,RPL19,RPL21,RPL22,RPL23A,RPL24,RPL26,RPL27,RPL30,RPL27A,RPL28,RPL29,RPL31,RPL32,RPL34,RPL35A,RPL37,RPL37A,RPL38,RPL39,RPL41,RPL36A,RPLP0,RPLP1,RPLP2,RPS2,RPS3,RPS4X,RPS5,RPS6,RPS7,RPS8,RPS9,RPS10,RPS11,RPS12,RPS13,RPS14,RPS15,RPS15A,RPS16,RPS17,RPS18,RPS19,RPS20,RPS21,RPS23,RPS24…
1_Member	Reactome Gene Sets	R-HSA-71291	Metabolism of amino acids and derivatives	-68.2683	-65.627	91/365	3921,4736,4946,5683,5685,5686,5687,5688,5689,5690,5691,5694,5695,6122,6124,6125,6128,6129,6130,6132,6133,6134,6135,6136,6137,6138,6139,6141,6142,6143,6144,6146,6147,6152,6154,6155,6156,6157,6158,6159,6160,6161,6164,6165,6166,6167,6168,6169,6170,6171,6173,6175,6176,6181,6187,6188,6191,6193,6194,6201,6202,6203,6204,6205,6206,6207,6208,6209,6210,6217,6218,6222,6223,6224,6227,6228,6229,6230,6231,6232…	RPSA,RPL10A,OAZ1,PSMA2,PSMA4,PSMA5,PSMA6,PSMA7,PSMB1,PSMB2,PSMB3,PSMB6,PSMB7,RPL3,RPL4,RPL5,RPL6,RPL7,RPL7A,RPL8,RPL9,RPL10,RPL11,RPL12,RPL13,RPL15,RPL17,RPL18,RPL18A,RPL19,RPL21,RPL22,RPL23A,RPL24,RPL26,RPL27,RPL30,RPL27A,RPL28,RPL29,RPL31,RPL32,RPL34,RPL35A,RPL36AL,RPL37,RPL37A,RPL38,RPL39,RPL41,RPL36A,RPLP0,RPLP1,RPLP2,RPS2,RPS3,RPS4X,RPS5,RPS6,RPS7,RPS8,RPS9,RPS10,RPS11,RPS12,RPS13,RPS14,RPS1…
1_Member	GO Biological Processes	GO:0072594	establishment of protein localization to organelle	-65.3724	-62.7386	111/647	665,2066,2932,3301,3312,3320,3326,3921,4137,4734,4736,5295,5695,5901,5902,6122,6124,6125,6128,6129,6130,6132,6133,6134,6135,6136,6137,6138,6139,6141,6142,6143,6144,6146,6147,6152,6154,6155,6156,6157,6158,6159,6160,6161,6164,6165,6167,6168,6169,6170,6171,6173,6175,6176,6181,6187,6188,6191,6193,6194,6201,6202,6203,6204,6205,6206,6207,6208,6209,6210,6217,6218,6222,6223,6224,6227,6228,6229,6230,6231,…	BNIP3L,ERBB4,GSK3B,DNAJA1,HSPA8,HSP90AA1,HSP90AB1,RPSA,MAPT,NEDD4,RPL10A,PIK3R1,PSMB7,RAN,RANBP1,RPL3,RPL4,RPL5,RPL6,RPL7,RPL7A,RPL8,RPL9,RPL10,RPL11,RPL12,RPL13,RPL15,RPL17,RPL18,RPL18A,RPL19,RPL21,RPL22,RPL23A,RPL24,RPL26,RPL27,RPL30,RPL27A,RPL28,RPL29,RPL31,RPL32,RPL34,RPL35A,RPL37,RPL37A,RPL38,RPL39,RPL41,RPL36A,RPLP0,RPLP1,RPLP2,RPS2,RPS3,RPS4X,RPS5,RPS6,RPS7,RPS8,RPS9,RPS10,RPS11,RPS12,RPS1…
1_Member	GO Biological Processes	GO:0042254	ribosome biogenesis	-65.1612	-62.5349	85/328	1454,3921,4736,4809,4869,5901,6122,6124,6125,6128,6129,6130,6132,6133,6134,6135,6136,6137,6138,6139,6141,6142,6143,6144,6146,6147,6152,6154,6155,6156,6157,6158,6159,6160,6161,6164,6165,6167,6168,6169,6170,6171,6173,6175,6176,6181,6187,6188,6191,6193,6194,6201,6202,6203,6204,6205,6206,6207,6208,6209,6210,6217,6218,6222,6223,6224,6227,6228,6229,6230,6231,6232,6233,6234,6235,9045,9349,10438,11224,23…	CSNK1E,RPSA,RPL10A,SNU13,NPM1,RAN,RPL3,RPL4,RPL5,RPL6,RPL7,RPL7A,RPL8,RPL9,RPL10,RPL11,RPL12,RPL13,RPL15,RPL17,RPL18,RPL18A,RPL19,RPL21,RPL22,RPL23A,RPL24,RPL26,RPL27,RPL30,RPL27A,RPL28,RPL29,RPL31,RPL32,RPL34,RPL35A,RPL37,RPL37A,RPL38,RPL39,RPL41,RPL36A,RPLP0,RPLP1,RPLP2,RPS2,RPS3,RPS4X,RPS5,RPS6,RPS7,RPS8,RPS9,RPS10,RPS11,RPS12,RPS13,RPS14,RPS15,RPS15A,RPS16,RPS17,RPS18,RPS19,RPS20,RPS21,RPS23,…
1_Member	GO Biological Processes	GO:0022613	ribonucleoprotein complex biogenesis	-65.0382	-62.4192	97/465	1153,1454,3320,3326,3921,4736,4809,4869,5901,6122,6124,6125,6128,6129,6130,6132,6133,6134,6135,6136,6137,6138,6139,6141,6142,6143,6144,6146,6147,6152,6154,6155,6156,6157,6158,6159,6160,6161,6164,6165,6167,6168,6169,6170,6171,6173,6175,6176,6181,6187,6188,6191,6193,6194,6201,6202,6203,6204,6205,6206,6207,6208,6209,6210,6217,6218,6222,6223,6224,6227,6228,6229,6230,6231,6232,6233,6234,6235,6628,6632…	CIRBP,CSNK1E,HSP90AA1,HSP90AB1,RPSA,RPL10A,SNU13,NPM1,RAN,RPL3,RPL4,RPL5,RPL6,RPL7,RPL7A,RPL8,RPL9,RPL10,RPL11,RPL12,RPL13,RPL15,RPL17,RPL18,RPL18A,RPL19,RPL21,RPL22,RPL23A,RPL24,RPL26,RPL27,RPL30,RPL27A,RPL28,RPL29,RPL31,RPL32,RPL34,RPL35A,RPL37,RPL37A,RPL38,RPL39,RPL41,RPL36A,RPLP0,RPLP1,RPLP2,RPS2,RPS3,RPS4X,RPS5,RPS6,RPS7,RPS8,RPS9,RPS10,RPS11,RPS12,RPS13,RPS14,RPS15,RPS15A,RPS16,RPS17,RPS18,…
1_Member	GO Biological Processes	GO:0072657	protein localization to membrane	-56.4668	-53.855	94/527	1000,3320,3921,4736,5295,6122,6124,6125,6128,6129,6130,6132,6133,6134,6135,6136,6137,6138,6139,6141,6142,6143,6144,6146,6147,6152,6154,6155,6156,6157,6158,6159,6160,6161,6164,6165,6167,6168,6169,6170,6171,6173,6175,6176,6181,6187,6188,6191,6193,6194,6201,6202,6203,6204,6205,6206,6207,6208,6209,6210,6217,6218,6222,6223,6224,6227,6228,6229,6230,6231,6232,6233,6234,6235,6281,7529,7531,7534,8655,8851…	CDH2,HSP90AA1,RPSA,RPL10A,PIK3R1,RPL3,RPL4,RPL5,RPL6,RPL7,RPL7A,RPL8,RPL9,RPL10,RPL11,RPL12,RPL13,RPL15,RPL17,RPL18,RPL18A,RPL19,RPL21,RPL22,RPL23A,RPL24,RPL26,RPL27,RPL30,RPL27A,RPL28,RPL29,RPL31,RPL32,RPL34,RPL35A,RPL37,RPL37A,RPL38,RPL39,RPL41,RPL36A,RPLP0,RPLP1,RPLP2,RPS2,RPS3,RPS4X,RPS5,RPS6,RPS7,RPS8,RPS9,RPS10,RPS11,RPS12,RPS13,RPS14,RPS15,RPS15A,RPS16,RPS17,RPS18,RPS19,RPS20,RPS21,RPS23,R…
1_Member	GO Biological Processes	GO:0034470	ncRNA processing	-54.8591	-52.2543	83/403	1454,3921,4736,4809,6122,6124,6125,6128,6129,6130,6132,6133,6134,6135,6136,6137,6138,6139,6141,6142,6143,6144,6146,6147,6152,6154,6155,6156,6157,6158,6159,6160,6161,6164,6165,6167,6168,6169,6170,6171,6173,6175,6176,6181,6187,6188,6191,6193,6194,6201,6202,6203,6204,6205,6206,6207,6208,6209,6210,6217,6218,6222,6223,6224,6227,6228,6229,6230,6231,6232,6233,6234,6235,9045,9349,10438,11224,23521,25873,…	CSNK1E,RPSA,RPL10A,SNU13,RPL3,RPL4,RPL5,RPL6,RPL7,RPL7A,RPL8,RPL9,RPL10,RPL11,RPL12,RPL13,RPL15,RPL17,RPL18,RPL18A,RPL19,RPL21,RPL22,RPL23A,RPL24,RPL26,RPL27,RPL30,RPL27A,RPL28,RPL29,RPL31,RPL32,RPL34,RPL35A,RPL37,RPL37A,RPL38,RPL39,RPL41,RPL36A,RPLP0,RPLP1,RPLP2,RPS2,RPS3,RPS4X,RPS5,RPS6,RPS7,RPS8,RPS9,RPS10,RPS11,RPS12,RPS13,RPS14,RPS15,RPS15A,RPS16,RPS17,RPS18,RPS19,RPS20,RPS21,RPS23,RPS24,RPS…
1_Member	GO Biological Processes	GO:0034660	ncRNA metabolic process	-48.8951	-46.2972	90/576	1454,3921,4691,4736,4809,5435,5439,5440,5901,6122,6124,6125,6128,6129,6130,6132,6133,6134,6135,6136,6137,6138,6139,6141,6142,6143,6144,6146,6147,6152,6154,6155,6156,6157,6158,6159,6160,6161,6164,6165,6167,6168,6169,6170,6171,6173,6175,6176,6181,6187,6188,6191,6193,6194,6201,6202,6203,6204,6205,6206,6207,6208,6209,6210,6217,6218,6222,6223,6224,6227,6228,6229,6230,6231,6232,6233,6234,6235,9045,9349…	CSNK1E,RPSA,NCL,RPL10A,SNU13,POLR2F,POLR2J,POLR2K,RAN,RPL3,RPL4,RPL5,RPL6,RPL7,RPL7A,RPL8,RPL9,RPL10,RPL11,RPL12,RPL13,RPL15,RPL17,RPL18,RPL18A,RPL19,RPL21,RPL22,RPL23A,RPL24,RPL26,RPL27,RPL30,RPL27A,RPL28,RPL29,RPL31,RPL32,RPL34,RPL35A,RPL37,RPL37A,RPL38,RPL39,RPL41,RPL36A,RPLP0,RPLP1,RPLP2,RPS2,RPS3,RPS4X,RPS5,RPS6,RPS7,RPS8,RPS9,RPS10,RPS11,RPS12,RPS13,RPS14,RPS15,RPS15A,RPS16,RPS17,RPS18,RPS1…
1_Member	CORUM	CORUM:305	40S ribosomal subunit, cytoplasmic	-48.8251	-46.2341	31/33	2197,3921,6187,6188,6191,6193,6194,6201,6202,6203,6204,6205,6206,6207,6208,6209,6210,6217,6218,6222,6223,6224,6227,6228,6229,6230,6231,6232,6233,6234,6235	FAU,RPSA,RPS2,RPS3,RPS4X,RPS5,RPS6,RPS7,RPS8,RPS9,RPS10,RPS11,RPS12,RPS13,RPS14,RPS15,RPS15A,RPS16,RPS17,RPS18,RPS19,RPS20,RPS21,RPS23,RPS24,RPS25,RPS26,RPS27,RPS27A,RPS28,RPS29
1_Member	CORUM	CORUM:338	40S ribosomal subunit, cytoplasmic	-48.372	-45.7878	30/31	2197,3921,6187,6188,6191,6193,6194,6201,6202,6203,6204,6205,6206,6207,6208,6209,6210,6217,6218,6222,6223,6224,6227,6228,6229,6230,6231,6233,6234,6235	FAU,RPSA,RPS2,RPS3,RPS4X,RPS5,RPS6,RPS7,RPS8,RPS9,RPS10,RPS11,RPS12,RPS13,RPS14,RPS15,RPS15A,RPS16,RPS17,RPS18,RPS19,RPS20,RPS21,RPS23,RPS24,RPS25,RPS26,RPS27A,RPS28,RPS29
1_Member	GO Molecular Functions	GO:0005198	structural molecule activity	-47.4293	-44.8516	97/711	60,71,1462,3921,4001,4131,4701,4736,6122,6124,6125,6128,6129,6130,6132,6133,6134,6135,6136,6137,6138,6139,6141,6142,6143,6144,6146,6147,6152,6154,6155,6156,6157,6158,6159,6160,6161,6164,6165,6166,6167,6168,6169,6170,6171,6173,6175,6176,6181,6187,6188,6191,6193,6194,6201,6202,6203,6204,6205,6206,6207,6208,6209,6210,6217,6218,6222,6223,6224,6227,6228,6229,6231,6232,6233,6234,6235,7280,7846,8089,904…	ACTB,ACTG1,VCAN,RPSA,LMNB1,MAP1B,NDUFA7,RPL10A,RPL3,RPL4,RPL5,RPL6,RPL7,RPL7A,RPL8,RPL9,RPL10,RPL11,RPL12,RPL13,RPL15,RPL17,RPL18,RPL18A,RPL19,RPL21,RPL22,RPL23A,RPL24,RPL26,RPL27,RPL30,RPL27A,RPL28,RPL29,RPL31,RPL32,RPL34,RPL35A,RPL36AL,RPL37,RPL37A,RPL38,RPL39,RPL41,RPL36A,RPLP0,RPLP1,RPLP2,RPS2,RPS3,RPS4X,RPS5,RPS6,RPS7,RPS8,RPS9,RPS10,RPS11,RPS12,RPS13,RPS14,RPS15,RPS15A,RPS16,RPS17,RPS18,RPS…
1_Member	Reactome Gene Sets	R-HSA-72695	Formation of the ternary complex, and subsequently, the 43S complex	-46.5623	-43.9912	36/53	3646,3921,6187,6188,6191,6193,6194,6201,6202,6203,6204,6205,6206,6207,6208,6209,6210,6217,6218,6222,6223,6224,6227,6228,6229,6230,6231,6232,6233,6234,6235,8665,8667,8894,27335,51065	EIF3E,RPSA,RPS2,RPS3,RPS4X,RPS5,RPS6,RPS7,RPS8,RPS9,RPS10,RPS11,RPS12,RPS13,RPS14,RPS15,RPS15A,RPS16,RPS17,RPS18,RPS19,RPS20,RPS21,RPS23,RPS24,RPS25,RPS26,RPS27,RPS27A,RPS28,RPS29,EIF3F,EIF3H,EIF2S2,EIF3K,RPS27L
1_Member	Reactome Gene Sets	R-HSA-72649	Translation initiation complex formation	-45.4366	-42.8846	37/60	1973,3646,3921,6187,6188,6191,6193,6194,6201,6202,6203,6204,6205,6206,6207,6208,6209,6210,6217,6218,6222,6223,6224,6227,6228,6229,6230,6231,6232,6233,6234,6235,8665,8667,8894,27335,51065	EIF4A1,EIF3E,RPSA,RPS2,RPS3,RPS4X,RPS5,RPS6,RPS7,RPS8,RPS9,RPS10,RPS11,RPS12,RPS13,RPS14,RPS15,RPS15A,RPS16,RPS17,RPS18,RPS19,RPS20,RPS21,RPS23,RPS24,RPS25,RPS26,RPS27,RPS27A,RPS28,RPS29,EIF3F,EIF3H,EIF2S2,EIF3K,RPS27L
1_Member	Reactome Gene Sets	R-HSA-72702	Ribosomal scanning and start codon recognition	-45.4366	-42.8846	37/60	1973,3646,3921,6187,6188,6191,6193,6194,6201,6202,6203,6204,6205,6206,6207,6208,6209,6210,6217,6218,6222,6223,6224,6227,6228,6229,6230,6231,6232,6233,6234,6235,8665,8667,8894,27335,51065	EIF4A1,EIF3E,RPSA,RPS2,RPS3,RPS4X,RPS5,RPS6,RPS7,RPS8,RPS9,RPS10,RPS11,RPS12,RPS13,RPS14,RPS15,RPS15A,RPS16,RPS17,RPS18,RPS19,RPS20,RPS21,RPS23,RPS24,RPS25,RPS26,RPS27,RPS27A,RPS28,RPS29,EIF3F,EIF3H,EIF2S2,EIF3K,RPS27L
1_Member	Reactome Gene Sets	R-HSA-72662	Activation of the mRNA upon binding of the cap-binding complex and eIFs, and subsequent binding to 4	-45.0404	-42.4945	37/61	1973,3646,3921,6187,6188,6191,6193,6194,6201,6202,6203,6204,6205,6206,6207,6208,6209,6210,6217,6218,6222,6223,6224,6227,6228,6229,6230,6231,6232,6233,6234,6235,8665,8667,8894,27335,51065	EIF4A1,EIF3E,RPSA,RPS2,RPS3,RPS4X,RPS5,RPS6,RPS7,RPS8,RPS9,RPS10,RPS11,RPS12,RPS13,RPS14,RPS15,RPS15A,RPS16,RPS17,RPS18,RPS19,RPS20,RPS21,RPS23,RPS24,RPS25,RPS26,RPS27,RPS27A,RPS28,RPS29,EIF3F,EIF3H,EIF2S2,EIF3K,RPS27L
1_Member	GO Biological Processes	GO:0042274	ribosomal small subunit biogenesis	-13.921	-11.5845	18/70	3921,4809,6169,6193,6194,6201,6202,6204,6208,6209,6217,6218,6223,6227,6229,6232,6234,51065	RPSA,SNU13,RPL38,RPS5,RPS6,RPS7,RPS8,RPS10,RPS14,RPS15,RPS16,RPS17,RPS19,RPS21,RPS24,RPS27,RPS28,RPS27L
1_Member	GO Biological Processes	GO:0000028	ribosomal small subunit assembly	-13.3818	-11.0675	11/19	3921,6169,6193,6204,6208,6209,6218,6223,6232,6234,51065	RPSA,RPL38,RPS5,RPS10,RPS14,RPS15,RPS17,RPS19,RPS27,RPS28,RPS27L
2_Summary	Hallmark Gene Sets	M5926	HALLMARK MYC TARGETS V1	-45.9395	-43.3748	57/200	328,1019,1933,1973,1982,2079,3015,3066,3178,3183,3326,3608,4869,5093,5478,5683,5685,5687,5688,5690,5691,5901,5902,6128,6141,6146,6164,6175,6187,6188,6193,6194,6204,6418,6428,6599,6629,6632,6633,6634,6637,7307,7411,7419,7531,8894,9045,10146,10236,10399,10574,10575,10907,10971,11335,22948,26135	APEX1,CDK4,EEF1B2,EIF4A1,EIF4G2,ERH,H2AFZ,HDAC2,HNRNPA1,HNRNPC,HSP90AB1,ILF2,NPM1,PCBP1,PPIA,PSMA2,PSMA4,PSMA6,PSMA7,PSMB2,PSMB3,RAN,RANBP1,RPL6,RPL18,RPL22,RPL34,RPLP0,RPS2,RPS3,RPS5,RPS6,RPS10,SET,SRSF3,SMARCC1,SNRPB2,SNRPD1,SNRPD2,SNRPD3,SNRPG,U2AF1,VBP1,VDAC3,YWHAE,EIF2S2,RPL14,G3BP1,HNRNPR,RACK1,CCT7,CCT4,TXNL4A,YWHAQ,CBX3,CCT5,SERBP1
2_Member	Hallmark Gene Sets	M5926	HALLMARK MYC TARGETS V1	-45.9395	-43.3748	57/200	328,1019,1933,1973,1982,2079,3015,3066,3178,3183,3326,3608,4869,5093,5478,5683,5685,5687,5688,5690,5691,5901,5902,6128,6141,6146,6164,6175,6187,6188,6193,6194,6204,6418,6428,6599,6629,6632,6633,6634,6637,7307,7411,7419,7531,8894,9045,10146,10236,10399,10574,10575,10907,10971,11335,22948,26135	APEX1,CDK4,EEF1B2,EIF4A1,EIF4G2,ERH,H2AFZ,HDAC2,HNRNPA1,HNRNPC,HSP90AB1,ILF2,NPM1,PCBP1,PPIA,PSMA2,PSMA4,PSMA6,PSMA7,PSMB2,PSMB3,RAN,RANBP1,RPL6,RPL18,RPL22,RPL34,RPLP0,RPS2,RPS3,RPS5,RPS6,RPS10,SET,SRSF3,SMARCC1,SNRPB2,SNRPD1,SNRPD2,SNRPD3,SNRPG,U2AF1,VBP1,VDAC3,YWHAE,EIF2S2,RPL14,G3BP1,HNRNPR,RACK1,CCT7,CCT4,TXNL4A,YWHAQ,CBX3,CCT5,SERBP1
3_Summary	CORUM	CORUM:5380	TRBP containing complex (DICER, RPL7A, EIF6, MOV10 and subunits of the 60S ribosomal particle)	-30.7498	-28.21	21/25	4736,6129,6130,6135,6136,6137,6138,6142,6143,6144,6155,6156,6158,6161,6164,6165,6168,6176,6181,9045,25873	RPL10A,RPL7,RPL7A,RPL11,RPL12,RPL13,RPL15,RPL18A,RPL19,RPL21,RPL27,RPL30,RPL28,RPL32,RPL34,RPL35A,RPL37A,RPLP1,RPLP2,RPL14,RPL36
3_Member	CORUM	CORUM:5380	TRBP containing complex (DICER, RPL7A, EIF6, MOV10 and subunits of the 60S ribosomal particle)	-30.7498	-28.21	21/25	4736,6129,6130,6135,6136,6137,6138,6142,6143,6144,6155,6156,6158,6161,6164,6165,6168,6176,6181,9045,25873	RPL10A,RPL7,RPL7A,RPL11,RPL12,RPL13,RPL15,RPL18A,RPL19,RPL21,RPL27,RPL30,RPL28,RPL32,RPL34,RPL35A,RPL37A,RPLP1,RPLP2,RPL14,RPL36
4_Summary	GO Biological Processes	GO:0010608	posttranscriptional regulation of gene expression	-22.1937	-19.6598	67/730	328,1019,1153,1938,1982,1984,3020,3021,3183,3312,3646,4076,4613,4691,4869,4904,5435,5439,5440,5499,5683,5685,5686,5687,5688,5689,5690,5691,5694,5695,5901,5935,6125,6134,6154,6169,6188,6191,6203,6208,6233,6418,6659,7247,7314,7316,7529,7534,8125,8667,9939,10209,10236,10289,10399,10605,10657,23521,23589,26135,27335,51065,51247,51441,56853,57060,84324,1915	APEX1,CDK4,CIRBP,EEF2,EIF4G2,EIF5A,H3F3A,H3F3B,HNRNPC,HSPA8,EIF3E,CAPRIN1,MYCN,NCL,NPM1,YBX1,POLR2F,POLR2J,POLR2K,PPP1CA,PSMA2,PSMA4,PSMA5,PSMA6,PSMA7,PSMB1,PSMB2,PSMB3,PSMB6,PSMB7,RAN,RBM3,RPL5,RPL10,RPL26,RPL38,RPS3,RPS4X,RPS9,RPS14,RPS27A,SET,SOX4,TSN,UBB,UBC,YWHAB,YWHAZ,ANP32A,EIF3H,RBM8A,EIF1,HNRNPR,EIF1B,RACK1,PAIP1,KHDRBS1,RPL13A,CARHSP1,SERBP1,EIF3K,RPS27L,PAIP2,YTHDF2,CELF4,PCBP4,SARNP,E…
4_Member	GO Biological Processes	GO:0010608	posttranscriptional regulation of gene expression	-22.1937	-19.6598	67/730	328,1019,1153,1938,1982,1984,3020,3021,3183,3312,3646,4076,4613,4691,4869,4904,5435,5439,5440,5499,5683,5685,5686,5687,5688,5689,5690,5691,5694,5695,5901,5935,6125,6134,6154,6169,6188,6191,6203,6208,6233,6418,6659,7247,7314,7316,7529,7534,8125,8667,9939,10209,10236,10289,10399,10605,10657,23521,23589,26135,27335,51065,51247,51441,56853,57060,84324	APEX1,CDK4,CIRBP,EEF2,EIF4G2,EIF5A,H3F3A,H3F3B,HNRNPC,HSPA8,EIF3E,CAPRIN1,MYCN,NCL,NPM1,YBX1,POLR2F,POLR2J,POLR2K,PPP1CA,PSMA2,PSMA4,PSMA5,PSMA6,PSMA7,PSMB1,PSMB2,PSMB3,PSMB6,PSMB7,RAN,RBM3,RPL5,RPL10,RPL26,RPL38,RPS3,RPS4X,RPS9,RPS14,RPS27A,SET,SOX4,TSN,UBB,UBC,YWHAB,YWHAZ,ANP32A,EIF3H,RBM8A,EIF1,HNRNPR,EIF1B,RACK1,PAIP1,KHDRBS1,RPL13A,CARHSP1,SERBP1,EIF3K,RPS27L,PAIP2,YTHDF2,CELF4,PCBP4,SARNP
4_Member	GO Biological Processes	GO:0006417	regulation of translation	-10.1105	-8.08626	42/599	1019,1153,1938,1982,1984,3020,3021,3646,4076,4613,4691,4869,5435,5439,5440,5499,5901,5935,6125,6134,6154,6169,6188,6191,6203,6208,6659,8667,9939,10209,10236,10289,10399,10605,10657,23521,27335,51065,51247,51441,56853,84324	CDK4,CIRBP,EEF2,EIF4G2,EIF5A,H3F3A,H3F3B,EIF3E,CAPRIN1,MYCN,NCL,NPM1,POLR2F,POLR2J,POLR2K,PPP1CA,RAN,RBM3,RPL5,RPL10,RPL26,RPL38,RPS3,RPS4X,RPS9,RPS14,SOX4,EIF3H,RBM8A,EIF1,HNRNPR,EIF1B,RACK1,PAIP1,KHDRBS1,RPL13A,EIF3K,RPS27L,PAIP2,YTHDF2,CELF4,SARNP
4_Member	GO Biological Processes	GO:0034248	regulation of cellular amide metabolic process	-9.73443	-7.73347	43/641	1019,1153,1915,1938,1982,1984,3020,3021,3646,4076,4613,4691,4869,5435,5439,5440,5499,5901,5935,6125,6134,6154,6169,6188,6191,6203,6208,6659,8667,9939,10209,10236,10289,10399,10605,10657,23521,27335,51065,51247,51441,56853,84324	CDK4,CIRBP,EEF1A1,EEF2,EIF4G2,EIF5A,H3F3A,H3F3B,EIF3E,CAPRIN1,MYCN,NCL,NPM1,POLR2F,POLR2J,POLR2K,PPP1CA,RAN,RBM3,RPL5,RPL10,RPL26,RPL38,RPS3,RPS4X,RPS9,RPS14,SOX4,EIF3H,RBM8A,EIF1,HNRNPR,EIF1B,RACK1,PAIP1,KHDRBS1,RPL13A,EIF3K,RPS27L,PAIP2,YTHDF2,CELF4,SARNP
4_Member	GO Biological Processes	GO:0045727	positive regulation of translation	-8.03825	-6.16092	16/118	1019,1153,1938,1984,3646,4869,5935,6125,6154,6191,6203,6659,10605,10657,51065,51441	CDK4,CIRBP,EEF2,EIF5A,EIF3E,NPM1,RBM3,RPL5,RPL26,RPS4X,RPS9,SOX4,PAIP1,KHDRBS1,RPS27L,YTHDF2
4_Member	GO Biological Processes	GO:0034250	positive regulation of cellular amide metabolic process	-7.90772	-6.04204	17/137	1019,1153,1938,1984,3646,4869,5935,6125,6154,6191,6203,6659,10399,10605,10657,51065,51441	CDK4,CIRBP,EEF2,EIF5A,EIF3E,NPM1,RBM3,RPL5,RPL26,RPS4X,RPS9,SOX4,RACK1,PAIP1,KHDRBS1,RPS27L,YTHDF2
4_Member	GO Biological Processes	GO:0017148	negative regulation of translation	-2.3029	-1.05243	18/406	1153,3020,3021,3646,4076,4613,4691,5435,5439,5440,5901,6188,10236,10399,23521,51247,51441,56853	CIRBP,H3F3A,H3F3B,EIF3E,CAPRIN1,MYCN,NCL,POLR2F,POLR2J,POLR2K,RAN,RPS3,HNRNPR,RACK1,RPL13A,PAIP2,YTHDF2,CELF4
4_Member	GO Biological Processes	GO:0034249	negative regulation of cellular amide metabolic process	-2.14544	-0.926139	18/421	1153,3020,3021,3646,4076,4613,4691,5435,5439,5440,5901,6188,10236,10399,23521,51247,51441,56853	CIRBP,H3F3A,H3F3B,EIF3E,CAPRIN1,MYCN,NCL,POLR2F,POLR2J,POLR2K,RAN,RPS3,HNRNPR,RACK1,RPL13A,PAIP2,YTHDF2,CELF4
5_Summary	GO Biological Processes	GO:0002181	cytoplasmic translation	-21.3545	-18.8265	23/64	1938,6124,6128,6129,6132,6133,6138,6146,6154,6156,6157,6159,6160,6165,6173,6176,6181,6188,6201,6224,23521,25873,51441	EEF2,RPL4,RPL6,RPL7,RPL8,RPL9,RPL15,RPL22,RPL26,RPL30,RPL27A,RPL29,RPL31,RPL35A,RPL36A,RPLP1,RPLP2,RPS3,RPS7,RPS20,RPL13A,RPL36,YTHDF2
5_Member	GO Biological Processes	GO:0002181	cytoplasmic translation	-21.3545	-18.8265	23/64	1938,6124,6128,6129,6132,6133,6138,6146,6154,6156,6157,6159,6160,6165,6173,6176,6181,6188,6201,6224,23521,25873,51441	EEF2,RPL4,RPL6,RPL7,RPL8,RPL9,RPL15,RPL22,RPL26,RPL30,RPL27A,RPL29,RPL31,RPL35A,RPL36A,RPLP1,RPLP2,RPS3,RPS7,RPS20,RPL13A,RPL36,YTHDF2
6_Summary	GO Molecular Functions	GO:0045296	cadherin binding	-21.3294	-18.8073	43/305	800,1266,1627,1937,1938,1982,3190,3312,3326,3417,3646,5093,5216,5499,5694,5901,5902,6128,6130,6138,6147,6152,6159,6164,6187,6231,6624,7112,7529,7531,7534,8851,9045,9218,9230,9689,10399,11315,22919,26135,28969,54874,57698,912,3146,6423	CALD1,CNN3,DBN1,EEF1G,EEF2,EIF4G2,HNRNPK,HSPA8,HSP90AB1,IDH1,EIF3E,PCBP1,PFN1,PPP1CA,PSMB6,RAN,RANBP1,RPL6,RPL7A,RPL15,RPL23A,RPL24,RPL29,RPL34,RPS2,RPS26,FSCN1,TMPO,YWHAB,YWHAE,YWHAZ,CDK5R1,RPL14,VAPA,RAB11B,BZW1,RACK1,PARK7,MAPRE1,SERBP1,BZW2,FNBP1L,SHTN1,CD1D,HMGB1,SFRP2
6_Member	GO Molecular Functions	GO:0045296	cadherin binding	-21.3294	-18.8073	43/305	800,1266,1627,1937,1938,1982,3190,3312,3326,3417,3646,5093,5216,5499,5694,5901,5902,6128,6130,6138,6147,6152,6159,6164,6187,6231,6624,7112,7529,7531,7534,8851,9045,9218,9230,9689,10399,11315,22919,26135,28969,54874,57698	CALD1,CNN3,DBN1,EEF1G,EEF2,EIF4G2,HNRNPK,HSPA8,HSP90AB1,IDH1,EIF3E,PCBP1,PFN1,PPP1CA,PSMB6,RAN,RANBP1,RPL6,RPL7A,RPL15,RPL23A,RPL24,RPL29,RPL34,RPS2,RPS26,FSCN1,TMPO,YWHAB,YWHAE,YWHAZ,CDK5R1,RPL14,VAPA,RAB11B,BZW1,RACK1,PARK7,MAPRE1,SERBP1,BZW2,FNBP1L,SHTN1
6_Member	GO Molecular Functions	GO:0050839	cell adhesion molecule binding	-16.4698	-14.0171	46/466	800,912,1266,1627,1937,1938,1982,3146,3190,3312,3326,3417,3646,5093,5216,5499,5694,5901,5902,6128,6130,6138,6147,6152,6159,6164,6187,6231,6423,6624,7112,7529,7531,7534,8851,9045,9218,9230,9689,10399,11315,22919,26135,28969,54874,57698	CALD1,CD1D,CNN3,DBN1,EEF1G,EEF2,EIF4G2,HMGB1,HNRNPK,HSPA8,HSP90AB1,IDH1,EIF3E,PCBP1,PFN1,PPP1CA,PSMB6,RAN,RANBP1,RPL6,RPL7A,RPL15,RPL23A,RPL24,RPL29,RPL34,RPS2,RPS26,SFRP2,FSCN1,TMPO,YWHAB,YWHAE,YWHAZ,CDK5R1,RPL14,VAPA,RAB11B,BZW1,RACK1,PARK7,MAPRE1,SERBP1,BZW2,FNBP1L,SHTN1
7_Summary	GO Biological Processes	GO:0022618	ribonucleoprotein complex assembly	-20.128	-17.6117	35/206	1153,3320,3326,3921,4809,4869,6122,6125,6128,6134,6135,6136,6147,6152,6169,6193,6204,6208,6209,6218,6223,6228,6232,6234,6628,6632,6633,6634,6635,6637,10907,23521,27258,51065,56853,4736,6129,6130,6154,6165,9045,11224,71,1073,1454,4851,6188,6624,7251,7419,7531,7846,8655,9638,11258,11337,22919,51534,54874,55704,79969,81631,83658,84557,203068,286827	CIRBP,HSP90AA1,HSP90AB1,RPSA,SNU13,NPM1,RPL3,RPL5,RPL6,RPL10,RPL11,RPL12,RPL23A,RPL24,RPL38,RPS5,RPS10,RPS14,RPS15,RPS17,RPS19,RPS23,RPS27,RPS28,SNRPB,SNRPD1,SNRPD2,SNRPD3,SNRPE,SNRPG,TXNL4A,RPL13A,LSM3,RPS27L,CELF4,RPL10A,RPL7,RPL7A,RPL26,RPL35A,RPL14,RPL35,ACTG1,CFL2,CSNK1E,NOTCH1,RPS3,FSCN1,TSG101,VDAC3,YWHAE,TUBA1A,DYNLL1,FEZ1,DCTN3,GABARAP,MAPRE1,VTA1,FNBP1L,CCDC88A,ATAT1,MAP1LC3B,DYNLRB1,MA…
7_Member	GO Biological Processes	GO:0022618	ribonucleoprotein complex assembly	-20.128	-17.6117	35/206	1153,3320,3326,3921,4809,4869,6122,6125,6128,6134,6135,6136,6147,6152,6169,6193,6204,6208,6209,6218,6223,6228,6232,6234,6628,6632,6633,6634,6635,6637,10907,23521,27258,51065,56853	CIRBP,HSP90AA1,HSP90AB1,RPSA,SNU13,NPM1,RPL3,RPL5,RPL6,RPL10,RPL11,RPL12,RPL23A,RPL24,RPL38,RPS5,RPS10,RPS14,RPS15,RPS17,RPS19,RPS23,RPS27,RPS28,SNRPB,SNRPD1,SNRPD2,SNRPD3,SNRPE,SNRPG,TXNL4A,RPL13A,LSM3,RPS27L,CELF4
7_Member	GO Biological Processes	GO:0071826	ribonucleoprotein complex subunit organization	-19.2973	-16.7922	35/218	1153,3320,3326,3921,4809,4869,6122,6125,6128,6134,6135,6136,6147,6152,6169,6193,6204,6208,6209,6218,6223,6228,6232,6234,6628,6632,6633,6634,6635,6637,10907,23521,27258,51065,56853	CIRBP,HSP90AA1,HSP90AB1,RPSA,SNU13,NPM1,RPL3,RPL5,RPL6,RPL10,RPL11,RPL12,RPL23A,RPL24,RPL38,RPS5,RPS10,RPS14,RPS15,RPS17,RPS19,RPS23,RPS27,RPS28,SNRPB,SNRPD1,SNRPD2,SNRPD3,SNRPE,SNRPG,TXNL4A,RPL13A,LSM3,RPS27L,CELF4
7_Member	GO Biological Processes	GO:0042255	ribosome assembly	-17.8872	-15.3931	20/60	3921,4869,6122,6125,6128,6134,6135,6136,6147,6152,6169,6193,6204,6208,6209,6218,6223,6232,6234,51065	RPSA,NPM1,RPL3,RPL5,RPL6,RPL10,RPL11,RPL12,RPL23A,RPL24,RPL38,RPS5,RPS10,RPS14,RPS15,RPS17,RPS19,RPS27,RPS28,RPS27L
7_Member	GO Biological Processes	GO:0042273	ribosomal large subunit biogenesis	-12.9602	-10.6668	17/68	4736,4809,6122,6125,6128,6129,6130,6134,6135,6136,6147,6152,6154,6165,6169,9045,11224	RPL10A,SNU13,RPL3,RPL5,RPL6,RPL7,RPL7A,RPL10,RPL11,RPL12,RPL23A,RPL24,RPL26,RPL35A,RPL38,RPL14,RPL35
7_Member	GO Biological Processes	GO:0070925	organelle assembly	-9.22752	-7.26652	48/797	71,1073,1153,1454,3320,3921,4851,4869,6122,6125,6128,6134,6135,6136,6147,6152,6169,6188,6193,6204,6208,6209,6218,6223,6228,6232,6234,6624,7251,7419,7531,7846,8655,9638,11258,11337,22919,27258,51065,51534,54874,55704,79969,81631,83658,84557,203068,286827	ACTG1,CFL2,CIRBP,CSNK1E,HSP90AA1,RPSA,NOTCH1,NPM1,RPL3,RPL5,RPL6,RPL10,RPL11,RPL12,RPL23A,RPL24,RPL38,RPS3,RPS5,RPS10,RPS14,RPS15,RPS17,RPS19,RPS23,RPS27,RPS28,FSCN1,TSG101,VDAC3,YWHAE,TUBA1A,DYNLL1,FEZ1,DCTN3,GABARAP,MAPRE1,LSM3,RPS27L,VTA1,FNBP1L,CCDC88A,ATAT1,MAP1LC3B,DYNLRB1,MAP1LC3A,TUBB,TRIM59
7_Member	GO Biological Processes	GO:0000027	ribosomal large subunit assembly	-8.04781	-6.16766	9/29	6122,6125,6128,6134,6135,6136,6147,6152,6169	RPL3,RPL5,RPL6,RPL10,RPL11,RPL12,RPL23A,RPL24,RPL38
8_Summary	Reactome Gene Sets	R-HSA-2262752	Cellular responses to stress	-19.4235	-16.9128	48/429	1019,1027,1915,2932,3005,3015,3020,3021,3281,3301,3312,3320,3326,4001,5683,5685,5686,5687,5688,5689,5690,5691,5694,5695,6233,6767,6921,6923,7001,7280,7295,7296,7314,7316,7321,7322,7531,7846,7979,8655,9978,10049,10381,11258,23135,51529,94239,347733,11337,81631,84557,328,1153,3183,4904,6418,7529,7534,8125,10236,10605,23589,26135,51441,57060,3178,3190,6428,9589,9939,10657,23543,56853,22919,665,1454,…	CDK4,CDKN1B,EEF1A1,GSK3B,H1F0,H2AFZ,H3F3A,H3F3B,HSBP1,DNAJA1,HSPA8,HSP90AA1,HSP90AB1,LMNB1,PSMA2,PSMA4,PSMA5,PSMA6,PSMA7,PSMB1,PSMB2,PSMB3,PSMB6,PSMB7,RPS27A,ST13,ELOC,ELOB,PRDX2,TUBB2A,TXN,TXNRD1,UBB,UBC,UBE2D1,UBE2D2,YWHAE,TUBA1A,SEM1,DYNLL1,RBX1,DNAJB6,TUBB3,DCTN3,KDM6B,ANAPC11,H2AFV,TUBB2B,GABARAP,MAP1LC3B,MAP1LC3A,APEX1,CIRBP,HNRNPC,YBX1,SET,YWHAB,YWHAZ,ANP32A,HNRNPR,PAIP1,CARHSP1,SERBP1,YTH…
8_Member	Reactome Gene Sets	R-HSA-2262752	Cellular responses to stress	-19.4235	-16.9128	48/429	1019,1027,1915,2932,3005,3015,3020,3021,3281,3301,3312,3320,3326,4001,5683,5685,5686,5687,5688,5689,5690,5691,5694,5695,6233,6767,6921,6923,7001,7280,7295,7296,7314,7316,7321,7322,7531,7846,7979,8655,9978,10049,10381,11258,23135,51529,94239,347733	CDK4,CDKN1B,EEF1A1,GSK3B,H1F0,H2AFZ,H3F3A,H3F3B,HSBP1,DNAJA1,HSPA8,HSP90AA1,HSP90AB1,LMNB1,PSMA2,PSMA4,PSMA5,PSMA6,PSMA7,PSMB1,PSMB2,PSMB3,PSMB6,PSMB7,RPS27A,ST13,ELOC,ELOB,PRDX2,TUBB2A,TXN,TXNRD1,UBB,UBC,UBE2D1,UBE2D2,YWHAE,TUBA1A,SEM1,DYNLL1,RBX1,DNAJB6,TUBB3,DCTN3,KDM6B,ANAPC11,H2AFV,TUBB2B
8_Member	Reactome Gene Sets	R-HSA-8953897	Cellular responses to external stimuli	-18.6265	-16.127	51/506	1019,1027,1915,2932,3005,3015,3020,3021,3281,3301,3312,3320,3326,4001,5683,5685,5686,5687,5688,5689,5690,5691,5694,5695,6233,6767,6921,6923,7001,7280,7295,7296,7314,7316,7321,7322,7531,7846,7979,8655,9978,10049,10381,11258,11337,23135,51529,81631,84557,94239,347733	CDK4,CDKN1B,EEF1A1,GSK3B,H1F0,H2AFZ,H3F3A,H3F3B,HSBP1,DNAJA1,HSPA8,HSP90AA1,HSP90AB1,LMNB1,PSMA2,PSMA4,PSMA5,PSMA6,PSMA7,PSMB1,PSMB2,PSMB3,PSMB6,PSMB7,RPS27A,ST13,ELOC,ELOB,PRDX2,TUBB2A,TXN,TXNRD1,UBB,UBC,UBE2D1,UBE2D2,YWHAE,TUBA1A,SEM1,DYNLL1,RBX1,DNAJB6,TUBB3,DCTN3,GABARAP,KDM6B,ANAPC11,MAP1LC3B,MAP1LC3A,H2AFV,TUBB2B
8_Member	GO Biological Processes	GO:0043488	regulation of mRNA stability	-16.8543	-14.3762	28/156	328,1153,3183,3312,4904,5683,5685,5686,5687,5688,5689,5690,5691,5694,5695,6233,6418,7314,7316,7529,7534,8125,10236,10605,23589,26135,51441,57060	APEX1,CIRBP,HNRNPC,HSPA8,YBX1,PSMA2,PSMA4,PSMA5,PSMA6,PSMA7,PSMB1,PSMB2,PSMB3,PSMB6,PSMB7,RPS27A,SET,UBB,UBC,YWHAB,YWHAZ,ANP32A,HNRNPR,PAIP1,CARHSP1,SERBP1,YTHDF2,PCBP4
8_Member	GO Biological Processes	GO:1903311	regulation of mRNA metabolic process	-16.6957	-14.233	36/278	328,1153,3178,3183,3190,3312,4904,5683,5685,5686,5687,5688,5689,5690,5691,5694,5695,6233,6418,6428,7314,7316,7529,7534,8125,9589,9939,10236,10605,10657,23543,23589,26135,51441,56853,57060	APEX1,CIRBP,HNRNPA1,HNRNPC,HNRNPK,HSPA8,YBX1,PSMA2,PSMA4,PSMA5,PSMA6,PSMA7,PSMB1,PSMB2,PSMB3,PSMB6,PSMB7,RPS27A,SET,SRSF3,UBB,UBC,YWHAB,YWHAZ,ANP32A,WTAP,RBM8A,HNRNPR,PAIP1,KHDRBS1,RBFOX2,CARHSP1,SERBP1,YTHDF2,CELF4,PCBP4
8_Member	Reactome Gene Sets	R-HSA-8852276	The role of GTSE1 in G2/M progression after G2 checkpoint	-16.5914	-14.1338	21/78	3320,3326,5683,5685,5686,5687,5688,5689,5690,5691,5694,5695,6233,7280,7314,7316,7846,7979,10381,22919,347733	HSP90AA1,HSP90AB1,PSMA2,PSMA4,PSMA5,PSMA6,PSMA7,PSMB1,PSMB2,PSMB3,PSMB6,PSMB7,RPS27A,TUBB2A,UBB,UBC,TUBA1A,SEM1,TUBB3,MAPRE1,TUBB2B
8_Member	GO Biological Processes	GO:0043487	regulation of RNA stability	-16.26	-13.8123	28/164	328,1153,3183,3312,4904,5683,5685,5686,5687,5688,5689,5690,5691,5694,5695,6233,6418,7314,7316,7529,7534,8125,10236,10605,23589,26135,51441,57060	APEX1,CIRBP,HNRNPC,HSPA8,YBX1,PSMA2,PSMA4,PSMA5,PSMA6,PSMA7,PSMB1,PSMB2,PSMB3,PSMB6,PSMB7,RPS27A,SET,UBB,UBC,YWHAB,YWHAZ,ANP32A,HNRNPR,PAIP1,CARHSP1,SERBP1,YTHDF2,PCBP4
8_Member	GO Biological Processes	GO:0031329	regulation of cellular catabolic process	-15.9769	-13.534	60/787	328,665,1153,1454,1915,1982,2932,3146,3183,3312,3326,3417,4137,4734,4904,5499,5683,5685,5686,5687,5688,5689,5690,5691,5694,5695,6125,6135,6158,6201,6233,6418,6500,6599,6613,7307,7314,7316,7321,7341,7345,7529,7534,8125,8851,9349,9550,9638,9978,10236,10399,10605,11315,23589,26135,51441,51529,54543,57060,93974	APEX1,BNIP3L,CIRBP,CSNK1E,EEF1A1,EIF4G2,GSK3B,HMGB1,HNRNPC,HSPA8,HSP90AB1,IDH1,MAPT,NEDD4,YBX1,PPP1CA,PSMA2,PSMA4,PSMA5,PSMA6,PSMA7,PSMB1,PSMB2,PSMB3,PSMB6,PSMB7,RPL5,RPL11,RPL28,RPS7,RPS27A,SET,SKP1,SMARCC1,SUMO2,U2AF1,UBB,UBC,UBE2D1,SUMO1,UCHL1,YWHAB,YWHAZ,ANP32A,CDK5R1,RPL23,ATP6V1G1,FEZ1,RBX1,HNRNPR,RACK1,PAIP1,PARK7,CARHSP1,SERBP1,YTHDF2,ANAPC11,TOMM7,PCBP4,ATP5IF1
8_Member	Reactome Gene Sets	R-HSA-1234176	Oxygen-dependent proline hydroxylation of Hypoxia-inducible Factor Alpha	-15.6686	-13.2304	19/66	5683,5685,5686,5687,5688,5689,5690,5691,5694,5695,6233,6921,6923,7314,7316,7321,7322,7979,9978	PSMA2,PSMA4,PSMA5,PSMA6,PSMA7,PSMB1,PSMB2,PSMB3,PSMB6,PSMB7,RPS27A,ELOC,ELOB,UBB,UBC,UBE2D1,UBE2D2,SEM1,RBX1
8_Member	GO Biological Processes	GO:0061013	regulation of mRNA catabolic process	-15.3669	-12.9429	28/177	328,1153,3183,3312,4904,5683,5685,5686,5687,5688,5689,5690,5691,5694,5695,6233,6418,7314,7316,7529,7534,8125,10236,10605,23589,26135,51441,57060	APEX1,CIRBP,HNRNPC,HSPA8,YBX1,PSMA2,PSMA4,PSMA5,PSMA6,PSMA7,PSMB1,PSMB2,PSMB3,PSMB6,PSMB7,RPS27A,SET,UBB,UBC,YWHAB,YWHAZ,ANP32A,HNRNPR,PAIP1,CARHSP1,SERBP1,YTHDF2,PCBP4
8_Member	Reactome Gene Sets	R-HSA-195721	Signaling by WNT	-15.081	-12.6661	37/330	801,805,1175,1454,1487,2775,2782,2783,2785,2932,3015,3020,3021,5216,5683,5685,5686,5687,5688,5689,5690,5691,5694,5695,6233,6423,6500,6657,6659,7314,7316,7534,7979,9978,23401,54331,94239	CALM1,CALM2,AP2S1,CSNK1E,CTBP1,GNAO1,GNB1,GNB2,GNG3,GSK3B,H2AFZ,H3F3A,H3F3B,PFN1,PSMA2,PSMA4,PSMA5,PSMA6,PSMA7,PSMB1,PSMB2,PSMB3,PSMB6,PSMB7,RPS27A,SFRP2,SKP1,SOX2,SOX4,UBB,UBC,YWHAZ,SEM1,RBX1,FRAT2,GNG2,H2AFV
8_Member	GO Biological Processes	GO:1904666	regulation of ubiquitin protein ligase activity	-14.9987	-12.5927	21/92	5683,5685,5686,5687,5688,5689,5690,5691,5694,5695,6125,6135,6201,6233,6500,7314,7316,7321,9349,27338,51529	PSMA2,PSMA4,PSMA5,PSMA6,PSMA7,PSMB1,PSMB2,PSMB3,PSMB6,PSMB7,RPL5,RPL11,RPS7,RPS27A,SKP1,UBB,UBC,UBE2D1,RPL23,UBE2S,ANAPC11
8_Member	Reactome Gene Sets	R-HSA-162909	Host Interactions of HIV factors	-14.977	-12.5755	24/128	1175,4869,5478,5683,5685,5686,5687,5688,5689,5690,5691,5694,5695,5901,5902,6233,6500,6921,6923,7314,7316,7979,8815,9978	AP2S1,NPM1,PPIA,PSMA2,PSMA4,PSMA5,PSMA6,PSMA7,PSMB1,PSMB2,PSMB3,PSMB6,PSMB7,RAN,RANBP1,RPS27A,SKP1,ELOC,ELOB,UBB,UBC,SEM1,BANF1,RBX1
8_Member	Reactome Gene Sets	R-HSA-180585	Vif-mediated degradation of APOBEC3G	-14.8138	-12.4166	17/54	5683,5685,5686,5687,5688,5689,5690,5691,5694,5695,6233,6921,6923,7314,7316,7979,9978	PSMA2,PSMA4,PSMA5,PSMA6,PSMA7,PSMB1,PSMB2,PSMB3,PSMB6,PSMB7,RPS27A,ELOC,ELOB,UBB,UBC,SEM1,RBX1
8_Member	GO Biological Processes	GO:0051444	negative regulation of ubiquitin-protein transferase activity	-14.6948	-12.3019	20/84	5683,5685,5686,5687,5688,5689,5690,5691,5694,5695,6125,6135,6201,6233,7314,7316,7321,9349,11315,51529	PSMA2,PSMA4,PSMA5,PSMA6,PSMA7,PSMB1,PSMB2,PSMB3,PSMB6,PSMB7,RPL5,RPL11,RPS7,RPS27A,UBB,UBC,UBE2D1,RPL23,PARK7,ANAPC11
8_Member	Reactome Gene Sets	R-HSA-1234174	Regulation of Hypoxia-inducible Factor (HIF) by oxygen	-14.53	-12.1457	19/75	5683,5685,5686,5687,5688,5689,5690,5691,5694,5695,6233,6921,6923,7314,7316,7321,7322,7979,9978	PSMA2,PSMA4,PSMA5,PSMA6,PSMA7,PSMB1,PSMB2,PSMB3,PSMB6,PSMB7,RPS27A,ELOC,ELOB,UBB,UBC,UBE2D1,UBE2D2,SEM1,RBX1
8_Member	Reactome Gene Sets	R-HSA-2262749	Cellular response to hypoxia	-14.53	-12.1457	19/75	5683,5685,5686,5687,5688,5689,5690,5691,5694,5695,6233,6921,6923,7314,7316,7321,7322,7979,9978	PSMA2,PSMA4,PSMA5,PSMA6,PSMA7,PSMB1,PSMB2,PSMB3,PSMB6,PSMB7,RPS27A,ELOC,ELOB,UBB,UBC,UBE2D1,UBE2D2,SEM1,RBX1
8_Member	Reactome Gene Sets	R-HSA-1640170	Cell Cycle	-14.3109	-11.9308	51/642	894,1019,1027,1454,3015,3020,3021,3320,3326,4001,4869,5683,5685,5686,5687,5688,5689,5690,5691,5694,5695,5862,6232,6233,6418,6500,7112,7280,7314,7316,7321,7329,7334,7341,7529,7531,7534,7846,7979,8655,8815,9978,10381,10971,11258,22919,51529,57060,94239,203068,347733	CCND2,CDK4,CDKN1B,CSNK1E,H2AFZ,H3F3A,H3F3B,HSP90AA1,HSP90AB1,LMNB1,NPM1,PSMA2,PSMA4,PSMA5,PSMA6,PSMA7,PSMB1,PSMB2,PSMB3,PSMB6,PSMB7,RAB2A,RPS27,RPS27A,SET,SKP1,TMPO,TUBB2A,UBB,UBC,UBE2D1,UBE2I,UBE2N,SUMO1,YWHAB,YWHAE,YWHAZ,TUBA1A,SEM1,DYNLL1,BANF1,RBX1,TUBB3,YWHAQ,DCTN3,MAPRE1,ANAPC11,PCBP4,H2AFV,TUBB,TUBB2B
8_Member	GO Biological Processes	GO:1904667	negative regulation of ubiquitin protein ligase activity	-14.3	-11.924	19/77	5683,5685,5686,5687,5688,5689,5690,5691,5694,5695,6125,6135,6201,6233,7314,7316,7321,9349,51529	PSMA2,PSMA4,PSMA5,PSMA6,PSMA7,PSMB1,PSMB2,PSMB3,PSMB6,PSMB7,RPL5,RPL11,RPS7,RPS27A,UBB,UBC,UBE2D1,RPL23,ANAPC11
8_Member	GO Biological Processes	GO:0051438	regulation of ubiquitin-protein transferase activity	-14.2705	-11.8987	23/124	5683,5685,5686,5687,5688,5689,5690,5691,5694,5695,6125,6135,6201,6233,6500,7314,7316,7321,7334,9349,11315,27338,51529	PSMA2,PSMA4,PSMA5,PSMA6,PSMA7,PSMB1,PSMB2,PSMB3,PSMB6,PSMB7,RPL5,RPL11,RPS7,RPS27A,SKP1,UBB,UBC,UBE2D1,UBE2N,RPL23,PARK7,UBE2S,ANAPC11
8_Member	Reactome Gene Sets	R-HSA-69275	G2/M Transition	-14.1982	-11.8304	28/196	1454,3320,3326,5683,5685,5686,5687,5688,5689,5690,5691,5694,5695,6233,6500,7280,7314,7316,7531,7846,7979,8655,9978,10381,11258,22919,203068,347733	CSNK1E,HSP90AA1,HSP90AB1,PSMA2,PSMA4,PSMA5,PSMA6,PSMA7,PSMB1,PSMB2,PSMB3,PSMB6,PSMB7,RPS27A,SKP1,TUBB2A,UBB,UBC,YWHAE,TUBA1A,SEM1,DYNLL1,RBX1,TUBB3,DCTN3,MAPRE1,TUBB,TUBB2B
8_Member	GO Biological Processes	GO:0061418	regulation of transcription from RNA polymerase II promoter in response to hypoxia	-14.1877	-11.824	19/78	4851,5683,5685,5686,5687,5688,5689,5690,5691,5694,5695,6233,6921,6923,7314,7316,7321,7322,9978	NOTCH1,PSMA2,PSMA4,PSMA5,PSMA6,PSMA7,PSMB1,PSMB2,PSMB3,PSMB6,PSMB7,RPS27A,ELOC,ELOB,UBB,UBC,UBE2D1,UBE2D2,RBX1
8_Member	Reactome Gene Sets	R-HSA-5610787	Hedgehog 'off' state	-14.1364	-11.7769	22/113	2778,2932,5683,5685,5686,5687,5688,5689,5690,5691,5694,5695,6233,6500,7280,7314,7316,7846,7979,9978,10381,347733	GNAS,GSK3B,PSMA2,PSMA4,PSMA5,PSMA6,PSMA7,PSMB1,PSMB2,PSMB3,PSMB6,PSMB7,RPS27A,SKP1,TUBB2A,UBB,UBC,TUBA1A,SEM1,RBX1,TUBB3,TUBB2B
8_Member	GO Biological Processes	GO:0031397	negative regulation of protein ubiquitination	-14.1326	-11.7769	24/139	3301,5683,5685,5686,5687,5688,5689,5690,5691,5694,5695,6125,6135,6188,6201,6233,6659,7314,7316,7321,9349,11315,51529,374969	DNAJA1,PSMA2,PSMA4,PSMA5,PSMA6,PSMA7,PSMB1,PSMB2,PSMB3,PSMB6,PSMB7,RPL5,RPL11,RPS3,RPS7,RPS27A,SOX4,UBB,UBC,UBE2D1,RPL23,PARK7,ANAPC11,SVBP
8_Member	Reactome Gene Sets	R-HSA-453274	Mitotic G2-G2/M phases	-14.0834	-11.7316	28/198	1454,3320,3326,5683,5685,5686,5687,5688,5689,5690,5691,5694,5695,6233,6500,7280,7314,7316,7531,7846,7979,8655,9978,10381,11258,22919,203068,347733	CSNK1E,HSP90AA1,HSP90AB1,PSMA2,PSMA4,PSMA5,PSMA6,PSMA7,PSMB1,PSMB2,PSMB3,PSMB6,PSMB7,RPS27A,SKP1,TUBB2A,UBB,UBC,YWHAE,TUBA1A,SEM1,DYNLL1,RBX1,TUBB3,DCTN3,MAPRE1,TUBB,TUBB2B
8_Member	Reactome Gene Sets	R-HSA-187577	SCF(Skp2)-mediated degradation of p27/p21	-13.9532	-11.6129	17/60	1019,1027,5683,5685,5686,5687,5688,5689,5690,5691,5694,5695,6233,6500,7314,7316,7979	CDK4,CDKN1B,PSMA2,PSMA4,PSMA5,PSMA6,PSMA7,PSMB1,PSMB2,PSMB3,PSMB6,PSMB7,RPS27A,SKP1,UBB,UBC,SEM1
8_Member	Reactome Gene Sets	R-HSA-5610783	Degradation of GLI2 by the proteasome	-13.9532	-11.6129	17/60	2932,5683,5685,5686,5687,5688,5689,5690,5691,5694,5695,6233,6500,7314,7316,7979,9978	GSK3B,PSMA2,PSMA4,PSMA5,PSMA6,PSMA7,PSMB1,PSMB2,PSMB3,PSMB6,PSMB7,RPS27A,SKP1,UBB,UBC,SEM1,RBX1
8_Member	Reactome Gene Sets	R-HSA-5610785	GLI3 is processed to GLI3R by the proteasome	-13.9532	-11.6129	17/60	2932,5683,5685,5686,5687,5688,5689,5690,5691,5694,5695,6233,6500,7314,7316,7979,9978	GSK3B,PSMA2,PSMA4,PSMA5,PSMA6,PSMA7,PSMB1,PSMB2,PSMB3,PSMB6,PSMB7,RPS27A,SKP1,UBB,UBC,SEM1,RBX1
8_Member	Reactome Gene Sets	R-HSA-162906	HIV Infection	-13.878	-11.5453	30/234	1175,4869,5435,5439,5440,5478,5683,5685,5686,5687,5688,5689,5690,5691,5694,5695,5901,5902,6233,6500,6921,6923,7251,7314,7316,7979,8815,9978,51534,404672	AP2S1,NPM1,POLR2F,POLR2J,POLR2K,PPIA,PSMA2,PSMA4,PSMA5,PSMA6,PSMA7,PSMB1,PSMB2,PSMB3,PSMB6,PSMB7,RAN,RANBP1,RPS27A,SKP1,ELOC,ELOB,TSG101,UBB,UBC,SEM1,BANF1,RBX1,VTA1,GTF2H5
8_Member	Reactome Gene Sets	R-HSA-195253	Degradation of beta-catenin by the destruction complex	-13.7559	-11.4269	19/82	1487,2932,5683,5685,5686,5687,5688,5689,5690,5691,5694,5695,6233,6500,7314,7316,7979,9978,23401	CTBP1,GSK3B,PSMA2,PSMA4,PSMA5,PSMA6,PSMA7,PSMB1,PSMB2,PSMB3,PSMB6,PSMB7,RPS27A,SKP1,UBB,UBC,SEM1,RBX1,FRAT2
8_Member	Reactome Gene Sets	R-HSA-8939902	Regulation of RUNX2 expression and activity	-13.5731	-11.2478	18/73	1749,2932,5683,5685,5686,5687,5688,5689,5690,5691,5694,5695,6233,6500,7314,7316,7979,9978	DLX5,GSK3B,PSMA2,PSMA4,PSMA5,PSMA6,PSMA7,PSMB1,PSMB2,PSMB3,PSMB6,PSMB7,RPS27A,SKP1,UBB,UBC,SEM1,RBX1
8_Member	CORUM	CORUM:191	20S proteasome	-13.5664	-11.2448	10/14	5683,5685,5686,5687,5688,5689,5690,5691,5694,5695	PSMA2,PSMA4,PSMA5,PSMA6,PSMA7,PSMB1,PSMB2,PSMB3,PSMB6,PSMB7
8_Member	Reactome Gene Sets	R-HSA-8854050	FBXL7 down-regulates AURKA during mitotic entry and in early mitosis	-13.5085	-11.1905	16/54	5683,5685,5686,5687,5688,5689,5690,5691,5694,5695,6233,6500,7314,7316,7979,9978	PSMA2,PSMA4,PSMA5,PSMA6,PSMA7,PSMB1,PSMB2,PSMB3,PSMB6,PSMB7,RPS27A,SKP1,UBB,UBC,SEM1,RBX1
8_Member	GO Biological Processes	GO:1903321	negative regulation of protein modification by small protein conjugation or removal	-13.3669	-11.0561	24/150	3301,5683,5685,5686,5687,5688,5689,5690,5691,5694,5695,6125,6135,6188,6201,6233,6659,7314,7316,7321,9349,11315,51529,374969	DNAJA1,PSMA2,PSMA4,PSMA5,PSMA6,PSMA7,PSMB1,PSMB2,PSMB3,PSMB6,PSMB7,RPL5,RPL11,RPS3,RPS7,RPS27A,SOX4,UBB,UBC,UBE2D1,RPL23,PARK7,ANAPC11,SVBP
8_Member	Reactome Gene Sets	R-HSA-450531	Regulation of mRNA stability by proteins that bind AU-rich elements	-13.1547	-10.8474	19/88	3312,5683,5685,5686,5687,5688,5689,5690,5691,5694,5695,6233,6418,7314,7316,7529,7534,7979,8125	HSPA8,PSMA2,PSMA4,PSMA5,PSMA6,PSMA7,PSMB1,PSMB2,PSMB3,PSMB6,PSMB7,RPS27A,SET,UBB,UBC,YWHAB,YWHAZ,SEM1,ANP32A
8_Member	GO Biological Processes	GO:1901990	regulation of mitotic cell cycle phase transition	-13.1219	-10.8182	39/421	328,894,1019,1027,1112,1454,3275,3276,3320,3398,4869,5087,5683,5685,5686,5687,5688,5689,5690,5691,5694,5695,6154,6233,6500,6659,7314,7316,7321,7531,7846,8655,9978,11258,22919,51065,51529,57060,203068	APEX1,CCND2,CDK4,CDKN1B,FOXN3,CSNK1E,PRMT2,PRMT1,HSP90AA1,ID2,NPM1,PBX1,PSMA2,PSMA4,PSMA5,PSMA6,PSMA7,PSMB1,PSMB2,PSMB3,PSMB6,PSMB7,RPL26,RPS27A,SKP1,SOX4,UBB,UBC,UBE2D1,YWHAE,TUBA1A,DYNLL1,RBX1,DCTN3,MAPRE1,RPS27L,ANAPC11,PCBP4,TUBB
8_Member	CORUM	CORUM:194	PA28gamma-20S proteasome	-13.0981	-10.7978	10/15	5683,5685,5686,5687,5688,5689,5690,5691,5694,5695	PSMA2,PSMA4,PSMA5,PSMA6,PSMA7,PSMB1,PSMB2,PSMB3,PSMB6,PSMB7
8_Member	Reactome Gene Sets	R-HSA-5607764	CLEC7A (Dectin-1) signaling	-13.0537	-10.7569	20/101	801,805,5683,5685,5686,5687,5688,5689,5690,5691,5694,5695,6233,6500,7314,7316,7321,7322,7334,7979	CALM1,CALM2,PSMA2,PSMA4,PSMA5,PSMA6,PSMA7,PSMB1,PSMB2,PSMB3,PSMB6,PSMB7,RPS27A,SKP1,UBB,UBC,UBE2D1,UBE2D2,UBE2N,SEM1
8_Member	Reactome Gene Sets	R-HSA-3858494	Beta-catenin independent WNT signaling	-12.7521	-10.4622	23/145	801,805,1175,2775,2782,2783,2785,5216,5683,5685,5686,5687,5688,5689,5690,5691,5694,5695,6233,7314,7316,7979,54331	CALM1,CALM2,AP2S1,GNAO1,GNB1,GNB2,GNG3,PFN1,PSMA2,PSMA4,PSMA5,PSMA6,PSMA7,PSMB1,PSMB2,PSMB3,PSMB6,PSMB7,RPS27A,UBB,UBC,SEM1,GNG2
8_Member	GO Biological Processes	GO:1903050	regulation of proteolysis involved in cellular protein catabolic process	-12.7402	-10.4536	30/258	1454,2932,3326,5683,5685,5686,5687,5688,5689,5690,5691,5694,5695,6125,6135,6201,6233,6500,6599,6613,7314,7316,7321,7341,9349,9978,10399,11315,51529,93974	CSNK1E,GSK3B,HSP90AB1,PSMA2,PSMA4,PSMA5,PSMA6,PSMA7,PSMB1,PSMB2,PSMB3,PSMB6,PSMB7,RPL5,RPL11,RPS7,RPS27A,SKP1,SMARCC1,SUMO2,UBB,UBC,UBE2D1,SUMO1,RPL23,RBX1,RACK1,PARK7,ANAPC11,ATP5IF1
8_Member	Reactome Gene Sets	R-HSA-5610780	Degradation of GLI1 by the proteasome	-12.7115	-10.4282	16/60	5683,5685,5686,5687,5688,5689,5690,5691,5694,5695,6233,6500,7314,7316,7979,9978	PSMA2,PSMA4,PSMA5,PSMA6,PSMA7,PSMB1,PSMB2,PSMB3,PSMB6,PSMB7,RPS27A,SKP1,UBB,UBC,SEM1,RBX1
8_Member	CORUM	CORUM:192	PA28-20S proteasome	-12.6809	-10.401	10/16	5683,5685,5686,5687,5688,5689,5690,5691,5694,5695	PSMA2,PSMA4,PSMA5,PSMA6,PSMA7,PSMB1,PSMB2,PSMB3,PSMB6,PSMB7
8_Member	Reactome Gene Sets	R-HSA-69229	Ubiquitin-dependent degradation of Cyclin D1	-12.6483	-10.375	15/51	1019,5683,5685,5686,5687,5688,5689,5690,5691,5694,5695,6233,7314,7316,7979	CDK4,PSMA2,PSMA4,PSMA5,PSMA6,PSMA7,PSMB1,PSMB2,PSMB3,PSMB6,PSMB7,RPS27A,UBB,UBC,SEM1
8_Member	Reactome Gene Sets	R-HSA-75815	Ubiquitin-dependent degradation of Cyclin D	-12.6483	-10.375	15/51	1019,5683,5685,5686,5687,5688,5689,5690,5691,5694,5695,6233,7314,7316,7979	CDK4,PSMA2,PSMA4,PSMA5,PSMA6,PSMA7,PSMB1,PSMB2,PSMB3,PSMB6,PSMB7,RPS27A,UBB,UBC,SEM1
8_Member	GO Biological Processes	GO:2000058	regulation of protein ubiquitination involved in ubiquitin-dependent protein catabolic process	-12.6348	-10.3647	20/106	5683,5685,5686,5687,5688,5689,5690,5691,5694,5695,6125,6135,6201,6233,6500,7314,7316,7321,9349,51529	PSMA2,PSMA4,PSMA5,PSMA6,PSMA7,PSMB1,PSMB2,PSMB3,PSMB6,PSMB7,RPL5,RPL11,RPS7,RPS27A,SKP1,UBB,UBC,UBE2D1,RPL23,ANAPC11
8_Member	Reactome Gene Sets	R-HSA-2871837	FCERI mediated NF-kB activation	-12.627	-10.3601	18/82	5683,5685,5686,5687,5688,5689,5690,5691,5694,5695,6233,6500,7314,7316,7321,7322,7334,7979	PSMA2,PSMA4,PSMA5,PSMA6,PSMA7,PSMB1,PSMB2,PSMB3,PSMB6,PSMB7,RPS27A,SKP1,UBB,UBC,UBE2D1,UBE2D2,UBE2N,SEM1
8_Member	Reactome Gene Sets	R-HSA-68886	M Phase	-12.6199	-10.3563	37/395	1454,3015,3020,3021,3320,4001,5683,5685,5686,5687,5688,5689,5690,5691,5694,5695,5862,6232,6233,6418,7112,7280,7314,7316,7321,7531,7846,7979,8655,8815,10381,11258,22919,51529,94239,203068,347733	CSNK1E,H2AFZ,H3F3A,H3F3B,HSP90AA1,LMNB1,PSMA2,PSMA4,PSMA5,PSMA6,PSMA7,PSMB1,PSMB2,PSMB3,PSMB6,PSMB7,RAB2A,RPS27,RPS27A,SET,TMPO,TUBB2A,UBB,UBC,UBE2D1,YWHAE,TUBA1A,SEM1,DYNLL1,BANF1,TUBB3,DCTN3,MAPRE1,ANAPC11,H2AFV,TUBB,TUBB2B
8_Member	Reactome Gene Sets	R-HSA-1168372	Downstream signaling events of B Cell Receptor (BCR)	-12.5298	-10.2694	18/83	801,805,5478,5683,5685,5686,5687,5688,5689,5690,5691,5694,5695,6233,6500,7314,7316,7979	CALM1,CALM2,PPIA,PSMA2,PSMA4,PSMA5,PSMA6,PSMA7,PSMB1,PSMB2,PSMB3,PSMB6,PSMB7,RPS27A,SKP1,UBB,UBC,SEM1
8_Member	Reactome Gene Sets	R-HSA-180534	Vpu mediated degradation of CD4	-12.5094	-10.2521	15/52	5683,5685,5686,5687,5688,5689,5690,5691,5694,5695,6233,6500,7314,7316,7979	PSMA2,PSMA4,PSMA5,PSMA6,PSMA7,PSMB1,PSMB2,PSMB3,PSMB6,PSMB7,RPS27A,SKP1,UBB,UBC,SEM1
8_Member	Reactome Gene Sets	R-HSA-174084	Autodegradation of Cdh1 by Cdh1:APC/C	-12.3493	-10.1006	16/63	5683,5685,5686,5687,5688,5689,5690,5691,5694,5695,6233,7314,7316,7321,7979,51529	PSMA2,PSMA4,PSMA5,PSMA6,PSMA7,PSMB1,PSMB2,PSMB3,PSMB6,PSMB7,RPS27A,UBB,UBC,UBE2D1,SEM1,ANAPC11
8_Member	GO Biological Processes	GO:0010389	regulation of G2/M transition of mitotic cell cycle	-12.3485	-10.1006	26/198	1019,1112,1454,3320,5087,5683,5685,5686,5687,5688,5689,5690,5691,5694,5695,6233,6500,7314,7316,7531,7846,8655,9978,11258,22919,203068	CDK4,FOXN3,CSNK1E,HSP90AA1,PBX1,PSMA2,PSMA4,PSMA5,PSMA6,PSMA7,PSMB1,PSMB2,PSMB3,PSMB6,PSMB7,RPS27A,SKP1,UBB,UBC,YWHAE,TUBA1A,DYNLL1,RBX1,DCTN3,MAPRE1,TUBB
8_Member	GO Biological Processes	GO:1902749	regulation of cell cycle G2/M phase transition	-12.2781	-10.0332	27/216	1019,1112,1454,3320,4869,5087,5683,5685,5686,5687,5688,5689,5690,5691,5694,5695,6233,6500,7314,7316,7531,7846,8655,9978,11258,22919,203068	CDK4,FOXN3,CSNK1E,HSP90AA1,NPM1,PBX1,PSMA2,PSMA4,PSMA5,PSMA6,PSMA7,PSMB1,PSMB2,PSMB3,PSMB6,PSMB7,RPS27A,SKP1,UBB,UBC,YWHAE,TUBA1A,DYNLL1,RBX1,DCTN3,MAPRE1,TUBB
8_Member	Reactome Gene Sets	R-HSA-69278	Cell Cycle, Mitotic	-12.2611	-10.0223	43/536	894,1019,1027,1454,3015,3020,3021,3320,3326,4001,5683,5685,5686,5687,5688,5689,5690,5691,5694,5695,5862,6232,6233,6418,6500,7112,7280,7314,7316,7321,7531,7846,7979,8655,8815,9978,10381,11258,22919,51529,94239,203068,347733	CCND2,CDK4,CDKN1B,CSNK1E,H2AFZ,H3F3A,H3F3B,HSP90AA1,HSP90AB1,LMNB1,PSMA2,PSMA4,PSMA5,PSMA6,PSMA7,PSMB1,PSMB2,PSMB3,PSMB6,PSMB7,RAB2A,RPS27,RPS27A,SET,SKP1,TMPO,TUBB2A,UBB,UBC,UBE2D1,YWHAE,TUBA1A,SEM1,DYNLL1,BANF1,RBX1,TUBB3,DCTN3,MAPRE1,ANAPC11,H2AFV,TUBB,TUBB2B
8_Member	Reactome Gene Sets	R-HSA-202424	Downstream TCR signaling	-12.2568	-10.0211	19/98	5295,5683,5685,5686,5687,5688,5689,5690,5691,5694,5695,6233,6500,7314,7316,7321,7322,7334,7979	PIK3R1,PSMA2,PSMA4,PSMA5,PSMA6,PSMA7,PSMB1,PSMB2,PSMB3,PSMB6,PSMB7,RPS27A,SKP1,UBB,UBC,UBE2D1,UBE2D2,UBE2N,SEM1
8_Member	Reactome Gene Sets	R-HSA-109581	Apoptosis	-12.2527	-10.0199	24/168	3005,3146,3148,4001,4137,5683,5685,5686,5687,5688,5689,5690,5691,5694,5695,6233,7314,7316,7529,7531,7534,7979,8655,10971	H1F0,HMGB1,HMGB2,LMNB1,MAPT,PSMA2,PSMA4,PSMA5,PSMA6,PSMA7,PSMB1,PSMB2,PSMB3,PSMB6,PSMB7,RPS27A,UBB,UBC,YWHAB,YWHAE,YWHAZ,SEM1,DYNLL1,YWHAQ
8_Member	GO Biological Processes	GO:0043618	regulation of transcription from RNA polymerase II promoter in response to stress	-12.1631	-9.93616	20/112	4734,4851,5683,5685,5686,5687,5688,5689,5690,5691,5694,5695,6233,6921,6923,7314,7316,7321,7322,9978	NEDD4,NOTCH1,PSMA2,PSMA4,PSMA5,PSMA6,PSMA7,PSMB1,PSMB2,PSMB3,PSMB6,PSMB7,RPS27A,ELOC,ELOB,UBB,UBC,UBE2D1,UBE2D2,RBX1
8_Member	Reactome Gene Sets	R-HSA-68882	Mitotic Anaphase	-12.1433	-9.91933	26/202	4001,5683,5685,5686,5687,5688,5689,5690,5691,5694,5695,6232,6233,7112,7280,7314,7316,7321,7846,7979,8655,8815,10381,22919,51529,347733	LMNB1,PSMA2,PSMA4,PSMA5,PSMA6,PSMA7,PSMB1,PSMB2,PSMB3,PSMB6,PSMB7,RPS27,RPS27A,TMPO,TUBB2A,UBB,UBC,UBE2D1,TUBA1A,SEM1,DYNLL1,BANF1,TUBB3,MAPRE1,ANAPC11,TUBB2B
8_Member	Reactome Gene Sets	R-HSA-174113	SCF-beta-TrCP mediated degradation of Emi1	-12.1121	-9.89103	15/55	5683,5685,5686,5687,5688,5689,5690,5691,5694,5695,6233,6500,7314,7316,7979	PSMA2,PSMA4,PSMA5,PSMA6,PSMA7,PSMB1,PSMB2,PSMB3,PSMB6,PSMB7,RPS27A,SKP1,UBB,UBC,SEM1
8_Member	Reactome Gene Sets	R-HSA-2555396	Mitotic Metaphase and Anaphase	-12.0928	-9.87461	26/203	4001,5683,5685,5686,5687,5688,5689,5690,5691,5694,5695,6232,6233,7112,7280,7314,7316,7321,7846,7979,8655,8815,10381,22919,51529,347733	LMNB1,PSMA2,PSMA4,PSMA5,PSMA6,PSMA7,PSMB1,PSMB2,PSMB3,PSMB6,PSMB7,RPS27,RPS27A,TMPO,TUBB2A,UBB,UBC,UBE2D1,TUBA1A,SEM1,DYNLL1,BANF1,TUBB3,MAPRE1,ANAPC11,TUBB2B
8_Member	Reactome Gene Sets	R-HSA-5357801	Programmed Cell Death	-12.0814	-9.86611	24/171	3005,3146,3148,4001,4137,5683,5685,5686,5687,5688,5689,5690,5691,5694,5695,6233,7314,7316,7529,7531,7534,7979,8655,10971	H1F0,HMGB1,HMGB2,LMNB1,MAPT,PSMA2,PSMA4,PSMA5,PSMA6,PSMA7,PSMB1,PSMB2,PSMB3,PSMB6,PSMB7,RPS27A,UBB,UBC,YWHAB,YWHAE,YWHAZ,SEM1,DYNLL1,YWHAQ
8_Member	GO Biological Processes	GO:1901987	regulation of cell cycle phase transition	-12.0207	-9.80819	39/456	328,894,1019,1027,1112,1454,3275,3276,3320,3398,4869,5087,5683,5685,5686,5687,5688,5689,5690,5691,5694,5695,6154,6233,6500,6659,7314,7316,7321,7531,7846,8655,9978,11258,22919,51065,51529,57060,203068	APEX1,CCND2,CDK4,CDKN1B,FOXN3,CSNK1E,PRMT2,PRMT1,HSP90AA1,ID2,NPM1,PBX1,PSMA2,PSMA4,PSMA5,PSMA6,PSMA7,PSMB1,PSMB2,PSMB3,PSMB6,PSMB7,RPL26,RPS27A,SKP1,SOX4,UBB,UBC,UBE2D1,YWHAE,TUBA1A,DYNLL1,RBX1,DCTN3,MAPRE1,RPS27L,ANAPC11,PCBP4,TUBB
8_Member	Reactome Gene Sets	R-HSA-69563	p53-Dependent G1 DNA Damage Response	-12.008	-9.80115	16/66	1027,5683,5685,5686,5687,5688,5689,5690,5691,5694,5695,6233,7314,7316,7979,57060	CDKN1B,PSMA2,PSMA4,PSMA5,PSMA6,PSMA7,PSMB1,PSMB2,PSMB3,PSMB6,PSMB7,RPS27A,UBB,UBC,SEM1,PCBP4
8_Member	Reactome Gene Sets	R-HSA-69580	p53-Dependent G1/S DNA damage checkpoint	-12.008	-9.80115	16/66	1027,5683,5685,5686,5687,5688,5689,5690,5691,5694,5695,6233,7314,7316,7979,57060	CDKN1B,PSMA2,PSMA4,PSMA5,PSMA6,PSMA7,PSMB1,PSMB2,PSMB3,PSMB6,PSMB7,RPS27A,UBB,UBC,SEM1,PCBP4
8_Member	Reactome Gene Sets	R-HSA-450408	AUF1 (hnRNP D0) binds and destabilizes mRNA	-11.9856	-9.7816	15/56	3312,5683,5685,5686,5687,5688,5689,5690,5691,5694,5695,6233,7314,7316,7979	HSPA8,PSMA2,PSMA4,PSMA5,PSMA6,PSMA7,PSMB1,PSMB2,PSMB3,PSMB6,PSMB7,RPS27A,UBB,UBC,SEM1
8_Member	Reactome Gene Sets	R-HSA-174154	APC/C:Cdc20 mediated degradation of Securin	-11.8984	-9.69993	16/67	5683,5685,5686,5687,5688,5689,5690,5691,5694,5695,6233,7314,7316,7321,7979,51529	PSMA2,PSMA4,PSMA5,PSMA6,PSMA7,PSMB1,PSMB2,PSMB3,PSMB6,PSMB7,RPS27A,UBB,UBC,UBE2D1,SEM1,ANAPC11
8_Member	Reactome Gene Sets	R-HSA-4641258	Degradation of DVL	-11.8619	-9.66619	15/57	5683,5685,5686,5687,5688,5689,5690,5691,5694,5695,6233,7314,7316,7979,9978	PSMA2,PSMA4,PSMA5,PSMA6,PSMA7,PSMB1,PSMB2,PSMB3,PSMB6,PSMB7,RPS27A,UBB,UBC,SEM1,RBX1
8_Member	Reactome Gene Sets	R-HSA-69615	G1/S DNA Damage Checkpoints	-11.7909	-9.59784	16/68	1027,5683,5685,5686,5687,5688,5689,5690,5691,5694,5695,6233,7314,7316,7979,57060	CDKN1B,PSMA2,PSMA4,PSMA5,PSMA6,PSMA7,PSMB1,PSMB2,PSMB3,PSMB6,PSMB7,RPS27A,UBB,UBC,SEM1,PCBP4
8_Member	GO Biological Processes	GO:0043620	regulation of DNA-templated transcription in response to stress	-11.7214	-9.53111	20/118	4734,4851,5683,5685,5686,5687,5688,5689,5690,5691,5694,5695,6233,6921,6923,7314,7316,7321,7322,9978	NEDD4,NOTCH1,PSMA2,PSMA4,PSMA5,PSMA6,PSMA7,PSMB1,PSMB2,PSMB3,PSMB6,PSMB7,RPS27A,ELOC,ELOB,UBB,UBC,UBE2D1,UBE2D2,RBX1
8_Member	Reactome Gene Sets	R-HSA-176408	Regulation of APC/C activators between G1/S and early anaphase	-11.7142	-9.52653	17/80	5683,5685,5686,5687,5688,5689,5690,5691,5694,5695,6233,6500,7314,7316,7321,7979,51529	PSMA2,PSMA4,PSMA5,PSMA6,PSMA7,PSMB1,PSMB2,PSMB3,PSMB6,PSMB7,RPS27A,SKP1,UBB,UBC,UBE2D1,SEM1,ANAPC11
8_Member	GO Biological Processes	GO:0031396	regulation of protein ubiquitination	-11.7067	-9.52168	29/264	3301,3320,3326,5683,5685,5686,5687,5688,5689,5690,5691,5694,5695,6125,6135,6188,6201,6233,6500,6659,7314,7316,7321,7334,9349,11315,27338,51529,374969	DNAJA1,HSP90AA1,HSP90AB1,PSMA2,PSMA4,PSMA5,PSMA6,PSMA7,PSMB1,PSMB2,PSMB3,PSMB6,PSMB7,RPL5,RPL11,RPS3,RPS7,RPS27A,SKP1,SOX4,UBB,UBC,UBE2D1,UBE2N,RPL23,PARK7,UBE2S,ANAPC11,SVBP
8_Member	Reactome Gene Sets	R-HSA-202403	TCR signaling	-11.6505	-9.46822	20/119	5295,5683,5685,5686,5687,5688,5689,5690,5691,5694,5695,6233,6500,7314,7316,7321,7322,7334,7979,51466	PIK3R1,PSMA2,PSMA4,PSMA5,PSMA6,PSMA7,PSMB1,PSMB2,PSMB3,PSMB6,PSMB7,RPS27A,SKP1,UBB,UBC,UBE2D1,UBE2D2,UBE2N,SEM1,EVL
8_Member	Reactome Gene Sets	R-HSA-5676590	NIK-->noncanonical NF-kB signaling	-11.6225	-9.44379	15/59	5683,5685,5686,5687,5688,5689,5690,5691,5694,5695,6233,6500,7314,7316,7979	PSMA2,PSMA4,PSMA5,PSMA6,PSMA7,PSMB1,PSMB2,PSMB3,PSMB6,PSMB7,RPS27A,SKP1,UBB,UBC,SEM1
8_Member	Reactome Gene Sets	R-HSA-69656	Cyclin A:Cdk2-associated events at S phase entry	-11.6208	-9.44379	17/81	1019,1027,5683,5685,5686,5687,5688,5689,5690,5691,5694,5695,6233,6500,7314,7316,7979	CDK4,CDKN1B,PSMA2,PSMA4,PSMA5,PSMA6,PSMA7,PSMB1,PSMB2,PSMB3,PSMB6,PSMB7,RPS27A,SKP1,UBB,UBC,SEM1
8_Member	GO Biological Processes	GO:1903362	regulation of cellular protein catabolic process	-11.6117	-9.43721	30/285	1454,2932,3326,5683,5685,5686,5687,5688,5689,5690,5691,5694,5695,6125,6135,6201,6233,6500,6599,6613,7314,7316,7321,7341,9349,9978,10399,11315,51529,93974	CSNK1E,GSK3B,HSP90AB1,PSMA2,PSMA4,PSMA5,PSMA6,PSMA7,PSMB1,PSMB2,PSMB3,PSMB6,PSMB7,RPL5,RPL11,RPS7,RPS27A,SKP1,SMARCC1,SUMO2,UBB,UBC,UBE2D1,SUMO1,RPL23,RBX1,RACK1,PARK7,ANAPC11,ATP5IF1
8_Member	Reactome Gene Sets	R-HSA-2454202	Fc epsilon receptor (FCERI) signaling	-11.591	-9.42431	21/134	801,805,5295,5683,5685,5686,5687,5688,5689,5690,5691,5694,5695,6233,6500,7314,7316,7321,7322,7334,7979	CALM1,CALM2,PIK3R1,PSMA2,PSMA4,PSMA5,PSMA6,PSMA7,PSMB1,PSMB2,PSMB3,PSMB6,PSMB7,RPS27A,SKP1,UBB,UBC,UBE2D1,UBE2D2,UBE2N,SEM1
8_Member	Reactome Gene Sets	R-HSA-5358351	Signaling by Hedgehog	-11.5764	-9.41219	22/149	2778,2932,5683,5685,5686,5687,5688,5689,5690,5691,5694,5695,6233,6500,7280,7314,7316,7846,7979,9978,10381,347733	GNAS,GSK3B,PSMA2,PSMA4,PSMA5,PSMA6,PSMA7,PSMB1,PSMB2,PSMB3,PSMB6,PSMB7,RPS27A,SKP1,TUBB2A,UBB,UBC,TUBA1A,SEM1,RBX1,TUBB3,TUBB2B
8_Member	Reactome Gene Sets	R-HSA-69202	Cyclin E associated events during G1/S transition	-11.5289	-9.36727	17/82	1019,1027,5683,5685,5686,5687,5688,5689,5690,5691,5694,5695,6233,6500,7314,7316,7979	CDK4,CDKN1B,PSMA2,PSMA4,PSMA5,PSMA6,PSMA7,PSMB1,PSMB2,PSMB3,PSMB6,PSMB7,RPS27A,SKP1,UBB,UBC,SEM1
8_Member	Reactome Gene Sets	R-HSA-211733	Regulation of activated PAK-2p34 by proteasome mediated degradation	-11.5176	-9.35845	14/50	5683,5685,5686,5687,5688,5689,5690,5691,5694,5695,6233,7314,7316,7979	PSMA2,PSMA4,PSMA5,PSMA6,PSMA7,PSMB1,PSMB2,PSMB3,PSMB6,PSMB7,RPS27A,UBB,UBC,SEM1
8_Member	Reactome Gene Sets	R-HSA-5607761	Dectin-1 mediated noncanonical NF-kB signaling	-11.5065	-9.34985	15/60	5683,5685,5686,5687,5688,5689,5690,5691,5694,5695,6233,6500,7314,7316,7979	PSMA2,PSMA4,PSMA5,PSMA6,PSMA7,PSMB1,PSMB2,PSMB3,PSMB6,PSMB7,RPS27A,SKP1,UBB,UBC,SEM1
8_Member	Reactome Gene Sets	R-HSA-201681	TCF dependent signaling in response to WNT	-11.487	-9.33288	27/233	1454,1487,2932,3015,3020,3021,5683,5685,5686,5687,5688,5689,5690,5691,5694,5695,6233,6423,6657,6659,7314,7316,7534,7979,9978,23401,94239	CSNK1E,CTBP1,GSK3B,H2AFZ,H3F3A,H3F3B,PSMA2,PSMA4,PSMA5,PSMA6,PSMA7,PSMB1,PSMB2,PSMB3,PSMB6,PSMB7,RPS27A,SFRP2,SOX2,SOX4,UBB,UBC,YWHAZ,SEM1,RBX1,FRAT2,H2AFV
8_Member	GO Biological Processes	GO:1903320	regulation of protein modification by small protein conjugation or removal	-11.4178	-9.26617	30/290	3301,3320,3326,5683,5685,5686,5687,5688,5689,5690,5691,5694,5695,6125,6135,6188,6201,6233,6500,6659,7314,7316,7321,7329,7334,9349,11315,27338,51529,374969	DNAJA1,HSP90AA1,HSP90AB1,PSMA2,PSMA4,PSMA5,PSMA6,PSMA7,PSMB1,PSMB2,PSMB3,PSMB6,PSMB7,RPL5,RPL11,RPS3,RPS7,RPS27A,SKP1,SOX4,UBB,UBC,UBE2D1,UBE2I,UBE2N,RPL23,PARK7,UBE2S,ANAPC11,SVBP
8_Member	Reactome Gene Sets	R-HSA-69017	CDK-mediated phosphorylation and removal of Cdc6	-11.3871	-9.23793	14/51	5683,5685,5686,5687,5688,5689,5690,5691,5694,5695,6233,7314,7316,7979	PSMA2,PSMA4,PSMA5,PSMA6,PSMA7,PSMB1,PSMB2,PSMB3,PSMB6,PSMB7,RPS27A,UBB,UBC,SEM1
8_Member	Reactome Gene Sets	R-HSA-174178	APC/C:Cdh1 mediated degradation of Cdc20 and other APC/C:Cdh1 targeted proteins in late mitosis/earl	-11.3794	-9.23508	16/72	5683,5685,5686,5687,5688,5689,5690,5691,5694,5695,6233,7314,7316,7321,7979,51529	PSMA2,PSMA4,PSMA5,PSMA6,PSMA7,PSMB1,PSMB2,PSMB3,PSMB6,PSMB7,RPS27A,UBB,UBC,UBE2D1,SEM1,ANAPC11
8_Member	Reactome Gene Sets	R-HSA-174184	Cdc20:Phospho-APC/C mediated degradation of Cyclin A	-11.3794	-9.23508	16/72	5683,5685,5686,5687,5688,5689,5690,5691,5694,5695,6233,7314,7316,7321,7979,51529	PSMA2,PSMA4,PSMA5,PSMA6,PSMA7,PSMB1,PSMB2,PSMB3,PSMB6,PSMB7,RPS27A,UBB,UBC,UBE2D1,SEM1,ANAPC11
8_Member	GO Biological Processes	GO:1904668	positive regulation of ubiquitin protein ligase activity	-11.3491	-9.20722	17/84	5683,5685,5686,5687,5688,5689,5690,5691,5694,5695,6233,6500,7314,7316,7321,27338,51529	PSMA2,PSMA4,PSMA5,PSMA6,PSMA7,PSMB1,PSMB2,PSMB3,PSMB6,PSMB7,RPS27A,SKP1,UBB,UBC,UBE2D1,UBE2S,ANAPC11
8_Member	GO Biological Processes	GO:0035567	non-canonical Wnt signaling pathway	-11.3398	-9.20031	22/153	801,998,1175,1454,2775,2782,5216,5683,5685,5686,5687,5688,5689,5690,5691,5694,5695,6233,6423,7314,7316,54331	CALM1,CDC42,AP2S1,CSNK1E,GNAO1,GNB1,PFN1,PSMA2,PSMA4,PSMA5,PSMA6,PSMA7,PSMB1,PSMB2,PSMB3,PSMB6,PSMB7,RPS27A,SFRP2,UBB,UBC,GNG2
8_Member	Reactome Gene Sets	R-HSA-179419	APC:Cdc20 mediated degradation of cell cycle proteins prior to satisfation of the cell cycle checkpo	-11.2809	-9.1438	16/73	5683,5685,5686,5687,5688,5689,5690,5691,5694,5695,6233,7314,7316,7321,7979,51529	PSMA2,PSMA4,PSMA5,PSMA6,PSMA7,PSMB1,PSMB2,PSMB3,PSMB6,PSMB7,RPS27A,UBB,UBC,UBE2D1,SEM1,ANAPC11
8_Member	Reactome Gene Sets	R-HSA-349425	Autodegradation of the E3 ubiquitin ligase COP1	-11.2598	-9.1251	14/52	5683,5685,5686,5687,5688,5689,5690,5691,5694,5695,6233,7314,7316,7979	PSMA2,PSMA4,PSMA5,PSMA6,PSMA7,PSMB1,PSMB2,PSMB3,PSMB6,PSMB7,RPS27A,UBB,UBC,SEM1
8_Member	GO Biological Processes	GO:0044772	mitotic cell cycle phase transition	-11.2357	-9.10331	42/552	328,894,1019,1027,1112,1454,3275,3276,3320,3398,4869,5087,5683,5685,5686,5687,5688,5689,5690,5691,5694,5695,5902,6154,6194,6233,6500,6659,7314,7316,7531,7846,8655,9978,10657,11258,22919,27338,51065,51529,57060,203068	APEX1,CCND2,CDK4,CDKN1B,FOXN3,CSNK1E,PRMT2,PRMT1,HSP90AA1,ID2,NPM1,PBX1,PSMA2,PSMA4,PSMA5,PSMA6,PSMA7,PSMB1,PSMB2,PSMB3,PSMB6,PSMB7,RANBP1,RPL26,RPS6,RPS27A,SKP1,SOX4,UBB,UBC,YWHAE,TUBA1A,DYNLL1,RBX1,KHDRBS1,DCTN3,MAPRE1,UBE2S,RPS27L,ANAPC11,PCBP4,TUBB
8_Member	Reactome Gene Sets	R-HSA-174143	APC/C-mediated degradation of cell cycle proteins	-11.1745	-9.04684	17/86	5683,5685,5686,5687,5688,5689,5690,5691,5694,5695,6233,6500,7314,7316,7321,7979,51529	PSMA2,PSMA4,PSMA5,PSMA6,PSMA7,PSMB1,PSMB2,PSMB3,PSMB6,PSMB7,RPS27A,SKP1,UBB,UBC,UBE2D1,SEM1,ANAPC11
8_Member	Reactome Gene Sets	R-HSA-453276	Regulation of mitotic cell cycle	-11.1745	-9.04684	17/86	5683,5685,5686,5687,5688,5689,5690,5691,5694,5695,6233,6500,7314,7316,7321,7979,51529	PSMA2,PSMA4,PSMA5,PSMA6,PSMA7,PSMB1,PSMB2,PSMB3,PSMB6,PSMB7,RPS27A,SKP1,UBB,UBC,UBE2D1,SEM1,ANAPC11
8_Member	GO Biological Processes	GO:0042176	regulation of protein catabolic process	-11.1473	-9.02434	35/399	998,1027,1454,1915,2932,3326,4734,4946,5683,5685,5686,5687,5688,5689,5690,5691,5694,5695,6125,6135,6201,6233,6500,6599,6613,7314,7316,7321,7341,9349,9978,10399,11315,51529,93974	CDC42,CDKN1B,CSNK1E,EEF1A1,GSK3B,HSP90AB1,NEDD4,OAZ1,PSMA2,PSMA4,PSMA5,PSMA6,PSMA7,PSMB1,PSMB2,PSMB3,PSMB6,PSMB7,RPL5,RPL11,RPS7,RPS27A,SKP1,SMARCC1,SUMO2,UBB,UBC,UBE2D1,SUMO1,RPL23,RBX1,RACK1,PARK7,ANAPC11,ATP5IF1
8_Member	Reactome Gene Sets	R-HSA-169911	Regulation of Apoptosis	-11.1355	-9.02165	14/53	5683,5685,5686,5687,5688,5689,5690,5691,5694,5695,6233,7314,7316,7979	PSMA2,PSMA4,PSMA5,PSMA6,PSMA7,PSMB1,PSMB2,PSMB3,PSMB6,PSMB7,RPS27A,UBB,UBC,SEM1
8_Member	Reactome Gene Sets	R-HSA-69601	Ubiquitin Mediated Degradation of Phosphorylated Cdc25A	-11.1355	-9.02165	14/53	5683,5685,5686,5687,5688,5689,5690,5691,5694,5695,6233,7314,7316,7979	PSMA2,PSMA4,PSMA5,PSMA6,PSMA7,PSMB1,PSMB2,PSMB3,PSMB6,PSMB7,RPS27A,UBB,UBC,SEM1
8_Member	Reactome Gene Sets	R-HSA-69610	p53-Independent DNA Damage Response	-11.1355	-9.02165	14/53	5683,5685,5686,5687,5688,5689,5690,5691,5694,5695,6233,7314,7316,7979	PSMA2,PSMA4,PSMA5,PSMA6,PSMA7,PSMB1,PSMB2,PSMB3,PSMB6,PSMB7,RPS27A,UBB,UBC,SEM1
8_Member	Reactome Gene Sets	R-HSA-69613	p53-Independent G1/S DNA damage checkpoint	-11.1355	-9.02165	14/53	5683,5685,5686,5687,5688,5689,5690,5691,5694,5695,6233,7314,7316,7979	PSMA2,PSMA4,PSMA5,PSMA6,PSMA7,PSMB1,PSMB2,PSMB3,PSMB6,PSMB7,RPS27A,UBB,UBC,SEM1
8_Member	Reactome Gene Sets	R-HSA-176409	APC/C:Cdc20 mediated degradation of mitotic proteins	-11.0888	-8.97943	16/75	5683,5685,5686,5687,5688,5689,5690,5691,5694,5695,6233,7314,7316,7321,7979,51529	PSMA2,PSMA4,PSMA5,PSMA6,PSMA7,PSMB1,PSMB2,PSMB3,PSMB6,PSMB7,RPS27A,UBB,UBC,UBE2D1,SEM1,ANAPC11
8_Member	GO Molecular Functions	GO:0004298	threonine-type endopeptidase activity	-11.0808	-8.97587	10/21	5683,5685,5686,5687,5688,5689,5690,5691,5694,5695	PSMA2,PSMA4,PSMA5,PSMA6,PSMA7,PSMB1,PSMB2,PSMB3,PSMB6,PSMB7
8_Member	GO Molecular Functions	GO:0070003	threonine-type peptidase activity	-11.0808	-8.97587	10/21	5683,5685,5686,5687,5688,5689,5690,5691,5694,5695	PSMA2,PSMA4,PSMA5,PSMA6,PSMA7,PSMB1,PSMB2,PSMB3,PSMB6,PSMB7
8_Member	GO Biological Processes	GO:0051437	positive regulation of ubiquitin-protein ligase activity involved in regulation of mitotic cell cycl	-10.9951	-8.89677	16/76	5683,5685,5686,5687,5688,5689,5690,5691,5694,5695,6233,6500,7314,7316,7321,51529	PSMA2,PSMA4,PSMA5,PSMA6,PSMA7,PSMB1,PSMB2,PSMB3,PSMB6,PSMB7,RPS27A,SKP1,UBB,UBC,UBE2D1,ANAPC11
8_Member	Reactome Gene Sets	R-HSA-176814	Activation of APC/C and APC/C:Cdc20 mediated degradation of mitotic proteins	-10.9951	-8.89677	16/76	5683,5685,5686,5687,5688,5689,5690,5691,5694,5695,6233,7314,7316,7321,7979,51529	PSMA2,PSMA4,PSMA5,PSMA6,PSMA7,PSMB1,PSMB2,PSMB3,PSMB6,PSMB7,RPS27A,UBB,UBC,UBE2D1,SEM1,ANAPC11
8_Member	GO Biological Processes	GO:0010564	regulation of cell cycle process	-10.9843	-8.88819	49/733	328,801,805,894,998,1019,1027,1112,1454,3275,3276,3320,3326,3398,4282,4869,5087,5683,5685,5686,5687,5688,5689,5690,5691,5694,5695,5902,6154,6233,6500,6659,7314,7316,7321,7531,7846,8655,8851,9349,9978,11258,11335,22919,51065,51441,51529,57060,203068	APEX1,CALM1,CALM2,CCND2,CDC42,CDK4,CDKN1B,FOXN3,CSNK1E,PRMT2,PRMT1,HSP90AA1,HSP90AB1,ID2,MIF,NPM1,PBX1,PSMA2,PSMA4,PSMA5,PSMA6,PSMA7,PSMB1,PSMB2,PSMB3,PSMB6,PSMB7,RANBP1,RPL26,RPS27A,SKP1,SOX4,UBB,UBC,UBE2D1,YWHAE,TUBA1A,DYNLL1,CDK5R1,RPL23,RBX1,DCTN3,CBX3,MAPRE1,RPS27L,YTHDF2,ANAPC11,PCBP4,TUBB
8_Member	Reactome Gene Sets	R-HSA-4641257	Degradation of AXIN	-10.8954	-8.80361	14/55	5683,5685,5686,5687,5688,5689,5690,5691,5694,5695,6233,7314,7316,7979	PSMA2,PSMA4,PSMA5,PSMA6,PSMA7,PSMB1,PSMB2,PSMB3,PSMB6,PSMB7,RPS27A,UBB,UBC,SEM1
8_Member	Reactome Gene Sets	R-HSA-8941858	Regulation of RUNX3 expression and activity	-10.8954	-8.80361	14/55	5683,5685,5686,5687,5688,5689,5690,5691,5694,5695,6233,7314,7316,7979	PSMA2,PSMA4,PSMA5,PSMA6,PSMA7,PSMB1,PSMB2,PSMB3,PSMB6,PSMB7,RPS27A,UBB,UBC,SEM1
8_Member	GO Biological Processes	GO:0044839	cell cycle G2/M phase transition	-10.836	-8.7485	28/267	1019,1112,1454,3320,4869,5087,5683,5685,5686,5687,5688,5689,5690,5691,5694,5695,6233,6500,7314,7316,7531,7846,8655,9978,10657,11258,22919,203068	CDK4,FOXN3,CSNK1E,HSP90AA1,NPM1,PBX1,PSMA2,PSMA4,PSMA5,PSMA6,PSMA7,PSMB1,PSMB2,PSMB3,PSMB6,PSMB7,RPS27A,SKP1,UBB,UBC,YWHAE,TUBA1A,DYNLL1,RBX1,KHDRBS1,DCTN3,MAPRE1,TUBB
8_Member	CORUM	CORUM:181	26S proteasome	-10.8263	-8.74088	10/22	5683,5685,5686,5687,5688,5689,5690,5691,5694,5695	PSMA2,PSMA4,PSMA5,PSMA6,PSMA7,PSMB1,PSMB2,PSMB3,PSMB6,PSMB7
8_Member	Reactome Gene Sets	R-HSA-5362768	Hh mutants that don't undergo autocatalytic processing are degraded by ERAD	-10.7794	-8.6961	14/56	5683,5685,5686,5687,5688,5689,5690,5691,5694,5695,6233,7314,7316,7979	PSMA2,PSMA4,PSMA5,PSMA6,PSMA7,PSMB1,PSMB2,PSMB3,PSMB6,PSMB7,RPS27A,UBB,UBC,SEM1
8_Member	GO Biological Processes	GO:0051443	positive regulation of ubiquitin-protein transferase activity	-10.7697	-8.69058	18/104	5683,5685,5686,5687,5688,5689,5690,5691,5694,5695,6233,6500,7314,7316,7321,7334,27338,51529	PSMA2,PSMA4,PSMA5,PSMA6,PSMA7,PSMB1,PSMB2,PSMB3,PSMB6,PSMB7,RPS27A,SKP1,UBB,UBC,UBE2D1,UBE2N,UBE2S,ANAPC11
8_Member	Reactome Gene Sets	R-HSA-9020702	Interleukin-1 signaling	-10.7697	-8.69058	18/104	3146,5683,5685,5686,5687,5688,5689,5690,5691,5694,5695,6233,6500,7314,7316,7334,7979,9978	HMGB1,PSMA2,PSMA4,PSMA5,PSMA6,PSMA7,PSMB1,PSMB2,PSMB3,PSMB6,PSMB7,RPS27A,SKP1,UBB,UBC,UBE2N,SEM1,RBX1
8_Member	GO Biological Processes	GO:0000086	G2/M transition of mitotic cell cycle	-10.7664	-8.68938	27/250	1019,1112,1454,3320,5087,5683,5685,5686,5687,5688,5689,5690,5691,5694,5695,6233,6500,7314,7316,7531,7846,8655,9978,10657,11258,22919,203068	CDK4,FOXN3,CSNK1E,HSP90AA1,PBX1,PSMA2,PSMA4,PSMA5,PSMA6,PSMA7,PSMB1,PSMB2,PSMB3,PSMB6,PSMB7,RPS27A,SKP1,UBB,UBC,YWHAE,TUBA1A,DYNLL1,RBX1,KHDRBS1,DCTN3,MAPRE1,TUBB
8_Member	Reactome Gene Sets	R-HSA-1169091	Activation of NF-kappaB in B cells	-10.7561	-8.68113	15/67	5683,5685,5686,5687,5688,5689,5690,5691,5694,5695,6233,6500,7314,7316,7979	PSMA2,PSMA4,PSMA5,PSMA6,PSMA7,PSMB1,PSMB2,PSMB3,PSMB6,PSMB7,RPS27A,SKP1,UBB,UBC,SEM1
8_Member	Reactome Gene Sets	R-HSA-983705	Signaling by the B Cell Receptor (BCR)	-10.6921	-8.62337	19/119	801,805,5295,5478,5683,5685,5686,5687,5688,5689,5690,5691,5694,5695,6233,6500,7314,7316,7979	CALM1,CALM2,PIK3R1,PPIA,PSMA2,PSMA4,PSMA5,PSMA6,PSMA7,PSMB1,PSMB2,PSMB3,PSMB6,PSMB7,RPS27A,SKP1,UBB,UBC,SEM1
8_Member	Reactome Gene Sets	R-HSA-69541	Stabilization of p53	-10.6659	-8.59915	14/57	5683,5685,5686,5687,5688,5689,5690,5691,5694,5695,6233,7314,7316,7979	PSMA2,PSMA4,PSMA5,PSMA6,PSMA7,PSMB1,PSMB2,PSMB3,PSMB6,PSMB7,RPS27A,UBB,UBC,SEM1
8_Member	Reactome Gene Sets	R-HSA-5658442	Regulation of RAS by GAPs	-10.6568	-8.59205	15/68	5683,5685,5686,5687,5688,5689,5690,5691,5694,5695,6233,7314,7316,7979,9978	PSMA2,PSMA4,PSMA5,PSMA6,PSMA7,PSMB1,PSMB2,PSMB3,PSMB6,PSMB7,RPS27A,UBB,UBC,SEM1,RBX1
8_Member	GO Biological Processes	GO:0031145	anaphase-promoting complex-dependent catabolic process	-10.6348	-8.57212	16/80	5683,5685,5686,5687,5688,5689,5690,5691,5694,5695,6233,7314,7316,7321,27338,51529	PSMA2,PSMA4,PSMA5,PSMA6,PSMA7,PSMB1,PSMB2,PSMB3,PSMB6,PSMB7,RPS27A,UBB,UBC,UBE2D1,UBE2S,ANAPC11
8_Member	Reactome Gene Sets	R-HSA-8878166	Transcriptional regulation by RUNX2	-10.5611	-8.50055	19/121	1019,1749,2932,5683,5685,5686,5687,5688,5689,5690,5691,5694,5695,6233,6500,7314,7316,7979,9978	CDK4,DLX5,GSK3B,PSMA2,PSMA4,PSMA5,PSMA6,PSMA7,PSMB1,PSMB2,PSMB3,PSMB6,PSMB7,RPS27A,SKP1,UBB,UBC,SEM1,RBX1
8_Member	Reactome Gene Sets	R-HSA-8948751	Regulation of PTEN stability and activity	-10.5592	-8.50055	15/69	4734,5683,5685,5686,5687,5688,5689,5690,5691,5694,5695,6233,7314,7316,7979	NEDD4,PSMA2,PSMA4,PSMA5,PSMA6,PSMA7,PSMB1,PSMB2,PSMB3,PSMB6,PSMB7,RPS27A,UBB,UBC,SEM1
8_Member	GO Biological Processes	GO:1903052	positive regulation of proteolysis involved in cellular protein catabolic process	-10.45	-8.39334	23/186	1454,2932,5683,5685,5686,5687,5688,5689,5690,5691,5694,5695,6233,6500,6613,7314,7316,7321,7341,9978,10399,51529,93974	CSNK1E,GSK3B,PSMA2,PSMA4,PSMA5,PSMA6,PSMA7,PSMB1,PSMB2,PSMB3,PSMB6,PSMB7,RPS27A,SKP1,SUMO2,UBB,UBC,UBE2D1,SUMO1,RBX1,RACK1,ANAPC11,ATP5IF1
8_Member	Reactome Gene Sets	R-HSA-5387390	Hh mutants abrogate ligand secretion	-10.4461	-8.39334	14/59	5683,5685,5686,5687,5688,5689,5690,5691,5694,5695,6233,7314,7316,7979	PSMA2,PSMA4,PSMA5,PSMA6,PSMA7,PSMB1,PSMB2,PSMB3,PSMB6,PSMB7,RPS27A,UBB,UBC,SEM1
8_Member	Reactome Gene Sets	R-HSA-68827	CDT1 association with the CDC6:ORC:origin complex	-10.4461	-8.39334	14/59	5683,5685,5686,5687,5688,5689,5690,5691,5694,5695,6233,7314,7316,7979	PSMA2,PSMA4,PSMA5,PSMA6,PSMA7,PSMB1,PSMB2,PSMB3,PSMB6,PSMB7,RPS27A,UBB,UBC,SEM1
8_Member	Reactome Gene Sets	R-HSA-1236974	ER-Phagosome pathway	-10.3788	-8.32802	16/83	5683,5685,5686,5687,5688,5689,5690,5691,5694,5695,6233,7314,7316,7979,10952,23480	PSMA2,PSMA4,PSMA5,PSMA6,PSMA7,PSMB1,PSMB2,PSMB3,PSMB6,PSMB7,RPS27A,UBB,UBC,SEM1,SEC61B,SEC61G
8_Member	GO Biological Processes	GO:0051436	negative regulation of ubiquitin-protein ligase activity involved in mitotic cell cycle	-10.3693	-8.32626	15/71	5683,5685,5686,5687,5688,5689,5690,5691,5694,5695,6233,7314,7316,7321,51529	PSMA2,PSMA4,PSMA5,PSMA6,PSMA7,PSMB1,PSMB2,PSMB3,PSMB6,PSMB7,RPS27A,UBB,UBC,UBE2D1,ANAPC11
8_Member	Reactome Gene Sets	R-HSA-68949	Orc1 removal from chromatin	-10.3693	-8.32626	15/71	1027,5683,5685,5686,5687,5688,5689,5690,5691,5694,5695,6233,7314,7316,7979	CDKN1B,PSMA2,PSMA4,PSMA5,PSMA6,PSMA7,PSMB1,PSMB2,PSMB3,PSMB6,PSMB7,RPS27A,UBB,UBC,SEM1
8_Member	Reactome Gene Sets	R-HSA-69052	Switching of origins to a post-replicative state	-10.3693	-8.32626	15/71	1027,5683,5685,5686,5687,5688,5689,5690,5691,5694,5695,6233,7314,7316,7979	CDKN1B,PSMA2,PSMA4,PSMA5,PSMA6,PSMA7,PSMB1,PSMB2,PSMB3,PSMB6,PSMB7,RPS27A,UBB,UBC,SEM1
8_Member	GO Biological Processes	GO:0031146	SCF-dependent proteasomal ubiquitin-dependent protein catabolic process	-10.2768	-8.23946	15/72	5683,5685,5686,5687,5688,5689,5690,5691,5694,5695,6233,6500,7314,7316,9978	PSMA2,PSMA4,PSMA5,PSMA6,PSMA7,PSMB1,PSMB2,PSMB3,PSMB6,PSMB7,RPS27A,SKP1,UBB,UBC,RBX1
8_Member	GO Biological Processes	GO:0051439	regulation of ubiquitin-protein ligase activity involved in mitotic cell cycle	-10.2768	-8.23946	15/72	5683,5685,5686,5687,5688,5689,5690,5691,5694,5695,6233,7314,7316,7321,51529	PSMA2,PSMA4,PSMA5,PSMA6,PSMA7,PSMB1,PSMB2,PSMB3,PSMB6,PSMB7,RPS27A,UBB,UBC,UBE2D1,ANAPC11
8_Member	GO Biological Processes	GO:0044770	cell cycle phase transition	-10.247	-8.21154	42/593	328,894,1019,1027,1112,1454,3275,3276,3320,3398,4869,5087,5683,5685,5686,5687,5688,5689,5690,5691,5694,5695,5902,6154,6194,6233,6500,6659,7314,7316,7531,7846,8655,9978,10657,11258,22919,27338,51065,51529,57060,203068	APEX1,CCND2,CDK4,CDKN1B,FOXN3,CSNK1E,PRMT2,PRMT1,HSP90AA1,ID2,NPM1,PBX1,PSMA2,PSMA4,PSMA5,PSMA6,PSMA7,PSMB1,PSMB2,PSMB3,PSMB6,PSMB7,RANBP1,RPL26,RPS6,RPS27A,SKP1,SOX4,UBB,UBC,YWHAE,TUBA1A,DYNLL1,RBX1,KHDRBS1,DCTN3,MAPRE1,UBE2S,RPS27L,ANAPC11,PCBP4,TUBB
8_Member	Reactome Gene Sets	R-HSA-5678895	Defective CFTR causes cystic fibrosis	-10.2353	-8.20175	14/61	5683,5685,5686,5687,5688,5689,5690,5691,5694,5695,6233,7314,7316,7979	PSMA2,PSMA4,PSMA5,PSMA6,PSMA7,PSMB1,PSMB2,PSMB3,PSMB6,PSMB7,RPS27A,UBB,UBC,SEM1
8_Member	Reactome Gene Sets	R-HSA-2467813	Separation of Sister Chromatids	-10.2132	-8.18157	23/191	5683,5685,5686,5687,5688,5689,5690,5691,5694,5695,6232,6233,7280,7314,7316,7321,7846,7979,8655,10381,22919,51529,347733	PSMA2,PSMA4,PSMA5,PSMA6,PSMA7,PSMB1,PSMB2,PSMB3,PSMB6,PSMB7,RPS27,RPS27A,TUBB2A,UBB,UBC,UBE2D1,TUBA1A,SEM1,DYNLL1,TUBB3,MAPRE1,ANAPC11,TUBB2B
8_Member	Reactome Gene Sets	R-HSA-5621481	C-type lectin receptors (CLRs)	-10.1976	-8.16776	20/142	801,805,5683,5685,5686,5687,5688,5689,5690,5691,5694,5695,6233,6500,7314,7316,7321,7322,7334,7979	CALM1,CALM2,PSMA2,PSMA4,PSMA5,PSMA6,PSMA7,PSMB1,PSMB2,PSMB3,PSMB6,PSMB7,RPS27A,SKP1,UBB,UBC,UBE2D1,UBE2D2,UBE2N,SEM1
8_Member	Reactome Gene Sets	R-HSA-69300	Removal of licensing factors from origins	-10.1858	-8.15788	15/73	1027,5683,5685,5686,5687,5688,5689,5690,5691,5694,5695,6233,7314,7316,7979	CDKN1B,PSMA2,PSMA4,PSMA5,PSMA6,PSMA7,PSMB1,PSMB2,PSMB3,PSMB6,PSMB7,RPS27A,UBB,UBC,SEM1
8_Member	GO Biological Processes	GO:0038093	Fc receptor signaling pathway	-10.1792	-8.15311	26/246	60,71,801,998,3320,3326,5295,5683,5685,5686,5687,5688,5689,5690,5691,5694,5695,6233,6500,7314,7316,7321,7322,7334,10092,10094	ACTB,ACTG1,CALM1,CDC42,HSP90AA1,HSP90AB1,PIK3R1,PSMA2,PSMA4,PSMA5,PSMA6,PSMA7,PSMB1,PSMB2,PSMB3,PSMB6,PSMB7,RPS27A,SKP1,UBB,UBC,UBE2D1,UBE2D2,UBE2N,ARPC5,ARPC3
8_Member	Reactome Gene Sets	R-HSA-5689603	UCH proteinases	-9.9358	-7.91937	17/102	60,4738,5683,5685,5686,5687,5688,5689,5690,5691,5694,5695,6233,7314,7316,7345,7979	ACTB,NEDD8,PSMA2,PSMA4,PSMA5,PSMA6,PSMA7,PSMB1,PSMB2,PSMB3,PSMB6,PSMB7,RPS27A,UBB,UBC,UCHL1,SEM1
8_Member	Reactome Gene Sets	R-HSA-4608870	Asymmetric localization of PCP proteins	-9.93452	-7.91937	14/64	5683,5685,5686,5687,5688,5689,5690,5691,5694,5695,6233,7314,7316,7979	PSMA2,PSMA4,PSMA5,PSMA6,PSMA7,PSMB1,PSMB2,PSMB3,PSMB6,PSMB7,RPS27A,UBB,UBC,SEM1
8_Member	Reactome Gene Sets	R-HSA-69304	Regulation of DNA replication	-9.92183	-7.90849	15/76	1027,5683,5685,5686,5687,5688,5689,5690,5691,5694,5695,6233,7314,7316,7979	CDKN1B,PSMA2,PSMA4,PSMA5,PSMA6,PSMA7,PSMB1,PSMB2,PSMB3,PSMB6,PSMB7,RPS27A,UBB,UBC,SEM1
8_Member	Reactome Gene Sets	R-HSA-5687128	MAPK6/MAPK4 signaling	-9.8993	-7.88775	16/89	998,5683,5685,5686,5687,5688,5689,5690,5691,5694,5695,6233,7314,7316,7979,10602	CDC42,PSMA2,PSMA4,PSMA5,PSMA6,PSMA7,PSMB1,PSMB2,PSMB3,PSMB6,PSMB7,RPS27A,UBB,UBC,SEM1,CDC42EP3
8_Member	Reactome Gene Sets	R-HSA-5358346	Hedgehog ligand biogenesis	-9.83808	-7.82831	14/65	5683,5685,5686,5687,5688,5689,5690,5691,5694,5695,6233,7314,7316,7979	PSMA2,PSMA4,PSMA5,PSMA6,PSMA7,PSMB1,PSMB2,PSMB3,PSMB6,PSMB7,RPS27A,UBB,UBC,SEM1
8_Member	GO Biological Processes	GO:0016055	Wnt signaling pathway	-9.83461	-7.82662	37/491	801,998,1000,1175,1454,1749,2775,2782,2932,4851,5204,5216,5499,5683,5685,5686,5687,5688,5689,5690,5691,5694,5695,6233,6423,6500,6657,6659,7314,7316,9839,9978,10146,10399,23401,54331,100133941	CALM1,CDC42,CDH2,AP2S1,CSNK1E,DLX5,GNAO1,GNB1,GSK3B,NOTCH1,PFDN5,PFN1,PPP1CA,PSMA2,PSMA4,PSMA5,PSMA6,PSMA7,PSMB1,PSMB2,PSMB3,PSMB6,PSMB7,RPS27A,SFRP2,SKP1,SOX2,SOX4,UBB,UBC,ZEB2,RBX1,G3BP1,RACK1,FRAT2,GNG2,CD24
8_Member	GO Biological Processes	GO:0198738	cell-cell signaling by wnt	-9.78475	-7.78029	37/493	801,998,1000,1175,1454,1749,2775,2782,2932,4851,5204,5216,5499,5683,5685,5686,5687,5688,5689,5690,5691,5694,5695,6233,6423,6500,6657,6659,7314,7316,9839,9978,10146,10399,23401,54331,100133941	CALM1,CDC42,CDH2,AP2S1,CSNK1E,DLX5,GNAO1,GNB1,GSK3B,NOTCH1,PFDN5,PFN1,PPP1CA,PSMA2,PSMA4,PSMA5,PSMA6,PSMA7,PSMB1,PSMB2,PSMB3,PSMB6,PSMB7,RPS27A,SFRP2,SKP1,SOX2,SOX4,UBB,UBC,ZEB2,RBX1,G3BP1,RACK1,FRAT2,GNG2,CD24
8_Member	GO Biological Processes	GO:2000060	positive regulation of protein ubiquitination involved in ubiquitin-dependent protein catabolic proc	-9.74821	-7.7455	16/91	5683,5685,5686,5687,5688,5689,5690,5691,5694,5695,6233,6500,7314,7316,7321,51529	PSMA2,PSMA4,PSMA5,PSMA6,PSMA7,PSMB1,PSMB2,PSMB3,PSMB6,PSMB7,RPS27A,SKP1,UBB,UBC,UBE2D1,ANAPC11
8_Member	GO Biological Processes	GO:0090090	negative regulation of canonical Wnt signaling pathway	-9.68292	-7.68716	21/168	1000,2932,4851,5204,5683,5685,5686,5687,5688,5689,5690,5691,5694,5695,6233,6423,6657,7314,7316,9978,10146	CDH2,GSK3B,NOTCH1,PFDN5,PSMA2,PSMA4,PSMA5,PSMA6,PSMA7,PSMB1,PSMB2,PSMB3,PSMB6,PSMB7,RPS27A,SFRP2,SOX2,UBB,UBC,RBX1,G3BP1
8_Member	GO Biological Processes	GO:1903364	positive regulation of cellular protein catabolic process	-9.67585	-7.68186	23/203	1454,2932,5683,5685,5686,5687,5688,5689,5690,5691,5694,5695,6233,6500,6613,7314,7316,7321,7341,9978,10399,51529,93974	CSNK1E,GSK3B,PSMA2,PSMA4,PSMA5,PSMA6,PSMA7,PSMB1,PSMB2,PSMB3,PSMB6,PSMB7,RPS27A,SKP1,SUMO2,UBB,UBC,UBE2D1,SUMO1,RBX1,RACK1,ANAPC11,ATP5IF1
8_Member	Reactome Gene Sets	R-HSA-4086400	PCP/CE pathway	-9.67418	-7.68186	16/92	1175,5216,5683,5685,5686,5687,5688,5689,5690,5691,5694,5695,6233,7314,7316,7979	AP2S1,PFN1,PSMA2,PSMA4,PSMA5,PSMA6,PSMA7,PSMB1,PSMB2,PSMB3,PSMB6,PSMB7,RPS27A,UBB,UBC,SEM1
8_Member	Reactome Gene Sets	R-HSA-68867	Assembly of the pre-replicative complex	-9.55934	-7.5738	14/68	5683,5685,5686,5687,5688,5689,5690,5691,5694,5695,6233,7314,7316,7979	PSMA2,PSMA4,PSMA5,PSMA6,PSMA7,PSMB1,PSMB2,PSMB3,PSMB6,PSMB7,RPS27A,UBB,UBC,SEM1
8_Member	GO Biological Processes	GO:0060071	Wnt signaling pathway, planar cell polarity pathway	-9.40295	-7.42409	17/110	998,1175,5216,5683,5685,5686,5687,5688,5689,5690,5691,5694,5695,6233,6423,7314,7316	CDC42,AP2S1,PFN1,PSMA2,PSMA4,PSMA5,PSMA6,PSMA7,PSMB1,PSMB2,PSMB3,PSMB6,PSMB7,RPS27A,SFRP2,UBB,UBC
8_Member	GO Biological Processes	GO:0010972	negative regulation of G2/M transition of mitotic cell cycle	-9.38766	-7.41046	16/96	1112,5683,5685,5686,5687,5688,5689,5690,5691,5694,5695,6233,6500,7314,7316,9978	FOXN3,PSMA2,PSMA4,PSMA5,PSMA6,PSMA7,PSMB1,PSMB2,PSMB3,PSMB6,PSMB7,RPS27A,SKP1,UBB,UBC,RBX1
8_Member	GO Biological Processes	GO:1901991	negative regulation of mitotic cell cycle phase transition	-9.36674	-7.39119	24/229	1027,1112,3275,3276,4869,5683,5685,5686,5687,5688,5689,5690,5691,5694,5695,6154,6233,6500,6659,7314,7316,9978,51065,57060	CDKN1B,FOXN3,PRMT2,PRMT1,NPM1,PSMA2,PSMA4,PSMA5,PSMA6,PSMA7,PSMB1,PSMB2,PSMB3,PSMB6,PSMB7,RPL26,RPS27A,SKP1,SOX4,UBB,UBC,RBX1,RPS27L,PCBP4
8_Member	GO Biological Processes	GO:0045732	positive regulation of protein catabolic process	-9.35983	-7.38591	26/268	1027,1454,2932,4734,4946,5683,5685,5686,5687,5688,5689,5690,5691,5694,5695,6233,6500,6613,7314,7316,7321,7341,9978,10399,51529,93974	CDKN1B,CSNK1E,GSK3B,NEDD4,OAZ1,PSMA2,PSMA4,PSMA5,PSMA6,PSMA7,PSMB1,PSMB2,PSMB3,PSMB6,PSMB7,RPS27A,SKP1,SUMO2,UBB,UBC,UBE2D1,SUMO1,RBX1,RACK1,ANAPC11,ATP5IF1
8_Member	GO Biological Processes	GO:0045862	positive regulation of proteolysis	-9.35577	-7.38349	32/395	1454,2932,3066,3146,4137,5683,5685,5686,5687,5688,5689,5690,5691,5694,5695,6188,6233,6423,6500,6613,7314,7316,7321,7341,9141,9978,10399,27018,51065,51529,55122,93974	CSNK1E,GSK3B,HDAC2,HMGB1,MAPT,PSMA2,PSMA4,PSMA5,PSMA6,PSMA7,PSMB1,PSMB2,PSMB3,PSMB6,PSMB7,RPS3,RPS27A,SFRP2,SKP1,SUMO2,UBB,UBC,UBE2D1,SUMO1,PDCD5,RBX1,RACK1,BEX3,RPS27L,ANAPC11,AKIRIN2,ATP5IF1
8_Member	GO Biological Processes	GO:0071456	cellular response to hypoxia	-9.33242	-7.36501	22/193	665,2782,4851,5683,5685,5686,5687,5688,5689,5690,5691,5694,5695,6233,6921,6923,7314,7316,7321,7322,9978,51142	BNIP3L,GNB1,NOTCH1,PSMA2,PSMA4,PSMA5,PSMA6,PSMA7,PSMB1,PSMB2,PSMB3,PSMB6,PSMB7,RPS27A,ELOC,ELOB,UBB,UBC,UBE2D1,UBE2D2,RBX1,CHCHD2
8_Member	GO Biological Processes	GO:0090175	regulation of establishment of planar polarity	-9.27718	-7.31299	17/112	998,1175,5216,5683,5685,5686,5687,5688,5689,5690,5691,5694,5695,6233,6423,7314,7316	CDC42,AP2S1,PFN1,PSMA2,PSMA4,PSMA5,PSMA6,PSMA7,PSMB1,PSMB2,PSMB3,PSMB6,PSMB7,RPS27A,SFRP2,UBB,UBC
8_Member	GO Biological Processes	GO:1901532	regulation of hematopoietic progenitor cell differentiation	-9.27718	-7.31299	17/112	3020,3021,4851,5683,5685,5686,5687,5688,5689,5690,5691,5694,5695,6233,7314,7316,51441	H3F3A,H3F3B,NOTCH1,PSMA2,PSMA4,PSMA5,PSMA6,PSMA7,PSMB1,PSMB2,PSMB3,PSMB6,PSMB7,RPS27A,UBB,UBC,YTHDF2
8_Member	Reactome Gene Sets	R-HSA-5663202	Diseases of signal transduction	-9.26681	-7.30422	31/376	60,71,1027,1487,2066,2932,3066,3320,4851,5037,5295,5435,5439,5440,5683,5685,5686,5687,5688,5689,5690,5691,5694,5695,6233,6500,7314,7316,7529,7979,9978	ACTB,ACTG1,CDKN1B,CTBP1,ERBB4,GSK3B,HDAC2,HSP90AA1,NOTCH1,PEBP1,PIK3R1,POLR2F,POLR2J,POLR2K,PSMA2,PSMA4,PSMA5,PSMA6,PSMA7,PSMB1,PSMB2,PSMB3,PSMB6,PSMB7,RPS27A,SKP1,UBB,UBC,YWHAB,SEM1,RBX1
8_Member	Reactome Gene Sets	R-HSA-5632684	Hedgehog 'on' state	-9.2007	-7.2413	15/85	5683,5685,5686,5687,5688,5689,5690,5691,5694,5695,6233,7314,7316,7979,9978	PSMA2,PSMA4,PSMA5,PSMA6,PSMA7,PSMB1,PSMB2,PSMB3,PSMB6,PSMB7,RPS27A,UBB,UBC,SEM1,RBX1
8_Member	Reactome Gene Sets	R-HSA-69620	Cell Cycle Checkpoints	-9.1971	-7.23927	27/293	1027,5683,5685,5686,5687,5688,5689,5690,5691,5694,5695,6232,6233,7314,7316,7321,7334,7341,7529,7531,7534,7979,8655,10971,22919,51529,57060	CDKN1B,PSMA2,PSMA4,PSMA5,PSMA6,PSMA7,PSMB1,PSMB2,PSMB3,PSMB6,PSMB7,RPS27,RPS27A,UBB,UBC,UBE2D1,UBE2N,SUMO1,YWHAB,YWHAE,YWHAZ,SEM1,DYNLL1,YWHAQ,MAPRE1,ANAPC11,PCBP4
8_Member	Reactome Gene Sets	R-HSA-1236975	Antigen processing-Cross presentation	-9.18224	-7.22599	16/99	5683,5685,5686,5687,5688,5689,5690,5691,5694,5695,6233,7314,7316,7979,10952,23480	PSMA2,PSMA4,PSMA5,PSMA6,PSMA7,PSMB1,PSMB2,PSMB3,PSMB6,PSMB7,RPS27A,UBB,UBC,SEM1,SEC61B,SEC61G
8_Member	GO Biological Processes	GO:0042787	protein ubiquitination involved in ubiquitin-dependent protein catabolic process	-9.1378	-7.18688	23/216	4734,5683,5685,5686,5687,5688,5689,5690,5691,5694,5695,6125,6135,6201,6233,6500,6921,7314,7316,7321,9349,9978,51529	NEDD4,PSMA2,PSMA4,PSMA5,PSMA6,PSMA7,PSMB1,PSMB2,PSMB3,PSMB6,PSMB7,RPL5,RPL11,RPS7,RPS27A,SKP1,ELOC,UBB,UBC,UBE2D1,RPL23,RBX1,ANAPC11
8_Member	GO Biological Processes	GO:0071453	cellular response to oxygen levels	-9.1378	-7.18688	23/216	665,2782,4851,5683,5685,5686,5687,5688,5689,5690,5691,5694,5695,6233,6921,6923,7314,7316,7321,7322,9550,9978,51142	BNIP3L,GNB1,NOTCH1,PSMA2,PSMA4,PSMA5,PSMA6,PSMA7,PSMB1,PSMB2,PSMB3,PSMB6,PSMB7,RPS27A,ELOC,ELOB,UBB,UBC,UBE2D1,UBE2D2,ATP6V1G1,RBX1,CHCHD2
8_Member	Reactome Gene Sets	R-HSA-8939236	RUNX1 regulates transcription of genes involved in differentiation of HSCs	-9.11628	-7.16783	18/130	3015,3020,3021,5683,5685,5686,5687,5688,5689,5690,5691,5694,5695,6233,7314,7316,7979,94239	H2AFZ,H3F3A,H3F3B,PSMA2,PSMA4,PSMA5,PSMA6,PSMA7,PSMB1,PSMB2,PSMB3,PSMB6,PSMB7,RPS27A,UBB,UBC,SEM1,H2AFV
8_Member	GO Biological Processes	GO:0007346	regulation of mitotic cell cycle	-9.10097	-7.15406	43/672	328,894,998,1019,1027,1112,1454,3275,3276,3320,3398,4212,4869,5087,5683,5685,5686,5687,5688,5689,5690,5691,5694,5695,5902,6154,6194,6233,6500,6659,7314,7316,7321,7531,7846,8655,9978,11258,22919,51065,51529,57060,203068	APEX1,CCND2,CDC42,CDK4,CDKN1B,FOXN3,CSNK1E,PRMT2,PRMT1,HSP90AA1,ID2,MEIS2,NPM1,PBX1,PSMA2,PSMA4,PSMA5,PSMA6,PSMA7,PSMB1,PSMB2,PSMB3,PSMB6,PSMB7,RANBP1,RPL26,RPS6,RPS27A,SKP1,SOX4,UBB,UBC,UBE2D1,YWHAE,TUBA1A,DYNLL1,RBX1,DCTN3,MAPRE1,RPS27L,ANAPC11,PCBP4,TUBB
8_Member	GO Biological Processes	GO:0010948	negative regulation of cell cycle process	-9.04552	-7.10168	29/340	1019,1027,1112,3275,3276,3326,4282,4869,5683,5685,5686,5687,5688,5689,5690,5691,5694,5695,6154,6233,6500,6659,7314,7316,9349,9978,11335,51065,57060	CDK4,CDKN1B,FOXN3,PRMT2,PRMT1,HSP90AB1,MIF,NPM1,PSMA2,PSMA4,PSMA5,PSMA6,PSMA7,PSMB1,PSMB2,PSMB3,PSMB6,PSMB7,RPL26,RPS27A,SKP1,SOX4,UBB,UBC,RPL23,RBX1,CBX3,RPS27L,PCBP4
8_Member	GO Biological Processes	GO:0036294	cellular response to decreased oxygen levels	-9.0354	-7.09309	22/200	665,2782,4851,5683,5685,5686,5687,5688,5689,5690,5691,5694,5695,6233,6921,6923,7314,7316,7321,7322,9978,51142	BNIP3L,GNB1,NOTCH1,PSMA2,PSMA4,PSMA5,PSMA6,PSMA7,PSMB1,PSMB2,PSMB3,PSMB6,PSMB7,RPS27A,ELOC,ELOB,UBB,UBC,UBE2D1,UBE2D2,RBX1,CHCHD2
8_Member	Reactome Gene Sets	R-HSA-350562	Regulation of ornithine decarboxylase (ODC)	-8.99299	-7.0522	12/51	4946,5683,5685,5686,5687,5688,5689,5690,5691,5694,5695,7979	OAZ1,PSMA2,PSMA4,PSMA5,PSMA6,PSMA7,PSMB1,PSMB2,PSMB3,PSMB6,PSMB7,SEM1
8_Member	GO Biological Processes	GO:0030178	negative regulation of Wnt signaling pathway	-8.95298	-7.01522	22/202	1000,2932,4851,5204,5683,5685,5686,5687,5688,5689,5690,5691,5694,5695,6233,6423,6657,7314,7316,9978,10146,10399	CDH2,GSK3B,NOTCH1,PFDN5,PSMA2,PSMA4,PSMA5,PSMA6,PSMA7,PSMB1,PSMB2,PSMB3,PSMB6,PSMB7,RPS27A,SFRP2,SOX2,UBB,UBC,RBX1,G3BP1,RACK1
8_Member	GO Biological Processes	GO:1902036	regulation of hematopoietic stem cell differentiation	-8.91996	-6.9852	16/103	3020,3021,5683,5685,5686,5687,5688,5689,5690,5691,5694,5695,6233,7314,7316,51441	H3F3A,H3F3B,PSMA2,PSMA4,PSMA5,PSMA6,PSMA7,PSMB1,PSMB2,PSMB3,PSMB6,PSMB7,RPS27A,UBB,UBC,YTHDF2
8_Member	Reactome Gene Sets	R-HSA-69481	G2/M Checkpoints	-8.87259	-6.93933	20/168	5683,5685,5686,5687,5688,5689,5690,5691,5694,5695,6233,7314,7316,7334,7341,7529,7531,7534,7979,10971	PSMA2,PSMA4,PSMA5,PSMA6,PSMA7,PSMB1,PSMB2,PSMB3,PSMB6,PSMB7,RPS27A,UBB,UBC,UBE2N,SUMO1,YWHAB,YWHAE,YWHAZ,SEM1,YWHAQ
8_Member	GO Biological Processes	GO:0006511	ubiquitin-dependent protein catabolic process	-8.85869	-6.92691	39/582	1454,2932,3326,4734,4738,5683,5685,5686,5687,5688,5689,5690,5691,5694,5695,5902,6125,6135,6201,6233,6500,6599,6613,6921,7251,7314,7316,7321,7322,7329,7341,7345,9349,9978,10399,10952,11315,27338,51529	CSNK1E,GSK3B,HSP90AB1,NEDD4,NEDD8,PSMA2,PSMA4,PSMA5,PSMA6,PSMA7,PSMB1,PSMB2,PSMB3,PSMB6,PSMB7,RANBP1,RPL5,RPL11,RPS7,RPS27A,SKP1,SMARCC1,SUMO2,ELOC,TSG101,UBB,UBC,UBE2D1,UBE2D2,UBE2I,SUMO1,UCHL1,RPL23,RBX1,RACK1,SEC61B,PARK7,UBE2S,ANAPC11
8_Member	GO Biological Processes	GO:0019941	modification-dependent protein catabolic process	-8.75382	-6.82501	39/587	1454,2932,3326,4734,4738,5683,5685,5686,5687,5688,5689,5690,5691,5694,5695,5902,6125,6135,6201,6233,6500,6599,6613,6921,7251,7314,7316,7321,7322,7329,7341,7345,9349,9978,10399,10952,11315,27338,51529	CSNK1E,GSK3B,HSP90AB1,NEDD4,NEDD8,PSMA2,PSMA4,PSMA5,PSMA6,PSMA7,PSMB1,PSMB2,PSMB3,PSMB6,PSMB7,RANBP1,RPL5,RPL11,RPS7,RPS27A,SKP1,SMARCC1,SUMO2,ELOC,TSG101,UBB,UBC,UBE2D1,UBE2D2,UBE2I,SUMO1,UCHL1,RPL23,RBX1,RACK1,SEC61B,PARK7,UBE2S,ANAPC11
8_Member	GO Biological Processes	GO:0051348	negative regulation of transferase activity	-8.73198	-6.80465	30/373	1027,2932,3301,4137,4869,5683,5685,5686,5687,5688,5689,5690,5691,5694,5695,6125,6135,6201,6233,6423,7251,7314,7316,7321,7345,9349,10399,11315,51529,51637	CDKN1B,GSK3B,DNAJA1,MAPT,NPM1,PSMA2,PSMA4,PSMA5,PSMA6,PSMA7,PSMB1,PSMB2,PSMB3,PSMB6,PSMB7,RPL5,RPL11,RPS7,RPS27A,SFRP2,TSG101,UBB,UBC,UBE2D1,UCHL1,RPL23,RACK1,PARK7,ANAPC11,RTRAF
8_Member	GO Biological Processes	GO:0001736	establishment of planar polarity	-8.68756	-6.76316	17/122	998,1175,5216,5683,5685,5686,5687,5688,5689,5690,5691,5694,5695,6233,6423,7314,7316	CDC42,AP2S1,PFN1,PSMA2,PSMA4,PSMA5,PSMA6,PSMA7,PSMB1,PSMB2,PSMB3,PSMB6,PSMB7,RPS27A,SFRP2,UBB,UBC
8_Member	GO Biological Processes	GO:0007164	establishment of tissue polarity	-8.68756	-6.76316	17/122	998,1175,5216,5683,5685,5686,5687,5688,5689,5690,5691,5694,5695,6233,6423,7314,7316	CDC42,AP2S1,PFN1,PSMA2,PSMA4,PSMA5,PSMA6,PSMA7,PSMB1,PSMB2,PSMB3,PSMB6,PSMB7,RPS27A,SFRP2,UBB,UBC
8_Member	GO Biological Processes	GO:0002223	stimulatory C-type lectin receptor signaling pathway	-8.63192	-6.71043	17/123	5683,5685,5686,5687,5688,5689,5690,5691,5694,5695,6233,6500,7314,7316,7321,7322,7334	PSMA2,PSMA4,PSMA5,PSMA6,PSMA7,PSMB1,PSMB2,PSMB3,PSMB6,PSMB7,RPS27A,SKP1,UBB,UBC,UBE2D1,UBE2D2,UBE2N
8_Member	GO Biological Processes	GO:1901988	negative regulation of cell cycle phase transition	-8.62917	-6.70913	24/249	1027,1112,3275,3276,4869,5683,5685,5686,5687,5688,5689,5690,5691,5694,5695,6154,6233,6500,6659,7314,7316,9978,51065,57060	CDKN1B,FOXN3,PRMT2,PRMT1,NPM1,PSMA2,PSMA4,PSMA5,PSMA6,PSMA7,PSMB1,PSMB2,PSMB3,PSMB6,PSMB7,RPL26,RPS27A,SKP1,SOX4,UBB,UBC,RBX1,RPS27L,PCBP4
8_Member	GO Biological Processes	GO:1902750	negative regulation of cell cycle G2/M phase transition	-8.60928	-6.69069	16/108	1112,5683,5685,5686,5687,5688,5689,5690,5691,5694,5695,6233,6500,7314,7316,9978	FOXN3,PSMA2,PSMA4,PSMA5,PSMA6,PSMA7,PSMB1,PSMB2,PSMB3,PSMB6,PSMB7,RPS27A,SKP1,UBB,UBC,RBX1
8_Member	Reactome Gene Sets	R-HSA-446652	Interleukin-1 family signaling	-8.58664	-6.66949	18/140	3146,5683,5685,5686,5687,5688,5689,5690,5691,5694,5695,6233,6500,7314,7316,7334,7979,9978	HMGB1,PSMA2,PSMA4,PSMA5,PSMA6,PSMA7,PSMB1,PSMB2,PSMB3,PSMB6,PSMB7,RPS27A,SKP1,UBB,UBC,UBE2N,SEM1,RBX1
8_Member	GO Biological Processes	GO:0043632	modification-dependent macromolecule catabolic process	-8.56837	-6.65266	39/596	1454,2932,3326,4734,4738,5683,5685,5686,5687,5688,5689,5690,5691,5694,5695,5902,6125,6135,6201,6233,6500,6599,6613,6921,7251,7314,7316,7321,7322,7329,7341,7345,9349,9978,10399,10952,11315,27338,51529	CSNK1E,GSK3B,HSP90AB1,NEDD4,NEDD8,PSMA2,PSMA4,PSMA5,PSMA6,PSMA7,PSMB1,PSMB2,PSMB3,PSMB6,PSMB7,RANBP1,RPL5,RPL11,RPS7,RPS27A,SKP1,SMARCC1,SUMO2,ELOC,TSG101,UBB,UBC,UBE2D1,UBE2D2,UBE2I,SUMO1,UCHL1,RPL23,RBX1,RACK1,SEC61B,PARK7,UBE2S,ANAPC11
8_Member	Reactome Gene Sets	R-HSA-5619084	ABC transporter disorders	-8.50493	-6.59207	14/81	5683,5685,5686,5687,5688,5689,5690,5691,5694,5695,6233,7314,7316,7979	PSMA2,PSMA4,PSMA5,PSMA6,PSMA7,PSMB1,PSMB2,PSMB3,PSMB6,PSMB7,RPS27A,UBB,UBC,SEM1
8_Member	KEGG Pathway	hsa03050	Proteasome	-8.48267	-6.57265	11/45	5683,5685,5686,5687,5688,5689,5690,5691,5694,5695,7979	PSMA2,PSMA4,PSMA5,PSMA6,PSMA7,PSMB1,PSMB2,PSMB3,PSMB6,PSMB7,SEM1
8_Member	KEGG Pathway	ko03050	Proteasome	-8.48267	-6.57265	11/45	5683,5685,5686,5687,5688,5689,5690,5691,5694,5695,7979	PSMA2,PSMA4,PSMA5,PSMA6,PSMA7,PSMB1,PSMB2,PSMB3,PSMB6,PSMB7,SEM1
8_Member	GO Biological Processes	GO:0002220	innate immune response activating cell surface receptor signaling pathway	-8.46832	-6.56112	17/126	5683,5685,5686,5687,5688,5689,5690,5691,5694,5695,6233,6500,7314,7316,7321,7322,7334	PSMA2,PSMA4,PSMA5,PSMA6,PSMA7,PSMB1,PSMB2,PSMB3,PSMB6,PSMB7,RPS27A,SKP1,UBB,UBC,UBE2D1,UBE2D2,UBE2N
8_Member	GO Biological Processes	GO:0060828	regulation of canonical Wnt signaling pathway	-8.42296	-6.51716	24/255	1000,1749,2932,4851,5204,5499,5683,5685,5686,5687,5688,5689,5690,5691,5694,5695,6233,6423,6657,6659,7314,7316,9978,10146	CDH2,DLX5,GSK3B,NOTCH1,PFDN5,PPP1CA,PSMA2,PSMA4,PSMA5,PSMA6,PSMA7,PSMB1,PSMB2,PSMB3,PSMB6,PSMB7,RPS27A,SFRP2,SOX2,SOX4,UBB,UBC,RBX1,G3BP1
8_Member	GO Biological Processes	GO:0038061	NIK/NF-kappaB signaling	-8.36193	-6.46031	17/128	5683,5685,5686,5687,5688,5689,5690,5691,5694,5695,6188,6233,6500,7114,7314,7316,9618	PSMA2,PSMA4,PSMA5,PSMA6,PSMA7,PSMB1,PSMB2,PSMB3,PSMB6,PSMB7,RPS3,RPS27A,SKP1,TMSB4X,UBB,UBC,TRAF4
8_Member	CORUM	CORUM:193	PA700-20S-PA28 complex	-8.35424	-6.45401	10/36	5683,5685,5686,5687,5688,5689,5690,5691,5694,5695	PSMA2,PSMA4,PSMA5,PSMA6,PSMA7,PSMB1,PSMB2,PSMB3,PSMB6,PSMB7
8_Member	GO Biological Processes	GO:0031400	negative regulation of protein modification process	-8.32782	-6.42898	41/660	801,805,1027,1487,3066,3301,4869,5080,5683,5685,5686,5687,5688,5689,5690,5691,5694,5695,6125,6135,6188,6201,6233,6418,6423,6659,7251,7314,7316,7321,7345,7529,7531,9349,10399,11315,26472,51529,51637,56271,374969	CALM1,CALM2,CDKN1B,CTBP1,HDAC2,DNAJA1,NPM1,PAX6,PSMA2,PSMA4,PSMA5,PSMA6,PSMA7,PSMB1,PSMB2,PSMB3,PSMB6,PSMB7,RPL5,RPL11,RPS3,RPS7,RPS27A,SET,SFRP2,SOX4,TSG101,UBB,UBC,UBE2D1,UCHL1,YWHAB,YWHAE,RPL23,RACK1,PARK7,PPP1R14B,ANAPC11,RTRAF,BEX4,SVBP
8_Member	GO Biological Processes	GO:0060218	hematopoietic stem cell differentiation	-8.31591	-6.41844	16/113	3020,3021,5683,5685,5686,5687,5688,5689,5690,5691,5694,5695,6233,7314,7316,51441	H3F3A,H3F3B,PSMA2,PSMA4,PSMA5,PSMA6,PSMA7,PSMB1,PSMB2,PSMB3,PSMB6,PSMB7,RPS27A,UBB,UBC,YTHDF2
8_Member	Reactome Gene Sets	R-HSA-69206	G1/S Transition	-8.30951	-6.41341	17/129	1019,1027,5683,5685,5686,5687,5688,5689,5690,5691,5694,5695,6233,6500,7314,7316,7979	CDK4,CDKN1B,PSMA2,PSMA4,PSMA5,PSMA6,PSMA7,PSMB1,PSMB2,PSMB3,PSMB6,PSMB7,RPS27A,SKP1,UBB,UBC,SEM1
8_Member	Reactome Gene Sets	R-HSA-453279	Mitotic G1-G1/S phases	-8.24338	-6.35137	18/147	894,1019,1027,5683,5685,5686,5687,5688,5689,5690,5691,5694,5695,6233,6500,7314,7316,7979	CCND2,CDK4,CDKN1B,PSMA2,PSMA4,PSMA5,PSMA6,PSMA7,PSMB1,PSMB2,PSMB3,PSMB6,PSMB7,RPS27A,SKP1,UBB,UBC,SEM1
8_Member	Reactome Gene Sets	R-HSA-68874	M/G1 Transition	-8.22163	-6.33233	14/85	5683,5685,5686,5687,5688,5689,5690,5691,5694,5695,6233,7314,7316,7979	PSMA2,PSMA4,PSMA5,PSMA6,PSMA7,PSMB1,PSMB2,PSMB3,PSMB6,PSMB7,RPS27A,UBB,UBC,SEM1
8_Member	Reactome Gene Sets	R-HSA-69002	DNA Replication Pre-Initiation	-8.22163	-6.33233	14/85	5683,5685,5686,5687,5688,5689,5690,5691,5694,5695,6233,7314,7316,7979	PSMA2,PSMA4,PSMA5,PSMA6,PSMA7,PSMB1,PSMB2,PSMB3,PSMB6,PSMB7,RPS27A,UBB,UBC,SEM1
8_Member	Reactome Gene Sets	R-HSA-69239	Synthesis of DNA	-8.18572	-6.29776	15/100	1027,5683,5685,5686,5687,5688,5689,5690,5691,5694,5695,6233,7314,7316,7979	CDKN1B,PSMA2,PSMA4,PSMA5,PSMA6,PSMA7,PSMB1,PSMB2,PSMB3,PSMB6,PSMB7,RPS27A,UBB,UBC,SEM1
8_Member	Reactome Gene Sets	R-HSA-5673001	RAF/MAP kinase cascade	-8.14391	-6.2573	23/243	60,71,801,805,2066,4684,5037,5683,5685,5686,5687,5688,5689,5690,5691,5694,5695,6233,7314,7316,7529,7979,9978	ACTB,ACTG1,CALM1,CALM2,ERBB4,NCAM1,PEBP1,PSMA2,PSMA4,PSMA5,PSMA6,PSMA7,PSMB1,PSMB2,PSMB3,PSMB6,PSMB7,RPS27A,UBB,UBC,YWHAB,SEM1,RBX1
8_Member	Reactome Gene Sets	R-HSA-5668541	TNFR2 non-canonical NF-kB pathway	-8.06465	-6.18071	15/102	5683,5685,5686,5687,5688,5689,5690,5691,5694,5695,6233,6500,7314,7316,7979	PSMA2,PSMA4,PSMA5,PSMA6,PSMA7,PSMB1,PSMB2,PSMB3,PSMB6,PSMB7,RPS27A,SKP1,UBB,UBC,SEM1
8_Member	GO Biological Processes	GO:1905114	cell surface receptor signaling pathway involved in cell-cell signaling	-8.05617	-6.17356	38/596	801,998,1000,1175,1454,1749,2775,2782,2932,4851,5204,5216,5499,5683,5685,5686,5687,5688,5689,5690,5691,5694,5695,6233,6423,6500,6657,6659,7314,7316,9839,9978,10146,10399,23401,54331,56853,100133941	CALM1,CDC42,CDH2,AP2S1,CSNK1E,DLX5,GNAO1,GNB1,GSK3B,NOTCH1,PFDN5,PFN1,PPP1CA,PSMA2,PSMA4,PSMA5,PSMA6,PSMA7,PSMB1,PSMB2,PSMB3,PSMB6,PSMB7,RPS27A,SFRP2,SKP1,SOX2,SOX4,UBB,UBC,ZEB2,RBX1,G3BP1,RACK1,FRAT2,GNG2,CELF4,CD24
8_Member	GO Biological Processes	GO:0060070	canonical Wnt signaling pathway	-8.04762	-6.16766	26/309	998,1000,1749,2932,4851,5204,5499,5683,5685,5686,5687,5688,5689,5690,5691,5694,5695,6233,6423,6657,6659,7314,7316,9978,10146,23401	CDC42,CDH2,DLX5,GSK3B,NOTCH1,PFDN5,PPP1CA,PSMA2,PSMA4,PSMA5,PSMA6,PSMA7,PSMB1,PSMB2,PSMB3,PSMB6,PSMB7,RPS27A,SFRP2,SOX2,SOX4,UBB,UBC,RBX1,G3BP1,FRAT2
8_Member	GO Biological Processes	GO:0006521	regulation of cellular amino acid metabolic process	-8.04099	-6.16235	12/61	4946,5683,5685,5686,5687,5688,5689,5690,5691,5694,5695,11315	OAZ1,PSMA2,PSMA4,PSMA5,PSMA6,PSMA7,PSMB1,PSMB2,PSMB3,PSMB6,PSMB7,PARK7
8_Member	Reactome Gene Sets	R-HSA-5683057	MAPK family signaling cascades	-8.0319	-6.15588	25/288	60,71,801,805,998,2066,4684,5037,5683,5685,5686,5687,5688,5689,5690,5691,5694,5695,6233,7314,7316,7529,7979,9978,10602	ACTB,ACTG1,CALM1,CALM2,CDC42,ERBB4,NCAM1,PEBP1,PSMA2,PSMA4,PSMA5,PSMA6,PSMA7,PSMB1,PSMB2,PSMB3,PSMB6,PSMB7,RPS27A,UBB,UBC,YWHAB,SEM1,RBX1,CDC42EP3
8_Member	GO Biological Processes	GO:0030111	regulation of Wnt signaling pathway	-7.96321	-6.0911	27/334	1000,1454,1749,2932,4851,5204,5499,5683,5685,5686,5687,5688,5689,5690,5691,5694,5695,6233,6423,6657,6659,7314,7316,9839,9978,10146,10399	CDH2,CSNK1E,DLX5,GSK3B,NOTCH1,PFDN5,PPP1CA,PSMA2,PSMA4,PSMA5,PSMA6,PSMA7,PSMB1,PSMB2,PSMB3,PSMB6,PSMB7,RPS27A,SFRP2,SOX2,SOX4,UBB,UBC,ZEB2,RBX1,G3BP1,RACK1
8_Member	Reactome Gene Sets	R-HSA-1236978	Cross-presentation of soluble exogenous antigens (endosomes)	-7.96077	-6.08996	11/50	5683,5685,5686,5687,5688,5689,5690,5691,5694,5695,7979	PSMA2,PSMA4,PSMA5,PSMA6,PSMA7,PSMB1,PSMB2,PSMB3,PSMB6,PSMB7,SEM1
8_Member	Reactome Gene Sets	R-HSA-382556	ABC-family proteins mediated transport	-7.94648	-6.07695	15/104	5683,5685,5686,5687,5688,5689,5690,5691,5694,5695,6233,7314,7316,7979,8894	PSMA2,PSMA4,PSMA5,PSMA6,PSMA7,PSMB1,PSMB2,PSMB3,PSMB6,PSMB7,RPS27A,UBB,UBC,SEM1,EIF2S2
8_Member	Reactome Gene Sets	R-HSA-5684996	MAPK1/MAPK3 signaling	-7.94268	-6.07444	23/249	60,71,801,805,2066,4684,5037,5683,5685,5686,5687,5688,5689,5690,5691,5694,5695,6233,7314,7316,7529,7979,9978	ACTB,ACTG1,CALM1,CALM2,ERBB4,NCAM1,PEBP1,PSMA2,PSMA4,PSMA5,PSMA6,PSMA7,PSMB1,PSMB2,PSMB3,PSMB6,PSMB7,RPS27A,UBB,UBC,YWHAB,SEM1,RBX1
8_Member	GO Biological Processes	GO:0050852	T cell receptor signaling pathway	-7.91749	-6.05053	19/172	5295,5683,5685,5686,5687,5688,5689,5690,5691,5694,5695,6188,6233,6500,7314,7316,7321,7322,7334	PIK3R1,PSMA2,PSMA4,PSMA5,PSMA6,PSMA7,PSMB1,PSMB2,PSMB3,PSMB6,PSMB7,RPS3,RPS27A,SKP1,UBB,UBC,UBE2D1,UBE2D2,UBE2N
8_Member	GO Biological Processes	GO:0044257	cellular protein catabolic process	-7.83456	-5.97143	42/714	665,1175,1454,2932,3326,4734,4738,5683,5685,5686,5687,5688,5689,5690,5691,5694,5695,5902,6125,6135,6201,6233,6500,6599,6613,6921,7251,7314,7316,7321,7322,7329,7341,7345,9349,9978,10399,10952,11315,27338,51529,93974	BNIP3L,AP2S1,CSNK1E,GSK3B,HSP90AB1,NEDD4,NEDD8,PSMA2,PSMA4,PSMA5,PSMA6,PSMA7,PSMB1,PSMB2,PSMB3,PSMB6,PSMB7,RANBP1,RPL5,RPL11,RPS7,RPS27A,SKP1,SMARCC1,SUMO2,ELOC,TSG101,UBB,UBC,UBE2D1,UBE2D2,UBE2I,SUMO1,UCHL1,RPL23,RBX1,RACK1,SEC61B,PARK7,UBE2S,ANAPC11,ATP5IF1
8_Member	GO Biological Processes	GO:0043161	proteasome-mediated ubiquitin-dependent protein catabolic process	-7.82169	-5.96236	29/385	1454,2932,3326,5683,5685,5686,5687,5688,5689,5690,5691,5694,5695,6135,6233,6500,6599,6613,7314,7316,7321,7341,7345,9978,10399,10952,11315,27338,51529	CSNK1E,GSK3B,HSP90AB1,PSMA2,PSMA4,PSMA5,PSMA6,PSMA7,PSMB1,PSMB2,PSMB3,PSMB6,PSMB7,RPL11,RPS27A,SKP1,SMARCC1,SUMO2,UBB,UBC,UBE2D1,SUMO1,UCHL1,RBX1,RACK1,SEC61B,PARK7,UBE2S,ANAPC11
8_Member	GO Biological Processes	GO:0001738	morphogenesis of a polarized epithelium	-7.81187	-5.95505	17/139	998,1175,5216,5683,5685,5686,5687,5688,5689,5690,5691,5694,5695,6233,6423,7314,7316	CDC42,AP2S1,PFN1,PSMA2,PSMA4,PSMA5,PSMA6,PSMA7,PSMB1,PSMB2,PSMB3,PSMB6,PSMB7,RPS27A,SFRP2,UBB,UBC
8_Member	Reactome Gene Sets	R-HSA-69242	S Phase	-7.81187	-5.95505	17/139	1019,1027,5683,5685,5686,5687,5688,5689,5690,5691,5694,5695,6233,6500,7314,7316,7979	CDK4,CDKN1B,PSMA2,PSMA4,PSMA5,PSMA6,PSMA7,PSMB1,PSMB2,PSMB3,PSMB6,PSMB7,RPS27A,SKP1,UBB,UBC,SEM1
8_Member	Reactome Gene Sets	R-HSA-69306	DNA Replication	-7.71839	-5.8653	15/108	1027,5683,5685,5686,5687,5688,5689,5690,5691,5694,5695,6233,7314,7316,7979	CDKN1B,PSMA2,PSMA4,PSMA5,PSMA6,PSMA7,PSMB1,PSMB2,PSMB3,PSMB6,PSMB7,RPS27A,UBB,UBC,SEM1
8_Member	GO Biological Processes	GO:0051603	proteolysis involved in cellular protein catabolic process	-7.71298	-5.86168	40/667	1454,2932,3326,4734,4738,5683,5685,5686,5687,5688,5689,5690,5691,5694,5695,5902,6125,6135,6201,6233,6500,6599,6613,6921,7251,7314,7316,7321,7322,7329,7341,7345,9349,9978,10399,10952,11315,27338,51529,93974	CSNK1E,GSK3B,HSP90AB1,NEDD4,NEDD8,PSMA2,PSMA4,PSMA5,PSMA6,PSMA7,PSMB1,PSMB2,PSMB3,PSMB6,PSMB7,RANBP1,RPL5,RPL11,RPS7,RPS27A,SKP1,SMARCC1,SUMO2,ELOC,TSG101,UBB,UBC,UBE2D1,UBE2D2,UBE2I,SUMO1,UCHL1,RPL23,RBX1,RACK1,SEC61B,PARK7,UBE2S,ANAPC11,ATP5IF1
8_Member	Reactome Gene Sets	R-HSA-8878159	Transcriptional regulation by RUNX3	-7.663	-5.81485	15/109	4851,5683,5685,5686,5687,5688,5689,5690,5691,5694,5695,6233,7314,7316,7979	NOTCH1,PSMA2,PSMA4,PSMA5,PSMA6,PSMA7,PSMB1,PSMB2,PSMB3,PSMB6,PSMB7,RPS27A,UBB,UBC,SEM1
8_Member	GO Biological Processes	GO:0038095	Fc-epsilon receptor signaling pathway	-7.63297	-5.78848	19/179	801,5295,5683,5685,5686,5687,5688,5689,5690,5691,5694,5695,6233,6500,7314,7316,7321,7322,7334	CALM1,PIK3R1,PSMA2,PSMA4,PSMA5,PSMA6,PSMA7,PSMB1,PSMB2,PSMB3,PSMB6,PSMB7,RPS27A,SKP1,UBB,UBC,UBE2D1,UBE2D2,UBE2N
8_Member	GO Biological Processes	GO:2000736	regulation of stem cell differentiation	-7.62531	-5.78324	17/143	3020,3021,4851,5683,5685,5686,5687,5688,5689,5690,5691,5694,5695,6233,7314,7316,51441	H3F3A,H3F3B,NOTCH1,PSMA2,PSMA4,PSMA5,PSMA6,PSMA7,PSMB1,PSMB2,PSMB3,PSMB6,PSMB7,RPS27A,UBB,UBC,YTHDF2
8_Member	Reactome Gene Sets	R-HSA-8878171	Transcriptional regulation by RUNX1	-7.59662	-5.75576	22/239	894,3015,3020,3021,3276,5683,5685,5686,5687,5688,5689,5690,5691,5694,5695,6233,6599,6605,7314,7316,7979,94239	CCND2,H2AFZ,H3F3A,H3F3B,PRMT1,PSMA2,PSMA4,PSMA5,PSMA6,PSMA7,PSMB1,PSMB2,PSMB3,PSMB6,PSMB7,RPS27A,SMARCC1,SMARCE1,UBB,UBC,SEM1,H2AFV
8_Member	GO Biological Processes	GO:0009896	positive regulation of catabolic process	-7.51042	-5.67437	31/446	665,1027,1454,2932,4734,4946,5683,5685,5686,5687,5688,5689,5690,5691,5694,5695,6233,6500,6613,7314,7316,7321,7341,9978,10236,10399,11315,51441,51529,54543,93974	BNIP3L,CDKN1B,CSNK1E,GSK3B,NEDD4,OAZ1,PSMA2,PSMA4,PSMA5,PSMA6,PSMA7,PSMB1,PSMB2,PSMB3,PSMB6,PSMB7,RPS27A,SKP1,SUMO2,UBB,UBC,UBE2D1,SUMO1,RBX1,HNRNPR,RACK1,PARK7,YTHDF2,ANAPC11,TOMM7,ATP5IF1
8_Member	GO Biological Processes	GO:0045786	negative regulation of cell cycle	-7.47201	-5.6407	38/627	1019,1027,1112,1982,3275,3276,3326,3398,4282,4851,4869,5683,5685,5686,5687,5688,5689,5690,5691,5694,5695,6154,6194,6233,6500,6657,6659,6664,7251,7314,7316,8851,9349,9978,10657,11335,51065,57060	CDK4,CDKN1B,FOXN3,EIF4G2,PRMT2,PRMT1,HSP90AB1,ID2,MIF,NOTCH1,NPM1,PSMA2,PSMA4,PSMA5,PSMA6,PSMA7,PSMB1,PSMB2,PSMB3,PSMB6,PSMB7,RPL26,RPS6,RPS27A,SKP1,SOX2,SOX4,SOX11,TSG101,UBB,UBC,CDK5R1,RPL23,RBX1,KHDRBS1,CBX3,RPS27L,PCBP4
8_Member	Reactome Gene Sets	R-HSA-1280218	Adaptive Immune System	-7.44175	-5.61279	43/765	801,805,912,998,1175,4734,5295,5478,5683,5685,5686,5687,5688,5689,5690,5691,5694,5695,6233,6500,6921,6923,7280,7314,7316,7321,7322,7334,7529,7534,7846,7979,8655,9978,10381,10477,10952,11258,23480,27338,51466,51529,347733	CALM1,CALM2,CD1D,CDC42,AP2S1,NEDD4,PIK3R1,PPIA,PSMA2,PSMA4,PSMA5,PSMA6,PSMA7,PSMB1,PSMB2,PSMB3,PSMB6,PSMB7,RPS27A,SKP1,ELOC,ELOB,TUBB2A,UBB,UBC,UBE2D1,UBE2D2,UBE2N,YWHAB,YWHAZ,TUBA1A,SEM1,DYNLL1,RBX1,TUBB3,UBE2E3,SEC61B,DCTN3,SEC61G,UBE2S,EVL,ANAPC11,TUBB2B
8_Member	GO Biological Processes	GO:0045930	negative regulation of mitotic cell cycle	-7.42442	-5.59663	25/309	1027,1112,3275,3276,4869,5683,5685,5686,5687,5688,5689,5690,5691,5694,5695,6154,6194,6233,6500,6659,7314,7316,9978,51065,57060	CDKN1B,FOXN3,PRMT2,PRMT1,NPM1,PSMA2,PSMA4,PSMA5,PSMA6,PSMA7,PSMB1,PSMB2,PSMB3,PSMB6,PSMB7,RPL26,RPS6,RPS27A,SKP1,SOX4,UBB,UBC,RBX1,RPS27L,PCBP4
8_Member	GO Biological Processes	GO:0002244	hematopoietic progenitor cell differentiation	-7.4003	-5.57369	19/185	1938,3020,3021,4851,5683,5685,5686,5687,5688,5689,5690,5691,5694,5695,6233,6659,7314,7316,51441	EEF2,H3F3A,H3F3B,NOTCH1,PSMA2,PSMA4,PSMA5,PSMA6,PSMA7,PSMB1,PSMB2,PSMB3,PSMB6,PSMB7,RPS27A,SOX4,UBB,UBC,YTHDF2
8_Member	Reactome Gene Sets	R-HSA-983168	Antigen processing: Ubiquitination & Proteasome degradation	-7.39691	-5.57146	25/310	4734,5683,5685,5686,5687,5688,5689,5690,5691,5694,5695,6233,6500,6921,6923,7314,7316,7321,7322,7334,7979,9978,10477,27338,51529	NEDD4,PSMA2,PSMA4,PSMA5,PSMA6,PSMA7,PSMB1,PSMB2,PSMB3,PSMB6,PSMB7,RPS27A,SKP1,ELOC,ELOB,UBB,UBC,UBE2D1,UBE2D2,UBE2N,SEM1,RBX1,UBE2E3,UBE2S,ANAPC11
8_Member	GO Biological Processes	GO:0030177	positive regulation of Wnt signaling pathway	-7.36691	-5.54379	18/167	1454,1749,5683,5685,5686,5687,5688,5689,5690,5691,5694,5695,6233,6423,6659,7314,7316,9839	CSNK1E,DLX5,PSMA2,PSMA4,PSMA5,PSMA6,PSMA7,PSMB1,PSMB2,PSMB3,PSMB6,PSMB7,RPS27A,SFRP2,SOX4,UBB,UBC,ZEB2
8_Member	GO Biological Processes	GO:0090263	positive regulation of canonical Wnt signaling pathway	-7.28636	-5.47013	16/133	1749,5683,5685,5686,5687,5688,5689,5690,5691,5694,5695,6233,6423,6659,7314,7316	DLX5,PSMA2,PSMA4,PSMA5,PSMA6,PSMA7,PSMB1,PSMB2,PSMB3,PSMB6,PSMB7,RPS27A,SFRP2,SOX4,UBB,UBC
8_Member	Reactome Gene Sets	R-HSA-449147	Signaling by Interleukins	-7.12164	-5.31107	31/464	998,1072,3146,3185,3312,3320,4001,4282,5295,5478,5683,5685,5686,5687,5688,5689,5690,5691,5694,5695,6175,6233,6500,6624,6657,7314,7316,7334,7534,7979,9978	CDC42,CFL1,HMGB1,HNRNPF,HSPA8,HSP90AA1,LMNB1,MIF,PIK3R1,PPIA,PSMA2,PSMA4,PSMA5,PSMA6,PSMA7,PSMB1,PSMB2,PSMB3,PSMB6,PSMB7,RPLP0,RPS27A,SKP1,FSCN1,SOX2,UBB,UBC,UBE2N,YWHAZ,SEM1,RBX1
8_Member	Reactome Gene Sets	R-HSA-8951664	Neddylation	-7.05804	-5.24971	21/235	4738,5683,5685,5686,5687,5688,5689,5690,5691,5694,5695,6233,6500,6921,6923,7314,7316,7321,7322,7979,9978	NEDD8,PSMA2,PSMA4,PSMA5,PSMA6,PSMA7,PSMB1,PSMB2,PSMB3,PSMB6,PSMB7,RPS27A,SKP1,ELOC,ELOB,UBB,UBC,UBE2D1,UBE2D2,SEM1,RBX1
8_Member	GO Biological Processes	GO:0070482	response to oxygen levels	-6.99312	-5.1914	27/372	665,1019,1027,2782,3066,4851,5683,5685,5686,5687,5688,5689,5690,5691,5694,5695,6233,6921,6923,7314,7316,7321,7322,9550,9978,51142,100133941	BNIP3L,CDK4,CDKN1B,GNB1,HDAC2,NOTCH1,PSMA2,PSMA4,PSMA5,PSMA6,PSMA7,PSMB1,PSMB2,PSMB3,PSMB6,PSMB7,RPS27A,ELOC,ELOB,UBB,UBC,UBE2D1,UBE2D2,ATP6V1G1,RBX1,CHCHD2,CD24
8_Member	Reactome Gene Sets	R-HSA-983169	Class I MHC mediated antigen processing & presentation	-6.99312	-5.1914	27/372	4734,5683,5685,5686,5687,5688,5689,5690,5691,5694,5695,6233,6500,6921,6923,7314,7316,7321,7322,7334,7979,9978,10477,10952,23480,27338,51529	NEDD4,PSMA2,PSMA4,PSMA5,PSMA6,PSMA7,PSMB1,PSMB2,PSMB3,PSMB6,PSMB7,RPS27A,SKP1,ELOC,ELOB,UBB,UBC,UBE2D1,UBE2D2,UBE2N,SEM1,RBX1,UBE2E3,SEC61B,SEC61G,UBE2S,ANAPC11
8_Member	GO Biological Processes	GO:0031331	positive regulation of cellular catabolic process	-6.99306	-5.1914	28/396	665,1454,2932,5683,5685,5686,5687,5688,5689,5690,5691,5694,5695,6233,6500,6613,7314,7316,7321,7341,9978,10236,10399,11315,51441,51529,54543,93974	BNIP3L,CSNK1E,GSK3B,PSMA2,PSMA4,PSMA5,PSMA6,PSMA7,PSMB1,PSMB2,PSMB3,PSMB6,PSMB7,RPS27A,SKP1,SUMO2,UBB,UBC,UBE2D1,SUMO1,RBX1,HNRNPR,RACK1,PARK7,YTHDF2,ANAPC11,TOMM7,ATP5IF1
8_Member	Reactome Gene Sets	R-HSA-6807070	PTEN Regulation	-6.97121	-5.17065	16/140	3066,4734,5683,5685,5686,5687,5688,5689,5690,5691,5694,5695,6233,7314,7316,7979	HDAC2,NEDD4,PSMA2,PSMA4,PSMA5,PSMA6,PSMA7,PSMB1,PSMB2,PSMB3,PSMB6,PSMB7,RPS27A,UBB,UBC,SEM1
8_Member	GO Biological Processes	GO:1903322	positive regulation of protein modification by small protein conjugation or removal	-6.89373	-5.09646	19/199	5683,5685,5686,5687,5688,5689,5690,5691,5694,5695,6233,6500,7314,7316,7321,7329,7334,27338,51529	PSMA2,PSMA4,PSMA5,PSMA6,PSMA7,PSMB1,PSMB2,PSMB3,PSMB6,PSMB7,RPS27A,SKP1,UBB,UBC,UBE2D1,UBE2I,UBE2N,UBE2S,ANAPC11
8_Member	GO Biological Processes	GO:0031398	positive regulation of protein ubiquitination	-6.79371	-5.00294	18/182	5683,5685,5686,5687,5688,5689,5690,5691,5694,5695,6233,6500,7314,7316,7321,7334,27338,51529	PSMA2,PSMA4,PSMA5,PSMA6,PSMA7,PSMB1,PSMB2,PSMB3,PSMB6,PSMB7,RPS27A,SKP1,UBB,UBC,UBE2D1,UBE2N,UBE2S,ANAPC11
8_Member	GO Biological Processes	GO:0033238	regulation of cellular amine metabolic process	-6.73149	-4.94179	12/79	4946,5683,5685,5686,5687,5688,5689,5690,5691,5694,5695,11315	OAZ1,PSMA2,PSMA4,PSMA5,PSMA6,PSMA7,PSMB1,PSMB2,PSMB3,PSMB6,PSMB7,PARK7
8_Member	GO Biological Processes	GO:0010498	proteasomal protein catabolic process	-6.70037	-4.91387	29/434	1454,2932,3326,5683,5685,5686,5687,5688,5689,5690,5691,5694,5695,6135,6233,6500,6599,6613,7314,7316,7321,7341,7345,9978,10399,10952,11315,27338,51529	CSNK1E,GSK3B,HSP90AB1,PSMA2,PSMA4,PSMA5,PSMA6,PSMA7,PSMB1,PSMB2,PSMB3,PSMB6,PSMB7,RPL11,RPS27A,SKP1,SMARCC1,SUMO2,UBB,UBC,UBE2D1,SUMO1,UCHL1,RBX1,RACK1,SEC61B,PARK7,UBE2S,ANAPC11
8_Member	GO Biological Processes	GO:0048863	stem cell differentiation	-6.3487	-4.57993	21/259	1072,2066,3020,3021,4851,5683,5685,5686,5687,5688,5689,5690,5691,5694,5695,6233,6664,7314,7316,9839,51441	CFL1,ERBB4,H3F3A,H3F3B,NOTCH1,PSMA2,PSMA4,PSMA5,PSMA6,PSMA7,PSMB1,PSMB2,PSMB3,PSMB6,PSMB7,RPS27A,SOX11,UBB,UBC,ZEB2,YTHDF2
8_Member	Reactome Gene Sets	R-HSA-351202	Metabolism of polyamines	-6.3181	-4.55238	12/86	4946,5683,5685,5686,5687,5688,5689,5690,5691,5694,5695,7979	OAZ1,PSMA2,PSMA4,PSMA5,PSMA6,PSMA7,PSMB1,PSMB2,PSMB3,PSMB6,PSMB7,SEM1
8_Member	GO Biological Processes	GO:1905330	regulation of morphogenesis of an epithelium	-6.13202	-4.38029	17/181	998,1175,5216,5683,5685,5686,5687,5688,5689,5690,5691,5694,5695,6233,6423,7314,7316	CDC42,AP2S1,PFN1,PSMA2,PSMA4,PSMA5,PSMA6,PSMA7,PSMB1,PSMB2,PSMB3,PSMB6,PSMB7,RPS27A,SFRP2,UBB,UBC
8_Member	Reactome Gene Sets	R-HSA-9006925	Intracellular signaling by second messengers	-6.1291	-4.37835	22/290	801,805,1027,2066,2932,3066,4734,5295,5683,5685,5686,5687,5688,5689,5690,5691,5694,5695,6233,7314,7316,7979	CALM1,CALM2,CDKN1B,ERBB4,GSK3B,HDAC2,NEDD4,PIK3R1,PSMA2,PSMA4,PSMA5,PSMA6,PSMA7,PSMB1,PSMB2,PSMB3,PSMB6,PSMB7,RPS27A,UBB,UBC,SEM1
8_Member	GO Biological Processes	GO:0000209	protein polyubiquitination	-6.07892	-4.33175	22/292	4734,5683,5685,5686,5687,5688,5689,5690,5691,5694,5695,6233,6500,7314,7316,7321,7322,7334,9978,10477,27338,51529	NEDD4,PSMA2,PSMA4,PSMA5,PSMA6,PSMA7,PSMB1,PSMB2,PSMB3,PSMB6,PSMB7,RPS27A,SKP1,UBB,UBC,UBE2D1,UBE2D2,UBE2N,RBX1,UBE2E3,UBE2S,ANAPC11
8_Member	GO Biological Processes	GO:0001666	response to hypoxia	-6.06556	-4.31968	24/340	665,1027,2782,4851,5683,5685,5686,5687,5688,5689,5690,5691,5694,5695,6233,6921,6923,7314,7316,7321,7322,9978,51142,100133941	BNIP3L,CDKN1B,GNB1,NOTCH1,PSMA2,PSMA4,PSMA5,PSMA6,PSMA7,PSMB1,PSMB2,PSMB3,PSMB6,PSMB7,RPS27A,ELOC,ELOB,UBB,UBC,UBE2D1,UBE2D2,RBX1,CHCHD2,CD24
8_Member	GO Biological Processes	GO:2000027	regulation of organ morphogenesis	-5.98396	-4.2429	20/250	998,1175,4781,4851,5216,5683,5685,5686,5687,5688,5689,5690,5691,5694,5695,6233,6423,7314,7316,10409	CDC42,AP2S1,NFIB,NOTCH1,PFN1,PSMA2,PSMA4,PSMA5,PSMA6,PSMA7,PSMB1,PSMB2,PSMB3,PSMB6,PSMB7,RPS27A,SFRP2,UBB,UBC,BASP1
8_Member	GO Biological Processes	GO:1903706	regulation of hemopoiesis	-5.93016	-4.19268	28/447	2778,3020,3021,3146,3148,3149,3276,3398,4212,4851,5295,5683,5685,5686,5687,5688,5689,5690,5691,5694,5695,6233,7314,7316,23543,51441,57178,116151	GNAS,H3F3A,H3F3B,HMGB1,HMGB2,HMGB3,PRMT1,ID2,MEIS2,NOTCH1,PIK3R1,PSMA2,PSMA4,PSMA5,PSMA6,PSMA7,PSMB1,PSMB2,PSMB3,PSMB6,PSMB7,RPS27A,UBB,UBC,RBFOX2,YTHDF2,ZMIZ1,FAM210B
8_Member	GO Biological Processes	GO:0036293	response to decreased oxygen levels	-5.88664	-4.15787	24/348	665,1027,2782,4851,5683,5685,5686,5687,5688,5689,5690,5691,5694,5695,6233,6921,6923,7314,7316,7321,7322,9978,51142,100133941	BNIP3L,CDKN1B,GNB1,NOTCH1,PSMA2,PSMA4,PSMA5,PSMA6,PSMA7,PSMB1,PSMB2,PSMB3,PSMB6,PSMB7,RPS27A,ELOC,ELOB,UBB,UBC,UBE2D1,UBE2D2,RBX1,CHCHD2,CD24
8_Member	Reactome Gene Sets	R-HSA-1257604	PIP3 activates AKT signaling	-5.7974	-4.07326	20/257	1027,2066,2932,3066,4734,5295,5683,5685,5686,5687,5688,5689,5690,5691,5694,5695,6233,7314,7316,7979	CDKN1B,ERBB4,GSK3B,HDAC2,NEDD4,PIK3R1,PSMA2,PSMA4,PSMA5,PSMA6,PSMA7,PSMB1,PSMB2,PSMB3,PSMB6,PSMB7,RPS27A,UBB,UBC,SEM1
8_Member	GO Biological Processes	GO:0002768	immune response-regulating cell surface receptor signaling pathway	-5.77982	-4.05844	28/455	60,71,801,998,3320,3326,5295,5683,5685,5686,5687,5688,5689,5690,5691,5694,5695,6188,6233,6500,7314,7316,7321,7322,7334,10092,10094,100133941	ACTB,ACTG1,CALM1,CDC42,HSP90AA1,HSP90AB1,PIK3R1,PSMA2,PSMA4,PSMA5,PSMA6,PSMA7,PSMB1,PSMB2,PSMB3,PSMB6,PSMB7,RPS3,RPS27A,SKP1,UBB,UBC,UBE2D1,UBE2D2,UBE2N,ARPC5,ARPC3,CD24
8_Member	GO Biological Processes	GO:0033209	tumor necrosis factor-mediated signaling pathway	-5.75187	-4.03505	16/172	5683,5685,5686,5687,5688,5689,5690,5691,5694,5695,6233,7114,7314,7316,10399,25999	PSMA2,PSMA4,PSMA5,PSMA6,PSMA7,PSMB1,PSMB2,PSMB3,PSMB6,PSMB7,RPS27A,TMSB4X,UBB,UBC,RACK1,CLIP3
8_Member	Reactome Gene Sets	R-HSA-1280215	Cytokine Signaling in Immune system	-5.57706	-3.87451	36/689	998,1072,1973,1982,3146,3185,3312,3320,4001,4282,4684,4734,5295,5478,5683,5685,5686,5687,5688,5689,5690,5691,5694,5695,6175,6233,6500,6624,6657,7314,7316,7334,7341,7534,7979,9978	CDC42,CFL1,EIF4A1,EIF4G2,HMGB1,HNRNPF,HSPA8,HSP90AA1,LMNB1,MIF,NCAM1,NEDD4,PIK3R1,PPIA,PSMA2,PSMA4,PSMA5,PSMA6,PSMA7,PSMB1,PSMB2,PSMB3,PSMB6,PSMB7,RPLP0,RPS27A,SKP1,FSCN1,SOX2,UBB,UBC,UBE2N,SUMO1,YWHAZ,SEM1,RBX1
8_Member	GO Biological Processes	GO:0002429	immune response-activating cell surface receptor signaling pathway	-5.39944	-3.7241	26/423	60,71,998,3320,3326,5295,5683,5685,5686,5687,5688,5689,5690,5691,5694,5695,6188,6233,6500,7314,7316,7321,7322,7334,10092,10094	ACTB,ACTG1,CDC42,HSP90AA1,HSP90AB1,PIK3R1,PSMA2,PSMA4,PSMA5,PSMA6,PSMA7,PSMB1,PSMB2,PSMB3,PSMB6,PSMB7,RPS3,RPS27A,SKP1,UBB,UBC,UBE2D1,UBE2D2,UBE2N,ARPC5,ARPC3
8_Member	GO Biological Processes	GO:0050851	antigen receptor-mediated signaling pathway	-5.28722	-3.62085	19/254	5295,5683,5685,5686,5687,5688,5689,5690,5691,5694,5695,6188,6233,6500,7314,7316,7321,7322,7334	PIK3R1,PSMA2,PSMA4,PSMA5,PSMA6,PSMA7,PSMB1,PSMB2,PSMB3,PSMB6,PSMB7,RPS3,RPS27A,SKP1,UBB,UBC,UBE2D1,UBE2D2,UBE2N
8_Member	GO Biological Processes	GO:0002479	antigen processing and presentation of exogenous peptide antigen via MHC class I, TAP-dependent	-5.18062	-3.51746	10/75	5683,5685,5686,5687,5688,5689,5690,5691,5694,5695	PSMA2,PSMA4,PSMA5,PSMA6,PSMA7,PSMB1,PSMB2,PSMB3,PSMB6,PSMB7
8_Member	Reactome Gene Sets	R-HSA-5619115	Disorders of transmembrane transporters	-5.15864	-3.49868	14/149	5683,5685,5686,5687,5688,5689,5690,5691,5694,5695,6233,7314,7316,7979	PSMA2,PSMA4,PSMA5,PSMA6,PSMA7,PSMB1,PSMB2,PSMB3,PSMB6,PSMB7,RPS27A,UBB,UBC,SEM1
8_Member	GO Biological Processes	GO:0042590	antigen processing and presentation of exogenous peptide antigen via MHC class I	-5.0254	-3.37409	10/78	5683,5685,5686,5687,5688,5689,5690,5691,5694,5695	PSMA2,PSMA4,PSMA5,PSMA6,PSMA7,PSMB1,PSMB2,PSMB3,PSMB6,PSMB7
8_Member	GO Biological Processes	GO:0045089	positive regulation of innate immune response	-4.77085	-3.14821	22/352	912,3146,3148,4841,5683,5685,5686,5687,5688,5689,5690,5691,5694,5695,6223,6233,6500,7314,7316,7321,7322,7334	CD1D,HMGB1,HMGB2,NONO,PSMA2,PSMA4,PSMA5,PSMA6,PSMA7,PSMB1,PSMB2,PSMB3,PSMB6,PSMB7,RPS19,RPS27A,SKP1,UBB,UBC,UBE2D1,UBE2D2,UBE2N
8_Member	GO Biological Processes	GO:0044106	cellular amine metabolic process	-4.59927	-2.99521	12/125	4946,5683,5685,5686,5687,5688,5689,5690,5691,5694,5695,11315	OAZ1,PSMA2,PSMA4,PSMA5,PSMA6,PSMA7,PSMB1,PSMB2,PSMB3,PSMB6,PSMB7,PARK7
8_Member	GO Biological Processes	GO:0016579	protein deubiquitination	-4.45692	-2.86662	19/291	60,4738,5683,5685,5686,5687,5688,5689,5690,5691,5694,5695,6233,7314,7316,7321,7345,8665,11315	ACTB,NEDD8,PSMA2,PSMA4,PSMA5,PSMA6,PSMA7,PSMB1,PSMB2,PSMB3,PSMB6,PSMB7,RPS27A,UBB,UBC,UBE2D1,UCHL1,EIF3F,PARK7
8_Member	GO Biological Processes	GO:0045088	regulation of innate immune response	-4.4304	-2.8428	24/425	912,3146,3148,3326,4841,5683,5685,5686,5687,5688,5689,5690,5691,5694,5695,6223,6233,6500,7314,7316,7321,7322,7334,7341	CD1D,HMGB1,HMGB2,HSP90AB1,NONO,PSMA2,PSMA4,PSMA5,PSMA6,PSMA7,PSMB1,PSMB2,PSMB3,PSMB6,PSMB7,RPS19,RPS27A,SKP1,UBB,UBC,UBE2D1,UBE2D2,UBE2N,SUMO1
8_Member	Reactome Gene Sets	R-HSA-5688426	Deubiquitination	-4.33671	-2.76042	19/297	60,4738,5683,5685,5686,5687,5688,5689,5690,5691,5694,5695,6233,7314,7316,7321,7345,7419,7979	ACTB,NEDD8,PSMA2,PSMA4,PSMA5,PSMA6,PSMA7,PSMB1,PSMB2,PSMB3,PSMB6,PSMB7,RPS27A,UBB,UBC,UBE2D1,UCHL1,VDAC3,SEM1
8_Member	GO Biological Processes	GO:0009308	amine metabolic process	-4.29939	-2.73218	12/134	4946,5683,5685,5686,5687,5688,5689,5690,5691,5694,5695,11315	OAZ1,PSMA2,PSMA4,PSMA5,PSMA6,PSMA7,PSMB1,PSMB2,PSMB3,PSMB6,PSMB7,PARK7
8_Member	GO Biological Processes	GO:0002474	antigen processing and presentation of peptide antigen via MHC class I	-4.26799	-2.70398	10/95	5683,5685,5686,5687,5688,5689,5690,5691,5694,5695	PSMA2,PSMA4,PSMA5,PSMA6,PSMA7,PSMB1,PSMB2,PSMB3,PSMB6,PSMB7
8_Member	GO Biological Processes	GO:0002218	activation of innate immune response	-4.22008	-2.66177	19/303	3146,4841,5683,5685,5686,5687,5688,5689,5690,5691,5694,5695,6233,6500,7314,7316,7321,7322,7334	HMGB1,NONO,PSMA2,PSMA4,PSMA5,PSMA6,PSMA7,PSMB1,PSMB2,PSMB3,PSMB6,PSMB7,RPS27A,SKP1,UBB,UBC,UBE2D1,UBE2D2,UBE2N
8_Member	GO Biological Processes	GO:0019884	antigen processing and presentation of exogenous antigen	-4.20884	-2.65241	14/181	912,1175,5683,5685,5686,5687,5688,5689,5690,5691,5694,5695,8655,11258	CD1D,AP2S1,PSMA2,PSMA4,PSMA5,PSMA6,PSMA7,PSMB1,PSMB2,PSMB3,PSMB6,PSMB7,DYNLL1,DCTN3
8_Member	GO Biological Processes	GO:0070646	protein modification by small protein removal	-4.16305	-2.61285	19/306	60,4738,5683,5685,5686,5687,5688,5689,5690,5691,5694,5695,6233,7314,7316,7321,7345,8665,11315	ACTB,NEDD8,PSMA2,PSMA4,PSMA5,PSMA6,PSMA7,PSMB1,PSMB2,PSMB3,PSMB6,PSMB7,RPS27A,UBB,UBC,UBE2D1,UCHL1,EIF3F,PARK7
8_Member	GO Biological Processes	GO:0002009	morphogenesis of an epithelium	-4.13804	-2.59519	27/530	998,1072,1175,4613,4851,5087,5216,5499,5683,5685,5686,5687,5688,5689,5690,5691,5694,5695,6201,6233,6423,6659,6664,7314,7316,9788,9839	CDC42,CFL1,AP2S1,MYCN,NOTCH1,PBX1,PFN1,PPP1CA,PSMA2,PSMA4,PSMA5,PSMA6,PSMA7,PSMB1,PSMB2,PSMB3,PSMB6,PSMB7,RPS7,RPS27A,SFRP2,SOX4,SOX11,UBB,UBC,MTSS1,ZEB2
8_Member	GO Biological Processes	GO:0002758	innate immune response-activating signal transduction	-4.06847	-2.53046	18/285	3146,5683,5685,5686,5687,5688,5689,5690,5691,5694,5695,6233,6500,7314,7316,7321,7322,7334	HMGB1,PSMA2,PSMA4,PSMA5,PSMA6,PSMA7,PSMB1,PSMB2,PSMB3,PSMB6,PSMB7,RPS27A,SKP1,UBB,UBC,UBE2D1,UBE2D2,UBE2N
8_Member	GO Biological Processes	GO:0002764	immune response-regulating signaling pathway	-3.92598	-2.40619	29/606	60,71,801,998,3146,3320,3326,5295,5683,5685,5686,5687,5688,5689,5690,5691,5694,5695,6188,6233,6500,7314,7316,7321,7322,7334,10092,10094,100133941	ACTB,ACTG1,CALM1,CDC42,HMGB1,HSP90AA1,HSP90AB1,PIK3R1,PSMA2,PSMA4,PSMA5,PSMA6,PSMA7,PSMB1,PSMB2,PSMB3,PSMB6,PSMB7,RPS3,RPS27A,SKP1,UBB,UBC,UBE2D1,UBE2D2,UBE2N,ARPC5,ARPC3,CD24
8_Member	GO Biological Processes	GO:0048729	tissue morphogenesis	-3.90778	-2.39143	30/638	998,1072,1175,4613,4851,5087,5216,5499,5683,5685,5686,5687,5688,5689,5690,5691,5694,5695,6201,6233,6423,6659,6664,7296,7314,7316,9788,9839,23135,55636	CDC42,CFL1,AP2S1,MYCN,NOTCH1,PBX1,PFN1,PPP1CA,PSMA2,PSMA4,PSMA5,PSMA6,PSMA7,PSMB1,PSMB2,PSMB3,PSMB6,PSMB7,RPS7,RPS27A,SFRP2,SOX4,SOX11,TXNRD1,UBB,UBC,MTSS1,ZEB2,KDM6B,CHD7
8_Member	Reactome Gene Sets	R-HSA-5689880	Ub-specific processing proteases	-3.84714	-2.33929	15/220	5683,5685,5686,5687,5688,5689,5690,5691,5694,5695,6233,7314,7316,7419,7979	PSMA2,PSMA4,PSMA5,PSMA6,PSMA7,PSMB1,PSMB2,PSMB3,PSMB6,PSMB7,RPS27A,UBB,UBC,VDAC3,SEM1
8_Member	GO Biological Processes	GO:0002478	antigen processing and presentation of exogenous peptide antigen	-3.79879	-2.2976	13/174	1175,5683,5685,5686,5687,5688,5689,5690,5691,5694,5695,8655,11258	AP2S1,PSMA2,PSMA4,PSMA5,PSMA6,PSMA7,PSMB1,PSMB2,PSMB3,PSMB6,PSMB7,DYNLL1,DCTN3
8_Member	GO Biological Processes	GO:0002757	immune response-activating signal transduction	-3.57571	-2.10489	27/574	60,71,998,3146,3320,3326,5295,5683,5685,5686,5687,5688,5689,5690,5691,5694,5695,6188,6233,6500,7314,7316,7321,7322,7334,10092,10094	ACTB,ACTG1,CDC42,HMGB1,HSP90AA1,HSP90AB1,PIK3R1,PSMA2,PSMA4,PSMA5,PSMA6,PSMA7,PSMB1,PSMB2,PSMB3,PSMB6,PSMB7,RPS3,RPS27A,SKP1,UBB,UBC,UBE2D1,UBE2D2,UBE2N,ARPC5,ARPC3
8_Member	GO Biological Processes	GO:0071356	cellular response to tumor necrosis factor	-3.56306	-2.09462	17/286	5683,5685,5686,5687,5688,5689,5690,5691,5694,5695,6188,6233,7114,7314,7316,10399,25999	PSMA2,PSMA4,PSMA5,PSMA6,PSMA7,PSMB1,PSMB2,PSMB3,PSMB6,PSMB7,RPS3,RPS27A,TMSB4X,UBB,UBC,RACK1,CLIP3
8_Member	GO Biological Processes	GO:0031349	positive regulation of defense response	-3.54854	-2.08487	23/456	912,3146,3148,4841,5683,5685,5686,5687,5688,5689,5690,5691,5694,5695,6223,6233,6500,7314,7316,7321,7322,7334,11315	CD1D,HMGB1,HMGB2,NONO,PSMA2,PSMA4,PSMA5,PSMA6,PSMA7,PSMB1,PSMB2,PSMB3,PSMB6,PSMB7,RPS19,RPS27A,SKP1,UBB,UBC,UBE2D1,UBE2D2,UBE2N,PARK7
8_Member	GO Biological Processes	GO:0048002	antigen processing and presentation of peptide antigen	-3.46938	-2.01913	13/188	1175,5683,5685,5686,5687,5688,5689,5690,5691,5694,5695,8655,11258	AP2S1,PSMA2,PSMA4,PSMA5,PSMA6,PSMA7,PSMB1,PSMB2,PSMB3,PSMB6,PSMB7,DYNLL1,DCTN3
8_Member	GO Biological Processes	GO:0010565	regulation of cellular ketone metabolic process	-3.44325	-2.0013	12/165	4946,5683,5685,5686,5687,5688,5689,5690,5691,5694,5695,11315	OAZ1,PSMA2,PSMA4,PSMA5,PSMA6,PSMA7,PSMB1,PSMB2,PSMB3,PSMB6,PSMB7,PARK7
8_Member	GO Biological Processes	GO:0019221	cytokine-mediated signaling pathway	-3.3439	-1.91335	29/657	998,1072,3185,3326,4001,4282,4684,5295,5478,5683,5685,5686,5687,5688,5689,5690,5691,5694,5695,6175,6233,6921,7114,7314,7316,7341,10399,25999,100133941	CDC42,CFL1,HNRNPF,HSP90AB1,LMNB1,MIF,NCAM1,PIK3R1,PPIA,PSMA2,PSMA4,PSMA5,PSMA6,PSMA7,PSMB1,PSMB2,PSMB3,PSMB6,PSMB7,RPLP0,RPS27A,ELOC,TMSB4X,UBB,UBC,SUMO1,RACK1,CLIP3,CD24
8_Member	GO Biological Processes	GO:0019882	antigen processing and presentation	-3.28602	-1.8643	14/222	912,1175,5683,5685,5686,5687,5688,5689,5690,5691,5694,5695,8655,11258	CD1D,AP2S1,PSMA2,PSMA4,PSMA5,PSMA6,PSMA7,PSMB1,PSMB2,PSMB3,PSMB6,PSMB7,DYNLL1,DCTN3
8_Member	GO Biological Processes	GO:0050778	positive regulation of immune response	-3.26577	-1.84588	33/794	60,71,912,998,3146,3148,3320,3326,4282,4841,5295,5683,5685,5686,5687,5688,5689,5690,5691,5694,5695,6188,6223,6233,6500,7314,7316,7321,7322,7334,10092,10094,11315	ACTB,ACTG1,CD1D,CDC42,HMGB1,HMGB2,HSP90AA1,HSP90AB1,MIF,NONO,PIK3R1,PSMA2,PSMA4,PSMA5,PSMA6,PSMA7,PSMB1,PSMB2,PSMB3,PSMB6,PSMB7,RPS3,RPS19,RPS27A,SKP1,UBB,UBC,UBE2D1,UBE2D2,UBE2N,ARPC5,ARPC3,PARK7
8_Member	GO Biological Processes	GO:0034612	response to tumor necrosis factor	-3.25928	-1.8403	17/304	5683,5685,5686,5687,5688,5689,5690,5691,5694,5695,6188,6233,7114,7314,7316,10399,25999	PSMA2,PSMA4,PSMA5,PSMA6,PSMA7,PSMB1,PSMB2,PSMB3,PSMB6,PSMB7,RPS3,RPS27A,TMSB4X,UBB,UBC,RACK1,CLIP3
8_Member	GO Biological Processes	GO:0002253	activation of immune response	-3.11604	-1.72363	28/647	60,71,998,3146,3320,3326,4841,5295,5683,5685,5686,5687,5688,5689,5690,5691,5694,5695,6188,6233,6500,7314,7316,7321,7322,7334,10092,10094	ACTB,ACTG1,CDC42,HMGB1,HSP90AA1,HSP90AB1,NONO,PIK3R1,PSMA2,PSMA4,PSMA5,PSMA6,PSMA7,PSMB1,PSMB2,PSMB3,PSMB6,PSMB7,RPS3,RPS27A,SKP1,UBB,UBC,UBE2D1,UBE2D2,UBE2N,ARPC5,ARPC3
8_Member	Reactome Gene Sets	R-HSA-382551	Transport of small molecules	-2.69733	-1.38296	29/724	801,805,1175,2512,2778,2782,2783,2785,4738,5683,5685,5686,5687,5688,5689,5690,5691,5694,5695,6233,6500,7314,7316,7419,7979,8894,9550,53826,54331	CALM1,CALM2,AP2S1,FTL,GNAS,GNB1,GNB2,GNG3,NEDD8,PSMA2,PSMA4,PSMA5,PSMA6,PSMA7,PSMB1,PSMB2,PSMB3,PSMB6,PSMB7,RPS27A,SKP1,UBB,UBC,VDAC3,SEM1,EIF2S2,ATP6V1G1,FXYD6,GNG2
8_Member	GO Biological Processes	GO:0043687	post-translational protein modification	-2.25952	-1.01861	19/442	1000,1462,4738,5683,5685,5686,5687,5688,5689,5690,5691,5694,5695,5862,6500,6921,6923,9230,9978	CDH2,VCAN,NEDD8,PSMA2,PSMA4,PSMA5,PSMA6,PSMA7,PSMB1,PSMB2,PSMB3,PSMB6,PSMB7,RAB2A,SKP1,ELOC,ELOB,RAB11B,RBX1
8_Member	GO Biological Processes	GO:0042180	cellular ketone metabolic process	-2.22469	-0.986194	12/230	4946,5683,5685,5686,5687,5688,5689,5690,5691,5694,5695,11315	OAZ1,PSMA2,PSMA4,PSMA5,PSMA6,PSMA7,PSMB1,PSMB2,PSMB3,PSMB6,PSMB7,PARK7
9_Summary	Reactome Gene Sets	R-HSA-72163	mRNA Splicing - Major Pathway	-17.8431	-15.3544	31/183	1993,3178,3183,3185,3190,3312,4809,4904,5093,5435,5439,5440,6428,6628,6629,6632,6633,6634,6635,6637,6638,7307,9939,10236,10286,10907,11051,22826,27258,51639,51691,9589,80145,84324,4841,10657,23543,56853,59286,5295,6207,6231,51637,1996,404672,1153,79002,3608,5499,6925,9689,55505	ELAVL2,HNRNPA1,HNRNPC,HNRNPF,HNRNPK,HSPA8,SNU13,YBX1,PCBP1,POLR2F,POLR2J,POLR2K,SRSF3,SNRPB,SNRPB2,SNRPD1,SNRPD2,SNRPD3,SNRPE,SNRPG,SNRPN,U2AF1,RBM8A,HNRNPR,BCAS2,TXNL4A,NUDT21,DNAJC8,LSM3,SF3B6,LSM8,WTAP,THOC7,SARNP,NONO,KHDRBS1,RBFOX2,CELF4,UBL5,PIK3R1,RPS13,RPS26,RTRAF,ELAVL4,GTF2H5,CIRBP,TRIR,ILF2,PPP1CA,TCF4,BZW1,NOP10
9_Member	Reactome Gene Sets	R-HSA-72163	mRNA Splicing - Major Pathway	-17.8431	-15.3544	31/183	1993,3178,3183,3185,3190,3312,4809,4904,5093,5435,5439,5440,6428,6628,6629,6632,6633,6634,6635,6637,6638,7307,9939,10236,10286,10907,11051,22826,27258,51639,51691	ELAVL2,HNRNPA1,HNRNPC,HNRNPF,HNRNPK,HSPA8,SNU13,YBX1,PCBP1,POLR2F,POLR2J,POLR2K,SRSF3,SNRPB,SNRPB2,SNRPD1,SNRPD2,SNRPD3,SNRPE,SNRPG,SNRPN,U2AF1,RBM8A,HNRNPR,BCAS2,TXNL4A,NUDT21,DNAJC8,LSM3,SF3B6,LSM8
9_Member	Reactome Gene Sets	R-HSA-72172	mRNA Splicing	-17.287	-14.8036	31/191	1993,3178,3183,3185,3190,3312,4809,4904,5093,5435,5439,5440,6428,6628,6629,6632,6633,6634,6635,6637,6638,7307,9939,10236,10286,10907,11051,22826,27258,51639,51691	ELAVL2,HNRNPA1,HNRNPC,HNRNPF,HNRNPK,HSPA8,SNU13,YBX1,PCBP1,POLR2F,POLR2J,POLR2K,SRSF3,SNRPB,SNRPB2,SNRPD1,SNRPD2,SNRPD3,SNRPE,SNRPG,SNRPN,U2AF1,RBM8A,HNRNPR,BCAS2,TXNL4A,NUDT21,DNAJC8,LSM3,SF3B6,LSM8
9_Member	Reactome Gene Sets	R-HSA-72203	Processing of Capped Intron-Containing Pre-mRNA	-16.8435	-14.3706	34/243	1993,3178,3183,3185,3190,3312,4809,4904,5093,5435,5439,5440,6428,6628,6629,6632,6633,6634,6635,6637,6638,7307,9589,9939,10236,10286,10907,11051,22826,27258,51639,51691,80145,84324	ELAVL2,HNRNPA1,HNRNPC,HNRNPF,HNRNPK,HSPA8,SNU13,YBX1,PCBP1,POLR2F,POLR2J,POLR2K,SRSF3,SNRPB,SNRPB2,SNRPD1,SNRPD2,SNRPD3,SNRPE,SNRPG,SNRPN,U2AF1,WTAP,RBM8A,HNRNPR,BCAS2,TXNL4A,NUDT21,DNAJC8,LSM3,SF3B6,LSM8,THOC7,SARNP
9_Member	GO Biological Processes	GO:0000377	RNA splicing, via transesterification reactions with bulged adenosine as nucleophile	-15.4712	-13.0426	37/321	1993,3178,3183,3185,3190,3312,4809,4841,4904,5093,5435,5439,5440,6428,6628,6629,6632,6633,6634,6635,6637,6638,7307,9589,9939,10236,10286,10657,10907,11051,22826,23543,27258,51639,51691,56853,59286	ELAVL2,HNRNPA1,HNRNPC,HNRNPF,HNRNPK,HSPA8,SNU13,NONO,YBX1,PCBP1,POLR2F,POLR2J,POLR2K,SRSF3,SNRPB,SNRPB2,SNRPD1,SNRPD2,SNRPD3,SNRPE,SNRPG,SNRPN,U2AF1,WTAP,RBM8A,HNRNPR,BCAS2,KHDRBS1,TXNL4A,NUDT21,DNAJC8,RBFOX2,LSM3,SF3B6,LSM8,CELF4,UBL5
9_Member	GO Biological Processes	GO:0000398	mRNA splicing, via spliceosome	-15.4712	-13.0426	37/321	1993,3178,3183,3185,3190,3312,4809,4841,4904,5093,5435,5439,5440,6428,6628,6629,6632,6633,6634,6635,6637,6638,7307,9589,9939,10236,10286,10657,10907,11051,22826,23543,27258,51639,51691,56853,59286	ELAVL2,HNRNPA1,HNRNPC,HNRNPF,HNRNPK,HSPA8,SNU13,NONO,YBX1,PCBP1,POLR2F,POLR2J,POLR2K,SRSF3,SNRPB,SNRPB2,SNRPD1,SNRPD2,SNRPD3,SNRPE,SNRPG,SNRPN,U2AF1,WTAP,RBM8A,HNRNPR,BCAS2,KHDRBS1,TXNL4A,NUDT21,DNAJC8,RBFOX2,LSM3,SF3B6,LSM8,CELF4,UBL5
9_Member	GO Biological Processes	GO:0000375	RNA splicing, via transesterification reactions	-15.3396	-12.9202	37/324	1993,3178,3183,3185,3190,3312,4809,4841,4904,5093,5435,5439,5440,6428,6628,6629,6632,6633,6634,6635,6637,6638,7307,9589,9939,10236,10286,10657,10907,11051,22826,23543,27258,51639,51691,56853,59286	ELAVL2,HNRNPA1,HNRNPC,HNRNPF,HNRNPK,HSPA8,SNU13,NONO,YBX1,PCBP1,POLR2F,POLR2J,POLR2K,SRSF3,SNRPB,SNRPB2,SNRPD1,SNRPD2,SNRPD3,SNRPE,SNRPG,SNRPN,U2AF1,WTAP,RBM8A,HNRNPR,BCAS2,KHDRBS1,TXNL4A,NUDT21,DNAJC8,RBFOX2,LSM3,SF3B6,LSM8,CELF4,UBL5
9_Member	GO Biological Processes	GO:0008380	RNA splicing	-15.0478	-12.6375	42/426	1993,3178,3183,3185,3190,3312,4809,4841,4904,5093,5295,5435,5439,5440,6207,6231,6428,6628,6629,6632,6633,6634,6635,6637,6638,7307,9589,9939,10236,10286,10657,10907,11051,22826,23543,27258,51637,51639,51691,56853,59286,80145	ELAVL2,HNRNPA1,HNRNPC,HNRNPF,HNRNPK,HSPA8,SNU13,NONO,YBX1,PCBP1,PIK3R1,POLR2F,POLR2J,POLR2K,RPS13,RPS26,SRSF3,SNRPB,SNRPB2,SNRPD1,SNRPD2,SNRPD3,SNRPE,SNRPG,SNRPN,U2AF1,WTAP,RBM8A,HNRNPR,BCAS2,KHDRBS1,TXNL4A,NUDT21,DNAJC8,RBFOX2,LSM3,RTRAF,SF3B6,LSM8,CELF4,UBL5,THOC7
9_Member	GO Biological Processes	GO:0006397	mRNA processing	-12.2738	-10.032	41/491	1993,1996,3178,3183,3185,3190,3312,4809,4841,4904,5093,5435,5439,5440,6428,6628,6629,6632,6633,6634,6635,6637,6638,7307,9589,9939,10236,10286,10657,10907,11051,22826,23543,27258,51639,51691,56853,59286,80145,84324,404672	ELAVL2,ELAVL4,HNRNPA1,HNRNPC,HNRNPF,HNRNPK,HSPA8,SNU13,NONO,YBX1,PCBP1,POLR2F,POLR2J,POLR2K,SRSF3,SNRPB,SNRPB2,SNRPD1,SNRPD2,SNRPD3,SNRPE,SNRPG,SNRPN,U2AF1,WTAP,RBM8A,HNRNPR,BCAS2,KHDRBS1,TXNL4A,NUDT21,DNAJC8,RBFOX2,LSM3,SF3B6,LSM8,CELF4,UBL5,THOC7,SARNP,GTF2H5
9_Member	KEGG Pathway	hsa03040	Spliceosome	-11.591	-9.42431	21/134	3178,3183,3190,3312,4809,5093,6428,6628,6629,6632,6633,6634,6635,6637,7307,9939,10286,10907,27258,51639,51691	HNRNPA1,HNRNPC,HNRNPK,HSPA8,SNU13,PCBP1,SRSF3,SNRPB,SNRPB2,SNRPD1,SNRPD2,SNRPD3,SNRPE,SNRPG,U2AF1,RBM8A,BCAS2,TXNL4A,LSM3,SF3B6,LSM8
9_Member	KEGG Pathway	ko03040	Spliceosome	-11.591	-9.42431	21/134	3178,3183,3190,3312,4809,5093,6428,6628,6629,6632,6633,6634,6635,6637,7307,9939,10286,10907,27258,51639,51691	HNRNPA1,HNRNPC,HNRNPK,HSPA8,SNU13,PCBP1,SRSF3,SNRPB,SNRPB2,SNRPD1,SNRPD2,SNRPD3,SNRPE,SNRPG,U2AF1,RBM8A,BCAS2,TXNL4A,LSM3,SF3B6,LSM8
9_Member	CORUM	CORUM:351	Spliceosome	-11.1521	-9.02674	21/141	1153,4809,6428,6628,6629,6632,6633,6634,6635,6637,7307,9589,9939,10286,10907,11051,22826,27258,51639,79002,80145	CIRBP,SNU13,SRSF3,SNRPB,SNRPB2,SNRPD1,SNRPD2,SNRPD3,SNRPE,SNRPG,U2AF1,WTAP,RBM8A,BCAS2,TXNL4A,NUDT21,DNAJC8,LSM3,SF3B6,TRIR,THOC7
9_Member	Reactome Gene Sets	R-HSA-72165	mRNA Splicing - Minor Pathway	-10.052	-8.03143	13/52	4809,4904,5435,5439,5440,6628,6632,6633,6634,6635,6637,10907,51639	SNU13,YBX1,POLR2F,POLR2J,POLR2K,SNRPB,SNRPD1,SNRPD2,SNRPD3,SNRPE,SNRPG,TXNL4A,SF3B6
9_Member	CORUM	CORUM:1181	C complex spliceosome	-9.67032	-7.6797	15/79	3178,3183,3185,3190,6628,6629,6632,6633,6634,6635,6637,7307,9939,10236,27258	HNRNPA1,HNRNPC,HNRNPF,HNRNPK,SNRPB,SNRPB2,SNRPD1,SNRPD2,SNRPD3,SNRPE,SNRPG,U2AF1,RBM8A,HNRNPR,LSM3
9_Member	CORUM	CORUM:2755	17S U2 snRNP	-8.76675	-6.83646	10/33	6628,6629,6632,6633,6634,6635,6637,7307,22826,51639	SNRPB,SNRPB2,SNRPD1,SNRPD2,SNRPD3,SNRPE,SNRPG,U2AF1,DNAJC8,SF3B6
9_Member	CORUM	CORUM:835	6S methyltransferase and RG-containing Sm proteins complex	-8.47839	-6.56979	6/8	6628,6632,6633,6634,6635,6637	SNRPB,SNRPD1,SNRPD2,SNRPD3,SNRPE,SNRPG
9_Member	CORUM	CORUM:1142	SMN complex	-8.00959	-6.13618	6/9	6628,6632,6633,6634,6635,6637	SNRPB,SNRPD1,SNRPD2,SNRPD3,SNRPE,SNRPG
9_Member	CORUM	CORUM:1183	CDC5L complex	-7.90157	-6.03717	9/30	3312,3608,5499,6632,6633,6634,6925,9689,10286	HSPA8,ILF2,PPP1CA,SNRPD1,SNRPD2,SNRPD3,TCF4,BZW1,BCAS2
9_Member	CORUM	CORUM:1068	12S U11 snRNP	-7.82262	-5.96236	7/15	4904,6628,6632,6633,6634,6635,6637	YBX1,SNRPB,SNRPD1,SNRPD2,SNRPD3,SNRPE,SNRPG
9_Member	CORUM	CORUM:1745	SMN complex	-7.82262	-5.96236	7/15	6628,6632,6633,6634,6635,6637,6638	SNRPB,SNRPD1,SNRPD2,SNRPD3,SNRPE,SNRPG,SNRPN
9_Member	CORUM	CORUM:430	18S U11/U12 snRNP	-7.48955	-5.65587	8/24	4904,6628,6632,6633,6634,6635,6637,51639	YBX1,SNRPB,SNRPD1,SNRPD2,SNRPD3,SNRPE,SNRPG,SF3B6
9_Member	CORUM	CORUM:3118	SMN1-SIP1-SNRP complex	-7.48526	-5.65277	5/6	6628,6632,6633,6634,6635	SNRPB,SNRPD1,SNRPD2,SNRPD3,SNRPE
9_Member	CORUM	CORUM:1143	SMN complex	-6.28434	-4.52266	6/15	6628,6632,6633,6634,6635,6637	SNRPB,SNRPD1,SNRPD2,SNRPD3,SNRPE,SNRPG
9_Member	CORUM	CORUM:834	20S methylosome and RG-containing Sm protein complex	-5.44205	-3.75754	4/6	6628,6632,6633,6634	SNRPB,SNRPD1,SNRPD2,SNRPD3
9_Member	CORUM	CORUM:2757	SMN complex, U7 snRNA specific	-5.08186	-3.42428	4/7	6628,6634,6635,6637	SNRPB,SNRPD3,SNRPE,SNRPG
9_Member	Reactome Gene Sets	R-HSA-111367	SLBP independent Processing of Histone Pre-mRNAs	-4.32704	-2.75335	4/10	6628,6634,6635,6637	SNRPB,SNRPD3,SNRPE,SNRPG
9_Member	Reactome Gene Sets	R-HSA-77588	SLBP Dependent Processing of Replication-Dependent Histone Pre-mRNAs	-4.13851	-2.59519	4/11	6628,6634,6635,6637	SNRPB,SNRPD3,SNRPE,SNRPG
9_Member	GO Molecular Functions	GO:0070990	snRNP binding	-3.67156	-2.18927	3/6	6629,6632,6634	SNRPB2,SNRPD1,SNRPD3
9_Member	GO Biological Processes	GO:0000387	spliceosomal snRNP assembly	-3.66847	-2.18829	6/39	6628,6632,6633,6634,6635,6637	SNRPB,SNRPD1,SNRPD2,SNRPD3,SNRPE,SNRPG
9_Member	GO Biological Processes	GO:0000245	spliceosomal complex assembly	-3.56236	-2.09462	7/57	6632,6633,6634,6635,6637,10907,56853	SNRPD1,SNRPD2,SNRPD3,SNRPE,SNRPG,TXNL4A,CELF4
9_Member	Reactome Gene Sets	R-HSA-75067	Processing of Capped Intronless Pre-mRNA	-3.44831	-2.00312	5/28	6628,6634,6635,6637,11051	SNRPB,SNRPD3,SNRPE,SNRPG,NUDT21
9_Member	CORUM	CORUM:1746	SMN containing complex	-3.43582	-1.99947	3/7	6632,6633,6634	SNRPD1,SNRPD2,SNRPD3
9_Member	Reactome Gene Sets	R-HSA-191859	snRNP Assembly	-2.97987	-1.61827	6/52	6628,6632,6633,6634,6635,6637	SNRPB,SNRPD1,SNRPD2,SNRPD3,SNRPE,SNRPG
9_Member	Reactome Gene Sets	R-HSA-194441	Metabolism of non-coding RNA	-2.97987	-1.61827	6/52	6628,6632,6633,6634,6635,6637	SNRPB,SNRPD1,SNRPD2,SNRPD3,SNRPE,SNRPG
9_Member	GO Molecular Functions	GO:0070034	telomerase RNA binding	-2.87783	-1.53336	4/22	3183,6628,6634,55505	HNRNPC,SNRPB,SNRPD3,NOP10
9_Member	GO Biological Processes	GO:0008334	histone mRNA metabolic process	-2.47688	-1.19799	4/28	6628,6634,6635,6637	SNRPB,SNRPD3,SNRPE,SNRPG
10_Summary	GO Molecular Functions	GO:0019843	rRNA binding	-16.6984	-14.233	19/59	1153,1938,6122,6125,6132,6133,6135,6136,6147,6167,6188,6191,6193,6203,6205,6207,6208,6222,9349	CIRBP,EEF2,RPL3,RPL5,RPL8,RPL9,RPL11,RPL12,RPL23A,RPL37,RPS3,RPS4X,RPS5,RPS9,RPS11,RPS13,RPS14,RPS18,RPL23
10_Member	GO Molecular Functions	GO:0019843	rRNA binding	-16.6984	-14.233	19/59	1153,1938,6122,6125,6132,6133,6135,6136,6147,6167,6188,6191,6193,6203,6205,6207,6208,6222,9349	CIRBP,EEF2,RPL3,RPL5,RPL8,RPL9,RPL11,RPL12,RPL23A,RPL37,RPS3,RPS4X,RPS5,RPS9,RPS11,RPS13,RPS14,RPS18,RPL23
10_Member	GO Molecular Functions	GO:0070181	small ribosomal subunit rRNA binding	-4.78861	-3.16451	4/8	1153,6188,6207,6208	CIRBP,RPS3,RPS13,RPS14
11_Summary	GO Molecular Functions	GO:0003729	mRNA binding	-12.435	-10.1809	35/360	1153,1973,1993,1996,3182,3183,4691,5093,6125,6129,6154,6171,6187,6188,6193,6201,6207,6208,6231,6428,7247,9939,10146,10236,11051,11224,11315,22948,23521,23543,23589,26135,51247,56853,57060	CIRBP,EIF4A1,ELAVL2,ELAVL4,HNRNPAB,HNRNPC,NCL,PCBP1,RPL5,RPL7,RPL26,RPL41,RPS2,RPS3,RPS5,RPS7,RPS13,RPS14,RPS26,SRSF3,TSN,RBM8A,G3BP1,HNRNPR,NUDT21,RPL35,PARK7,CCT5,RPL13A,RBFOX2,CARHSP1,SERBP1,PAIP2,CELF4,PCBP4
11_Member	GO Molecular Functions	GO:0003729	mRNA binding	-12.435	-10.1809	35/360	1153,1973,1993,1996,3182,3183,4691,5093,6125,6129,6154,6171,6187,6188,6193,6201,6207,6208,6231,6428,7247,9939,10146,10236,11051,11224,11315,22948,23521,23543,23589,26135,51247,56853,57060	CIRBP,EIF4A1,ELAVL2,ELAVL4,HNRNPAB,HNRNPC,NCL,PCBP1,RPL5,RPL7,RPL26,RPL41,RPS2,RPS3,RPS5,RPS7,RPS13,RPS14,RPS26,SRSF3,TSN,RBM8A,G3BP1,HNRNPR,NUDT21,RPL35,PARK7,CCT5,RPL13A,RBFOX2,CARHSP1,SERBP1,PAIP2,CELF4,PCBP4
11_Member	GO Molecular Functions	GO:0003730	mRNA 3'-UTR binding	-7.7123	-5.86168	12/65	1153,1993,1996,3183,6125,6171,6201,10236,22948,23589,26135,57060	CIRBP,ELAVL2,ELAVL4,HNRNPC,RPL5,RPL41,RPS7,HNRNPR,CCT5,CARHSP1,SERBP1,PCBP4
11_Member	GO Molecular Functions	GO:0048027	mRNA 5'-UTR binding	-7.65706	-5.81013	8/23	4691,6125,6154,6171,6201,6207,6208,22948	NCL,RPL5,RPL26,RPL41,RPS7,RPS13,RPS14,CCT5
12_Summary	Hallmark Gene Sets	M5936	HALLMARK OXIDATIVE PHOSPHORYLATION	-12.2453	-10.0154	26/200	509,514,515,517,521,539,1340,1345,1347,1350,3417,4695,4697,4698,4701,5435,7381,7388,7419,9167,9550,9551,10632,26521,56945,64981,2771,7314,7345,11315,801,805,2932,4137,8851,1175,3066,5439,5440,93974,7114,3312,51727,79077,11163,3094,10399,25796,2079,441024,7295,7296,10952,23480,1027,4734,7341,7531,53826,1462,3320,3326,7001,23564	ATP5F1C,ATP5F1E,ATP5PB,ATP5MC2,ATP5ME,ATP5PO,COX6B1,COX6C,COX7A2,COX7C,IDH1,NDUFA2,NDUFA4,NDUFA5,NDUFA7,POLR2F,UQCRB,UQCRH,VDAC3,COX7A2L,ATP6V1G1,ATP5MF,ATP5MG,TIMM8B,MRPS22,MRPL34,GNAI2,UBB,UCHL1,PARK7,CALM1,CALM2,GSK3B,MAPT,CDK5R1,AP2S1,HDAC2,POLR2J,POLR2K,ATP5IF1,TMSB4X,HSPA8,CMPK1,DCTPP1,NUDT4,HINT1,RACK1,PGLS,ERH,MTHFD2L,TXN,TXNRD1,SEC61B,SEC61G,CDKN1B,NEDD4,SUMO1,YWHAE,FXYD6,VCAN,HSP90AA1,H…
12_Member	Hallmark Gene Sets	M5936	HALLMARK OXIDATIVE PHOSPHORYLATION	-12.2453	-10.0154	26/200	509,514,515,517,521,539,1340,1345,1347,1350,3417,4695,4697,4698,4701,5435,7381,7388,7419,9167,9550,9551,10632,26521,56945,64981	ATP5F1C,ATP5F1E,ATP5PB,ATP5MC2,ATP5ME,ATP5PO,COX6B1,COX6C,COX7A2,COX7C,IDH1,NDUFA2,NDUFA4,NDUFA5,NDUFA7,POLR2F,UQCRB,UQCRH,VDAC3,COX7A2L,ATP6V1G1,ATP5MF,ATP5MG,TIMM8B,MRPS22,MRPL34
12_Member	KEGG Pathway	hsa05012	Parkinson's disease	-11.0916	-8.97996	21/142	509,514,515,517,539,1340,1345,1347,1350,2771,4695,4697,4698,4701,7314,7345,7381,7388,7419,9167,11315	ATP5F1C,ATP5F1E,ATP5PB,ATP5MC2,ATP5PO,COX6B1,COX6C,COX7A2,COX7C,GNAI2,NDUFA2,NDUFA4,NDUFA5,NDUFA7,UBB,UCHL1,UQCRB,UQCRH,VDAC3,COX7A2L,PARK7
12_Member	KEGG Pathway	hsa00190	Oxidative phosphorylation	-10.7288	-8.65801	20/133	509,514,515,517,521,539,1340,1345,1347,1350,4695,4697,4698,4701,7381,7388,9167,9550,9551,10632	ATP5F1C,ATP5F1E,ATP5PB,ATP5MC2,ATP5ME,ATP5PO,COX6B1,COX6C,COX7A2,COX7C,NDUFA2,NDUFA4,NDUFA5,NDUFA7,UQCRB,UQCRH,COX7A2L,ATP6V1G1,ATP5MF,ATP5MG
12_Member	KEGG Pathway	ko00190	Oxidative phosphorylation	-10.7288	-8.65801	20/133	509,514,515,517,521,539,1340,1345,1347,1350,4695,4697,4698,4701,7381,7388,9167,9550,9551,10632	ATP5F1C,ATP5F1E,ATP5PB,ATP5MC2,ATP5ME,ATP5PO,COX6B1,COX6C,COX7A2,COX7C,NDUFA2,NDUFA4,NDUFA5,NDUFA7,UQCRB,UQCRH,COX7A2L,ATP6V1G1,ATP5MF,ATP5MG
12_Member	KEGG Pathway	hsa05010	Alzheimer's disease	-9.53812	-7.55593	21/171	509,514,515,517,539,801,805,1340,1345,1347,1350,2932,4137,4695,4697,4698,4701,7381,7388,8851,9167	ATP5F1C,ATP5F1E,ATP5PB,ATP5MC2,ATP5PO,CALM1,CALM2,COX6B1,COX6C,COX7A2,COX7C,GSK3B,MAPT,NDUFA2,NDUFA4,NDUFA5,NDUFA7,UQCRB,UQCRH,CDK5R1,COX7A2L
12_Member	KEGG Pathway	ko05010	Alzheimer's disease	-9.53812	-7.55593	21/171	509,514,515,517,539,801,805,1340,1345,1347,1350,2932,4137,4695,4697,4698,4701,7381,7388,8851,9167	ATP5F1C,ATP5F1E,ATP5PB,ATP5MC2,ATP5PO,CALM1,CALM2,COX6B1,COX6C,COX7A2,COX7C,GSK3B,MAPT,NDUFA2,NDUFA4,NDUFA5,NDUFA7,UQCRB,UQCRH,CDK5R1,COX7A2L
12_Member	Reactome Gene Sets	R-HSA-163200	Respiratory electron transport, ATP synthesis by chemiosmotic coupling, and heat production by uncou	-9.45911	-7.47859	18/124	509,514,515,517,521,539,1340,1345,1350,4695,4697,4698,4701,7381,7388,9167,9551,10632	ATP5F1C,ATP5F1E,ATP5PB,ATP5MC2,ATP5ME,ATP5PO,COX6B1,COX6C,COX7C,NDUFA2,NDUFA4,NDUFA5,NDUFA7,UQCRB,UQCRH,COX7A2L,ATP5MF,ATP5MG
12_Member	KEGG Pathway	hsa05016	Huntington's disease	-9.33242	-7.36501	22/193	509,514,515,517,539,1175,1340,1345,1347,1350,3066,4695,4697,4698,4701,5435,5439,5440,7381,7388,7419,9167	ATP5F1C,ATP5F1E,ATP5PB,ATP5MC2,ATP5PO,AP2S1,COX6B1,COX6C,COX7A2,COX7C,HDAC2,NDUFA2,NDUFA4,NDUFA5,NDUFA7,POLR2F,POLR2J,POLR2K,UQCRB,UQCRH,VDAC3,COX7A2L
12_Member	KEGG Pathway	ko05016	Huntington's disease	-9.33242	-7.36501	22/193	509,514,515,517,539,1175,1340,1345,1347,1350,3066,4695,4697,4698,4701,5435,5439,5440,7381,7388,7419,9167	ATP5F1C,ATP5F1E,ATP5PB,ATP5MC2,ATP5PO,AP2S1,COX6B1,COX6C,COX7A2,COX7C,HDAC2,NDUFA2,NDUFA4,NDUFA5,NDUFA7,POLR2F,POLR2J,POLR2K,UQCRB,UQCRH,VDAC3,COX7A2L
12_Member	CORUM	CORUM:563	F1F0-ATP synthase, mitochondrial	-9.17786	-7.22318	8/16	509,514,515,521,539,9551,10632,93974	ATP5F1C,ATP5F1E,ATP5PB,ATP5ME,ATP5PO,ATP5MF,ATP5MG,ATP5IF1
12_Member	Reactome Gene Sets	R-HSA-163210	Formation of ATP by chemiosmotic coupling	-8.66356	-6.74062	8/18	509,514,515,517,521,539,9551,10632	ATP5F1C,ATP5F1E,ATP5PB,ATP5MC2,ATP5ME,ATP5PO,ATP5MF,ATP5MG
12_Member	GO Biological Processes	GO:0042776	mitochondrial ATP synthesis coupled proton transport	-8.02183	-6.14712	8/21	509,514,515,517,521,539,9551,10632	ATP5F1C,ATP5F1E,ATP5PB,ATP5MC2,ATP5ME,ATP5PO,ATP5MF,ATP5MG
12_Member	Reactome Gene Sets	R-HSA-1428517	The citric acid (TCA) cycle and respiratory electron transport	-7.2867	-5.47013	18/169	509,514,515,517,521,539,1340,1345,1350,4695,4697,4698,4701,7381,7388,9167,9551,10632	ATP5F1C,ATP5F1E,ATP5PB,ATP5MC2,ATP5ME,ATP5PO,COX6B1,COX6C,COX7C,NDUFA2,NDUFA4,NDUFA5,NDUFA7,UQCRB,UQCRH,COX7A2L,ATP5MF,ATP5MG
12_Member	GO Biological Processes	GO:0015992	proton transport	-7.22874	-5.41365	17/152	509,514,515,517,521,539,1340,1345,1347,1350,4697,7114,9167,9550,9551,10632,11315	ATP5F1C,ATP5F1E,ATP5PB,ATP5MC2,ATP5ME,ATP5PO,COX6B1,COX6C,COX7A2,COX7C,NDUFA4,TMSB4X,COX7A2L,ATP6V1G1,ATP5MF,ATP5MG,PARK7
12_Member	GO Biological Processes	GO:0006818	hydrogen transport	-7.14468	-5.33185	17/154	509,514,515,517,521,539,1340,1345,1347,1350,4697,7114,9167,9550,9551,10632,11315	ATP5F1C,ATP5F1E,ATP5PB,ATP5MC2,ATP5ME,ATP5PO,COX6B1,COX6C,COX7A2,COX7C,NDUFA4,TMSB4X,COX7A2L,ATP6V1G1,ATP5MF,ATP5MG,PARK7
12_Member	GO Biological Processes	GO:0015985	energy coupled proton transport, down electrochemical gradient	-6.8979	-5.09954	8/28	509,514,515,517,521,539,9551,10632	ATP5F1C,ATP5F1E,ATP5PB,ATP5MC2,ATP5ME,ATP5PO,ATP5MF,ATP5MG
12_Member	GO Biological Processes	GO:0015986	ATP synthesis coupled proton transport	-6.8979	-5.09954	8/28	509,514,515,517,521,539,9551,10632	ATP5F1C,ATP5F1E,ATP5PB,ATP5MC2,ATP5ME,ATP5PO,ATP5MF,ATP5MG
12_Member	GO Biological Processes	GO:1902600	hydrogen ion transmembrane transport	-6.80868	-5.01358	15/126	509,514,515,517,521,539,1340,1345,1347,1350,4697,9167,9550,9551,10632	ATP5F1C,ATP5F1E,ATP5PB,ATP5MC2,ATP5ME,ATP5PO,COX6B1,COX6C,COX7A2,COX7C,NDUFA4,COX7A2L,ATP6V1G1,ATP5MF,ATP5MG
12_Member	Reactome Gene Sets	R-HSA-8949613	Cristae formation	-6.51909	-4.73998	8/31	509,514,515,517,521,539,9551,10632	ATP5F1C,ATP5F1E,ATP5PB,ATP5MC2,ATP5ME,ATP5PO,ATP5MF,ATP5MG
12_Member	GO Biological Processes	GO:0046034	ATP metabolic process	-6.44074	-4.6658	22/278	509,514,515,517,521,539,1340,1345,1350,3312,4695,4697,4698,4701,7114,7381,7388,9167,9551,10632,11315,93974	ATP5F1C,ATP5F1E,ATP5PB,ATP5MC2,ATP5ME,ATP5PO,COX6B1,COX6C,COX7C,HSPA8,NDUFA2,NDUFA4,NDUFA5,NDUFA7,TMSB4X,UQCRB,UQCRH,COX7A2L,ATP5MF,ATP5MG,PARK7,ATP5IF1
12_Member	GO Biological Processes	GO:0042407	cristae formation	-6.40271	-4.62984	8/32	509,514,515,517,521,539,9551,10632	ATP5F1C,ATP5F1E,ATP5PB,ATP5MC2,ATP5ME,ATP5PO,ATP5MF,ATP5MG
12_Member	GO Biological Processes	GO:0009141	nucleoside triphosphate metabolic process	-6.1805	-4.42778	24/335	509,514,515,517,521,539,1340,1345,1350,3312,4695,4697,4698,4701,7114,7381,7388,9167,9551,10632,11315,51727,79077,93974	ATP5F1C,ATP5F1E,ATP5PB,ATP5MC2,ATP5ME,ATP5PO,COX6B1,COX6C,COX7C,HSPA8,NDUFA2,NDUFA4,NDUFA5,NDUFA7,TMSB4X,UQCRB,UQCRH,COX7A2L,ATP5MF,ATP5MG,PARK7,CMPK1,DCTPP1,ATP5IF1
12_Member	GO Biological Processes	GO:0009161	ribonucleoside monophosphate metabolic process	-6.1805	-4.42778	24/335	509,514,515,517,521,539,1340,1345,1350,3312,4695,4697,4698,4701,7114,7381,7388,9167,9551,10632,11163,11315,51727,93974	ATP5F1C,ATP5F1E,ATP5PB,ATP5MC2,ATP5ME,ATP5PO,COX6B1,COX6C,COX7C,HSPA8,NDUFA2,NDUFA4,NDUFA5,NDUFA7,TMSB4X,UQCRB,UQCRH,COX7A2L,ATP5MF,ATP5MG,NUDT4,PARK7,CMPK1,ATP5IF1
12_Member	GO Biological Processes	GO:0009167	purine ribonucleoside monophosphate metabolic process	-5.92574	-4.18945	23/322	509,514,515,517,521,539,1340,1345,1350,3312,4695,4697,4698,4701,7114,7381,7388,9167,9551,10632,11163,11315,93974	ATP5F1C,ATP5F1E,ATP5PB,ATP5MC2,ATP5ME,ATP5PO,COX6B1,COX6C,COX7C,HSPA8,NDUFA2,NDUFA4,NDUFA5,NDUFA7,TMSB4X,UQCRB,UQCRH,COX7A2L,ATP5MF,ATP5MG,NUDT4,PARK7,ATP5IF1
12_Member	GO Molecular Functions	GO:0046933	proton-transporting ATP synthase activity, rotational mechanism	-5.90776	-4.17524	6/17	509,514,515,517,539,10632	ATP5F1C,ATP5F1E,ATP5PB,ATP5MC2,ATP5PO,ATP5MG
12_Member	GO Biological Processes	GO:0009126	purine nucleoside monophosphate metabolic process	-5.90265	-4.17201	23/323	509,514,515,517,521,539,1340,1345,1350,3312,4695,4697,4698,4701,7114,7381,7388,9167,9551,10632,11163,11315,93974	ATP5F1C,ATP5F1E,ATP5PB,ATP5MC2,ATP5ME,ATP5PO,COX6B1,COX6C,COX7C,HSPA8,NDUFA2,NDUFA4,NDUFA5,NDUFA7,TMSB4X,UQCRB,UQCRH,COX7A2L,ATP5MF,ATP5MG,NUDT4,PARK7,ATP5IF1
12_Member	GO Molecular Functions	GO:0015078	hydrogen ion transmembrane transporter activity	-5.86125	-4.13341	14/130	509,514,515,517,521,539,1340,1345,1347,1350,4697,9167,9550,10632	ATP5F1C,ATP5F1E,ATP5PB,ATP5MC2,ATP5ME,ATP5PO,COX6B1,COX6C,COX7A2,COX7C,NDUFA4,COX7A2L,ATP6V1G1,ATP5MG
12_Member	GO Biological Processes	GO:0009123	nucleoside monophosphate metabolic process	-5.84285	-4.11593	24/350	509,514,515,517,521,539,1340,1345,1350,3312,4695,4697,4698,4701,7114,7381,7388,9167,9551,10632,11163,11315,51727,93974	ATP5F1C,ATP5F1E,ATP5PB,ATP5MC2,ATP5ME,ATP5PO,COX6B1,COX6C,COX7C,HSPA8,NDUFA2,NDUFA4,NDUFA5,NDUFA7,TMSB4X,UQCRB,UQCRH,COX7A2L,ATP5MF,ATP5MG,NUDT4,PARK7,CMPK1,ATP5IF1
12_Member	GO Biological Processes	GO:0006754	ATP biosynthetic process	-5.83124	-4.10526	9/50	509,514,515,517,521,539,7114,9551,10632	ATP5F1C,ATP5F1E,ATP5PB,ATP5MC2,ATP5ME,ATP5PO,TMSB4X,ATP5MF,ATP5MG
12_Member	GO Biological Processes	GO:0009205	purine ribonucleoside triphosphate metabolic process	-5.69424	-3.98193	22/308	509,514,515,517,521,539,1340,1345,1350,3312,4695,4697,4698,4701,7114,7381,7388,9167,9551,10632,11315,93974	ATP5F1C,ATP5F1E,ATP5PB,ATP5MC2,ATP5ME,ATP5PO,COX6B1,COX6C,COX7C,HSPA8,NDUFA2,NDUFA4,NDUFA5,NDUFA7,TMSB4X,UQCRB,UQCRH,COX7A2L,ATP5MF,ATP5MG,PARK7,ATP5IF1
12_Member	GO Biological Processes	GO:0009199	ribonucleoside triphosphate metabolic process	-5.55727	-3.8556	22/314	509,514,515,517,521,539,1340,1345,1350,3312,4695,4697,4698,4701,7114,7381,7388,9167,9551,10632,11315,93974	ATP5F1C,ATP5F1E,ATP5PB,ATP5MC2,ATP5ME,ATP5PO,COX6B1,COX6C,COX7C,HSPA8,NDUFA2,NDUFA4,NDUFA5,NDUFA7,TMSB4X,UQCRB,UQCRH,COX7A2L,ATP5MF,ATP5MG,PARK7,ATP5IF1
12_Member	GO Biological Processes	GO:0009144	purine nucleoside triphosphate metabolic process	-5.53481	-3.83522	22/315	509,514,515,517,521,539,1340,1345,1350,3312,4695,4697,4698,4701,7114,7381,7388,9167,9551,10632,11315,93974	ATP5F1C,ATP5F1E,ATP5PB,ATP5MC2,ATP5ME,ATP5PO,COX6B1,COX6C,COX7C,HSPA8,NDUFA2,NDUFA4,NDUFA5,NDUFA7,TMSB4X,UQCRB,UQCRH,COX7A2L,ATP5MF,ATP5MG,PARK7,ATP5IF1
12_Member	GO Biological Processes	GO:0007007	inner mitochondrial membrane organization	-5.5214	-3.82494	8/41	509,514,515,517,521,539,9551,10632	ATP5F1C,ATP5F1E,ATP5PB,ATP5MC2,ATP5ME,ATP5PO,ATP5MF,ATP5MG
12_Member	GO Biological Processes	GO:0009206	purine ribonucleoside triphosphate biosynthetic process	-5.0264	-3.37431	9/62	509,514,515,517,521,539,7114,9551,10632	ATP5F1C,ATP5F1E,ATP5PB,ATP5MC2,ATP5ME,ATP5PO,TMSB4X,ATP5MF,ATP5MG
12_Member	GO Biological Processes	GO:0009142	nucleoside triphosphate biosynthetic process	-4.9753	-3.32788	10/79	509,514,515,517,521,539,7114,9551,10632,51727	ATP5F1C,ATP5F1E,ATP5PB,ATP5MC2,ATP5ME,ATP5PO,TMSB4X,ATP5MF,ATP5MG,CMPK1
12_Member	GO Biological Processes	GO:0009145	purine nucleoside triphosphate biosynthetic process	-4.96806	-3.32372	9/63	509,514,515,517,521,539,7114,9551,10632	ATP5F1C,ATP5F1E,ATP5PB,ATP5MC2,ATP5ME,ATP5PO,TMSB4X,ATP5MF,ATP5MG
12_Member	GO Biological Processes	GO:0019693	ribose phosphate metabolic process	-4.88742	-3.24714	30/564	509,514,515,517,521,539,801,805,1340,1345,1350,2771,3094,3312,4695,4697,4698,4701,7114,7381,7388,9167,9551,10399,10632,11163,11315,25796,51727,93974	ATP5F1C,ATP5F1E,ATP5PB,ATP5MC2,ATP5ME,ATP5PO,CALM1,CALM2,COX6B1,COX6C,COX7C,GNAI2,HINT1,HSPA8,NDUFA2,NDUFA4,NDUFA5,NDUFA7,TMSB4X,UQCRB,UQCRH,COX7A2L,ATP5MF,RACK1,ATP5MG,NUDT4,PARK7,PGLS,CMPK1,ATP5IF1
12_Member	GO Biological Processes	GO:0009117	nucleotide metabolic process	-4.86862	-3.23038	34/682	509,514,515,517,521,539,801,805,1340,1345,1350,2079,2771,3094,3312,3417,4695,4697,4698,4701,7114,7381,7388,9167,9551,10399,10632,11163,11315,25796,51727,79077,93974,441024	ATP5F1C,ATP5F1E,ATP5PB,ATP5MC2,ATP5ME,ATP5PO,CALM1,CALM2,COX6B1,COX6C,COX7C,ERH,GNAI2,HINT1,HSPA8,IDH1,NDUFA2,NDUFA4,NDUFA5,NDUFA7,TMSB4X,UQCRB,UQCRH,COX7A2L,ATP5MF,RACK1,ATP5MG,NUDT4,PARK7,PGLS,CMPK1,DCTPP1,ATP5IF1,MTHFD2L
12_Member	GO Biological Processes	GO:0006753	nucleoside phosphate metabolic process	-4.79019	-3.16535	34/688	509,514,515,517,521,539,801,805,1340,1345,1350,2079,2771,3094,3312,3417,4695,4697,4698,4701,7114,7381,7388,9167,9551,10399,10632,11163,11315,25796,51727,79077,93974,441024	ATP5F1C,ATP5F1E,ATP5PB,ATP5MC2,ATP5ME,ATP5PO,CALM1,CALM2,COX6B1,COX6C,COX7C,ERH,GNAI2,HINT1,HSPA8,IDH1,NDUFA2,NDUFA4,NDUFA5,NDUFA7,TMSB4X,UQCRB,UQCRH,COX7A2L,ATP5MF,RACK1,ATP5MG,NUDT4,PARK7,PGLS,CMPK1,DCTPP1,ATP5IF1,MTHFD2L
12_Member	GO Biological Processes	GO:0009259	ribonucleotide metabolic process	-4.70252	-3.08855	29/548	509,514,515,517,521,539,801,805,1340,1345,1350,2771,3094,3312,4695,4697,4698,4701,7114,7381,7388,9167,9551,10399,10632,11163,11315,51727,93974	ATP5F1C,ATP5F1E,ATP5PB,ATP5MC2,ATP5ME,ATP5PO,CALM1,CALM2,COX6B1,COX6C,COX7C,GNAI2,HINT1,HSPA8,NDUFA2,NDUFA4,NDUFA5,NDUFA7,TMSB4X,UQCRB,UQCRH,COX7A2L,ATP5MF,RACK1,ATP5MG,NUDT4,PARK7,CMPK1,ATP5IF1
12_Member	GO Biological Processes	GO:0009201	ribonucleoside triphosphate biosynthetic process	-4.69258	-3.08075	9/68	509,514,515,517,521,539,7114,9551,10632	ATP5F1C,ATP5F1E,ATP5PB,ATP5MC2,ATP5ME,ATP5PO,TMSB4X,ATP5MF,ATP5MG
12_Member	GO Biological Processes	GO:0009156	ribonucleoside monophosphate biosynthetic process	-4.69048	-3.07936	10/85	509,514,515,517,521,539,7114,9551,10632,51727	ATP5F1C,ATP5F1E,ATP5PB,ATP5MC2,ATP5ME,ATP5PO,TMSB4X,ATP5MF,ATP5MG,CMPK1
12_Member	GO Biological Processes	GO:0006163	purine nucleotide metabolic process	-4.67344	-3.06304	29/550	509,514,515,517,521,539,801,805,1340,1345,1350,2771,3094,3312,4695,4697,4698,4701,7114,7381,7388,9167,9551,10399,10632,11163,11315,93974,441024	ATP5F1C,ATP5F1E,ATP5PB,ATP5MC2,ATP5ME,ATP5PO,CALM1,CALM2,COX6B1,COX6C,COX7C,GNAI2,HINT1,HSPA8,NDUFA2,NDUFA4,NDUFA5,NDUFA7,TMSB4X,UQCRB,UQCRH,COX7A2L,ATP5MF,RACK1,ATP5MG,NUDT4,PARK7,ATP5IF1,MTHFD2L
12_Member	GO Biological Processes	GO:0055086	nucleobase-containing small molecule metabolic process	-4.53854	-2.93934	36/769	509,514,515,517,521,539,801,805,1340,1345,1350,2079,2771,3094,3312,3417,4695,4697,4698,4701,7114,7295,7296,7381,7388,9167,9551,10399,10632,11163,11315,25796,51727,79077,93974,441024	ATP5F1C,ATP5F1E,ATP5PB,ATP5MC2,ATP5ME,ATP5PO,CALM1,CALM2,COX6B1,COX6C,COX7C,ERH,GNAI2,HINT1,HSPA8,IDH1,NDUFA2,NDUFA4,NDUFA5,NDUFA7,TMSB4X,TXN,TXNRD1,UQCRB,UQCRH,COX7A2L,ATP5MF,RACK1,ATP5MG,NUDT4,PARK7,PGLS,CMPK1,DCTPP1,ATP5IF1,MTHFD2L
12_Member	GO Biological Processes	GO:0009150	purine ribonucleotide metabolic process	-4.50363	-2.90924	28/533	509,514,515,517,521,539,801,805,1340,1345,1350,2771,3094,3312,4695,4697,4698,4701,7114,7381,7388,9167,9551,10399,10632,11163,11315,93974	ATP5F1C,ATP5F1E,ATP5PB,ATP5MC2,ATP5ME,ATP5PO,CALM1,CALM2,COX6B1,COX6C,COX7C,GNAI2,HINT1,HSPA8,NDUFA2,NDUFA4,NDUFA5,NDUFA7,TMSB4X,UQCRB,UQCRH,COX7A2L,ATP5MF,RACK1,ATP5MG,NUDT4,PARK7,ATP5IF1
12_Member	GO Biological Processes	GO:0009127	purine nucleoside monophosphate biosynthetic process	-4.48965	-2.89731	9/72	509,514,515,517,521,539,7114,9551,10632	ATP5F1C,ATP5F1E,ATP5PB,ATP5MC2,ATP5ME,ATP5PO,TMSB4X,ATP5MF,ATP5MG
12_Member	GO Biological Processes	GO:0009168	purine ribonucleoside monophosphate biosynthetic process	-4.48965	-2.89731	9/72	509,514,515,517,521,539,7114,9551,10632	ATP5F1C,ATP5F1E,ATP5PB,ATP5MC2,ATP5ME,ATP5PO,TMSB4X,ATP5MF,ATP5MG
12_Member	GO Biological Processes	GO:0009124	nucleoside monophosphate biosynthetic process	-4.26799	-2.70398	10/95	509,514,515,517,521,539,7114,9551,10632,51727	ATP5F1C,ATP5F1E,ATP5PB,ATP5MC2,ATP5ME,ATP5PO,TMSB4X,ATP5MF,ATP5MG,CMPK1
12_Member	Reactome Gene Sets	R-HSA-1592230	Mitochondrial biogenesis	-4.26799	-2.70398	10/95	509,514,515,517,521,539,801,805,9551,10632	ATP5F1C,ATP5F1E,ATP5PB,ATP5MC2,ATP5ME,ATP5PO,CALM1,CALM2,ATP5MF,ATP5MG
12_Member	GO Biological Processes	GO:0072521	purine-containing compound metabolic process	-4.19186	-2.63856	29/585	509,514,515,517,521,539,801,805,1340,1345,1350,2771,3094,3312,4695,4697,4698,4701,7114,7381,7388,9167,9551,10399,10632,11163,11315,93974,441024	ATP5F1C,ATP5F1E,ATP5PB,ATP5MC2,ATP5ME,ATP5PO,CALM1,CALM2,COX6B1,COX6C,COX7C,GNAI2,HINT1,HSPA8,NDUFA2,NDUFA4,NDUFA5,NDUFA7,TMSB4X,UQCRB,UQCRH,COX7A2L,ATP5MF,RACK1,ATP5MG,NUDT4,PARK7,ATP5IF1,MTHFD2L
12_Member	GO Molecular Functions	GO:0044769	ATPase activity, coupled to transmembrane movement of ions, rotational mechanism	-4.01219	-2.47717	6/34	509,514,515,517,539,10632	ATP5F1C,ATP5F1E,ATP5PB,ATP5MC2,ATP5PO,ATP5MG
12_Member	GO Molecular Functions	GO:0019829	cation-transporting ATPase activity	-3.16829	-1.76591	7/66	509,514,515,517,539,9550,10632	ATP5F1C,ATP5F1E,ATP5PB,ATP5MC2,ATP5PO,ATP6V1G1,ATP5MG
12_Member	GO Biological Processes	GO:0006164	purine nucleotide biosynthetic process	-3.15329	-1.75483	13/203	509,514,515,517,521,539,801,805,2771,7114,9551,10632,441024	ATP5F1C,ATP5F1E,ATP5PB,ATP5MC2,ATP5ME,ATP5PO,CALM1,CALM2,GNAI2,TMSB4X,ATP5MF,ATP5MG,MTHFD2L
12_Member	GO Molecular Functions	GO:0042625	ATPase coupled ion transmembrane transporter activity	-3.12869	-1.735	7/67	509,514,515,517,539,9550,10632	ATP5F1C,ATP5F1E,ATP5PB,ATP5MC2,ATP5PO,ATP6V1G1,ATP5MG
12_Member	GO Biological Processes	GO:0009260	ribonucleotide biosynthetic process	-2.97959	-1.61827	13/212	509,514,515,517,521,539,801,805,2771,7114,9551,10632,51727	ATP5F1C,ATP5F1E,ATP5PB,ATP5MC2,ATP5ME,ATP5PO,CALM1,CALM2,GNAI2,TMSB4X,ATP5MF,ATP5MG,CMPK1
12_Member	GO Biological Processes	GO:0046390	ribose phosphate biosynthetic process	-2.90588	-1.55911	13/216	509,514,515,517,521,539,801,805,2771,7114,9551,10632,51727	ATP5F1C,ATP5F1E,ATP5PB,ATP5MC2,ATP5ME,ATP5PO,CALM1,CALM2,GNAI2,TMSB4X,ATP5MF,ATP5MG,CMPK1
12_Member	GO Biological Processes	GO:0072522	purine-containing compound biosynthetic process	-2.90588	-1.55911	13/216	509,514,515,517,521,539,801,805,2771,7114,9551,10632,441024	ATP5F1C,ATP5F1E,ATP5PB,ATP5MC2,ATP5ME,ATP5PO,CALM1,CALM2,GNAI2,TMSB4X,ATP5MF,ATP5MG,MTHFD2L
12_Member	GO Biological Processes	GO:0009165	nucleotide biosynthetic process	-2.77349	-1.44785	15/279	509,514,515,517,521,539,801,805,2079,2771,7114,9551,10632,51727,441024	ATP5F1C,ATP5F1E,ATP5PB,ATP5MC2,ATP5ME,ATP5PO,CALM1,CALM2,ERH,GNAI2,TMSB4X,ATP5MF,ATP5MG,CMPK1,MTHFD2L
12_Member	GO Biological Processes	GO:0099132	ATP hydrolysis coupled cation transmembrane transport	-2.76968	-1.44514	6/57	509,514,515,517,539,10632	ATP5F1C,ATP5F1E,ATP5PB,ATP5MC2,ATP5PO,ATP5MG
12_Member	GO Molecular Functions	GO:0015399	primary active transmembrane transporter activity	-2.73619	-1.41603	9/123	509,514,515,517,539,9550,10632,10952,23480	ATP5F1C,ATP5F1E,ATP5PB,ATP5MC2,ATP5PO,ATP6V1G1,ATP5MG,SEC61B,SEC61G
12_Member	GO Molecular Functions	GO:0015405	P-P-bond-hydrolysis-driven transmembrane transporter activity	-2.73619	-1.41603	9/123	509,514,515,517,539,9550,10632,10952,23480	ATP5F1C,ATP5F1E,ATP5PB,ATP5MC2,ATP5PO,ATP6V1G1,ATP5MG,SEC61B,SEC61G
12_Member	GO Biological Processes	GO:0009152	purine ribonucleotide biosynthetic process	-2.73136	-1.41316	12/199	509,514,515,517,521,539,801,805,2771,7114,9551,10632	ATP5F1C,ATP5F1E,ATP5PB,ATP5MC2,ATP5ME,ATP5PO,CALM1,CALM2,GNAI2,TMSB4X,ATP5MF,ATP5MG
12_Member	GO Biological Processes	GO:1901293	nucleoside phosphate biosynthetic process	-2.72835	-1.41146	15/282	509,514,515,517,521,539,801,805,2079,2771,7114,9551,10632,51727,441024	ATP5F1C,ATP5F1E,ATP5PB,ATP5MC2,ATP5ME,ATP5PO,CALM1,CALM2,ERH,GNAI2,TMSB4X,ATP5MF,ATP5MG,CMPK1,MTHFD2L
12_Member	GO Biological Processes	GO:0099131	ATP hydrolysis coupled ion transmembrane transport	-2.34831	-1.09166	6/69	509,514,515,517,539,10632	ATP5F1C,ATP5F1E,ATP5PB,ATP5MC2,ATP5PO,ATP5MG
12_Member	GO Biological Processes	GO:0015672	monovalent inorganic cation transport	-2.34273	-1.08671	22/531	509,514,515,517,521,539,1027,1340,1345,1347,1350,4697,4734,7114,7341,7531,9167,9550,9551,10632,11315,53826	ATP5F1C,ATP5F1E,ATP5PB,ATP5MC2,ATP5ME,ATP5PO,CDKN1B,COX6B1,COX6C,COX7A2,COX7C,NDUFA4,NEDD4,TMSB4X,SUMO1,YWHAE,COX7A2L,ATP6V1G1,ATP5MF,ATP5MG,PARK7,FXYD6
12_Member	GO Biological Processes	GO:0017144	drug metabolic process	-2.10351	-0.889625	28/764	509,514,515,517,521,539,1340,1345,1350,1462,3312,3320,3326,4695,4697,4698,4701,7001,7114,7381,7388,9167,9551,10632,11315,23564,93974,441024	ATP5F1C,ATP5F1E,ATP5PB,ATP5MC2,ATP5ME,ATP5PO,COX6B1,COX6C,COX7C,VCAN,HSPA8,HSP90AA1,HSP90AB1,NDUFA2,NDUFA4,NDUFA5,NDUFA7,PRDX2,TMSB4X,UQCRB,UQCRH,COX7A2L,ATP5MF,ATP5MG,PARK7,DDAH2,ATP5IF1,MTHFD2L
13_Summary	Reactome Gene Sets	R-HSA-391251	Protein folding	-11.9287	-9.72746	19/102	60,1155,2771,2775,2782,2783,2785,5203,5204,6902,7280,7411,7846,10381,10574,10575,22948,54331,347733,71,998,4691,7534,10092,10094,10971,203068,801,805,1027,1072,3015,3020,3021,5216,5217,6232,7529,7531,8655,22919,51466,94239,3301,3312,3320,3326,11258,1175,1641,1808,2596,4684,57698,100133941,378,381,390,1915,1938,2778,5862,5901,9230,10123,22931,5050,8089,83658,9550,10952,23480,51399,8128	ACTB,TBCB,GNAI2,GNAO1,GNB1,GNB2,GNG3,PFDN4,PFDN5,TBCA,TUBB2A,VBP1,TUBA1A,TUBB3,CCT7,CCT4,CCT5,GNG2,TUBB2B,ACTG1,CDC42,NCL,YWHAZ,ARPC5,ARPC3,YWHAQ,TUBB,CALM1,CALM2,CDKN1B,CFL1,H2AFZ,H3F3A,H3F3B,PFN1,PFN2,RPS27,YWHAB,YWHAE,DYNLL1,MAPRE1,EVL,H2AFV,DNAJA1,HSPA8,HSP90AA1,HSP90AB1,DCTN3,AP2S1,DCX,DPYSL2,GAP43,NCAM1,SHTN1,CD24,ARF4,ARF5,RND3,EEF1A1,EEF2,GNAS,RAB2A,RAN,RAB11B,ARL4C,RAB18,PAFAH1B3,YEATS4,…
13_Member	Reactome Gene Sets	R-HSA-391251	Protein folding	-11.9287	-9.72746	19/102	60,1155,2771,2775,2782,2783,2785,5203,5204,6902,7280,7411,7846,10381,10574,10575,22948,54331,347733	ACTB,TBCB,GNAI2,GNAO1,GNB1,GNB2,GNG3,PFDN4,PFDN5,TBCA,TUBB2A,VBP1,TUBA1A,TUBB3,CCT7,CCT4,CCT5,GNG2,TUBB2B
13_Member	Reactome Gene Sets	R-HSA-389957	Prefoldin mediated transfer of substrate to CCT/TriC	-11.0076	-8.90495	11/28	60,5203,5204,7280,7411,7846,10381,10574,10575,22948,347733	ACTB,PFDN4,PFDN5,TUBB2A,VBP1,TUBA1A,TUBB3,CCT7,CCT4,CCT5,TUBB2B
13_Member	Reactome Gene Sets	R-HSA-390466	Chaperonin-mediated protein folding	-10.3704	-8.32626	17/96	60,2771,2775,2782,2783,2785,5203,5204,7280,7411,7846,10381,10574,10575,22948,54331,347733	ACTB,GNAI2,GNAO1,GNB1,GNB2,GNG3,PFDN4,PFDN5,TUBB2A,VBP1,TUBA1A,TUBB3,CCT7,CCT4,CCT5,GNG2,TUBB2B
13_Member	Reactome Gene Sets	R-HSA-389958	Cooperation of Prefoldin and TriC/CCT in actin and tubulin folding	-10.0968	-8.07442	11/33	60,5203,5204,7280,7411,7846,10381,10574,10575,22948,347733	ACTB,PFDN4,PFDN5,TUBB2A,VBP1,TUBA1A,TUBB3,CCT7,CCT4,CCT5,TUBB2B
13_Member	KEGG Pathway	hsa05130	Pathogenic Escherichia coli infection	-9.71971	-7.72223	13/55	60,71,998,4691,7280,7534,7846,10092,10094,10381,10971,203068,347733	ACTB,ACTG1,CDC42,NCL,TUBB2A,YWHAZ,TUBA1A,ARPC5,ARPC3,TUBB3,YWHAQ,TUBB,TUBB2B
13_Member	KEGG Pathway	ko05130	Pathogenic Escherichia coli infection	-9.71971	-7.72223	13/55	60,71,998,4691,7280,7534,7846,10092,10094,10381,10971,203068,347733	ACTB,ACTG1,CDC42,NCL,TUBB2A,YWHAZ,TUBA1A,ARPC5,ARPC3,TUBB3,YWHAQ,TUBB,TUBB2B
13_Member	Reactome Gene Sets	R-HSA-195258	RHO GTPase Effectors	-8.38951	-6.4865	27/319	60,71,801,805,998,1027,1072,3015,3020,3021,5216,5217,6232,7280,7529,7531,7534,7846,8655,10092,10094,10381,10971,22919,51466,94239,347733	ACTB,ACTG1,CALM1,CALM2,CDC42,CDKN1B,CFL1,H2AFZ,H3F3A,H3F3B,PFN1,PFN2,RPS27,TUBB2A,YWHAB,YWHAE,YWHAZ,TUBA1A,DYNLL1,ARPC5,ARPC3,TUBB3,YWHAQ,MAPRE1,EVL,H2AFV,TUBB2B
13_Member	Reactome Gene Sets	R-HSA-5626467	RHO GTPases activate IQGAPs	-7.4969	-5.66203	9/33	60,71,801,805,998,7280,7846,10381,347733	ACTB,ACTG1,CALM1,CALM2,CDC42,TUBB2A,TUBA1A,TUBB3,TUBB2B
13_Member	Reactome Gene Sets	R-HSA-1445148	Translocation of GLUT4 to the plasma membrane	-6.54899	-4.76568	12/82	60,71,801,805,7280,7529,7531,7534,7846,10381,10971,347733	ACTB,ACTG1,CALM1,CALM2,TUBB2A,YWHAB,YWHAE,YWHAZ,TUBA1A,TUBB3,YWHAQ,TUBB2B
13_Member	Reactome Gene Sets	R-HSA-3371497	HSP90 chaperone cycle for steroid hormone receptors (SHR)	-6.38235	-4.61067	10/56	3301,3312,3320,3326,7280,7846,8655,10381,11258,347733	DNAJA1,HSPA8,HSP90AA1,HSP90AB1,TUBB2A,TUBA1A,DYNLL1,TUBB3,DCTN3,TUBB2B
13_Member	Reactome Gene Sets	R-HSA-373760	L1CAM interactions	-6.28657	-4.52389	14/120	60,71,1175,1641,1808,2596,3312,4684,7280,7846,10381,57698,347733,100133941	ACTB,ACTG1,AP2S1,DCX,DPYSL2,GAP43,HSPA8,NCAM1,TUBB2A,TUBA1A,TUBB3,SHTN1,TUBB2B,CD24
13_Member	GO Molecular Functions	GO:0003924	GTPase activity	-6.25672	-4.49905	22/285	378,381,390,998,1915,1938,2771,2775,2778,2782,2783,2785,5862,5901,7280,7846,9230,10123,10381,22931,203068,347733	ARF4,ARF5,RND3,CDC42,EEF1A1,EEF2,GNAI2,GNAO1,GNAS,GNB1,GNB2,GNG3,RAB2A,RAN,TUBB2A,TUBA1A,RAB11B,ARL4C,TUBB3,RAB18,TUBB,TUBB2B
13_Member	Reactome Gene Sets	R-HSA-437239	Recycling pathway of L1	-5.98829	-4.24627	9/48	60,71,1175,1808,7280,7846,10381,57698,347733	ACTB,ACTG1,AP2S1,DPYSL2,TUBB2A,TUBA1A,TUBB3,SHTN1,TUBB2B
13_Member	Reactome Gene Sets	R-HSA-389960	Formation of tubulin folding intermediates by CCT/TriC	-5.90609	-4.17451	7/26	7280,7846,10381,10574,10575,22948,347733	TUBB2A,TUBA1A,TUBB3,CCT7,CCT4,CCT5,TUBB2B
13_Member	Reactome Gene Sets	R-HSA-194315	Signaling by Rho GTPases	-5.4434	-3.75754	27/447	60,71,801,805,998,1027,1072,3015,3020,3021,5216,5217,6232,7280,7529,7531,7534,7846,8655,10092,10094,10381,10971,22919,51466,94239,347733	ACTB,ACTG1,CALM1,CALM2,CDC42,CDKN1B,CFL1,H2AFZ,H3F3A,H3F3B,PFN1,PFN2,RPS27,TUBB2A,YWHAB,YWHAE,YWHAZ,TUBA1A,DYNLL1,ARPC5,ARPC3,TUBB3,YWHAQ,MAPRE1,EVL,H2AFV,TUBB2B
13_Member	Reactome Gene Sets	R-HSA-389977	Post-chaperonin tubulin folding pathway	-5.04596	-3.39152	6/23	1155,6902,7280,7846,10381,347733	TBCB,TBCA,TUBB2A,TUBA1A,TUBB3,TUBB2B
13_Member	Reactome Gene Sets	R-HSA-5663220	RHO GTPases Activate Formins	-4.74416	-3.12225	13/141	60,71,998,5216,5217,6232,7280,7846,8655,10381,22919,51466,347733	ACTB,ACTG1,CDC42,PFN1,PFN2,RPS27,TUBB2A,TUBA1A,DYNLL1,TUBB3,MAPRE1,EVL,TUBB2B
13_Member	Reactome Gene Sets	R-HSA-6811436	COPI-independent Golgi-to-ER retrograde traffic	-4.71893	-3.10209	8/52	5050,7280,7846,8655,10381,11258,22931,347733	PAFAH1B3,TUBB2A,TUBA1A,DYNLL1,TUBB3,DCTN3,RAB18,TUBB2B
13_Member	GO Molecular Functions	GO:0005200	structural constituent of cytoskeleton	-3.83048	-2.32374	10/107	60,71,7280,7846,8089,10092,10094,10381,203068,347733	ACTB,ACTG1,TUBB2A,TUBA1A,YEATS4,ARPC5,ARPC3,TUBB3,TUBB,TUBB2B
13_Member	GO Molecular Functions	GO:0005525	GTP binding	-3.5252	-2.06355	20/371	378,381,390,998,1915,1938,2771,2775,2778,3326,5862,5901,7280,7846,9230,10123,10381,22931,203068,347733	ARF4,ARF5,RND3,CDC42,EEF1A1,EEF2,GNAI2,GNAO1,GNAS,HSP90AB1,RAB2A,RAN,TUBB2A,TUBA1A,RAB11B,ARL4C,TUBB3,RAB18,TUBB,TUBB2B
13_Member	GO Molecular Functions	GO:0032550	purine ribonucleoside binding	-3.4951	-2.03846	20/373	378,381,390,998,1915,1938,2771,2775,2778,3326,5862,5901,7280,7846,9230,10123,10381,22931,203068,347733	ARF4,ARF5,RND3,CDC42,EEF1A1,EEF2,GNAI2,GNAO1,GNAS,HSP90AB1,RAB2A,RAN,TUBB2A,TUBA1A,RAB11B,ARL4C,TUBB3,RAB18,TUBB,TUBB2B
13_Member	GO Molecular Functions	GO:0001883	purine nucleoside binding	-3.45044	-2.00312	20/376	378,381,390,998,1915,1938,2771,2775,2778,3326,5862,5901,7280,7846,9230,10123,10381,22931,203068,347733	ARF4,ARF5,RND3,CDC42,EEF1A1,EEF2,GNAI2,GNAO1,GNAS,HSP90AB1,RAB2A,RAN,TUBB2A,TUBA1A,RAB11B,ARL4C,TUBB3,RAB18,TUBB,TUBB2B
13_Member	GO Molecular Functions	GO:0032549	ribonucleoside binding	-3.43569	-1.99947	20/377	378,381,390,998,1915,1938,2771,2775,2778,3326,5862,5901,7280,7846,9230,10123,10381,22931,203068,347733	ARF4,ARF5,RND3,CDC42,EEF1A1,EEF2,GNAI2,GNAO1,GNAS,HSP90AB1,RAB2A,RAN,TUBB2A,TUBA1A,RAB11B,ARL4C,TUBB3,RAB18,TUBB,TUBB2B
13_Member	GO Molecular Functions	GO:0001882	nucleoside binding	-3.33416	-1.90595	20/384	378,381,390,998,1915,1938,2771,2775,2778,3326,5862,5901,7280,7846,9230,10123,10381,22931,203068,347733	ARF4,ARF5,RND3,CDC42,EEF1A1,EEF2,GNAI2,GNAO1,GNAS,HSP90AB1,RAB2A,RAN,TUBB2A,TUBA1A,RAB11B,ARL4C,TUBB3,RAB18,TUBB,TUBB2B
13_Member	GO Molecular Functions	GO:0032561	guanyl ribonucleotide binding	-3.26348	-1.84405	20/389	378,381,390,998,1915,1938,2771,2775,2778,3326,5862,5901,7280,7846,9230,10123,10381,22931,203068,347733	ARF4,ARF5,RND3,CDC42,EEF1A1,EEF2,GNAI2,GNAO1,GNAS,HSP90AB1,RAB2A,RAN,TUBB2A,TUBA1A,RAB11B,ARL4C,TUBB3,RAB18,TUBB,TUBB2B
13_Member	GO Molecular Functions	GO:0019001	guanyl nucleotide binding	-3.24953	-1.83238	20/390	378,381,390,998,1915,1938,2771,2775,2778,3326,5862,5901,7280,7846,9230,10123,10381,22931,203068,347733	ARF4,ARF5,RND3,CDC42,EEF1A1,EEF2,GNAI2,GNAO1,GNAS,HSP90AB1,RAB2A,RAN,TUBB2A,TUBA1A,RAB11B,ARL4C,TUBB3,RAB18,TUBB,TUBB2B
13_Member	Reactome Gene Sets	R-HSA-190828	Gap junction trafficking	-3.16699	-1.76591	6/48	60,71,7280,7846,10381,347733	ACTB,ACTG1,TUBB2A,TUBA1A,TUBB3,TUBB2B
13_Member	Reactome Gene Sets	R-HSA-190840	Microtubule-dependent trafficking of connexons from Golgi to the plasma membrane	-3.13054	-1.73598	4/19	7280,7846,10381,347733	TUBB2A,TUBA1A,TUBB3,TUBB2B
13_Member	Reactome Gene Sets	R-HSA-157858	Gap junction trafficking and regulation	-3.07112	-1.69255	6/50	60,71,7280,7846,10381,347733	ACTB,ACTG1,TUBB2A,TUBA1A,TUBB3,TUBB2B
13_Member	Reactome Gene Sets	R-HSA-8856688	Golgi-to-ER retrograde transport	-3.04687	-1.6709	10/134	378,381,5050,7280,7846,8655,10381,11258,22931,347733	ARF4,ARF5,PAFAH1B3,TUBB2A,TUBA1A,DYNLL1,TUBB3,DCTN3,RAB18,TUBB2B
13_Member	Reactome Gene Sets	R-HSA-190872	Transport of connexons to the plasma membrane	-3.04134	-1.66867	4/20	7280,7846,10381,347733	TUBB2A,TUBA1A,TUBB3,TUBB2B
13_Member	Reactome Gene Sets	R-HSA-5620924	Intraflagellar transport	-2.89288	-1.54726	6/54	7280,7846,8655,10381,83658,347733	TUBB2A,TUBA1A,DYNLL1,TUBB3,DYNLRB1,TUBB2B
13_Member	Reactome Gene Sets	R-HSA-6807878	COPI-mediated anterograde transport	-2.67747	-1.36489	8/102	378,381,7280,7846,8655,10381,11258,347733	ARF4,ARF5,TUBB2A,TUBA1A,DYNLL1,TUBB3,DCTN3,TUBB2B
13_Member	KEGG Pathway	hsa04145	Phagosome	-2.59424	-1.29642	10/154	60,71,7280,7846,9550,10381,10952,23480,203068,347733	ACTB,ACTG1,TUBB2A,TUBA1A,ATP6V1G1,TUBB3,SEC61B,SEC61G,TUBB,TUBB2B
13_Member	KEGG Pathway	ko04145	Phagosome	-2.59424	-1.29642	10/154	60,71,7280,7846,9550,10381,10952,23480,203068,347733	ACTB,ACTG1,TUBB2A,TUBA1A,ATP6V1G1,TUBB3,SEC61B,SEC61G,TUBB,TUBB2B
13_Member	KEGG Pathway	hsa04540	Gap junction	-2.43961	-1.16696	7/88	2771,2778,7280,7846,10381,203068,347733	GNAI2,GNAS,TUBB2A,TUBA1A,TUBB3,TUBB,TUBB2B
13_Member	KEGG Pathway	ko04540	Gap junction	-2.43961	-1.16696	7/88	2771,2778,7280,7846,10381,203068,347733	GNAI2,GNAS,TUBB2A,TUBA1A,TUBB3,TUBB,TUBB2B
13_Member	Reactome Gene Sets	R-HSA-199977	ER to Golgi Anterograde Transport	-2.07549	-0.869228	9/155	378,381,7280,7846,8655,10381,11258,51399,347733	ARF4,ARF5,TUBB2A,TUBA1A,DYNLL1,TUBB3,DCTN3,TRAPPC4,TUBB2B
13_Member	Reactome Gene Sets	R-HSA-190861	Gap junction assembly	-2.03695	-0.834582	4/37	7280,7846,10381,347733	TUBB2A,TUBA1A,TUBB3,TUBB2B
13_Member	Reactome Gene Sets	R-HSA-948021	Transport to the Golgi and subsequent modification	-2.02412	-0.823137	10/186	378,381,7280,7846,8128,8655,10381,11258,51399,347733	ARF4,ARF5,TUBB2A,TUBA1A,ST8SIA2,DYNLL1,TUBB3,DCTN3,TRAPPC4,TUBB2B
14_Summary	CORUM	CORUM:5613	Emerin complex 25	-10.8772	-8.78756	9/16	60,3190,4001,6632,7529,7531,8815,10146,51691,10971	ACTB,HNRNPK,LMNB1,SNRPD1,YWHAB,YWHAE,BANF1,G3BP1,LSM8,YWHAQ
14_Member	CORUM	CORUM:5613	Emerin complex 25	-10.8772	-8.78756	9/16	60,3190,4001,6632,7529,7531,8815,10146,51691	ACTB,HNRNPK,LMNB1,SNRPD1,YWHAB,YWHAE,BANF1,G3BP1,LSM8
14_Member	CORUM	CORUM:5615	Emerin complex 52	-6.3094	-4.54571	7/23	60,3190,4001,6632,7531,10971,51691	ACTB,HNRNPK,LMNB1,SNRPD1,YWHAE,YWHAQ,LSM8
15_Summary	GO Biological Processes	GO:0007420	brain development	-10.3156	-8.27445	46/689	60,378,515,801,805,998,1000,1340,1454,1745,1746,1749,1808,2066,2775,2932,3020,3021,3398,3925,4781,4826,4851,5050,5080,5454,5901,6092,6423,6657,7314,7531,8655,8851,9638,9839,10092,10409,10971,22931,23135,23543,55506,55636,79969,170302	ACTB,ARF4,ATP5PB,CALM1,CALM2,CDC42,CDH2,COX6B1,CSNK1E,DLX1,DLX2,DLX5,DPYSL2,ERBB4,GNAO1,GSK3B,H3F3A,H3F3B,ID2,STMN1,NFIB,NNAT,NOTCH1,PAFAH1B3,PAX6,POU3F2,RAN,ROBO2,SFRP2,SOX2,UBB,YWHAE,DYNLL1,CDK5R1,FEZ1,ZEB2,ARPC5,BASP1,YWHAQ,RAB18,KDM6B,RBFOX2,H2AFY2,CHD7,ATAT1,ARX
15_Member	GO Biological Processes	GO:0007420	brain development	-10.3156	-8.27445	46/689	60,378,515,801,805,998,1000,1340,1454,1745,1746,1749,1808,2066,2775,2932,3020,3021,3398,3925,4781,4826,4851,5050,5080,5454,5901,6092,6423,6657,7314,7531,8655,8851,9638,9839,10092,10409,10971,22931,23135,23543,55506,55636,79969,170302	ACTB,ARF4,ATP5PB,CALM1,CALM2,CDC42,CDH2,COX6B1,CSNK1E,DLX1,DLX2,DLX5,DPYSL2,ERBB4,GNAO1,GSK3B,H3F3A,H3F3B,ID2,STMN1,NFIB,NNAT,NOTCH1,PAFAH1B3,PAX6,POU3F2,RAN,ROBO2,SFRP2,SOX2,UBB,YWHAE,DYNLL1,CDK5R1,FEZ1,ZEB2,ARPC5,BASP1,YWHAQ,RAB18,KDM6B,RBFOX2,H2AFY2,CHD7,ATAT1,ARX
15_Member	GO Biological Processes	GO:0060322	head development	-9.58641	-7.59919	46/725	60,378,515,801,805,998,1000,1340,1454,1745,1746,1749,1808,2066,2775,2932,3020,3021,3398,3925,4781,4826,4851,5050,5080,5454,5901,6092,6423,6657,7314,7531,8655,8851,9638,9839,10092,10409,10971,22931,23135,23543,55506,55636,79969,170302	ACTB,ARF4,ATP5PB,CALM1,CALM2,CDC42,CDH2,COX6B1,CSNK1E,DLX1,DLX2,DLX5,DPYSL2,ERBB4,GNAO1,GSK3B,H3F3A,H3F3B,ID2,STMN1,NFIB,NNAT,NOTCH1,PAFAH1B3,PAX6,POU3F2,RAN,ROBO2,SFRP2,SOX2,UBB,YWHAE,DYNLL1,CDK5R1,FEZ1,ZEB2,ARPC5,BASP1,YWHAQ,RAB18,KDM6B,RBFOX2,H2AFY2,CHD7,ATAT1,ARX
15_Member	GO Biological Processes	GO:0021761	limbic system development	-6.32693	-4.55918	13/102	1745,1746,2932,5454,5901,7314,7531,8851,9638,9839,10092,23135,79969	DLX1,DLX2,GSK3B,POU3F2,RAN,UBB,YWHAE,CDK5R1,FEZ1,ZEB2,ARPC5,KDM6B,ATAT1
15_Member	GO Biological Processes	GO:0021537	telencephalon development	-6.32116	-4.55443	20/238	1000,1745,1746,1749,2066,2932,3398,4781,5080,5454,5901,6092,7531,8851,9638,9839,23135,55636,79969,170302	CDH2,DLX1,DLX2,DLX5,ERBB4,GSK3B,ID2,NFIB,PAX6,POU3F2,RAN,ROBO2,YWHAE,CDK5R1,FEZ1,ZEB2,KDM6B,CHD7,ATAT1,ARX
15_Member	GO Biological Processes	GO:0030900	forebrain development	-6.03068	-4.28673	25/366	1000,1745,1746,1749,2066,2775,2932,3398,4781,4851,5080,5454,5901,6092,6657,7314,7531,8851,9638,9839,10092,23135,55636,79969,170302	CDH2,DLX1,DLX2,DLX5,ERBB4,GNAO1,GSK3B,ID2,NFIB,NOTCH1,PAX6,POU3F2,RAN,ROBO2,SOX2,UBB,YWHAE,CDK5R1,FEZ1,ZEB2,ARPC5,KDM6B,CHD7,ATAT1,ARX
15_Member	GO Biological Processes	GO:0021766	hippocampus development	-5.18062	-3.51746	10/75	1745,1746,2932,5901,7531,8851,9638,9839,23135,79969	DLX1,DLX2,GSK3B,RAN,YWHAE,CDK5R1,FEZ1,ZEB2,KDM6B,ATAT1
15_Member	GO Biological Processes	GO:0021543	pallium development	-4.7424	-3.12122	14/162	1000,1745,1746,2932,5080,5454,5901,7531,8851,9638,9839,23135,79969,170302	CDH2,DLX1,DLX2,GSK3B,PAX6,POU3F2,RAN,YWHAE,CDK5R1,FEZ1,ZEB2,KDM6B,ATAT1,ARX
16_Summary	GO Biological Processes	GO:0007006	mitochondrial membrane organization	-9.94369	-7.92493	19/131	509,514,515,517,521,539,665,2932,3320,7529,7531,7534,8655,9141,9551,10632,10971,54543,93974,2066,4137,4695,4698,4701,5695,6158,7307,7381,9638,10962,11315,11337,26521,51142,59286,81631,84557,196294,998,1000,1454,3301,3326,4946,5295,6423,7114,7251,7295,8851,9230,9419,10399,10574,10575,22948,25999,55704,3146,4282,4826,5478,6659,4131,5217,3312,4082	ATP5F1C,ATP5F1E,ATP5PB,ATP5MC2,ATP5ME,ATP5PO,BNIP3L,GSK3B,HSP90AA1,YWHAB,YWHAE,YWHAZ,DYNLL1,PDCD5,ATP5MF,ATP5MG,YWHAQ,TOMM7,ATP5IF1,ERBB4,MAPT,NDUFA2,NDUFA5,NDUFA7,PSMB7,RPL28,U2AF1,UQCRB,FEZ1,MLLT11,PARK7,GABARAP,TIMM8B,CHCHD2,UBL5,MAP1LC3B,MAP1LC3A,IMMP1L,CDC42,CDH2,CSNK1E,DNAJA1,HSP90AB1,OAZ1,PIK3R1,SFRP2,TMSB4X,TSG101,TXN,CDK5R1,RAB11B,CRIPT,RACK1,CCT7,CCT4,CCT5,CLIP3,CCDC88A,HMGB1,MIF,NNAT,P…
16_Member	GO Biological Processes	GO:0007006	mitochondrial membrane organization	-9.94369	-7.92493	19/131	509,514,515,517,521,539,665,2932,3320,7529,7531,7534,8655,9141,9551,10632,10971,54543,93974	ATP5F1C,ATP5F1E,ATP5PB,ATP5MC2,ATP5ME,ATP5PO,BNIP3L,GSK3B,HSP90AA1,YWHAB,YWHAE,YWHAZ,DYNLL1,PDCD5,ATP5MF,ATP5MG,YWHAQ,TOMM7,ATP5IF1
16_Member	GO Biological Processes	GO:0007005	mitochondrion organization	-8.52019	-6.6059	38/573	509,514,515,517,521,539,665,2066,2932,3320,4137,4695,4698,4701,5695,6158,7307,7381,7529,7531,7534,8655,9141,9551,9638,10632,10962,10971,11315,11337,26521,51142,54543,59286,81631,84557,93974,196294	ATP5F1C,ATP5F1E,ATP5PB,ATP5MC2,ATP5ME,ATP5PO,BNIP3L,ERBB4,GSK3B,HSP90AA1,MAPT,NDUFA2,NDUFA5,NDUFA7,PSMB7,RPL28,U2AF1,UQCRB,YWHAB,YWHAE,YWHAZ,DYNLL1,PDCD5,ATP5MF,FEZ1,ATP5MG,MLLT11,YWHAQ,PARK7,GABARAP,TIMM8B,CHCHD2,TOMM7,UBL5,MAP1LC3B,MAP1LC3A,ATP5IF1,IMMP1L
16_Member	GO Biological Processes	GO:1903827	regulation of cellular protein localization	-7.57546	-5.73581	37/595	665,998,1000,1454,2066,2932,3301,3326,4137,4946,5295,5695,6158,6423,7114,7251,7295,7307,7529,7531,7534,8655,8851,9141,9230,9419,10399,10574,10575,10971,11315,22948,25999,54543,55704,59286,93974	BNIP3L,CDC42,CDH2,CSNK1E,ERBB4,GSK3B,DNAJA1,HSP90AB1,MAPT,OAZ1,PIK3R1,PSMB7,RPL28,SFRP2,TMSB4X,TSG101,TXN,U2AF1,YWHAB,YWHAE,YWHAZ,DYNLL1,CDK5R1,PDCD5,RAB11B,CRIPT,RACK1,CCT7,CCT4,YWHAQ,PARK7,CCT5,CLIP3,TOMM7,CCDC88A,UBL5,ATP5IF1
16_Member	GO Biological Processes	GO:1903829	positive regulation of cellular protein localization	-7.06181	-5.25236	28/393	998,2066,2932,3326,4137,4946,5295,5695,6158,6423,7251,7307,7529,7531,7534,8655,8851,9141,10399,10574,10575,10971,11315,22948,25999,54543,55704,59286	CDC42,ERBB4,GSK3B,HSP90AB1,MAPT,OAZ1,PIK3R1,PSMB7,RPL28,SFRP2,TSG101,U2AF1,YWHAB,YWHAE,YWHAZ,DYNLL1,CDK5R1,PDCD5,RACK1,CCT7,CCT4,YWHAQ,PARK7,CCT5,CLIP3,TOMM7,CCDC88A,UBL5
16_Member	GO Biological Processes	GO:0006839	mitochondrial transport	-6.79644	-5.00351	25/333	509,514,515,517,521,539,665,2932,3320,5695,6158,7307,7529,7531,7534,8655,9141,9551,10632,10971,26521,54543,59286,93974,196294	ATP5F1C,ATP5F1E,ATP5PB,ATP5MC2,ATP5ME,ATP5PO,BNIP3L,GSK3B,HSP90AA1,PSMB7,RPL28,U2AF1,YWHAB,YWHAE,YWHAZ,DYNLL1,PDCD5,ATP5MF,ATP5MG,YWHAQ,TIMM8B,TOMM7,UBL5,ATP5IF1,IMMP1L
16_Member	GO Biological Processes	GO:1903747	regulation of establishment of protein localization to mitochondrion	-6.71777	-4.92914	15/128	665,3301,4137,5695,6158,7307,7529,7531,7534,8655,9141,10971,54543,59286,93974	BNIP3L,DNAJA1,MAPT,PSMB7,RPL28,U2AF1,YWHAB,YWHAE,YWHAZ,DYNLL1,PDCD5,YWHAQ,TOMM7,UBL5,ATP5IF1
16_Member	GO Biological Processes	GO:0072655	establishment of protein localization to mitochondrion	-6.54692	-4.76466	18/189	665,3301,3320,4137,5695,6158,7307,7529,7531,7534,8655,9141,10971,26521,54543,59286,93974,196294	BNIP3L,DNAJA1,HSP90AA1,MAPT,PSMB7,RPL28,U2AF1,YWHAB,YWHAE,YWHAZ,DYNLL1,PDCD5,YWHAQ,TIMM8B,TOMM7,UBL5,ATP5IF1,IMMP1L
16_Member	GO Biological Processes	GO:0070585	protein localization to mitochondrion	-6.44481	-4.66883	18/192	665,3301,3320,4137,5695,6158,7307,7529,7531,7534,8655,9141,10971,26521,54543,59286,93974,196294	BNIP3L,DNAJA1,HSP90AA1,MAPT,PSMB7,RPL28,U2AF1,YWHAB,YWHAE,YWHAZ,DYNLL1,PDCD5,YWHAQ,TIMM8B,TOMM7,UBL5,ATP5IF1,IMMP1L
16_Member	GO Biological Processes	GO:1904951	positive regulation of establishment of protein localization	-5.20875	-3.54318	29/515	998,2066,2932,3146,3326,4282,4826,4946,5295,5478,5695,6158,6423,6659,7251,7307,7529,7531,7534,8655,8851,9141,10399,10574,10575,10971,22948,54543,59286	CDC42,ERBB4,GSK3B,HMGB1,HSP90AB1,MIF,NNAT,OAZ1,PIK3R1,PPIA,PSMB7,RPL28,SFRP2,SOX4,TSG101,U2AF1,YWHAB,YWHAE,YWHAZ,DYNLL1,CDK5R1,PDCD5,RACK1,CCT7,CCT4,YWHAQ,CCT5,TOMM7,UBL5
16_Member	GO Biological Processes	GO:0010822	positive regulation of mitochondrion organization	-5.14818	-3.48981	15/170	2932,5695,6158,7307,7529,7531,7534,8655,9141,10962,10971,11315,54543,59286,93974	GSK3B,PSMB7,RPL28,U2AF1,YWHAB,YWHAE,YWHAZ,DYNLL1,PDCD5,MLLT11,YWHAQ,PARK7,TOMM7,UBL5,ATP5IF1
16_Member	GO Biological Processes	GO:0010821	regulation of mitochondrion organization	-4.82537	-3.19463	17/226	665,2932,4137,5695,6158,7307,7529,7531,7534,8655,9141,10962,10971,11315,54543,59286,93974	BNIP3L,GSK3B,MAPT,PSMB7,RPL28,U2AF1,YWHAB,YWHAE,YWHAZ,DYNLL1,PDCD5,MLLT11,YWHAQ,PARK7,TOMM7,UBL5,ATP5IF1
16_Member	GO Biological Processes	GO:1903749	positive regulation of establishment of protein localization to mitochondrion	-4.24958	-2.68891	11/115	5695,6158,7307,7529,7531,7534,8655,9141,10971,54543,59286	PSMB7,RPL28,U2AF1,YWHAB,YWHAE,YWHAZ,DYNLL1,PDCD5,YWHAQ,TOMM7,UBL5
16_Member	GO Biological Processes	GO:0006626	protein targeting to mitochondrion	-3.2329	-1.82072	11/150	665,3320,5695,6158,7307,9141,26521,54543,59286,93974,196294	BNIP3L,HSP90AA1,PSMB7,RPL28,U2AF1,PDCD5,TIMM8B,TOMM7,UBL5,ATP5IF1,IMMP1L
16_Member	GO Biological Processes	GO:0051222	positive regulation of protein transport	-3.2262	-1.81599	23/481	998,2066,2932,3146,3326,4282,4826,4946,5295,5478,5695,6158,6423,6659,7251,7307,7531,8655,8851,9141,10399,54543,59286	CDC42,ERBB4,GSK3B,HMGB1,HSP90AB1,MIF,NNAT,OAZ1,PIK3R1,PPIA,PSMB7,RPL28,SFRP2,SOX4,TSG101,U2AF1,YWHAE,DYNLL1,CDK5R1,PDCD5,RACK1,TOMM7,UBL5
16_Member	GO Biological Processes	GO:0033157	regulation of intracellular protein transport	-3.07835	-1.69328	15/260	665,998,2066,3326,4946,5695,6158,7114,7295,7307,8851,9141,54543,59286,93974	BNIP3L,CDC42,ERBB4,HSP90AB1,OAZ1,PSMB7,RPL28,TMSB4X,TXN,U2AF1,CDK5R1,PDCD5,TOMM7,UBL5,ATP5IF1
16_Member	GO Biological Processes	GO:0032386	regulation of intracellular transport	-3.02606	-1.65421	19/377	665,998,2066,3326,4131,4946,5217,5695,6158,7114,7295,7307,8851,9141,9230,9638,54543,59286,93974	BNIP3L,CDC42,ERBB4,HSP90AB1,MAP1B,OAZ1,PFN2,PSMB7,RPL28,TMSB4X,TXN,U2AF1,CDK5R1,PDCD5,RAB11B,FEZ1,TOMM7,UBL5,ATP5IF1
16_Member	GO Biological Processes	GO:1903214	regulation of protein targeting to mitochondrion	-2.84551	-1.50526	8/96	665,5695,6158,7307,9141,54543,59286,93974	BNIP3L,PSMB7,RPL28,U2AF1,PDCD5,TOMM7,UBL5,ATP5IF1
16_Member	GO Biological Processes	GO:0051223	regulation of protein transport	-2.75912	-1.43714	31/784	665,998,2066,2932,3146,3301,3312,3326,4082,4282,4826,4946,5295,5478,5695,6158,6423,6659,7114,7251,7295,7307,7531,8655,8851,9141,10399,11315,54543,59286,93974	BNIP3L,CDC42,ERBB4,GSK3B,HMGB1,DNAJA1,HSPA8,HSP90AB1,MARCKS,MIF,NNAT,OAZ1,PIK3R1,PPIA,PSMB7,RPL28,SFRP2,SOX4,TMSB4X,TSG101,TXN,U2AF1,YWHAE,DYNLL1,CDK5R1,PDCD5,RACK1,PARK7,TOMM7,UBL5,ATP5IF1
16_Member	GO Biological Processes	GO:1903533	regulation of protein targeting	-2.57206	-1.27853	9/130	665,5695,6158,7307,8851,9141,54543,59286,93974	BNIP3L,PSMB7,RPL28,U2AF1,CDK5R1,PDCD5,TOMM7,UBL5,ATP5IF1
16_Member	GO Biological Processes	GO:0090316	positive regulation of intracellular protein transport	-2.39639	-1.12828	11/191	998,2066,3326,4946,5695,6158,7307,8851,9141,54543,59286	CDC42,ERBB4,HSP90AB1,OAZ1,PSMB7,RPL28,U2AF1,CDK5R1,PDCD5,TOMM7,UBL5
16_Member	GO Biological Processes	GO:0032388	positive regulation of intracellular transport	-2.21014	-0.978225	12/231	998,2066,3326,4946,5695,6158,7307,8851,9141,9638,54543,59286	CDC42,ERBB4,HSP90AB1,OAZ1,PSMB7,RPL28,U2AF1,CDK5R1,PDCD5,FEZ1,TOMM7,UBL5
17_Summary	CORUM	CORUM:5266	TNF-alpha/NF-kappa B signaling complex 6	-9.7927	-7.78647	8/14	3320,3326,6124,6128,6132,6156,6205,6207	HSP90AA1,HSP90AB1,RPL4,RPL6,RPL8,RPL30,RPS11,RPS13
17_Member	CORUM	CORUM:5266	TNF-alpha/NF-kappa B signaling complex 6	-9.7927	-7.78647	8/14	3320,3326,6124,6128,6132,6156,6205,6207	HSP90AA1,HSP90AB1,RPL4,RPL6,RPL8,RPL30,RPS11,RPS13
17_Member	CORUM	CORUM:5232	TNF-alpha/Nf-kappa B signaling complex (RPL6, RPL30, RPS13, CHUK, DDX3X, NFKB2, NFKBIB, REL, IKBKG,	-2.21989	-0.984746	3/17	6128,6156,6207	RPL6,RPL30,RPS13
18_Summary	GO Biological Processes	GO:0006913	nucleocytoplasmic transport	-9.62201	-7.63309	35/453	1984,2066,2932,3178,3326,4734,4869,5295,5901,5902,6418,6423,6428,6628,6632,6633,6634,6635,6637,6659,7114,7295,7307,7531,8125,9349,9939,10657,10952,11163,11315,22931,80145,81611,84324,6135,6500,7341,10049,10574,10575,22948,3312,3320,9141,54543	EIF5A,ERBB4,GSK3B,HNRNPA1,HSP90AB1,NEDD4,NPM1,PIK3R1,RAN,RANBP1,SET,SFRP2,SRSF3,SNRPB,SNRPD1,SNRPD2,SNRPD3,SNRPE,SNRPG,SOX4,TMSB4X,TXN,U2AF1,YWHAE,ANP32A,RPL23,RBM8A,KHDRBS1,SEC61B,NUDT4,PARK7,RAB18,THOC7,ANP32E,SARNP,RPL11,SKP1,SUMO1,DNAJB6,CCT7,CCT4,CCT5,HSPA8,HSP90AA1,PDCD5,TOMM7
18_Member	GO Biological Processes	GO:0006913	nucleocytoplasmic transport	-9.62201	-7.63309	35/453	1984,2066,2932,3178,3326,4734,4869,5295,5901,5902,6418,6423,6428,6628,6632,6633,6634,6635,6637,6659,7114,7295,7307,7531,8125,9349,9939,10657,10952,11163,11315,22931,80145,81611,84324	EIF5A,ERBB4,GSK3B,HNRNPA1,HSP90AB1,NEDD4,NPM1,PIK3R1,RAN,RANBP1,SET,SFRP2,SRSF3,SNRPB,SNRPD1,SNRPD2,SNRPD3,SNRPE,SNRPG,SOX4,TMSB4X,TXN,U2AF1,YWHAE,ANP32A,RPL23,RBM8A,KHDRBS1,SEC61B,NUDT4,PARK7,RAB18,THOC7,ANP32E,SARNP
18_Member	GO Biological Processes	GO:0051170	nuclear import	-4.43663	-2.84836	19/292	2066,2932,3178,3326,5295,5901,5902,6423,6628,6632,6633,6634,6635,6637,7114,7295,9349,10952,22931	ERBB4,GSK3B,HNRNPA1,HSP90AB1,PIK3R1,RAN,RANBP1,SFRP2,SNRPB,SNRPD1,SNRPD2,SNRPD3,SNRPE,SNRPG,TMSB4X,TXN,RPL23,SEC61B,RAB18
18_Member	GO Biological Processes	GO:0034504	protein localization to nucleus	-3.10843	-1.71729	19/371	2066,2932,3326,5295,5901,5902,6135,6423,6500,7114,7295,7341,9349,10049,10574,10575,10952,11315,22948	ERBB4,GSK3B,HSP90AB1,PIK3R1,RAN,RANBP1,RPL11,SFRP2,SKP1,TMSB4X,TXN,SUMO1,RPL23,DNAJB6,CCT7,CCT4,SEC61B,PARK7,CCT5
18_Member	GO Biological Processes	GO:0046822	regulation of nucleocytoplasmic transport	-2.96097	-1.60164	13/213	2066,2932,3326,4734,5295,6423,6659,7114,7295,7531,10657,11163,11315	ERBB4,GSK3B,HSP90AB1,NEDD4,PIK3R1,SFRP2,SOX4,TMSB4X,TXN,YWHAE,KHDRBS1,NUDT4,PARK7
18_Member	GO Biological Processes	GO:0046824	positive regulation of nucleocytoplasmic transport	-2.31044	-1.0591	8/117	2066,2932,3326,4734,5295,6423,7531,10657	ERBB4,GSK3B,HSP90AB1,NEDD4,PIK3R1,SFRP2,YWHAE,KHDRBS1
18_Member	GO Biological Processes	GO:0017038	protein import	-2.18171	-0.954893	15/323	2066,2932,3312,3320,3326,5295,5901,5902,6423,7114,7295,9141,9349,10952,54543	ERBB4,GSK3B,HSPA8,HSP90AA1,HSP90AB1,PIK3R1,RAN,RANBP1,SFRP2,TMSB4X,TXN,PDCD5,RPL23,SEC61B,TOMM7
19_Summary	GO Biological Processes	GO:0006457	protein folding	-9.13688	-7.18688	24/235	2771,2775,2782,2783,3301,3312,3320,3326,5203,5204,5478,6233,6767,6902,7314,7316,7411,9141,9218,10049,10574,10575,22948,54331,4869,3178,3183,55505,60,328,3020,3021,55506,2066,5295,6423,11315	GNAI2,GNAO1,GNB1,GNB2,DNAJA1,HSPA8,HSP90AA1,HSP90AB1,PFDN4,PFDN5,PPIA,RPS27A,ST13,TBCA,UBB,UBC,VBP1,PDCD5,VAPA,DNAJB6,CCT7,CCT4,CCT5,GNG2,NPM1,HNRNPA1,HNRNPC,NOP10,ACTB,APEX1,H3F3A,H3F3B,H2AFY2,ERBB4,PIK3R1,SFRP2,PARK7
19_Member	GO Biological Processes	GO:0006457	protein folding	-9.13688	-7.18688	24/235	2771,2775,2782,2783,3301,3312,3320,3326,5203,5204,5478,6233,6767,6902,7314,7316,7411,9141,9218,10049,10574,10575,22948,54331	GNAI2,GNAO1,GNB1,GNB2,DNAJA1,HSPA8,HSP90AA1,HSP90AB1,PFDN4,PFDN5,PPIA,RPS27A,ST13,TBCA,UBB,UBC,VBP1,PDCD5,VAPA,DNAJB6,CCT7,CCT4,CCT5,GNG2
19_Member	GO Molecular Functions	GO:0051082	unfolded protein binding	-5.72382	-4.00971	13/115	3301,3312,3320,3326,4869,5203,5204,5478,6767,10049,10574,10575,22948	DNAJA1,HSPA8,HSP90AA1,HSP90AB1,NPM1,PFDN4,PFDN5,PPIA,ST13,DNAJB6,CCT7,CCT4,CCT5
19_Member	GO Biological Processes	GO:0006278	RNA-dependent DNA biosynthetic process	-4.39337	-2.81179	9/74	3178,3183,3320,3326,5478,10574,10575,22948,55505	HNRNPA1,HNRNPC,HSP90AA1,HSP90AB1,PPIA,CCT7,CCT4,CCT5,NOP10
19_Member	Reactome Gene Sets	R-HSA-390450	Folding of actin by CCT/TriC	-4.32704	-2.75335	4/10	60,10574,10575,22948	ACTB,CCT7,CCT4,CCT5
19_Member	GO Biological Processes	GO:0007004	telomere maintenance via telomerase	-3.90858	-2.39167	8/67	3178,3183,3320,3326,10574,10575,22948,55505	HNRNPA1,HNRNPC,HSP90AA1,HSP90AB1,CCT7,CCT4,CCT5,NOP10
19_Member	GO Biological Processes	GO:1904874	positive regulation of telomerase RNA localization to Cajal body	-3.55289	-2.08871	4/15	10574,10575,22948,55505	CCT7,CCT4,CCT5,NOP10
19_Member	GO Biological Processes	GO:0010833	telomere maintenance via telomere lengthening	-3.4461	-2.00312	8/78	3178,3183,3320,3326,10574,10575,22948,55505	HNRNPA1,HNRNPC,HSP90AA1,HSP90AB1,CCT7,CCT4,CCT5,NOP10
19_Member	CORUM	CORUM:126	CCT complex (chaperonin containing TCP1 complex)	-3.23898	-1.8259	3/8	10574,10575,22948	CCT7,CCT4,CCT5
19_Member	GO Biological Processes	GO:1904869	regulation of protein localization to Cajal body	-3.23898	-1.8259	3/8	10574,10575,22948	CCT7,CCT4,CCT5
19_Member	GO Biological Processes	GO:1904871	positive regulation of protein localization to Cajal body	-3.23898	-1.8259	3/8	10574,10575,22948	CCT7,CCT4,CCT5
19_Member	GO Biological Processes	GO:1904872	regulation of telomerase RNA localization to Cajal body	-3.22549	-1.81599	4/18	10574,10575,22948,55505	CCT7,CCT4,CCT5,NOP10
19_Member	GO Biological Processes	GO:0090670	RNA localization to Cajal body	-3.13054	-1.73598	4/19	10574,10575,22948,55505	CCT7,CCT4,CCT5,NOP10
19_Member	GO Biological Processes	GO:0090671	telomerase RNA localization to Cajal body	-3.13054	-1.73598	4/19	10574,10575,22948,55505	CCT7,CCT4,CCT5,NOP10
19_Member	GO Biological Processes	GO:0090672	telomerase RNA localization	-3.13054	-1.73598	4/19	10574,10575,22948,55505	CCT7,CCT4,CCT5,NOP10
19_Member	GO Biological Processes	GO:0090685	RNA localization to nucleus	-3.13054	-1.73598	4/19	10574,10575,22948,55505	CCT7,CCT4,CCT5,NOP10
19_Member	GO Biological Processes	GO:1903405	protein localization to nuclear body	-3.07017	-1.69255	3/9	10574,10575,22948	CCT7,CCT4,CCT5
19_Member	GO Biological Processes	GO:1904851	positive regulation of establishment of protein localization to telomere	-3.07017	-1.69255	3/9	10574,10575,22948	CCT7,CCT4,CCT5
19_Member	GO Biological Processes	GO:1904867	protein localization to Cajal body	-3.07017	-1.69255	3/9	10574,10575,22948	CCT7,CCT4,CCT5
19_Member	GO Biological Processes	GO:0070203	regulation of establishment of protein localization to telomere	-2.92254	-1.57383	3/10	10574,10575,22948	CCT7,CCT4,CCT5
19_Member	GO Biological Processes	GO:0032200	telomere organization	-2.8292	-1.49085	11/168	328,3020,3021,3178,3183,3320,3326,10574,10575,22948,55505	APEX1,H3F3A,H3F3B,HNRNPA1,HNRNPC,HSP90AA1,HSP90AB1,CCT7,CCT4,CCT5,NOP10
19_Member	GO Biological Processes	GO:0070199	establishment of protein localization to chromosome	-2.80255	-1.47097	4/23	10574,10575,22948,55506	CCT7,CCT4,CCT5,H2AFY2
19_Member	GO Biological Processes	GO:0070202	regulation of establishment of protein localization to chromosome	-2.79151	-1.46365	3/11	10574,10575,22948	CCT7,CCT4,CCT5
19_Member	GO Biological Processes	GO:1904816	positive regulation of protein localization to chromosome, telomeric region	-2.79151	-1.46365	3/11	10574,10575,22948	CCT7,CCT4,CCT5
19_Member	GO Biological Processes	GO:1990173	protein localization to nucleoplasm	-2.79151	-1.46365	3/11	10574,10575,22948	CCT7,CCT4,CCT5
19_Member	GO Biological Processes	GO:0006458	'de novo' protein folding	-2.62276	-1.32043	5/42	3312,6767,10574,10575,22948	HSPA8,ST13,CCT7,CCT4,CCT5
19_Member	GO Biological Processes	GO:1904814	regulation of protein localization to chromosome, telomeric region	-2.56713	-1.27853	3/13	10574,10575,22948	CCT7,CCT4,CCT5
19_Member	GO Biological Processes	GO:2000573	positive regulation of DNA biosynthetic process	-2.51153	-1.22765	6/64	3178,3320,3326,10574,10575,22948	HNRNPA1,HSP90AA1,HSP90AB1,CCT7,CCT4,CCT5
19_Member	GO Biological Processes	GO:0071897	DNA biosynthetic process	-2.50495	-1.22207	12/212	3178,3183,3320,3326,5478,6233,7314,7316,10574,10575,22948,55505	HNRNPA1,HNRNPC,HSP90AA1,HSP90AB1,PPIA,RPS27A,UBB,UBC,CCT7,CCT4,CCT5,NOP10
19_Member	GO Biological Processes	GO:0061077	chaperone-mediated protein folding	-2.41171	-1.14165	6/67	3312,6767,9141,10574,10575,22948	HSPA8,ST13,PDCD5,CCT7,CCT4,CCT5
19_Member	GO Biological Processes	GO:0070200	establishment of protein localization to telomere	-2.37995	-1.11733	3/15	10574,10575,22948	CCT7,CCT4,CCT5
19_Member	GO Biological Processes	GO:0032210	regulation of telomere maintenance via telomerase	-2.18184	-0.954893	5/53	3178,3183,10574,10575,22948	HNRNPA1,HNRNPC,CCT7,CCT4,CCT5
19_Member	GO Biological Processes	GO:0032212	positive regulation of telomere maintenance via telomerase	-2.16766	-0.943687	4/34	3178,10574,10575,22948	HNRNPA1,CCT7,CCT4,CCT5
19_Member	GO Biological Processes	GO:1904358	positive regulation of telomere maintenance via telomere lengthening	-2.07903	-0.871924	4/36	3178,10574,10575,22948	HNRNPA1,CCT7,CCT4,CCT5
19_Member	GO Biological Processes	GO:0000723	telomere maintenance	-2.07549	-0.869228	9/155	328,3178,3183,3320,3326,10574,10575,22948,55505	APEX1,HNRNPA1,HNRNPC,HSP90AA1,HSP90AB1,CCT7,CCT4,CCT5,NOP10
19_Member	GO Biological Processes	GO:1900182	positive regulation of protein localization to nucleus	-2.04196	-0.837374	8/130	2066,3326,5295,6423,10574,10575,11315,22948	ERBB4,HSP90AB1,PIK3R1,SFRP2,CCT7,CCT4,PARK7,CCT5
19_Member	GO Biological Processes	GO:2000278	regulation of DNA biosynthetic process	-2.02509	-0.823555	7/105	3178,3183,3320,3326,10574,10575,22948	HNRNPA1,HNRNPC,HSP90AA1,HSP90AB1,CCT7,CCT4,CCT5
20_Summary	GO Molecular Functions	GO:0008135	translation factor activity, RNA binding	-9.05312	-7.10775	15/87	1915,1933,1937,1938,1973,1982,1984,3646,6664,8665,8667,8894,10209,10289,27335,4869,5499,10657,23521,51247,51441,5901,6613,7329,7341,9939,10605,80145	EEF1A1,EEF1B2,EEF1G,EEF2,EIF4A1,EIF4G2,EIF5A,EIF3E,SOX11,EIF3F,EIF3H,EIF2S2,EIF1,EIF1B,EIF3K,NPM1,PPP1CA,KHDRBS1,RPL13A,PAIP2,YTHDF2,RAN,SUMO2,UBE2I,SUMO1,RBM8A,PAIP1,THOC7
20_Member	GO Molecular Functions	GO:0008135	translation factor activity, RNA binding	-9.05312	-7.10775	15/87	1915,1933,1937,1938,1973,1982,1984,3646,6664,8665,8667,8894,10209,10289,27335	EEF1A1,EEF1B2,EEF1G,EEF2,EIF4A1,EIF4G2,EIF5A,EIF3E,SOX11,EIF3F,EIF3H,EIF2S2,EIF1,EIF1B,EIF3K
20_Member	GO Biological Processes	GO:0006446	regulation of translational initiation	-7.05545	-5.24824	12/74	1982,3646,4869,5499,8667,10209,10289,10657,23521,27335,51247,51441	EIF4G2,EIF3E,NPM1,PPP1CA,EIF3H,EIF1,EIF1B,KHDRBS1,RPL13A,EIF3K,PAIP2,YTHDF2
20_Member	KEGG Pathway	hsa03013	RNA transport	-5.78536	-4.06307	16/171	1915,1973,1982,3646,5901,6613,7329,7341,8665,8667,8894,9939,10209,10289,10605,80145	EEF1A1,EIF4A1,EIF4G2,EIF3E,RAN,SUMO2,UBE2I,SUMO1,EIF3F,EIF3H,EIF2S2,RBM8A,EIF1,EIF1B,PAIP1,THOC7
20_Member	KEGG Pathway	ko03013	RNA transport	-5.78536	-4.06307	16/171	1915,1973,1982,3646,5901,6613,7329,7341,8665,8667,8894,9939,10209,10289,10605,80145	EEF1A1,EIF4A1,EIF4G2,EIF3E,RAN,SUMO2,UBE2I,SUMO1,EIF3F,EIF3H,EIF2S2,RBM8A,EIF1,EIF1B,PAIP1,THOC7
20_Member	GO Molecular Functions	GO:0003743	translation initiation factor activity	-5.75555	-4.03782	9/51	1973,1982,3646,8665,8667,8894,10209,10289,27335	EIF4A1,EIF4G2,EIF3E,EIF3F,EIF3H,EIF2S2,EIF1,EIF1B,EIF3K
20_Member	CORUM	CORUM:742	eIF3 complex (EIF3S6, EIF3S5, EIF3S4, EIF3S3, EIF3S6IP, EIF3S2, EIF3S9, EIF3S12, EIF3S10, EIF3S8,	-3.97017	-2.43871	4/12	3646,8665,8667,27335	EIF3E,EIF3F,EIF3H,EIF3K
20_Member	CORUM	CORUM:1097	eIF3 complex (EIF3S6, EIF3S5, EIF3S4, EIF3S3, EIF3S6IP, EIF3S2, EIF3S9, EIF3S12, EIF3S10, EIF3S8,	-3.81823	-2.31428	4/13	3646,8665,8667,27335	EIF3E,EIF3F,EIF3H,EIF3K

## Sheet: Clust_B_2_GO
GroupID	Category	Term	Description	LogP	Log(q-value)	InTerm_InList	Genes	Symbols
1_Summary	GO Biological Processes	GO:0007268	chemical synaptic transmission	-14.8241	-10.9902	31/612	351,488,1129,1325,2558,2562,2563,2914,2915,3745,3751,5179,5923,6324,6505,6855,6857,6860,7425,9145,9378,9379,9900,10675,22883,23208,27020,27253,57468,140679,440829	APP,ATP2A2,CHRM2,CORT,GABRA5,GABRB3,GABRD,GRM4,GRM5,KCNB1,KCND2,PENK,RASGRF1,SCN1B,SLC1A1,SYP,SYT1,SYT4,VGF,SYNGR1,NRXN1,NRXN2,SV2A,CSPG5,CLSTN1,SYT11,NPTN,PCDH17,SLC12A5,SLC32A1,SHISA8
1_Member	GO Biological Processes	GO:0007268	chemical synaptic transmission	-14.8241	-10.9902	31/612	351,488,1129,1325,2558,2562,2563,2914,2915,3745,3751,5179,5923,6324,6505,6855,6857,6860,7425,9145,9378,9379,9900,10675,22883,23208,27020,27253,57468,140679,440829	APP,ATP2A2,CHRM2,CORT,GABRA5,GABRB3,GABRD,GRM4,GRM5,KCNB1,KCND2,PENK,RASGRF1,SCN1B,SLC1A1,SYP,SYT1,SYT4,VGF,SYNGR1,NRXN1,NRXN2,SV2A,CSPG5,CLSTN1,SYT11,NPTN,PCDH17,SLC12A5,SLC32A1,SHISA8
1_Member	GO Biological Processes	GO:0098916	anterograde trans-synaptic signaling	-14.8241	-10.9902	31/612	351,488,1129,1325,2558,2562,2563,2914,2915,3745,3751,5179,5923,6324,6505,6855,6857,6860,7425,9145,9378,9379,9900,10675,22883,23208,27020,27253,57468,140679,440829	APP,ATP2A2,CHRM2,CORT,GABRA5,GABRB3,GABRD,GRM4,GRM5,KCNB1,KCND2,PENK,RASGRF1,SCN1B,SLC1A1,SYP,SYT1,SYT4,VGF,SYNGR1,NRXN1,NRXN2,SV2A,CSPG5,CLSTN1,SYT11,NPTN,PCDH17,SLC12A5,SLC32A1,SHISA8
1_Member	GO Biological Processes	GO:0099536	synaptic signaling	-14.7853	-10.9902	31/614	351,488,1129,1325,2558,2562,2563,2914,2915,3745,3751,5179,5923,6324,6505,6855,6857,6860,7425,9145,9378,9379,9900,10675,22883,23208,27020,27253,57468,140679,440829	APP,ATP2A2,CHRM2,CORT,GABRA5,GABRB3,GABRD,GRM4,GRM5,KCNB1,KCND2,PENK,RASGRF1,SCN1B,SLC1A1,SYP,SYT1,SYT4,VGF,SYNGR1,NRXN1,NRXN2,SV2A,CSPG5,CLSTN1,SYT11,NPTN,PCDH17,SLC12A5,SLC32A1,SHISA8
1_Member	GO Biological Processes	GO:0099537	trans-synaptic signaling	-14.7853	-10.9902	31/614	351,488,1129,1325,2558,2562,2563,2914,2915,3745,3751,5179,5923,6324,6505,6855,6857,6860,7425,9145,9378,9379,9900,10675,22883,23208,27020,27253,57468,140679,440829	APP,ATP2A2,CHRM2,CORT,GABRA5,GABRB3,GABRD,GRM4,GRM5,KCNB1,KCND2,PENK,RASGRF1,SCN1B,SLC1A1,SYP,SYT1,SYT4,VGF,SYNGR1,NRXN1,NRXN2,SV2A,CSPG5,CLSTN1,SYT11,NPTN,PCDH17,SLC12A5,SLC32A1,SHISA8
1_Member	GO Biological Processes	GO:0050804	modulation of chemical synaptic transmission	-9.88874	-6.64406	18/301	351,488,2914,2915,3745,5923,6855,6857,6860,7425,9145,9378,10675,22883,23208,27020,27253,440829	APP,ATP2A2,GRM4,GRM5,KCNB1,RASGRF1,SYP,SYT1,SYT4,VGF,SYNGR1,NRXN1,CSPG5,CLSTN1,SYT11,NPTN,PCDH17,SHISA8
1_Member	GO Biological Processes	GO:0099177	regulation of trans-synaptic signaling	-9.88874	-6.64406	18/301	351,488,2914,2915,3745,5923,6855,6857,6860,7425,9145,9378,10675,22883,23208,27020,27253,440829	APP,ATP2A2,GRM4,GRM5,KCNB1,RASGRF1,SYP,SYT1,SYT4,VGF,SYNGR1,NRXN1,CSPG5,CLSTN1,SYT11,NPTN,PCDH17,SHISA8
1_Member	GO Biological Processes	GO:0048168	regulation of neuronal synaptic plasticity	-7.93291	-4.96712	8/51	351,2915,5923,6855,6860,9145,27020,440829	APP,GRM5,RASGRF1,SYP,SYT4,SYNGR1,NPTN,SHISA8
1_Member	GO Biological Processes	GO:0048167	regulation of synaptic plasticity	-6.0503	-3.52412	10/154	351,2915,3745,5923,6855,6860,7425,9145,27020,440829	APP,GRM5,KCNB1,RASGRF1,SYP,SYT4,VGF,SYNGR1,NPTN,SHISA8
1_Member	GO Biological Processes	GO:0048169	regulation of long-term neuronal synaptic plasticity	-5.69323	-3.24055	5/25	351,2915,6855,9145,27020	APP,GRM5,SYP,SYNGR1,NPTN
1_Member	GO Biological Processes	GO:0048172	regulation of short-term neuronal synaptic plasticity	-5.17891	-2.82707	4/15	6855,6860,9145,440829	SYP,SYT4,SYNGR1,SHISA8
2_Summary	GO Molecular Functions	GO:0022890	inorganic cation transmembrane transporter activity	-13.1795	-9.48128	28/564	476,478,481,488,490,491,533,535,537,2823,3685,3739,3745,3751,3754,3760,3761,6324,6505,7991,8911,9312,56660,57282,57468,140679,155066,388662,57515,1804,7070,57628,117,351,1272,2915,5923,6857,6860,9900,10550,1182,2555,2558,2562,2563,4897,9378,2550,1191,23208,6653,80146	ATP1A1,ATP1A3,ATP1B1,ATP2A2,ATP2B1,ATP2B2,ATP6V0B,ATP6V0A1,ATP6AP1,GPM6A,ITGAV,KCNA4,KCNB1,KCND2,KCNF1,KCNJ3,KCNJ4,SCN1B,SLC1A1,TUSC3,CACNA1I,KCNB2,KCNK12,SLC4A10,SLC12A5,SLC32A1,ATP6V0E2,SLC6A17,SERINC1,DPP6,THY1,DPP10,ADCYAP1R1,APP,CNTN1,GRM5,RASGRF1,SYT1,SYT4,SV2A,ARL6IP5,CLCN3,GABRA2,GABRA5,GABRB3,GABRD,NRCAM,NRXN1,GABBR1,CLU,SYT11,SORL1,UXS1
2_Member	GO Molecular Functions	GO:0022890	inorganic cation transmembrane transporter activity	-13.1795	-9.48128	28/564	476,478,481,488,490,491,533,535,537,2823,3685,3739,3745,3751,3754,3760,3761,6324,6505,7991,8911,9312,56660,57282,57468,140679,155066,388662	ATP1A1,ATP1A3,ATP1B1,ATP2A2,ATP2B1,ATP2B2,ATP6V0B,ATP6V0A1,ATP6AP1,GPM6A,ITGAV,KCNA4,KCNB1,KCND2,KCNF1,KCNJ3,KCNJ4,SCN1B,SLC1A1,TUSC3,CACNA1I,KCNB2,KCNK12,SLC4A10,SLC12A5,SLC32A1,ATP6V0E2,SLC6A17
2_Member	GO Molecular Functions	GO:0008324	cation transmembrane transporter activity	-12.1807	-8.62862	29/668	476,478,481,488,490,491,533,535,537,2823,3685,3739,3745,3751,3754,3760,3761,6324,6505,7991,8911,9312,56660,57282,57468,57515,140679,155066,388662	ATP1A1,ATP1A3,ATP1B1,ATP2A2,ATP2B1,ATP2B2,ATP6V0B,ATP6V0A1,ATP6AP1,GPM6A,ITGAV,KCNA4,KCNB1,KCND2,KCNF1,KCNJ3,KCNJ4,SCN1B,SLC1A1,TUSC3,CACNA1I,KCNB2,KCNK12,SLC4A10,SLC12A5,SERINC1,SLC32A1,ATP6V0E2,SLC6A17
2_Member	GO Molecular Functions	GO:0046873	metal ion transmembrane transporter activity	-11.9463	-8.45222	24/452	476,478,481,488,490,491,2823,3685,3739,3745,3751,3754,3760,3761,6324,6505,7991,8911,9312,56660,57282,57468,140679,388662	ATP1A1,ATP1A3,ATP1B1,ATP2A2,ATP2B1,ATP2B2,GPM6A,ITGAV,KCNA4,KCNB1,KCND2,KCNF1,KCNJ3,KCNJ4,SCN1B,SLC1A1,TUSC3,CACNA1I,KCNB2,KCNK12,SLC4A10,SLC12A5,SLC32A1,SLC6A17
2_Member	GO Molecular Functions	GO:0015077	monovalent inorganic cation transmembrane transporter activity	-11.4935	-8.05055	22/390	476,478,481,533,535,537,3739,3745,3751,3754,3760,3761,6324,6505,8911,9312,56660,57282,57468,140679,155066,388662	ATP1A1,ATP1A3,ATP1B1,ATP6V0B,ATP6V0A1,ATP6AP1,KCNA4,KCNB1,KCND2,KCNF1,KCNJ3,KCNJ4,SCN1B,SLC1A1,CACNA1I,KCNB2,KCNK12,SLC4A10,SLC12A5,SLC32A1,ATP6V0E2,SLC6A17
2_Member	GO Biological Processes	GO:0098662	inorganic cation transmembrane transport	-10.4283	-7.07252	28/735	476,478,481,488,490,491,533,535,537,1804,2823,3685,3739,3745,3751,3754,3760,3761,6324,7070,7991,8911,9312,56660,57282,57468,57628,155066	ATP1A1,ATP1A3,ATP1B1,ATP2A2,ATP2B1,ATP2B2,ATP6V0B,ATP6V0A1,ATP6AP1,DPP6,GPM6A,ITGAV,KCNA4,KCNB1,KCND2,KCNF1,KCNJ3,KCNJ4,SCN1B,THY1,TUSC3,CACNA1I,KCNB2,KCNK12,SLC4A10,SLC12A5,DPP10,ATP6V0E2
2_Member	GO Biological Processes	GO:0043269	regulation of ion transport	-9.25483	-6.13642	24/610	117,351,476,481,1272,1804,2915,3739,3745,3751,3754,3760,3761,5923,6324,6857,6860,7070,8911,9312,9900,10550,56660,57628	ADCYAP1R1,APP,ATP1A1,ATP1B1,CNTN1,DPP6,GRM5,KCNA4,KCNB1,KCND2,KCNF1,KCNJ3,KCNJ4,RASGRF1,SCN1B,SYT1,SYT4,THY1,CACNA1I,KCNB2,SV2A,ARL6IP5,KCNK12,DPP10
2_Member	GO Biological Processes	GO:0015672	monovalent inorganic cation transport	-8.9262	-5.85126	22/531	476,478,481,533,535,537,1272,1804,3739,3745,3751,3754,3760,3761,6324,8911,9312,56660,57282,57468,57628,155066	ATP1A1,ATP1A3,ATP1B1,ATP6V0B,ATP6V0A1,ATP6AP1,CNTN1,DPP6,KCNA4,KCNB1,KCND2,KCNF1,KCNJ3,KCNJ4,SCN1B,CACNA1I,KCNB2,KCNK12,SLC4A10,SLC12A5,DPP10,ATP6V0E2
2_Member	GO Biological Processes	GO:0071804	cellular potassium ion transport	-8.64963	-5.63269	14/201	476,478,481,1804,3739,3745,3751,3754,3760,3761,9312,56660,57468,57628	ATP1A1,ATP1A3,ATP1B1,DPP6,KCNA4,KCNB1,KCND2,KCNF1,KCNJ3,KCNJ4,KCNB2,KCNK12,SLC12A5,DPP10
2_Member	GO Biological Processes	GO:0071805	potassium ion transmembrane transport	-8.64963	-5.63269	14/201	476,478,481,1804,3739,3745,3751,3754,3760,3761,9312,56660,57468,57628	ATP1A1,ATP1A3,ATP1B1,DPP6,KCNA4,KCNB1,KCND2,KCNF1,KCNJ3,KCNJ4,KCNB2,KCNK12,SLC12A5,DPP10
2_Member	GO Molecular Functions	GO:0015079	potassium ion transmembrane transporter activity	-7.78806	-4.8533	12/162	476,478,481,3739,3745,3751,3754,3760,3761,9312,56660,57468	ATP1A1,ATP1A3,ATP1B1,KCNA4,KCNB1,KCND2,KCNF1,KCNJ3,KCNJ4,KCNB2,KCNK12,SLC12A5
2_Member	GO Biological Processes	GO:0006813	potassium ion transport	-7.71023	-4.80443	14/238	476,478,481,1804,3739,3745,3751,3754,3760,3761,9312,56660,57468,57628	ATP1A1,ATP1A3,ATP1B1,DPP6,KCNA4,KCNB1,KCND2,KCNF1,KCNJ3,KCNJ4,KCNB2,KCNK12,SLC12A5,DPP10
2_Member	GO Molecular Functions	GO:0022839	ion gated channel activity	-7.54899	-4.67034	16/330	1182,2555,2558,2562,2563,3685,3739,3745,3751,3754,3760,3761,6324,8911,9312,56660	CLCN3,GABRA2,GABRA5,GABRB3,GABRD,ITGAV,KCNA4,KCNB1,KCND2,KCNF1,KCNJ3,KCNJ4,SCN1B,CACNA1I,KCNB2,KCNK12
2_Member	GO Molecular Functions	GO:0008381	mechanosensitive ion channel activity	-7.49435	-4.64126	16/333	1182,2555,2558,2562,2563,3685,3739,3745,3751,3754,3760,3761,6324,8911,9312,56660	CLCN3,GABRA2,GABRA5,GABRB3,GABRD,ITGAV,KCNA4,KCNB1,KCND2,KCNF1,KCNJ3,KCNJ4,SCN1B,CACNA1I,KCNB2,KCNK12
2_Member	GO Molecular Functions	GO:0022836	gated channel activity	-7.49435	-4.64126	16/333	1182,2555,2558,2562,2563,3685,3739,3745,3751,3754,3760,3761,6324,8911,9312,56660	CLCN3,GABRA2,GABRA5,GABRB3,GABRD,ITGAV,KCNA4,KCNB1,KCND2,KCNF1,KCNJ3,KCNJ4,SCN1B,CACNA1I,KCNB2,KCNK12
2_Member	GO Molecular Functions	GO:0005244	voltage-gated ion channel activity	-6.80116	-4.11158	12/199	1182,3685,3739,3745,3751,3754,3760,3761,6324,8911,9312,56660	CLCN3,ITGAV,KCNA4,KCNB1,KCND2,KCNF1,KCNJ3,KCNJ4,SCN1B,CACNA1I,KCNB2,KCNK12
2_Member	GO Molecular Functions	GO:0022832	voltage-gated channel activity	-6.80116	-4.11158	12/199	1182,3685,3739,3745,3751,3754,3760,3761,6324,8911,9312,56660	CLCN3,ITGAV,KCNA4,KCNB1,KCND2,KCNF1,KCNJ3,KCNJ4,SCN1B,CACNA1I,KCNB2,KCNK12
2_Member	GO Biological Processes	GO:0034765	regulation of ion transmembrane transport	-6.75154	-4.08678	17/427	351,481,1804,2915,3739,3745,3751,3754,3760,3761,5923,6324,7070,8911,9312,56660,57628	APP,ATP1B1,DPP6,GRM5,KCNA4,KCNB1,KCND2,KCNF1,KCNJ3,KCNJ4,RASGRF1,SCN1B,THY1,CACNA1I,KCNB2,KCNK12,DPP10
2_Member	GO Molecular Functions	GO:0005216	ion channel activity	-6.73718	-4.08038	17/428	1182,2555,2558,2562,2563,2823,3685,3739,3745,3751,3754,3760,3761,6324,8911,9312,56660	CLCN3,GABRA2,GABRA5,GABRB3,GABRD,GPM6A,ITGAV,KCNA4,KCNB1,KCND2,KCNF1,KCNJ3,KCNJ4,SCN1B,CACNA1I,KCNB2,KCNK12
2_Member	GO Molecular Functions	GO:0022838	substrate-specific channel activity	-6.5819	-3.94817	17/439	1182,2555,2558,2562,2563,2823,3685,3739,3745,3751,3754,3760,3761,6324,8911,9312,56660	CLCN3,GABRA2,GABRA5,GABRB3,GABRD,GPM6A,ITGAV,KCNA4,KCNB1,KCND2,KCNF1,KCNJ3,KCNJ4,SCN1B,CACNA1I,KCNB2,KCNK12
2_Member	GO Biological Processes	GO:0034762	regulation of transmembrane transport	-6.56803	-3.94172	17/440	351,481,1804,2915,3739,3745,3751,3754,3760,3761,5923,6324,7070,8911,9312,56660,57628	APP,ATP1B1,DPP6,GRM5,KCNA4,KCNB1,KCND2,KCNF1,KCNJ3,KCNJ4,RASGRF1,SCN1B,THY1,CACNA1I,KCNB2,KCNK12,DPP10
2_Member	GO Biological Processes	GO:0042391	regulation of membrane potential	-6.33877	-3.7478	16/405	351,476,478,481,488,2562,2915,3745,3751,3760,4897,6324,8911,9378,10550,56660	APP,ATP1A1,ATP1A3,ATP1B1,ATP2A2,GABRB3,GRM5,KCNB1,KCND2,KCNJ3,NRCAM,SCN1B,CACNA1I,NRXN1,ARL6IP5,KCNK12
2_Member	GO Molecular Functions	GO:0015267	channel activity	-6.10617	-3.54787	17/475	1182,2555,2558,2562,2563,2823,3685,3739,3745,3751,3754,3760,3761,6324,8911,9312,56660	CLCN3,GABRA2,GABRA5,GABRB3,GABRD,GPM6A,ITGAV,KCNA4,KCNB1,KCND2,KCNF1,KCNJ3,KCNJ4,SCN1B,CACNA1I,KCNB2,KCNK12
2_Member	GO Molecular Functions	GO:0022803	passive transmembrane transporter activity	-6.09362	-3.54772	17/476	1182,2555,2558,2562,2563,2823,3685,3739,3745,3751,3754,3760,3761,6324,8911,9312,56660	CLCN3,GABRA2,GABRA5,GABRB3,GABRD,GPM6A,ITGAV,KCNA4,KCNB1,KCND2,KCNF1,KCNJ3,KCNJ4,SCN1B,CACNA1I,KCNB2,KCNK12
2_Member	Reactome Gene Sets	R-HSA-1296071	Potassium Channels	-5.65561	-3.21269	8/99	2550,3739,3745,3751,3754,3760,3761,9312	GABBR1,KCNA4,KCNB1,KCND2,KCNF1,KCNJ3,KCNJ4,KCNB2
2_Member	GO Biological Processes	GO:0001508	action potential	-5.4887	-3.07831	9/139	476,481,488,3745,3751,3760,4897,6324,8911	ATP1A1,ATP1B1,ATP2A2,KCNB1,KCND2,KCNJ3,NRCAM,SCN1B,CACNA1I
2_Member	GO Molecular Functions	GO:0022843	voltage-gated cation channel activity	-5.41233	-3.0322	9/142	3685,3739,3745,3751,3754,3760,3761,8911,9312	ITGAV,KCNA4,KCNB1,KCND2,KCNF1,KCNJ3,KCNJ4,CACNA1I,KCNB2
2_Member	GO Molecular Functions	GO:0005267	potassium channel activity	-4.80097	-2.50761	8/129	3739,3745,3751,3754,3760,3761,9312,56660	KCNA4,KCNB1,KCND2,KCNF1,KCNJ3,KCNJ4,KCNB2,KCNK12
2_Member	GO Molecular Functions	GO:0005249	voltage-gated potassium channel activity	-4.78013	-2.49357	7/94	3739,3745,3751,3754,3760,3761,9312	KCNA4,KCNB1,KCND2,KCNF1,KCNJ3,KCNJ4,KCNB2
2_Member	GO Molecular Functions	GO:0005261	cation channel activity	-4.72726	-2.45835	12/315	2823,3685,3739,3745,3751,3754,3760,3761,6324,8911,9312,56660	GPM6A,ITGAV,KCNA4,KCNB1,KCND2,KCNF1,KCNJ3,KCNJ4,SCN1B,CACNA1I,KCNB2,KCNK12
2_Member	Reactome Gene Sets	R-HSA-1296072	Voltage gated Potassium channels	-4.48943	-2.27125	5/43	3739,3745,3751,3754,9312	KCNA4,KCNB1,KCND2,KCNF1,KCNB2
2_Member	GO Molecular Functions	GO:0098782	mechanosensitived potassium channel activity	-4.23841	-2.08677	7/114	3739,3745,3751,3754,3760,3761,9312	KCNA4,KCNB1,KCND2,KCNF1,KCNJ3,KCNJ4,KCNB2
2_Member	GO Molecular Functions	GO:0140135	mechanosensitive cation channel activity	-3.77792	-1.70915	9/229	3685,3739,3745,3751,3754,3760,3761,8911,9312	ITGAV,KCNA4,KCNB1,KCND2,KCNF1,KCNJ3,KCNJ4,CACNA1I,KCNB2
2_Member	GO Biological Processes	GO:0051260	protein homooligomerization	-2.76601	-0.931147	9/317	1191,3739,3745,3751,3754,6505,6857,9312,23208	CLU,KCNA4,KCNB1,KCND2,KCNF1,SLC1A1,SYT1,KCNB2,SYT11
2_Member	GO Biological Processes	GO:0019226	transmission of nerve impulse	-2.5568	-0.762787	4/68	3751,4897,6324,8911	KCND2,NRCAM,SCN1B,CACNA1I
2_Member	GO Biological Processes	GO:0051259	protein oligomerization	-2.24471	-0.526979	11/524	1191,3739,3745,3751,3754,6505,6653,6857,9312,23208,80146	CLU,KCNA4,KCNB1,KCND2,KCNF1,SLC1A1,SORL1,SYT1,KCNB2,SYT11,UXS1
3_Summary	Reactome Gene Sets	R-HSA-112316	Neuronal System	-12.9037	-9.28471	23/369	108,2550,2555,2558,2562,2915,3739,3745,3751,3754,3760,3761,5923,6505,6857,7102,9312,9378,9379,10550,27020,139065,140679,1182,2563,57282,57468,388662,117,1129,2914	ADCY2,GABBR1,GABRA2,GABRA5,GABRB3,GRM5,KCNA4,KCNB1,KCND2,KCNF1,KCNJ3,KCNJ4,RASGRF1,SLC1A1,SYT1,TSPAN7,KCNB2,NRXN1,NRXN2,ARL6IP5,NPTN,SLITRK4,SLC32A1,CLCN3,GABRD,SLC4A10,SLC12A5,SLC6A17,ADCYAP1R1,CHRM2,GRM4
3_Member	Reactome Gene Sets	R-HSA-112316	Neuronal System	-12.9037	-9.28471	23/369	108,2550,2555,2558,2562,2915,3739,3745,3751,3754,3760,3761,5923,6505,6857,7102,9312,9378,9379,10550,27020,139065,140679	ADCY2,GABBR1,GABRA2,GABRA5,GABRB3,GRM5,KCNA4,KCNB1,KCND2,KCNF1,KCNJ3,KCNJ4,RASGRF1,SLC1A1,SYT1,TSPAN7,KCNB2,NRXN1,NRXN2,ARL6IP5,NPTN,SLITRK4,SLC32A1
3_Member	Reactome Gene Sets	R-HSA-112315	Transmission across Chemical Synapses	-7.9951	-5.01292	14/226	108,2550,2555,2558,2562,3760,3761,5923,6505,6857,7102,10550,27020,140679	ADCY2,GABBR1,GABRA2,GABRA5,GABRB3,KCNJ3,KCNJ4,RASGRF1,SLC1A1,SYT1,TSPAN7,ARL6IP5,NPTN,SLC32A1
3_Member	GO Biological Processes	GO:0006821	chloride transport	-6.37573	-3.77097	9/109	1182,2555,2558,2562,2563,2915,6505,57282,57468	CLCN3,GABRA2,GABRA5,GABRB3,GABRD,GRM5,SLC1A1,SLC4A10,SLC12A5
3_Member	Reactome Gene Sets	R-HSA-977443	GABA receptor activation	-6.36073	-3.76292	7/55	108,2550,2555,2558,2562,3760,3761	ADCY2,GABBR1,GABRA2,GABRA5,GABRB3,KCNJ3,KCNJ4
3_Member	KEGG Pathway	hsa04727	GABAergic synapse	-6.04621	-3.52412	8/88	108,2550,2555,2558,2562,2563,57468,140679	ADCY2,GABBR1,GABRA2,GABRA5,GABRB3,GABRD,SLC12A5,SLC32A1
3_Member	KEGG Pathway	ko04727	GABAergic synapse	-6.04621	-3.52412	8/88	108,2550,2555,2558,2562,2563,57468,140679	ADCY2,GABBR1,GABRA2,GABRA5,GABRB3,GABRD,SLC12A5,SLC32A1
3_Member	Reactome Gene Sets	R-HSA-112314	Neurotransmitter receptors and postsynaptic signal transmission	-6.02455	-3.5082	10/155	108,2550,2555,2558,2562,3760,3761,5923,7102,27020	ADCY2,GABBR1,GABRA2,GABRA5,GABRB3,KCNJ3,KCNJ4,RASGRF1,TSPAN7,NPTN
3_Member	GO Molecular Functions	GO:0016917	GABA receptor activity	-5.98898	-3.47831	5/22	2550,2555,2558,2562,2563	GABBR1,GABRA2,GABRA5,GABRB3,GABRD
3_Member	KEGG Pathway	hsa05032	Morphine addiction	-5.93442	-3.44275	8/91	108,2550,2555,2558,2562,2563,3760,140679	ADCY2,GABBR1,GABRA2,GABRA5,GABRB3,GABRD,KCNJ3,SLC32A1
3_Member	KEGG Pathway	ko05032	Morphine addiction	-5.93442	-3.44275	8/91	108,2550,2555,2558,2562,2563,3760,140679	ADCY2,GABBR1,GABRA2,GABRA5,GABRB3,GABRD,KCNJ3,SLC32A1
3_Member	KEGG Pathway	hsa04723	Retrograde endocannabinoid signaling	-5.58989	-3.16121	8/101	108,2555,2558,2562,2563,2915,3760,140679	ADCY2,GABRA2,GABRA5,GABRB3,GABRD,GRM5,KCNJ3,SLC32A1
3_Member	KEGG Pathway	ko04723	Retrograde endocannabinoid signaling	-5.58989	-3.16121	8/101	108,2555,2558,2562,2563,2915,3760,140679	ADCY2,GABRA2,GABRA5,GABRB3,GABRD,GRM5,KCNJ3,SLC32A1
3_Member	GO Biological Processes	GO:0098661	inorganic anion transmembrane transport	-5.08501	-2.74093	8/118	1182,2555,2558,2562,2563,2915,6505,57468	CLCN3,GABRA2,GABRA5,GABRB3,GABRD,GRM5,SLC1A1,SLC12A5
3_Member	GO Molecular Functions	GO:0015108	chloride transmembrane transporter activity	-4.78013	-2.49357	7/94	1182,2555,2558,2562,2563,6505,57468	CLCN3,GABRA2,GABRA5,GABRB3,GABRD,SLC1A1,SLC12A5
3_Member	GO Biological Processes	GO:1902476	chloride transmembrane transport	-4.75002	-2.47013	7/95	1182,2555,2558,2562,2563,6505,57468	CLCN3,GABRA2,GABRA5,GABRB3,GABRD,SLC1A1,SLC12A5
3_Member	GO Molecular Functions	GO:0004890	GABA-A receptor activity	-4.73732	-2.46383	4/19	2555,2558,2562,2563	GABRA2,GABRA5,GABRB3,GABRD
3_Member	GO Biological Processes	GO:0015698	inorganic anion transport	-4.71879	-2.45835	9/173	1182,2555,2558,2562,2563,2915,6505,57282,57468	CLCN3,GABRA2,GABRA5,GABRB3,GABRD,GRM5,SLC1A1,SLC4A10,SLC12A5
3_Member	KEGG Pathway	hsa05033	Nicotine addiction	-4.64561	-2.40074	5/40	2555,2558,2562,2563,140679	GABRA2,GABRA5,GABRB3,GABRD,SLC32A1
3_Member	KEGG Pathway	ko05033	Nicotine addiction	-4.64561	-2.40074	5/40	2555,2558,2562,2563,140679	GABRA2,GABRA5,GABRB3,GABRD,SLC32A1
3_Member	GO Molecular Functions	GO:0015103	inorganic anion transmembrane transporter activity	-4.5887	-2.35589	8/138	1182,2555,2558,2562,2563,6505,57282,57468	CLCN3,GABRA2,GABRA5,GABRB3,GABRD,SLC1A1,SLC4A10,SLC12A5
3_Member	GO Biological Processes	GO:0098656	anion transmembrane transport	-4.57054	-2.3407	11/275	1182,2555,2558,2562,2563,2915,6505,57282,57468,140679,388662	CLCN3,GABRA2,GABRA5,GABRB3,GABRD,GRM5,SLC1A1,SLC4A10,SLC12A5,SLC32A1,SLC6A17
3_Member	GO Biological Processes	GO:0007214	gamma-aminobutyric acid signaling pathway	-4.3139	-2.14205	4/24	2550,2555,2558,2562	GABBR1,GABRA2,GABRA5,GABRB3
3_Member	Reactome Gene Sets	R-HSA-977441	GABA A receptor activation	-3.7792	-1.70915	3/13	2555,2558,2562	GABRA2,GABRA5,GABRB3
3_Member	KEGG Pathway	hsa04080	Neuroactive ligand-receptor interaction	-3.16299	-1.21324	9/278	117,1129,2550,2555,2558,2562,2563,2914,2915	ADCYAP1R1,CHRM2,GABBR1,GABRA2,GABRA5,GABRB3,GABRD,GRM4,GRM5
3_Member	KEGG Pathway	ko04080	Neuroactive ligand-receptor interaction	-3.16299	-1.21324	9/278	117,1129,2550,2555,2558,2562,2563,2914,2915	ADCYAP1R1,CHRM2,GABBR1,GABRA2,GABRA5,GABRB3,GABRD,GRM4,GRM5
3_Member	GO Molecular Functions	GO:0005254	chloride channel activity	-3.15403	-1.21324	5/82	1182,2555,2558,2562,2563	CLCN3,GABRA2,GABRA5,GABRB3,GABRD
3_Member	GO Molecular Functions	GO:0015276	ligand-gated ion channel activity	-2.89247	-1.0268	6/139	2555,2558,2562,2563,3760,3761	GABRA2,GABRA5,GABRB3,GABRD,KCNJ3,KCNJ4
3_Member	GO Molecular Functions	GO:0022834	ligand-gated channel activity	-2.89247	-1.0268	6/139	2555,2558,2562,2563,3760,3761	GABRA2,GABRA5,GABRB3,GABRD,KCNJ3,KCNJ4
3_Member	GO Molecular Functions	GO:0005253	anion channel activity	-2.80581	-0.960546	5/98	1182,2555,2558,2562,2563	CLCN3,GABRA2,GABRA5,GABRB3,GABRD
3_Member	GO Molecular Functions	GO:0030594	neurotransmitter receptor activity	-2.60296	-0.797983	5/109	1129,2550,2555,2562,2915	CHRM2,GABBR1,GABRA2,GABRB3,GRM5
3_Member	GO Molecular Functions	GO:0005230	extracellular ligand-gated ion channel activity	-2.40301	-0.654216	4/75	2555,2558,2562,2563	GABRA2,GABRA5,GABRB3,GABRD
3_Member	Reactome Gene Sets	R-HSA-420499	Class C/3 (Metabotropic glutamate/pheromone receptors)	-2.37774	-0.633567	3/38	2550,2914,2915	GABBR1,GRM4,GRM5
3_Member	KEGG Pathway	hsa04742	Taste transduction	-2.24644	-0.527802	4/83	2550,2555,2558,2914	GABBR1,GABRA2,GABRA5,GRM4
3_Member	KEGG Pathway	ko04742	Taste transduction	-2.24644	-0.527802	4/83	2550,2555,2558,2914	GABBR1,GABRA2,GABRA5,GRM4
4_Summary	GO Molecular Functions	GO:0022853	active ion transmembrane transporter activity	-11.4186	-8.02143	14/125	476,478,481,488,490,491,533,535,537,6505,57282,57468,140679,155066,444,1182,388662,108,682,6515,7991,51310,811,821,1514,3685,333,351,2562,2915,3309,5179,7184,55829,6857,2650,7425,130399,1129,23208,1191,2548,5660,65992	ATP1A1,ATP1A3,ATP1B1,ATP2A2,ATP2B1,ATP2B2,ATP6V0B,ATP6V0A1,ATP6AP1,SLC1A1,SLC4A10,SLC12A5,SLC32A1,ATP6V0E2,ASPH,CLCN3,SLC6A17,ADCY2,BSG,SLC2A3,TUSC3,SLC22A17,CALR,CANX,CTSL,ITGAV,APLP1,APP,GABRB3,GRM5,HSPA5,PENK,HSP90B1,SELENOS,SYT1,GCNT1,VGF,ACVR1C,CHRM2,SYT11,CLU,GAA,PSAP,DDRGK1
4_Member	GO Molecular Functions	GO:0022853	active ion transmembrane transporter activity	-11.4186	-8.02143	14/125	476,478,481,488,490,491,533,535,537,6505,57282,57468,140679,155066	ATP1A1,ATP1A3,ATP1B1,ATP2A2,ATP2B1,ATP2B2,ATP6V0B,ATP6V0A1,ATP6AP1,SLC1A1,SLC4A10,SLC12A5,SLC32A1,ATP6V0E2
4_Member	GO Molecular Functions	GO:0019829	cation-transporting ATPase activity	-9.62919	-6.43615	10/66	476,478,481,488,490,491,533,535,537,155066	ATP1A1,ATP1A3,ATP1B1,ATP2A2,ATP2B1,ATP2B2,ATP6V0B,ATP6V0A1,ATP6AP1,ATP6V0E2
4_Member	GO Molecular Functions	GO:0042625	ATPase coupled ion transmembrane transporter activity	-9.5622	-6.3955	10/67	476,478,481,488,490,491,533,535,537,155066	ATP1A1,ATP1A3,ATP1B1,ATP2A2,ATP2B1,ATP2B2,ATP6V0B,ATP6V0A1,ATP6AP1,ATP6V0E2
4_Member	GO Biological Processes	GO:0090662	ATP hydrolysis coupled transmembrane transport	-7.87136	-4.92136	7/34	476,478,481,533,535,537,155066	ATP1A1,ATP1A3,ATP1B1,ATP6V0B,ATP6V0A1,ATP6AP1,ATP6V0E2
4_Member	GO Molecular Functions	GO:0042626	ATPase activity, coupled to transmembrane movement of substances	-7.23855	-4.42118	10/115	476,478,481,488,490,491,533,535,537,155066	ATP1A1,ATP1A3,ATP1B1,ATP2A2,ATP2B1,ATP2B2,ATP6V0B,ATP6V0A1,ATP6AP1,ATP6V0E2
4_Member	Reactome Gene Sets	R-HSA-983712	Ion channel transport	-7.12174	-4.32664	12/186	444,476,478,481,488,490,491,533,535,537,1182,155066	ASPH,ATP1A1,ATP1A3,ATP1B1,ATP2A2,ATP2B1,ATP2B2,ATP6V0B,ATP6V0A1,ATP6AP1,CLCN3,ATP6V0E2
4_Member	GO Molecular Functions	GO:0015399	primary active transmembrane transporter activity	-6.9605	-4.20679	10/123	476,478,481,488,490,491,533,535,537,155066	ATP1A1,ATP1A3,ATP1B1,ATP2A2,ATP2B1,ATP2B2,ATP6V0B,ATP6V0A1,ATP6AP1,ATP6V0E2
4_Member	GO Molecular Functions	GO:0015405	P-P-bond-hydrolysis-driven transmembrane transporter activity	-6.9605	-4.20679	10/123	476,478,481,488,490,491,533,535,537,155066	ATP1A1,ATP1A3,ATP1B1,ATP2A2,ATP2B1,ATP2B2,ATP6V0B,ATP6V0A1,ATP6AP1,ATP6V0E2
4_Member	GO Molecular Functions	GO:0022804	active transmembrane transporter activity	-6.89792	-4.17286	16/368	476,478,481,488,490,491,533,535,537,1182,6505,57282,57468,140679,155066,388662	ATP1A1,ATP1A3,ATP1B1,ATP2A2,ATP2B1,ATP2B2,ATP6V0B,ATP6V0A1,ATP6AP1,CLCN3,SLC1A1,SLC4A10,SLC12A5,SLC32A1,ATP6V0E2,SLC6A17
4_Member	GO Molecular Functions	GO:0043492	ATPase activity, coupled to movement of substances	-6.76513	-4.09225	10/129	476,478,481,488,490,491,533,535,537,155066	ATP1A1,ATP1A3,ATP1B1,ATP2A2,ATP2B1,ATP2B2,ATP6V0B,ATP6V0A1,ATP6AP1,ATP6V0E2
4_Member	GO Biological Processes	GO:0099132	ATP hydrolysis coupled cation transmembrane transport	-6.25211	-3.6745	7/57	488,490,491,533,535,537,155066	ATP2A2,ATP2B1,ATP2B2,ATP6V0B,ATP6V0A1,ATP6AP1,ATP6V0E2
4_Member	Reactome Gene Sets	R-HSA-382551	Transport of small molecules	-5.93142	-3.44275	21/724	108,444,476,478,481,488,490,491,533,535,537,682,1182,6505,6515,7991,51310,57282,57468,140679,155066	ADCY2,ASPH,ATP1A1,ATP1A3,ATP1B1,ATP2A2,ATP2B1,ATP2B2,ATP6V0B,ATP6V0A1,ATP6AP1,BSG,CLCN3,SLC1A1,SLC2A3,TUSC3,SLC22A17,SLC4A10,SLC12A5,SLC32A1,ATP6V0E2
4_Member	GO Biological Processes	GO:0099131	ATP hydrolysis coupled ion transmembrane transport	-5.679	-3.23124	7/69	488,490,491,533,535,537,155066	ATP2A2,ATP2B1,ATP2B2,ATP6V0B,ATP6V0A1,ATP6AP1,ATP6V0E2
4_Member	GO Biological Processes	GO:0055067	monovalent inorganic cation homeostasis	-5.31336	-2.94773	9/146	476,478,481,533,535,537,1182,57282,155066	ATP1A1,ATP1A3,ATP1B1,ATP6V0B,ATP6V0A1,ATP6AP1,CLCN3,SLC4A10,ATP6V0E2
4_Member	GO Biological Processes	GO:0030004	cellular monovalent inorganic cation homeostasis	-5.31146	-2.94773	8/110	476,478,481,533,535,1182,57282,155066	ATP1A1,ATP1A3,ATP1B1,ATP6V0B,ATP6V0A1,CLCN3,SLC4A10,ATP6V0E2
4_Member	GO Molecular Functions	GO:0046961	proton-transporting ATPase activity, rotational mechanism	-4.55447	-2.32757	4/21	533,535,537,155066	ATP6V0B,ATP6V0A1,ATP6AP1,ATP6V0E2
4_Member	GO Molecular Functions	GO:0036442	hydrogen-exporting ATPase activity	-4.3139	-2.14205	4/24	533,535,537,155066	ATP6V0B,ATP6V0A1,ATP6AP1,ATP6V0E2
4_Member	KEGG Pathway	hsa04145	Phagosome	-4.24859	-2.09198	8/154	533,535,537,811,821,1514,3685,155066	ATP6V0B,ATP6V0A1,ATP6AP1,CALR,CANX,CTSL,ITGAV,ATP6V0E2
4_Member	KEGG Pathway	ko04145	Phagosome	-4.24859	-2.09198	8/154	533,535,537,811,821,1514,3685,155066	ATP6V0B,ATP6V0A1,ATP6AP1,CALR,CANX,CTSL,ITGAV,ATP6V0E2
4_Member	GO Biological Processes	GO:0045851	pH reduction	-4.21062	-2.06874	5/49	533,535,537,1182,155066	ATP6V0B,ATP6V0A1,ATP6AP1,CLCN3,ATP6V0E2
4_Member	Reactome Gene Sets	R-HSA-77387	Insulin receptor recycling	-4.17145	-2.03197	4/26	533,535,537,155066	ATP6V0B,ATP6V0A1,ATP6AP1,ATP6V0E2
4_Member	GO Biological Processes	GO:0015991	ATP hydrolysis coupled proton transport	-4.10472	-1.97941	4/27	533,535,537,155066	ATP6V0B,ATP6V0A1,ATP6AP1,ATP6V0E2
4_Member	GO Biological Processes	GO:0015988	energy coupled proton transmembrane transport, against electrochemical gradient	-4.04069	-1.92456	4/28	533,535,537,155066	ATP6V0B,ATP6V0A1,ATP6AP1,ATP6V0E2
4_Member	Reactome Gene Sets	R-HSA-917977	Transferrin endocytosis and recycling	-3.8628	-1.77528	4/31	533,535,537,155066	ATP6V0B,ATP6V0A1,ATP6AP1,ATP6V0E2
4_Member	Reactome Gene Sets	R-HSA-917937	Iron uptake and transport	-3.85694	-1.77365	5/58	533,535,537,51310,155066	ATP6V0B,ATP6V0A1,ATP6AP1,SLC22A17,ATP6V0E2
4_Member	GO Biological Processes	GO:0071417	cellular response to organonitrogen compound	-3.72703	-1.66231	14/526	108,333,351,478,533,535,537,2562,2915,3309,5179,7184,55829,155066	ADCY2,APLP1,APP,ATP1A3,ATP6V0B,ATP6V0A1,ATP6AP1,GABRB3,GRM5,HSPA5,PENK,HSP90B1,SELENOS,ATP6V0E2
4_Member	GO Molecular Functions	GO:0044769	ATPase activity, coupled to transmembrane movement of ions, rotational mechanism	-3.70305	-1.64435	4/34	533,535,537,155066	ATP6V0B,ATP6V0A1,ATP6AP1,ATP6V0E2
4_Member	KEGG Pathway	hsa04721	Synaptic vesicle cycle	-3.68614	-1.63338	5/63	533,535,6857,140679,155066	ATP6V0B,ATP6V0A1,SYT1,SLC32A1,ATP6V0E2
4_Member	KEGG Pathway	ko04721	Synaptic vesicle cycle	-3.68614	-1.63338	5/63	533,535,6857,140679,155066	ATP6V0B,ATP6V0A1,SYT1,SLC32A1,ATP6V0E2
4_Member	GO Biological Processes	GO:0033572	transferrin transport	-3.605	-1.56223	4/36	533,535,537,155066	ATP6V0B,ATP6V0A1,ATP6AP1,ATP6V0E2
4_Member	GO Biological Processes	GO:0006885	regulation of pH	-3.60336	-1.56223	6/102	533,535,537,1182,57282,155066	ATP6V0B,ATP6V0A1,ATP6AP1,CLCN3,SLC4A10,ATP6V0E2
4_Member	GO Biological Processes	GO:1901652	response to peptide	-3.54375	-1.5195	13/483	108,351,478,533,535,537,682,2650,2915,7425,55829,130399,155066	ADCY2,APP,ATP1A3,ATP6V0B,ATP6V0A1,ATP6AP1,BSG,GCNT1,GRM5,VGF,SELENOS,ACVR1C,ATP6V0E2
4_Member	GO Biological Processes	GO:1901699	cellular response to nitrogen compound	-3.48101	-1.46767	15/624	108,333,351,478,533,535,537,1129,2562,2915,3309,5179,7184,55829,155066	ADCY2,APLP1,APP,ATP1A3,ATP6V0B,ATP6V0A1,ATP6AP1,CHRM2,GABRB3,GRM5,HSPA5,PENK,HSP90B1,SELENOS,ATP6V0E2
4_Member	GO Biological Processes	GO:0015682	ferric iron transport	-3.38417	-1.40032	4/41	533,535,537,155066	ATP6V0B,ATP6V0A1,ATP6AP1,ATP6V0E2
4_Member	GO Biological Processes	GO:0072512	trivalent inorganic cation transport	-3.38417	-1.40032	4/41	533,535,537,155066	ATP6V0B,ATP6V0A1,ATP6AP1,ATP6V0E2
4_Member	GO Biological Processes	GO:0090382	phagosome maturation	-3.38417	-1.40032	4/41	533,535,23208,155066	ATP6V0B,ATP6V0A1,SYT11,ATP6V0E2
4_Member	GO Molecular Functions	GO:0016887	ATPase activity	-3.30929	-1.33044	12/446	476,478,481,488,490,491,533,535,537,1191,3309,155066	ATP1A1,ATP1A3,ATP1B1,ATP2A2,ATP2B1,ATP2B2,ATP6V0B,ATP6V0A1,ATP6AP1,CLU,HSPA5,ATP6V0E2
4_Member	KEGG Pathway	hsa04142	Lysosome	-3.16855	-1.21387	6/123	533,535,537,1514,2548,5660	ATP6V0B,ATP6V0A1,ATP6AP1,CTSL,GAA,PSAP
4_Member	KEGG Pathway	ko04142	Lysosome	-3.16855	-1.21387	6/123	533,535,537,1514,2548,5660	ATP6V0B,ATP6V0A1,ATP6AP1,CTSL,GAA,PSAP
4_Member	GO Biological Processes	GO:0051452	intracellular pH reduction	-3.12083	-1.19054	4/48	533,535,1182,155066	ATP6V0B,ATP6V0A1,CLCN3,ATP6V0E2
4_Member	GO Biological Processes	GO:0007035	vacuolar acidification	-3.07271	-1.14831	3/22	533,535,155066	ATP6V0B,ATP6V0A1,ATP6V0E2
4_Member	KEGG Pathway	hsa05110	Vibrio cholerae infection	-3.02084	-1.11452	4/51	533,535,537,155066	ATP6V0B,ATP6V0A1,ATP6AP1,ATP6V0E2
4_Member	KEGG Pathway	ko05110	Vibrio cholerae infection	-3.02084	-1.11452	4/51	533,535,537,155066	ATP6V0B,ATP6V0A1,ATP6AP1,ATP6V0E2
4_Member	KEGG Pathway	hsa05323	Rheumatoid arthritis	-2.97092	-1.08297	5/90	533,535,537,1514,155066	ATP6V0B,ATP6V0A1,ATP6AP1,CTSL,ATP6V0E2
4_Member	KEGG Pathway	ko05323	Rheumatoid arthritis	-2.97092	-1.08297	5/90	533,535,537,1514,155066	ATP6V0B,ATP6V0A1,ATP6AP1,CTSL,ATP6V0E2
4_Member	GO Molecular Functions	GO:0042623	ATPase activity, coupled	-2.9549	-1.07361	10/359	476,478,481,488,490,491,533,535,537,155066	ATP1A1,ATP1A3,ATP1B1,ATP2A2,ATP2B1,ATP2B2,ATP6V0B,ATP6V0A1,ATP6AP1,ATP6V0E2
4_Member	GO Biological Processes	GO:0051453	regulation of intracellular pH	-2.94936	-1.0694	5/91	533,535,1182,57282,155066	ATP6V0B,ATP6V0A1,CLCN3,SLC4A10,ATP6V0E2
4_Member	GO Biological Processes	GO:0030641	regulation of cellular pH	-2.86582	-1.00395	5/95	533,535,1182,57282,155066	ATP6V0B,ATP6V0A1,CLCN3,SLC4A10,ATP6V0E2
4_Member	GO Biological Processes	GO:0032868	response to insulin	-2.84679	-0.988741	8/249	533,535,537,2650,7425,55829,130399,155066	ATP6V0B,ATP6V0A1,ATP6AP1,GCNT1,VGF,SELENOS,ACVR1C,ATP6V0E2
4_Member	GO Biological Processes	GO:0090383	phagosome acidification	-2.80778	-0.960546	3/27	533,535,155066	ATP6V0B,ATP6V0A1,ATP6V0E2
4_Member	GO Biological Processes	GO:0006826	iron ion transport	-2.70384	-0.881868	4/62	533,535,537,155066	ATP6V0B,ATP6V0A1,ATP6AP1,ATP6V0E2
4_Member	Reactome Gene Sets	R-HSA-1222556	ROS, RNS production in phagocytes	-2.59206	-0.792598	3/32	533,535,155066	ATP6V0B,ATP6V0A1,ATP6V0E2
4_Member	KEGG Pathway	hsa05120	Epithelial cell signaling in Helicobacter pylori infection	-2.5568	-0.762787	4/68	533,535,537,155066	ATP6V0B,ATP6V0A1,ATP6AP1,ATP6V0E2
4_Member	KEGG Pathway	ko05120	Epithelial cell signaling in Helicobacter pylori infection	-2.5568	-0.762787	4/68	533,535,537,155066	ATP6V0B,ATP6V0A1,ATP6AP1,ATP6V0E2
4_Member	GO Biological Processes	GO:0043434	response to peptide hormone	-2.50308	-0.72737	10/414	108,533,535,537,682,2650,7425,55829,130399,155066	ADCY2,ATP6V0B,ATP6V0A1,ATP6AP1,BSG,GCNT1,VGF,SELENOS,ACVR1C,ATP6V0E2
4_Member	GO Biological Processes	GO:1901653	cellular response to peptide	-2.50278	-0.72737	9/347	108,351,478,533,535,537,2915,55829,155066	ADCY2,APP,ATP1A3,ATP6V0B,ATP6V0A1,ATP6AP1,GRM5,SELENOS,ATP6V0E2
4_Member	Reactome Gene Sets	R-HSA-74752	Signaling by Insulin receptor	-2.40301	-0.654216	4/75	533,535,537,155066	ATP6V0B,ATP6V0A1,ATP6AP1,ATP6V0E2
4_Member	GO Biological Processes	GO:1902600	hydrogen ion transmembrane transport	-2.33322	-0.596929	5/126	533,535,537,57282,155066	ATP6V0B,ATP6V0A1,ATP6AP1,SLC4A10,ATP6V0E2
4_Member	GO Molecular Functions	GO:0015078	hydrogen ion transmembrane transporter activity	-2.27613	-0.549215	5/130	533,535,537,140679,155066	ATP6V0B,ATP6V0A1,ATP6AP1,SLC32A1,ATP6V0E2
4_Member	GO Biological Processes	GO:0032870	cellular response to hormone stimulus	-2.1893	-0.483228	13/687	108,476,478,490,533,535,537,811,1129,1514,55829,65992,155066	ADCY2,ATP1A1,ATP1A3,ATP2B1,ATP6V0B,ATP6V0A1,ATP6AP1,CALR,CHRM2,CTSL,SELENOS,DDRGK1,ATP6V0E2
5_Summary	GO Biological Processes	GO:0055082	cellular chemical homeostasis	-10.2522	-6.9342	28/748	117,351,476,478,481,488,490,491,533,535,537,811,1182,2907,2915,3685,3745,7070,7184,9378,9854,9900,27020,51310,57282,57468,58515,155066,6324,3761,23705,108,1129,8911,2823,7991	ADCYAP1R1,APP,ATP1A1,ATP1A3,ATP1B1,ATP2A2,ATP2B1,ATP2B2,ATP6V0B,ATP6V0A1,ATP6AP1,CALR,CLCN3,GRINA,GRM5,ITGAV,KCNB1,THY1,HSP90B1,NRXN1,C2CD2L,SV2A,NPTN,SLC22A17,SLC4A10,SLC12A5,SELENOK,ATP6V0E2,SCN1B,KCNJ4,CADM1,ADCY2,CHRM2,CACNA1I,GPM6A,TUSC3
5_Member	GO Biological Processes	GO:0055082	cellular chemical homeostasis	-10.2522	-6.9342	28/748	117,351,476,478,481,488,490,491,533,535,537,811,1182,2907,2915,3685,3745,7070,7184,9378,9854,9900,27020,51310,57282,57468,58515,155066	ADCYAP1R1,APP,ATP1A1,ATP1A3,ATP1B1,ATP2A2,ATP2B1,ATP2B2,ATP6V0B,ATP6V0A1,ATP6AP1,CALR,CLCN3,GRINA,GRM5,ITGAV,KCNB1,THY1,HSP90B1,NRXN1,C2CD2L,SV2A,NPTN,SLC22A17,SLC4A10,SLC12A5,SELENOK,ATP6V0E2
5_Member	GO Biological Processes	GO:0006873	cellular ion homeostasis	-9.86513	-6.64406	25/619	117,351,476,478,481,488,490,491,533,535,537,811,1182,2907,2915,3685,7070,7184,9900,27020,51310,57282,57468,58515,155066	ADCYAP1R1,APP,ATP1A1,ATP1A3,ATP1B1,ATP2A2,ATP2B1,ATP2B2,ATP6V0B,ATP6V0A1,ATP6AP1,CALR,CLCN3,GRINA,GRM5,ITGAV,THY1,HSP90B1,SV2A,NPTN,SLC22A17,SLC4A10,SLC12A5,SELENOK,ATP6V0E2
5_Member	GO Biological Processes	GO:0030003	cellular cation homeostasis	-9.3263	-6.18442	24/605	117,351,476,478,481,488,490,491,533,535,537,811,1182,2907,2915,3685,7070,7184,9900,27020,51310,57282,58515,155066	ADCYAP1R1,APP,ATP1A1,ATP1A3,ATP1B1,ATP2A2,ATP2B1,ATP2B2,ATP6V0B,ATP6V0A1,ATP6AP1,CALR,CLCN3,GRINA,GRM5,ITGAV,THY1,HSP90B1,SV2A,NPTN,SLC22A17,SLC4A10,SELENOK,ATP6V0E2
5_Member	GO Biological Processes	GO:0098771	inorganic ion homeostasis	-8.92894	-5.85126	25/687	117,351,476,478,481,488,490,491,533,535,537,811,1182,2907,2915,3685,7070,7184,9900,27020,51310,57282,57468,58515,155066	ADCYAP1R1,APP,ATP1A1,ATP1A3,ATP1B1,ATP2A2,ATP2B1,ATP2B2,ATP6V0B,ATP6V0A1,ATP6AP1,CALR,CLCN3,GRINA,GRM5,ITGAV,THY1,HSP90B1,SV2A,NPTN,SLC22A17,SLC4A10,SLC12A5,SELENOK,ATP6V0E2
5_Member	GO Biological Processes	GO:0050801	ion homeostasis	-8.83031	-5.77557	26/750	117,351,476,478,481,488,490,491,533,535,537,811,1182,2907,2915,3685,6324,7070,7184,9900,27020,51310,57282,57468,58515,155066	ADCYAP1R1,APP,ATP1A1,ATP1A3,ATP1B1,ATP2A2,ATP2B1,ATP2B2,ATP6V0B,ATP6V0A1,ATP6AP1,CALR,CLCN3,GRINA,GRM5,ITGAV,SCN1B,THY1,HSP90B1,SV2A,NPTN,SLC22A17,SLC4A10,SLC12A5,SELENOK,ATP6V0E2
5_Member	GO Biological Processes	GO:0055080	cation homeostasis	-8.41306	-5.41385	24/673	117,351,476,478,481,488,490,491,533,535,537,811,1182,2907,2915,3685,7070,7184,9900,27020,51310,57282,58515,155066	ADCYAP1R1,APP,ATP1A1,ATP1A3,ATP1B1,ATP2A2,ATP2B1,ATP2B2,ATP6V0B,ATP6V0A1,ATP6AP1,CALR,CLCN3,GRINA,GRM5,ITGAV,THY1,HSP90B1,SV2A,NPTN,SLC22A17,SLC4A10,SELENOK,ATP6V0E2
5_Member	GO Biological Processes	GO:0006875	cellular metal ion homeostasis	-6.86894	-4.16198	19/523	117,351,476,478,481,488,490,491,537,811,2907,2915,3685,7070,7184,9900,27020,51310,58515	ADCYAP1R1,APP,ATP1A1,ATP1A3,ATP1B1,ATP2A2,ATP2B1,ATP2B2,ATP6AP1,CALR,GRINA,GRM5,ITGAV,THY1,HSP90B1,SV2A,NPTN,SLC22A17,SELENOK
5_Member	GO Biological Processes	GO:0055065	metal ion homeostasis	-6.08552	-3.5457	19/589	117,351,476,478,481,488,490,491,537,811,2907,2915,3685,7070,7184,9900,27020,51310,58515	ADCYAP1R1,APP,ATP1A1,ATP1A3,ATP1B1,ATP2A2,ATP2B1,ATP2B2,ATP6AP1,CALR,GRINA,GRM5,ITGAV,THY1,HSP90B1,SV2A,NPTN,SLC22A17,SELENOK
5_Member	GO Biological Processes	GO:0006874	cellular calcium ion homeostasis	-5.5759	-3.15562	15/409	117,351,481,488,490,491,811,2907,2915,3685,7070,7184,9900,27020,58515	ADCYAP1R1,APP,ATP1B1,ATP2A2,ATP2B1,ATP2B2,CALR,GRINA,GRM5,ITGAV,THY1,HSP90B1,SV2A,NPTN,SELENOK
5_Member	GO Biological Processes	GO:0055074	calcium ion homeostasis	-5.43565	-3.04874	15/420	117,351,481,488,490,491,811,2907,2915,3685,7070,7184,9900,27020,58515	ADCYAP1R1,APP,ATP1B1,ATP2A2,ATP2B1,ATP2B2,CALR,GRINA,GRM5,ITGAV,THY1,HSP90B1,SV2A,NPTN,SELENOK
5_Member	GO Biological Processes	GO:0072503	cellular divalent inorganic cation homeostasis	-5.26382	-2.90409	15/434	117,351,481,488,490,491,811,2907,2915,3685,7070,7184,9900,27020,58515	ADCYAP1R1,APP,ATP1B1,ATP2A2,ATP2B1,ATP2B2,CALR,GRINA,GRM5,ITGAV,THY1,HSP90B1,SV2A,NPTN,SELENOK
5_Member	GO Biological Processes	GO:0072507	divalent inorganic cation homeostasis	-5.05312	-2.72415	15/452	117,351,481,488,490,491,811,2907,2915,3685,7070,7184,9900,27020,58515	ADCYAP1R1,APP,ATP1B1,ATP2A2,ATP2B1,ATP2B2,CALR,GRINA,GRM5,ITGAV,THY1,HSP90B1,SV2A,NPTN,SELENOK
5_Member	GO Molecular Functions	GO:0005388	calcium-transporting ATPase activity	-3.67721	-1.62835	3/14	488,490,491	ATP2A2,ATP2B1,ATP2B2
5_Member	Reactome Gene Sets	R-HSA-418359	Reduction of cytosolic Ca++ levels	-3.67721	-1.62835	3/14	488,490,491	ATP2A2,ATP2B1,ATP2B2
5_Member	GO Molecular Functions	GO:0030165	PDZ domain binding	-3.06001	-1.13853	5/86	490,491,1182,3761,23705	ATP2B1,ATP2B2,CLCN3,KCNJ4,CADM1
5_Member	KEGG Pathway	hsa04020	Calcium signaling pathway	-2.99694	-1.09947	7/182	108,488,490,491,1129,2915,8911	ADCY2,ATP2A2,ATP2B1,ATP2B2,CHRM2,GRM5,CACNA1I
5_Member	KEGG Pathway	ko04020	Calcium signaling pathway	-2.99694	-1.09947	7/182	108,488,490,491,1129,2915,8911	ADCY2,ATP2A2,ATP2B1,ATP2B2,CHRM2,GRM5,CACNA1I
5_Member	GO Molecular Functions	GO:0015085	calcium ion transmembrane transporter activity	-2.90859	-1.03718	6/138	488,490,491,2823,3685,8911	ATP2A2,ATP2B1,ATP2B2,GPM6A,ITGAV,CACNA1I
5_Member	GO Biological Processes	GO:0070838	divalent metal ion transport	-2.67696	-0.859604	11/459	117,481,488,490,491,2823,3685,7070,7991,8911,58515	ADCYAP1R1,ATP1B1,ATP2A2,ATP2B1,ATP2B2,GPM6A,ITGAV,THY1,TUSC3,CACNA1I,SELENOK
5_Member	Reactome Gene Sets	R-HSA-418360	Platelet calcium homeostasis	-2.67356	-0.859604	3/30	488,490,491	ATP2A2,ATP2B1,ATP2B2
5_Member	GO Biological Processes	GO:0072511	divalent inorganic cation transport	-2.64781	-0.834984	11/463	117,481,488,490,491,2823,3685,7070,7991,8911,58515	ADCYAP1R1,ATP1B1,ATP2A2,ATP2B1,ATP2B2,GPM6A,ITGAV,THY1,TUSC3,CACNA1I,SELENOK
5_Member	GO Biological Processes	GO:0006816	calcium ion transport	-2.53303	-0.745467	10/410	117,481,488,490,491,2823,3685,7070,8911,58515	ADCYAP1R1,ATP1B1,ATP2A2,ATP2B1,ATP2B2,GPM6A,ITGAV,THY1,CACNA1I,SELENOK
5_Member	GO Biological Processes	GO:0070588	calcium ion transmembrane transport	-2.29096	-0.562356	8/307	481,488,490,491,2823,3685,7070,8911	ATP1B1,ATP2A2,ATP2B1,ATP2B2,GPM6A,ITGAV,THY1,CACNA1I
6_Summary	GO Biological Processes	GO:0035637	multicellular organismal signaling	-7.73544	-4.81541	13/199	444,476,478,481,488,490,491,3751,3760,3761,4897,6324,8911,1129,2548,6505,56660,5800,10159,29953,108,821,3309,7184,117,2550,57282,140679,388662,9312,3739,811,1191,1272,3685,6855,10857,9854	ASPH,ATP1A1,ATP1A3,ATP1B1,ATP2A2,ATP2B1,ATP2B2,KCND2,KCNJ3,KCNJ4,NRCAM,SCN1B,CACNA1I,CHRM2,GAA,SLC1A1,KCNK12,PTPRO,ATP6AP2,TRHDE,ADCY2,CANX,HSPA5,HSP90B1,ADCYAP1R1,GABBR1,SLC4A10,SLC32A1,SLC6A17,KCNB2,KCNA4,CALR,CLU,CNTN1,ITGAV,SYP,PGRMC1,C2CD2L
6_Member	GO Biological Processes	GO:0035637	multicellular organismal signaling	-7.73544	-4.81541	13/199	444,476,478,481,488,490,491,3751,3760,3761,4897,6324,8911	ASPH,ATP1A1,ATP1A3,ATP1B1,ATP2A2,ATP2B1,ATP2B2,KCND2,KCNJ3,KCNJ4,NRCAM,SCN1B,CACNA1I
6_Member	GO Biological Processes	GO:0008016	regulation of heart contraction	-7.57403	-4.68203	14/244	444,476,478,481,488,490,491,1129,2548,3751,3760,3761,6324,6505	ASPH,ATP1A1,ATP1A3,ATP1B1,ATP2A2,ATP2B1,ATP2B2,CHRM2,GAA,KCND2,KCNJ3,KCNJ4,SCN1B,SLC1A1
6_Member	Reactome Gene Sets	R-HSA-5576891	Cardiac conduction	-7.41626	-4.5754	11/141	444,476,478,481,488,490,491,3751,3761,6324,56660	ASPH,ATP1A1,ATP1A3,ATP1B1,ATP2A2,ATP2B1,ATP2B2,KCND2,KCNJ4,SCN1B,KCNK12
6_Member	GO Biological Processes	GO:0061337	cardiac conduction	-7.2906	-4.46165	11/145	444,476,478,481,488,490,491,3751,3760,3761,6324	ASPH,ATP1A1,ATP1A3,ATP1B1,ATP2A2,ATP2B1,ATP2B2,KCND2,KCNJ3,KCNJ4,SCN1B
6_Member	GO Biological Processes	GO:0060047	heart contraction	-6.98692	-4.21301	14/272	444,476,478,481,488,490,491,1129,2548,3751,3760,3761,6324,6505	ASPH,ATP1A1,ATP1A3,ATP1B1,ATP2A2,ATP2B1,ATP2B2,CHRM2,GAA,KCND2,KCNJ3,KCNJ4,SCN1B,SLC1A1
6_Member	GO Biological Processes	GO:0003015	heart process	-6.90893	-4.17453	14/276	444,476,478,481,488,490,491,1129,2548,3751,3760,3761,6324,6505	ASPH,ATP1A1,ATP1A3,ATP1B1,ATP2A2,ATP2B1,ATP2B2,CHRM2,GAA,KCND2,KCNJ3,KCNJ4,SCN1B,SLC1A1
6_Member	GO Biological Processes	GO:1903522	regulation of blood circulation	-6.6281	-3.98682	14/291	444,476,478,481,488,490,491,1129,2548,3751,3760,3761,6324,6505	ASPH,ATP1A1,ATP1A3,ATP1B1,ATP2A2,ATP2B1,ATP2B2,CHRM2,GAA,KCND2,KCNJ3,KCNJ4,SCN1B,SLC1A1
6_Member	Reactome Gene Sets	R-HSA-5578775	Ion homeostasis	-6.30588	-3.72164	7/56	444,476,478,481,488,490,491	ASPH,ATP1A1,ATP1A3,ATP1B1,ATP2A2,ATP2B1,ATP2B2
6_Member	GO Molecular Functions	GO:0015662	ATPase activity, coupled to transmembrane movement of ions, phosphorylative mechanism	-6.09452	-3.54772	6/38	476,478,481,488,490,491	ATP1A1,ATP1A3,ATP1B1,ATP2A2,ATP2B1,ATP2B2
6_Member	Reactome Gene Sets	R-HSA-397014	Muscle contraction	-5.75873	-3.29573	11/206	444,476,478,481,488,490,491,3751,3761,6324,56660	ASPH,ATP1A1,ATP1A3,ATP1B1,ATP2A2,ATP2B1,ATP2B2,KCND2,KCNJ4,SCN1B,KCNK12
6_Member	GO Biological Processes	GO:0008015	blood circulation	-5.59514	-3.16121	17/518	444,476,478,481,488,490,491,1129,2548,3751,3760,3761,5800,6324,6505,10159,29953	ASPH,ATP1A1,ATP1A3,ATP1B1,ATP2A2,ATP2B1,ATP2B2,CHRM2,GAA,KCND2,KCNJ3,KCNJ4,PTPRO,SCN1B,SLC1A1,ATP6AP2,TRHDE
6_Member	GO Biological Processes	GO:0003013	circulatory system process	-5.5393	-3.12442	17/523	444,476,478,481,488,490,491,1129,2548,3751,3760,3761,5800,6324,6505,10159,29953	ASPH,ATP1A1,ATP1A3,ATP1B1,ATP2A2,ATP2B1,ATP2B2,CHRM2,GAA,KCND2,KCNJ3,KCNJ4,PTPRO,SCN1B,SLC1A1,ATP6AP2,TRHDE
6_Member	KEGG Pathway	hsa04918	Thyroid hormone synthesis	-5.47248	-3.07096	7/74	108,476,478,481,821,3309,7184	ADCY2,ATP1A1,ATP1A3,ATP1B1,CANX,HSPA5,HSP90B1
6_Member	KEGG Pathway	ko04918	Thyroid hormone synthesis	-5.47248	-3.07096	7/74	108,476,478,481,821,3309,7184	ADCY2,ATP1A1,ATP1A3,ATP1B1,CANX,HSPA5,HSP90B1
6_Member	GO Biological Processes	GO:0010107	potassium ion import	-5.43516	-3.04874	5/28	476,478,481,3760,3761	ATP1A1,ATP1A3,ATP1B1,KCNJ3,KCNJ4
6_Member	GO Biological Processes	GO:1903779	regulation of cardiac conduction	-5.43306	-3.04874	7/75	444,476,478,481,488,490,491	ASPH,ATP1A1,ATP1A3,ATP1B1,ATP2A2,ATP2B1,ATP2B2
6_Member	KEGG Pathway	hsa04024	cAMP signaling pathway	-5.07064	-2.73418	10/198	108,117,476,478,481,488,490,491,1129,2550	ADCY2,ADCYAP1R1,ATP1A1,ATP1A3,ATP1B1,ATP2A2,ATP2B1,ATP2B2,CHRM2,GABBR1
6_Member	KEGG Pathway	ko04024	cAMP signaling pathway	-5.07064	-2.73418	10/198	108,117,476,478,481,488,490,491,1129,2550	ADCY2,ADCYAP1R1,ATP1A1,ATP1A3,ATP1B1,ATP2A2,ATP2B1,ATP2B2,CHRM2,GABBR1
6_Member	GO Molecular Functions	GO:0015081	sodium ion transmembrane transporter activity	-5.05669	-2.72415	9/157	476,478,481,6324,6505,8911,57282,140679,388662	ATP1A1,ATP1A3,ATP1B1,SCN1B,SLC1A1,CACNA1I,SLC4A10,SLC32A1,SLC6A17
6_Member	Reactome Gene Sets	R-HSA-936837	Ion transport by P-type ATPases	-5.03443	-2.70916	6/57	476,478,481,488,490,491	ATP1A1,ATP1A3,ATP1B1,ATP2A2,ATP2B1,ATP2B2
6_Member	GO Biological Processes	GO:0044057	regulation of system process	-4.80365	-2.50761	16/534	444,476,478,481,488,490,491,1129,2548,3751,3760,3761,5800,6324,6505,9312	ASPH,ATP1A1,ATP1A3,ATP1B1,ATP2A2,ATP2B1,ATP2B2,CHRM2,GAA,KCND2,KCNJ3,KCNJ4,PTPRO,SCN1B,SLC1A1,KCNB2
6_Member	KEGG Pathway	hsa04972	Pancreatic secretion	-4.72027	-2.45835	7/96	108,476,478,481,488,490,491	ADCY2,ATP1A1,ATP1A3,ATP1B1,ATP2A2,ATP2B1,ATP2B2
6_Member	KEGG Pathway	ko04972	Pancreatic secretion	-4.72027	-2.45835	7/96	108,476,478,481,488,490,491	ADCY2,ATP1A1,ATP1A3,ATP1B1,ATP2A2,ATP2B1,ATP2B2
6_Member	GO Biological Processes	GO:0036376	sodium ion export across plasma membrane	-4.47363	-2.2662	3/8	476,478,481	ATP1A1,ATP1A3,ATP1B1
6_Member	KEGG Pathway	hsa04261	Adrenergic signaling in cardiomyocytes	-4.45597	-2.26021	8/144	108,476,478,481,488,490,491,6324	ADCY2,ATP1A1,ATP1A3,ATP1B1,ATP2A2,ATP2B1,ATP2B2,SCN1B
6_Member	KEGG Pathway	ko04261	Adrenergic signaling in cardiomyocytes	-4.45597	-2.26021	8/144	108,476,478,481,488,490,491,6324	ADCY2,ATP1A1,ATP1A3,ATP1B1,ATP2A2,ATP2B1,ATP2B2,SCN1B
6_Member	GO Biological Processes	GO:0030007	cellular potassium ion homeostasis	-4.30029	-2.13613	3/9	476,478,481	ATP1A1,ATP1A3,ATP1B1
6_Member	GO Biological Processes	GO:1990573	potassium ion import across plasma membrane	-4.30029	-2.13613	3/9	476,481,3760	ATP1A1,ATP1B1,KCNJ3
6_Member	GO Molecular Functions	GO:0005391	sodium:potassium-exchanging ATPase activity	-4.14814	-2.02049	3/10	476,478,481	ATP1A1,ATP1A3,ATP1B1
6_Member	GO Biological Processes	GO:0071436	sodium ion export	-4.14814	-2.02049	3/10	476,478,481	ATP1A1,ATP1A3,ATP1B1
6_Member	GO Molecular Functions	GO:0008556	potassium-transporting ATPase activity	-4.01258	-1.90098	3/11	476,478,481	ATP1A1,ATP1A3,ATP1B1
6_Member	KEGG Pathway	hsa04970	Salivary secretion	-3.90154	-1.80363	6/90	108,476,478,481,490,491	ADCY2,ATP1A1,ATP1A3,ATP1B1,ATP2B1,ATP2B2
6_Member	KEGG Pathway	ko04970	Salivary secretion	-3.90154	-1.80363	6/90	108,476,478,481,490,491	ADCY2,ATP1A1,ATP1A3,ATP1B1,ATP2B1,ATP2B2
6_Member	GO Biological Processes	GO:0060048	cardiac muscle contraction	-3.89976	-1.80363	7/129	476,478,481,488,2548,3760,6324	ATP1A1,ATP1A3,ATP1B1,ATP2A2,GAA,KCNJ3,SCN1B
6_Member	GO Biological Processes	GO:0086065	cell communication involved in cardiac conduction	-3.89309	-1.79913	5/57	476,478,481,3760,6324	ATP1A1,ATP1A3,ATP1B1,KCNJ3,SCN1B
6_Member	GO Biological Processes	GO:0006883	cellular sodium ion homeostasis	-3.7792	-1.70915	3/13	476,478,481	ATP1A1,ATP1A3,ATP1B1
6_Member	GO Biological Processes	GO:0010248	establishment or maintenance of transmembrane electrochemical gradient	-3.7792	-1.70915	3/13	476,478,481	ATP1A1,ATP1A3,ATP1B1
6_Member	GO Molecular Functions	GO:0030955	potassium ion binding	-3.58304	-1.55324	3/15	476,481,3739	ATP1A1,ATP1B1,KCNA4
6_Member	GO Biological Processes	GO:0055075	potassium ion homeostasis	-3.49561	-1.48047	3/16	476,478,481	ATP1A1,ATP1A3,ATP1B1
6_Member	GO Biological Processes	GO:0140115	export across plasma membrane	-3.49561	-1.48047	3/16	476,478,481	ATP1A1,ATP1A3,ATP1B1
6_Member	GO Biological Processes	GO:0099622	cardiac muscle cell membrane repolarization	-3.46872	-1.46221	4/39	476,481,3760,6324	ATP1A1,ATP1B1,KCNJ3,SCN1B
6_Member	GO Biological Processes	GO:0086001	cardiac muscle cell action potential	-3.44241	-1.44146	5/71	476,481,488,3760,6324	ATP1A1,ATP1B1,ATP2A2,KCNJ3,SCN1B
6_Member	GO Biological Processes	GO:0055119	relaxation of cardiac muscle	-3.41403	-1.42171	3/17	476,481,488	ATP1A1,ATP1B1,ATP2A2
6_Member	KEGG Pathway	hsa04022	cGMP-PKG signaling pathway	-3.27916	-1.30688	7/163	108,476,478,481,488,490,491	ADCY2,ATP1A1,ATP1A3,ATP1B1,ATP2A2,ATP2B1,ATP2B2
6_Member	KEGG Pathway	ko04022	cGMP-PKG signaling pathway	-3.27916	-1.30688	7/163	108,476,478,481,488,490,491	ADCY2,ATP1A1,ATP1A3,ATP1B1,ATP2A2,ATP2B1,ATP2B2
6_Member	GO Molecular Functions	GO:0031420	alkali metal ion binding	-3.19785	-1.23527	3/20	476,481,3739	ATP1A1,ATP1B1,KCNA4
6_Member	GO Biological Processes	GO:0086009	membrane repolarization	-3.15572	-1.21324	4/47	476,481,3760,6324	ATP1A1,ATP1B1,KCNJ3,SCN1B
6_Member	KEGG Pathway	hsa04961	Endocrine and other factor-regulated calcium reabsorption	-3.15572	-1.21324	4/47	476,478,481,490	ATP1A1,ATP1A3,ATP1B1,ATP2B1
6_Member	KEGG Pathway	ko04961	Endocrine and other factor-regulated calcium reabsorption	-3.15572	-1.21324	4/47	476,478,481,490	ATP1A1,ATP1A3,ATP1B1,ATP2B1
6_Member	GO Biological Processes	GO:0006941	striated muscle contraction	-3.14071	-1.20294	7/172	476,478,481,488,2548,3760,6324	ATP1A1,ATP1A3,ATP1B1,ATP2A2,GAA,KCNJ3,SCN1B
6_Member	KEGG Pathway	hsa04911	Insulin secretion	-3.08304	-1.15423	5/85	108,117,476,478,481	ADCY2,ADCYAP1R1,ATP1A1,ATP1A3,ATP1B1
6_Member	KEGG Pathway	hsa04978	Mineral absorption	-3.02084	-1.11452	4/51	476,478,481,490	ATP1A1,ATP1A3,ATP1B1,ATP2B1
6_Member	KEGG Pathway	ko04978	Mineral absorption	-3.02084	-1.11452	4/51	476,478,481,490	ATP1A1,ATP1A3,ATP1B1,ATP2B1
6_Member	GO Biological Processes	GO:0006936	muscle contraction	-3.01926	-1.11452	10/352	444,476,478,481,488,1129,2548,3760,6324,9312	ASPH,ATP1A1,ATP1A3,ATP1B1,ATP2A2,CHRM2,GAA,KCNJ3,SCN1B,KCNB2
6_Member	KEGG Pathway	hsa04964	Proximal tubule bicarbonate reclamation	-3.01475	-1.11452	3/23	476,478,481	ATP1A1,ATP1A3,ATP1B1
6_Member	KEGG Pathway	ko04964	Proximal tubule bicarbonate reclamation	-3.01475	-1.11452	3/23	476,478,481	ATP1A1,ATP1A3,ATP1B1
6_Member	GO Molecular Functions	GO:0051087	chaperone binding	-2.97092	-1.08297	5/90	476,478,811,1191,3309	ATP1A1,ATP1A3,CALR,CLU,HSPA5
6_Member	GO Biological Processes	GO:0086064	cell communication by electrical coupling involved in cardiac conduction	-2.95949	-1.07555	3/24	476,478,481	ATP1A1,ATP1A3,ATP1B1
6_Member	GO Biological Processes	GO:0086013	membrane repolarization during cardiac muscle cell action potential	-2.8562	-0.996859	3/26	476,481,3760	ATP1A1,ATP1B1,KCNJ3
6_Member	GO Biological Processes	GO:0002026	regulation of the force of heart contraction	-2.80778	-0.960546	3/27	476,488,2548	ATP1A1,ATP2A2,GAA
6_Member	GO Biological Processes	GO:0035725	sodium ion transmembrane transport	-2.76843	-0.931789	6/147	476,478,481,6324,8911,57282	ATP1A1,ATP1A3,ATP1B1,SCN1B,CACNA1I,SLC4A10
6_Member	GO Biological Processes	GO:0098739	import across plasma membrane	-2.75649	-0.92636	4/60	476,481,3760,6505	ATP1A1,ATP1B1,KCNJ3,SLC1A1
6_Member	GO Biological Processes	GO:0010644	cell communication by electrical coupling	-2.71659	-0.893466	3/29	476,478,481	ATP1A1,ATP1A3,ATP1B1
6_Member	GO Biological Processes	GO:0086011	membrane repolarization during action potential	-2.71659	-0.893466	3/29	476,481,3760	ATP1A1,ATP1B1,KCNJ3
6_Member	GO Biological Processes	GO:0010765	positive regulation of sodium ion transport	-2.63209	-0.82264	3/31	481,1272,6324	ATP1B1,CNTN1,SCN1B
6_Member	GO Biological Processes	GO:0090075	relaxation of muscle	-2.59206	-0.792598	3/32	476,481,488	ATP1A1,ATP1B1,ATP2A2
6_Member	GO Biological Processes	GO:0006814	sodium ion transport	-2.50744	-0.729374	7/222	476,478,481,1272,6324,8911,57282	ATP1A1,ATP1A3,ATP1B1,CNTN1,SCN1B,CACNA1I,SLC4A10
6_Member	KEGG Pathway	hsa04976	Bile secretion	-2.48875	-0.717937	4/71	108,476,478,481	ADCY2,ATP1A1,ATP1A3,ATP1B1
6_Member	KEGG Pathway	ko04976	Bile secretion	-2.48875	-0.717937	4/71	108,476,478,481	ADCY2,ATP1A1,ATP1A3,ATP1B1
6_Member	KEGG Pathway	hsa04919	Thyroid hormone signaling pathway	-2.48615	-0.717381	5/116	476,478,481,488,3685	ATP1A1,ATP1A3,ATP1B1,ATP2A2,ITGAV
6_Member	GO Biological Processes	GO:0045823	positive regulation of heart contraction	-2.41073	-0.656039	3/37	476,488,6505	ATP1A1,ATP2A2,SLC1A1
6_Member	KEGG Pathway	hsa04960	Aldosterone-regulated sodium reabsorption	-2.41073	-0.656039	3/37	476,478,481	ATP1A1,ATP1A3,ATP1B1
6_Member	KEGG Pathway	ko04960	Aldosterone-regulated sodium reabsorption	-2.41073	-0.656039	3/37	476,478,481	ATP1A1,ATP1A3,ATP1B1
6_Member	KEGG Pathway	hsa04971	Gastric acid secretion	-2.40301	-0.654216	4/75	108,476,478,481	ADCY2,ATP1A1,ATP1A3,ATP1B1
6_Member	KEGG Pathway	ko04971	Gastric acid secretion	-2.40301	-0.654216	4/75	108,476,478,481	ADCY2,ATP1A1,ATP1A3,ATP1B1
6_Member	KEGG Pathway	hsa04260	Cardiac muscle contraction	-2.34211	-0.60392	4/78	476,478,481,488	ATP1A1,ATP1A3,ATP1B1,ATP2A2
6_Member	KEGG Pathway	ko04260	Cardiac muscle contraction	-2.34211	-0.60392	4/78	476,478,481,488	ATP1A1,ATP1A3,ATP1B1,ATP2A2
6_Member	GO Biological Processes	GO:0003012	muscle system process	-2.25767	-0.532614	10/449	444,476,478,481,488,1129,2548,3760,6324,9312	ASPH,ATP1A1,ATP1A3,ATP1B1,ATP2A2,CHRM2,GAA,KCNJ3,SCN1B,KCNB2
6_Member	GO Biological Processes	GO:0055078	sodium ion homeostasis	-2.25479	-0.531579	3/42	476,478,481	ATP1A1,ATP1A3,ATP1B1
6_Member	GO Biological Processes	GO:0002028	regulation of sodium ion transport	-2.24644	-0.527802	4/83	476,481,1272,6324	ATP1A1,ATP1B1,CNTN1,SCN1B
6_Member	KEGG Pathway	hsa04973	Carbohydrate digestion and absorption	-2.19814	-0.490294	3/44	476,478,481	ATP1A1,ATP1A3,ATP1B1
6_Member	KEGG Pathway	ko04973	Carbohydrate digestion and absorption	-2.19814	-0.490294	3/44	476,478,481	ATP1A1,ATP1A3,ATP1B1
6_Member	GO Molecular Functions	GO:0005496	steroid binding	-2.19222	-0.485263	4/86	476,478,6855,10857	ATP1A1,ATP1A3,SYP,PGRMC1
6_Member	GO Molecular Functions	GO:0042562	hormone binding	-2.1573	-0.457375	4/88	476,478,811,9854	ATP1A1,ATP1A3,CALR,C2CD2L
6_Member	GO Biological Processes	GO:0098659	inorganic cation import across plasma membrane	-2.14431	-0.447857	3/46	476,481,3760	ATP1A1,ATP1B1,KCNJ3
6_Member	GO Biological Processes	GO:0099587	inorganic ion import across plasma membrane	-2.14431	-0.447857	3/46	476,481,3760	ATP1A1,ATP1B1,KCNJ3
6_Member	KEGG Pathway	hsa04974	Protein digestion and absorption	-2.12331	-0.432014	4/90	476,478,481,6505	ATP1A1,ATP1A3,ATP1B1,SLC1A1
6_Member	KEGG Pathway	ko04974	Protein digestion and absorption	-2.12331	-0.432014	4/90	476,478,481,6505	ATP1A1,ATP1A3,ATP1B1,SLC1A1
7_Summary	GO Biological Processes	GO:0006820	anion transport	-7.21023	-4.40414	21/605	682,1182,2555,2558,2562,2563,2915,5660,6505,6515,6857,6860,9854,9900,10550,51310,57282,57468,57515,140679,388662	BSG,CLCN3,GABRA2,GABRA5,GABRB3,GABRD,GRM5,PSAP,SLC1A1,SLC2A3,SYT1,SYT4,C2CD2L,SV2A,ARL6IP5,SLC22A17,SLC4A10,SLC12A5,SERINC1,SLC32A1,SLC6A17
7_Member	GO Biological Processes	GO:0006820	anion transport	-7.21023	-4.40414	21/605	682,1182,2555,2558,2562,2563,2915,5660,6505,6515,6857,6860,9854,9900,10550,51310,57282,57468,57515,140679,388662	BSG,CLCN3,GABRA2,GABRA5,GABRB3,GABRD,GRM5,PSAP,SLC1A1,SLC2A3,SYT1,SYT4,C2CD2L,SV2A,ARL6IP5,SLC22A17,SLC4A10,SLC12A5,SERINC1,SLC32A1,SLC6A17
7_Member	GO Molecular Functions	GO:0008509	anion transmembrane transporter activity	-5.79052	-3.31764	14/342	682,1182,2555,2558,2562,2563,6505,6515,51310,57282,57468,57515,140679,388662	BSG,CLCN3,GABRA2,GABRA5,GABRB3,GABRD,SLC1A1,SLC2A3,SLC22A17,SLC4A10,SLC12A5,SERINC1,SLC32A1,SLC6A17
7_Member	GO Biological Processes	GO:0015807	L-amino acid transport	-3.59084	-1.55352	5/66	6505,10550,57515,140679,388662	SLC1A1,ARL6IP5,SERINC1,SLC32A1,SLC6A17
7_Member	GO Biological Processes	GO:0015804	neutral amino acid transport	-3.55822	-1.53213	4/37	6505,57515,140679,388662	SLC1A1,SERINC1,SLC32A1,SLC6A17
7_Member	GO Molecular Functions	GO:0008514	organic anion transmembrane transporter activity	-3.15428	-1.21324	8/223	682,6505,6515,51310,57282,57515,140679,388662	BSG,SLC1A1,SLC2A3,SLC22A17,SLC4A10,SERINC1,SLC32A1,SLC6A17
7_Member	GO Molecular Functions	GO:0015296	anion:cation symporter activity	-2.81117	-0.960546	4/58	6505,57282,57468,140679	SLC1A1,SLC4A10,SLC12A5,SLC32A1
7_Member	GO Molecular Functions	GO:0015294	solute:cation symporter activity	-2.72907	-0.900112	5/102	6505,57282,57468,140679,388662	SLC1A1,SLC4A10,SLC12A5,SLC32A1,SLC6A17
7_Member	GO Molecular Functions	GO:0015175	neutral amino acid transmembrane transporter activity	-2.4798	-0.712055	3/35	6505,57515,140679	SLC1A1,SERINC1,SLC32A1
7_Member	GO Molecular Functions	GO:0015171	amino acid transmembrane transporter activity	-2.24644	-0.527802	4/83	6505,57515,140679,388662	SLC1A1,SERINC1,SLC32A1,SLC6A17
7_Member	GO Molecular Functions	GO:0015293	symporter activity	-2.06766	-0.389001	5/146	6505,57282,57468,140679,388662	SLC1A1,SLC4A10,SLC12A5,SLC32A1,SLC6A17
8_Summary	GO Biological Processes	GO:0007416	synapse assembly	-7.10937	-4.325	11/151	351,2823,4897,7162,9378,9379,22859,22883,27020,27253,139065,2915,6857,6855,6860,56975,2548	APP,GPM6A,NRCAM,TPBG,NRXN1,NRXN2,ADGRL1,CLSTN1,NPTN,PCDH17,SLITRK4,GRM5,SYT1,SYP,SYT4,FAM20C,GAA
8_Member	GO Biological Processes	GO:0007416	synapse assembly	-7.10937	-4.325	11/151	351,2823,4897,7162,9378,9379,22859,22883,27020,27253,139065	APP,GPM6A,NRCAM,TPBG,NRXN1,NRXN2,ADGRL1,CLSTN1,NPTN,PCDH17,SLITRK4
8_Member	GO Biological Processes	GO:0050808	synapse organization	-4.98152	-2.66715	12/297	351,2823,2915,4897,7162,9378,9379,22859,22883,27020,27253,139065	APP,GPM6A,GRM5,NRCAM,TPBG,NRXN1,NRXN2,ADGRL1,CLSTN1,NPTN,PCDH17,SLITRK4
8_Member	GO Biological Processes	GO:0051965	positive regulation of synapse assembly	-3.56016	-1.53222	5/67	7162,9378,22859,22883,139065	TPBG,NRXN1,ADGRL1,CLSTN1,SLITRK4
8_Member	GO Biological Processes	GO:0051963	regulation of synapse assembly	-3.01488	-1.11452	5/88	7162,9378,22859,22883,139065	TPBG,NRXN1,ADGRL1,CLSTN1,SLITRK4
8_Member	GO Biological Processes	GO:0050803	regulation of synapse structure or activity	-2.51724	-0.736032	6/165	351,7162,9378,22859,22883,139065	APP,TPBG,NRXN1,ADGRL1,CLSTN1,SLITRK4
8_Member	GO Biological Processes	GO:0050806	positive regulation of synaptic transmission	-2.24838	-0.527802	5/132	351,6857,9378,22883,27020	APP,SYT1,NRXN1,CLSTN1,NPTN
8_Member	GO Biological Processes	GO:0021700	developmental maturation	-2.2004	-0.490294	7/253	351,4897,6855,6860,9378,22859,56975	APP,NRCAM,SYP,SYT4,NRXN1,ADGRL1,FAM20C
8_Member	GO Biological Processes	GO:0050885	neuromuscular process controlling balance	-2.06832	-0.389001	3/49	351,2548,9378	APP,GAA,NRXN1
9_Summary	GO Biological Processes	GO:0034975	protein folding in endoplasmic reticulum	-6.91076	-4.17453	5/15	811,821,3309,7184,51234,488,1191,2907,5923,7095,51726,55829,56255,58515,65992,1603,6184,7991,682,2286,7873,6515,6447,1514,2548,3685,6653,7070,130399	CALR,CANX,HSPA5,HSP90B1,EMC4,ATP2A2,CLU,GRINA,RASGRF1,SEC62,DNAJB11,SELENOS,TMX4,SELENOK,DDRGK1,DAD1,RPN1,TUSC3,BSG,FKBP2,MANF,SLC2A3,SCG5,CTSL,GAA,ITGAV,SORL1,THY1,ACVR1C
9_Member	GO Biological Processes	GO:0034975	protein folding in endoplasmic reticulum	-6.91076	-4.17453	5/15	811,821,3309,7184,51234	CALR,CANX,HSPA5,HSP90B1,EMC4
9_Member	GO Biological Processes	GO:0034976	response to endoplasmic reticulum stress	-6.17793	-3.61329	13/271	488,811,1191,2907,3309,5923,7095,7184,51726,55829,56255,58515,65992	ATP2A2,CALR,CLU,GRINA,HSPA5,RASGRF1,SEC62,HSP90B1,DNAJB11,SELENOS,TMX4,SELENOK,DDRGK1
9_Member	KEGG Pathway	hsa04141	Protein processing in endoplasmic reticulum	-5.75337	-3.29573	10/166	811,821,1603,3309,6184,7095,7184,7991,51726,55829	CALR,CANX,DAD1,HSPA5,RPN1,SEC62,HSP90B1,TUSC3,DNAJB11,SELENOS
9_Member	KEGG Pathway	ko04141	Protein processing in endoplasmic reticulum	-5.75337	-3.29573	10/166	811,821,1603,3309,6184,7095,7184,7991,51726,55829	CALR,CANX,DAD1,HSPA5,RPN1,SEC62,HSP90B1,TUSC3,DNAJB11,SELENOS
9_Member	GO Biological Processes	GO:0006984	ER-nucleus signaling pathway	-4.44006	-2.24702	5/44	488,811,3309,7184,55829	ATP2A2,CALR,HSPA5,HSP90B1,SELENOS
9_Member	GO Biological Processes	GO:0036500	ATF6-mediated unfolded protein response	-4.14814	-2.02049	3/10	811,3309,7184	CALR,HSPA5,HSP90B1
9_Member	Reactome Gene Sets	R-HSA-381183	ATF6 (ATF6-alpha) activates chaperone genes	-4.14814	-2.02049	3/10	811,3309,7184	CALR,HSPA5,HSP90B1
9_Member	Reactome Gene Sets	R-HSA-381033	ATF6 (ATF6-alpha) activates chaperones	-3.89039	-1.79859	3/12	811,3309,7184	CALR,HSPA5,HSP90B1
9_Member	CORUM	CORUM:6859	HRD1 complex	-3.7792	-1.70915	3/13	682,3309,7184	BSG,HSPA5,HSP90B1
9_Member	GO Biological Processes	GO:0006457	protein folding	-3.69408	-1.63737	9/235	811,821,1191,2286,3309,7184,51234,51726,56255	CALR,CANX,CLU,FKBP2,HSPA5,HSP90B1,EMC4,DNAJB11,TMX4
9_Member	GO Biological Processes	GO:0035966	response to topologically incorrect protein	-3.60128	-1.56206	8/191	811,1191,3309,7095,7184,7873,51726,55829	CALR,CLU,HSPA5,SEC62,HSP90B1,MANF,DNAJB11,SELENOS
9_Member	Hallmark Gene Sets	M5924	HALLMARK MTORC1 SIGNALING	-3.46667	-1.46221	8/200	488,811,821,2286,3309,6184,6515,7184	ATP2A2,CALR,CANX,FKBP2,HSPA5,RPN1,SLC2A3,HSP90B1
9_Member	GO Molecular Functions	GO:0051082	unfolded protein binding	-3.32312	-1.3426	6/115	811,821,3309,6447,7184,51726	CALR,CANX,HSPA5,SCG5,HSP90B1,DNAJB11
9_Member	GO Biological Processes	GO:0006986	response to unfolded protein	-3.14071	-1.20294	7/172	811,3309,7095,7184,7873,51726,55829	CALR,HSPA5,SEC62,HSP90B1,MANF,DNAJB11,SELENOS
9_Member	GO Biological Processes	GO:0030968	endoplasmic reticulum unfolded protein response	-3.07787	-1.152	6/128	811,3309,7095,7184,51726,55829	CALR,HSPA5,SEC62,HSP90B1,DNAJB11,SELENOS
9_Member	GO Biological Processes	GO:0034620	cellular response to unfolded protein	-2.95778	-1.07517	6/135	811,3309,7095,7184,51726,55829	CALR,HSPA5,SEC62,HSP90B1,DNAJB11,SELENOS
9_Member	Reactome Gene Sets	R-HSA-983170	Antigen Presentation: Folding, assembly and peptide loading of class I MHC	-2.90671	-1.03718	3/25	811,821,3309	CALR,CANX,HSPA5
9_Member	Reactome Gene Sets	R-HSA-381119	Unfolded Protein Response (UPR)	-2.80581	-0.960546	5/98	811,3309,7095,7184,51726	CALR,HSPA5,SEC62,HSP90B1,DNAJB11
9_Member	GO Biological Processes	GO:0035967	cellular response to topologically incorrect protein	-2.695	-0.875337	6/152	811,3309,7095,7184,51726,55829	CALR,HSPA5,SEC62,HSP90B1,DNAJB11,SELENOS
9_Member	GO Biological Processes	GO:0061077	chaperone-mediated protein folding	-2.58025	-0.782977	4/67	811,821,1191,2286	CALR,CANX,CLU,FKBP2
9_Member	KEGG Pathway	hsa04612	Antigen processing and presentation	-2.36211	-0.621046	4/77	811,821,1514,3309	CALR,CANX,CTSL,HSPA5
9_Member	KEGG Pathway	ko04612	Antigen processing and presentation	-2.36211	-0.621046	4/77	811,821,1514,3309	CALR,CANX,CTSL,HSPA5
9_Member	GO Biological Processes	GO:0051235	maintenance of location	-2.3246	-0.589257	8/303	811,2548,3309,3685,6653,7070,7184,130399	CALR,GAA,HSPA5,ITGAV,SORL1,THY1,HSP90B1,ACVR1C
10_Summary	GO Biological Processes	GO:0045055	regulated exocytosis	-6.87285	-4.16198	23/751	334,351,488,535,961,1191,2548,3685,3745,5660,6515,6857,6860,7873,8911,9143,9145,9522,10159,10857,23208,51368,140885	APLP2,APP,ATP2A2,ATP6V0A1,CD47,CLU,GAA,ITGAV,KCNB1,PSAP,SLC2A3,SYT1,SYT4,MANF,CACNA1I,SYNGR3,SYNGR1,SCAMP1,ATP6AP2,PGRMC1,SYT11,TEX264,SIRPA
10_Member	GO Biological Processes	GO:0045055	regulated exocytosis	-6.87285	-4.16198	23/751	334,351,488,535,961,1191,2548,3685,3745,5660,6515,6857,6860,7873,8911,9143,9145,9522,10159,10857,23208,51368,140885	APLP2,APP,ATP2A2,ATP6V0A1,CD47,CLU,GAA,ITGAV,KCNB1,PSAP,SLC2A3,SYT1,SYT4,MANF,CACNA1I,SYNGR3,SYNGR1,SCAMP1,ATP6AP2,PGRMC1,SYT11,TEX264,SIRPA
10_Member	Reactome Gene Sets	R-HSA-6798695	Neutrophil degranulation	-2.53477	-0.746139	11/479	535,961,2548,3685,5660,6515,9145,9522,10159,10857,140885	ATP6V0A1,CD47,GAA,ITGAV,PSAP,SLC2A3,SYNGR1,SCAMP1,ATP6AP2,PGRMC1,SIRPA
10_Member	GO Biological Processes	GO:0002274	myeloid leukocyte activation	-2.5176	-0.736032	13/627	351,535,961,1191,2548,3685,5660,6515,9145,9522,10159,10857,140885	APP,ATP6V0A1,CD47,CLU,GAA,ITGAV,PSAP,SLC2A3,SYNGR1,SCAMP1,ATP6AP2,PGRMC1,SIRPA
10_Member	GO Biological Processes	GO:0043312	neutrophil degranulation	-2.48704	-0.717381	11/486	535,961,2548,3685,5660,6515,9145,9522,10159,10857,140885	ATP6V0A1,CD47,GAA,ITGAV,PSAP,SLC2A3,SYNGR1,SCAMP1,ATP6AP2,PGRMC1,SIRPA
10_Member	GO Biological Processes	GO:0002283	neutrophil activation involved in immune response	-2.46689	-0.700159	11/489	535,961,2548,3685,5660,6515,9145,9522,10159,10857,140885	ATP6V0A1,CD47,GAA,ITGAV,PSAP,SLC2A3,SYNGR1,SCAMP1,ATP6AP2,PGRMC1,SIRPA
10_Member	GO Biological Processes	GO:0042119	neutrophil activation	-2.40103	-0.653207	11/499	535,961,2548,3685,5660,6515,9145,9522,10159,10857,140885	ATP6V0A1,CD47,GAA,ITGAV,PSAP,SLC2A3,SYNGR1,SCAMP1,ATP6AP2,PGRMC1,SIRPA
10_Member	GO Biological Processes	GO:0002446	neutrophil mediated immunity	-2.38809	-0.641244	11/501	535,961,2548,3685,5660,6515,9145,9522,10159,10857,140885	ATP6V0A1,CD47,GAA,ITGAV,PSAP,SLC2A3,SYNGR1,SCAMP1,ATP6AP2,PGRMC1,SIRPA
10_Member	GO Biological Processes	GO:0036230	granulocyte activation	-2.36883	-0.625853	11/504	535,961,2548,3685,5660,6515,9145,9522,10159,10857,140885	ATP6V0A1,CD47,GAA,ITGAV,PSAP,SLC2A3,SYNGR1,SCAMP1,ATP6AP2,PGRMC1,SIRPA
10_Member	GO Biological Processes	GO:0043299	leukocyte degranulation	-2.18532	-0.480123	11/534	535,961,2548,3685,5660,6515,9145,9522,10159,10857,140885	ATP6V0A1,CD47,GAA,ITGAV,PSAP,SLC2A3,SYNGR1,SCAMP1,ATP6AP2,PGRMC1,SIRPA
10_Member	GO Biological Processes	GO:0002275	myeloid cell activation involved in immune response	-2.14475	-0.447857	11/541	535,961,2548,3685,5660,6515,9145,9522,10159,10857,140885	ATP6V0A1,CD47,GAA,ITGAV,PSAP,SLC2A3,SYNGR1,SCAMP1,ATP6AP2,PGRMC1,SIRPA
10_Member	GO Biological Processes	GO:0002444	myeloid leukocyte mediated immunity	-2.11062	-0.42527	11/547	535,961,2548,3685,5660,6515,9145,9522,10159,10857,140885	ATP6V0A1,CD47,GAA,ITGAV,PSAP,SLC2A3,SYNGR1,SCAMP1,ATP6AP2,PGRMC1,SIRPA
11_Summary	GO Biological Processes	GO:0051960	regulation of nervous system development	-6.78104	-4.09989	23/760	351,811,1272,3309,4897,5274,5800,6324,6653,6857,6860,7070,7162,9378,22859,22883,27020,51704,55714,57142,81618,139065,163404,537,10512,2823	APP,CALR,CNTN1,HSPA5,NRCAM,SERPINI1,PTPRO,SCN1B,SORL1,SYT1,SYT4,THY1,TPBG,NRXN1,ADGRL1,CLSTN1,NPTN,GPRC5B,TENM3,RTN4,ITM2C,SLITRK4,PLPPR5,ATP6AP1,SEMA3C,GPM6A
11_Member	GO Biological Processes	GO:0051960	regulation of nervous system development	-6.78104	-4.09989	23/760	351,811,1272,3309,4897,5274,5800,6324,6653,6857,6860,7070,7162,9378,22859,22883,27020,51704,55714,57142,81618,139065,163404	APP,CALR,CNTN1,HSPA5,NRCAM,SERPINI1,PTPRO,SCN1B,SORL1,SYT1,SYT4,THY1,TPBG,NRXN1,ADGRL1,CLSTN1,NPTN,GPRC5B,TENM3,RTN4,ITM2C,SLITRK4,PLPPR5
11_Member	GO Biological Processes	GO:0051962	positive regulation of nervous system development	-6.37788	-3.77097	17/454	351,1272,3309,4897,5274,6324,6857,6860,7162,9378,22859,22883,27020,51704,55714,139065,163404	APP,CNTN1,HSPA5,NRCAM,SERPINI1,SCN1B,SYT1,SYT4,TPBG,NRXN1,ADGRL1,CLSTN1,NPTN,GPRC5B,TENM3,SLITRK4,PLPPR5
11_Member	GO Biological Processes	GO:0045664	regulation of neuron differentiation	-5.44055	-3.04874	17/532	351,811,1272,3309,4897,5274,5800,6324,6857,6860,7070,27020,51704,55714,57142,81618,163404	APP,CALR,CNTN1,HSPA5,NRCAM,SERPINI1,PTPRO,SCN1B,SYT1,SYT4,THY1,NPTN,GPRC5B,TENM3,RTN4,ITM2C,PLPPR5
11_Member	GO Biological Processes	GO:0010975	regulation of neuron projection development	-5.24805	-2.89229	14/381	1272,3309,4897,5274,5800,6324,6857,6860,7070,27020,55714,57142,81618,163404	CNTN1,HSPA5,NRCAM,SERPINI1,PTPRO,SCN1B,SYT1,SYT4,THY1,NPTN,TENM3,RTN4,ITM2C,PLPPR5
11_Member	GO Biological Processes	GO:0010720	positive regulation of cell development	-4.92967	-2.61887	15/463	351,537,811,1272,3309,4897,5274,6324,6857,6860,10512,27020,51704,55714,163404	APP,ATP6AP1,CALR,CNTN1,HSPA5,NRCAM,SERPINI1,SCN1B,SYT1,SYT4,SEMA3C,NPTN,GPRC5B,TENM3,PLPPR5
11_Member	GO Biological Processes	GO:0060284	regulation of cell development	-4.76684	-2.48362	20/794	351,537,811,1272,3309,4897,5274,5800,6324,6653,6857,6860,7070,10512,27020,51704,55714,57142,81618,163404	APP,ATP6AP1,CALR,CNTN1,HSPA5,NRCAM,SERPINI1,PTPRO,SCN1B,SORL1,SYT1,SYT4,THY1,SEMA3C,NPTN,GPRC5B,TENM3,RTN4,ITM2C,PLPPR5
11_Member	GO Biological Processes	GO:0050767	regulation of neurogenesis	-4.73714	-2.46383	18/666	351,811,1272,3309,4897,5274,5800,6324,6653,6857,6860,7070,27020,51704,55714,57142,81618,163404	APP,CALR,CNTN1,HSPA5,NRCAM,SERPINI1,PTPRO,SCN1B,SORL1,SYT1,SYT4,THY1,NPTN,GPRC5B,TENM3,RTN4,ITM2C,PLPPR5
11_Member	GO Biological Processes	GO:0045666	positive regulation of neuron differentiation	-4.24075	-2.08677	11/299	1272,3309,4897,5274,6324,6857,6860,27020,51704,55714,163404	CNTN1,HSPA5,NRCAM,SERPINI1,SCN1B,SYT1,SYT4,NPTN,GPRC5B,TENM3,PLPPR5
11_Member	GO Biological Processes	GO:0010976	positive regulation of neuron projection development	-3.98461	-1.87526	9/215	1272,3309,5274,6324,6857,6860,27020,55714,163404	CNTN1,HSPA5,SERPINI1,SCN1B,SYT1,SYT4,NPTN,TENM3,PLPPR5
11_Member	GO Biological Processes	GO:0120035	regulation of plasma membrane bounded cell projection organization	-3.95331	-1.8484	15/564	1272,2823,3309,4897,5274,5800,6324,6857,6860,7070,27020,55714,57142,81618,163404	CNTN1,GPM6A,HSPA5,NRCAM,SERPINI1,PTPRO,SCN1B,SYT1,SYT4,THY1,NPTN,TENM3,RTN4,ITM2C,PLPPR5
11_Member	GO Biological Processes	GO:0031344	regulation of cell projection organization	-3.86975	-1.78009	15/574	1272,2823,3309,4897,5274,5800,6324,6857,6860,7070,27020,55714,57142,81618,163404	CNTN1,GPM6A,HSPA5,NRCAM,SERPINI1,PTPRO,SCN1B,SYT1,SYT4,THY1,NPTN,TENM3,RTN4,ITM2C,PLPPR5
11_Member	GO Biological Processes	GO:0050769	positive regulation of neurogenesis	-3.85863	-1.77365	12/388	351,1272,3309,4897,5274,6324,6857,6860,27020,51704,55714,163404	APP,CNTN1,HSPA5,NRCAM,SERPINI1,SCN1B,SYT1,SYT4,NPTN,GPRC5B,TENM3,PLPPR5
11_Member	GO Biological Processes	GO:0031346	positive regulation of cell projection organization	-3.42303	-1.42899	10/312	1272,2823,3309,5274,6324,6857,6860,27020,55714,163404	CNTN1,GPM6A,HSPA5,SERPINI1,SCN1B,SYT1,SYT4,NPTN,TENM3,PLPPR5
12_Summary	GO Biological Processes	GO:0006836	neurotransmitter transport	-6.65664	-4.00767	13/246	488,2555,2914,6505,6857,6860,9378,9379,9900,10550,23208,140679,388662,1191,55829,3745,6447,7425,9854,130399,140606,27020,57515,2915,139065,26090,351,478,27253,1804,6324,57628,481,7070,5179	ATP2A2,GABRA2,GRM4,SLC1A1,SYT1,SYT4,NRXN1,NRXN2,SV2A,ARL6IP5,SYT11,SLC32A1,SLC6A17,CLU,SELENOS,KCNB1,SCG5,VGF,C2CD2L,ACVR1C,SELENOM,NPTN,SERINC1,GRM5,SLITRK4,ABHD12,APP,ATP1A3,PCDH17,DPP6,SCN1B,DPP10,ATP1B1,THY1,PENK
12_Member	GO Biological Processes	GO:0006836	neurotransmitter transport	-6.65664	-4.00767	13/246	488,2555,2914,6505,6857,6860,9378,9379,9900,10550,23208,140679,388662	ATP2A2,GABRA2,GRM4,SLC1A1,SYT1,SYT4,NRXN1,NRXN2,SV2A,ARL6IP5,SYT11,SLC32A1,SLC6A17
12_Member	GO Biological Processes	GO:0001505	regulation of neurotransmitter levels	-4.88041	-2.57668	12/304	488,1191,2555,2914,6505,6857,6860,9378,9379,23208,55829,140679	ATP2A2,CLU,GABRA2,GRM4,SLC1A1,SYT1,SYT4,NRXN1,NRXN2,SYT11,SELENOS,SLC32A1
12_Member	GO Biological Processes	GO:0023061	signal release	-4.61471	-2.3785	14/434	488,2914,3745,6447,6857,6860,7425,9378,9379,9854,23208,130399,140606,140679	ATP2A2,GRM4,KCNB1,SCG5,SYT1,SYT4,VGF,NRXN1,NRXN2,C2CD2L,SYT11,ACVR1C,SELENOM,SLC32A1
12_Member	GO Biological Processes	GO:0007269	neurotransmitter secretion	-4.47763	-2.2662	8/143	488,2914,6857,6860,9378,9379,23208,140679	ATP2A2,GRM4,SYT1,SYT4,NRXN1,NRXN2,SYT11,SLC32A1
12_Member	GO Biological Processes	GO:0099643	signal release from synapse	-4.47763	-2.2662	8/143	488,2914,6857,6860,9378,9379,23208,140679	ATP2A2,GRM4,SYT1,SYT4,NRXN1,NRXN2,SYT11,SLC32A1
12_Member	GO Biological Processes	GO:0099531	presynaptic process involved in chemical synaptic transmission	-4.24859	-2.09198	8/154	488,2914,6857,6860,9378,9379,23208,140679	ATP2A2,GRM4,SYT1,SYT4,NRXN1,NRXN2,SYT11,SLC32A1
12_Member	GO Biological Processes	GO:1904861	excitatory synapse assembly	-4.01258	-1.90098	3/11	9378,9379,27020	NRXN1,NRXN2,NPTN
12_Member	GO Biological Processes	GO:0044091	membrane biogenesis	-3.70305	-1.64435	4/34	9378,9379,23208,57515	NRXN1,NRXN2,SYT11,SERINC1
12_Member	Reactome Gene Sets	R-HSA-6794362	Protein-protein interactions at synapses	-3.01488	-1.11452	5/88	2915,6857,9378,9379,139065	GRM5,SYT1,NRXN1,NRXN2,SLITRK4
12_Member	GO Biological Processes	GO:0010996	response to auditory stimulus	-2.95949	-1.07555	3/24	9378,9379,26090	NRXN1,NRXN2,ABHD12
12_Member	GO Biological Processes	GO:0030534	adult behavior	-2.8765	-1.0121	6/140	351,478,9378,9379,26090,27253	APP,ATP1A3,NRXN1,NRXN2,ABHD12,PCDH17
12_Member	GO Molecular Functions	GO:0099106	ion channel regulator activity	-2.86582	-1.00395	5/95	1804,6324,9378,9379,57628	DPP6,SCN1B,NRXN1,NRXN2,DPP10
12_Member	Reactome Gene Sets	R-HSA-6794361	Neurexins and neuroligins	-2.83932	-0.983745	4/57	2915,6857,9378,9379	GRM5,SYT1,NRXN1,NRXN2
12_Member	GO Biological Processes	GO:0051966	regulation of synaptic transmission, glutamatergic	-2.78357	-0.943829	4/59	2914,2915,6857,9378	GRM4,GRM5,SYT1,NRXN1
12_Member	GO Biological Processes	GO:0071709	membrane assembly	-2.71659	-0.893466	3/29	9378,9379,23208	NRXN1,NRXN2,SYT11
12_Member	GO Biological Processes	GO:0051668	localization within membrane	-2.67381	-0.859604	5/105	481,7070,9378,9379,27020	ATP1B1,THY1,NRXN1,NRXN2,NPTN
12_Member	GO Biological Processes	GO:0051705	multi-organism behavior	-2.58025	-0.782977	4/67	351,5179,9378,9379	APP,PENK,NRXN1,NRXN2
12_Member	GO Biological Processes	GO:0035249	synaptic transmission, glutamatergic	-2.3824	-0.636524	4/76	2914,2915,6857,9378	GRM4,GRM5,SYT1,NRXN1
12_Member	GO Molecular Functions	GO:0016247	channel regulator activity	-2.22114	-0.507034	5/134	1804,6324,9378,9379,57628	DPP6,SCN1B,NRXN1,NRXN2,DPP10
12_Member	GO Biological Processes	GO:0043113	receptor clustering	-2.09305	-0.411063	3/48	7070,9378,9379	THY1,NRXN1,NRXN2
13_Summary	Reactome Gene Sets	R-HSA-8957275	Post-translational protein phosphorylation	-6.40997	-3.79096	9/108	334,351,1114,5179,7184,7425,7857,8404,56975,682,3309,1325,333,7070,5923,6376,7873,10675,114900	APLP2,APP,CHGB,PENK,HSP90B1,VGF,SCG2,SPARCL1,FAM20C,BSG,HSPA5,CORT,APLP1,THY1,RASGRF1,CX3CL1,MANF,CSPG5,C1QTNF4
13_Member	Reactome Gene Sets	R-HSA-8957275	Post-translational protein phosphorylation	-6.40997	-3.79096	9/108	334,351,1114,5179,7184,7425,7857,8404,56975	APLP2,APP,CHGB,PENK,HSP90B1,VGF,SCG2,SPARCL1,FAM20C
13_Member	Reactome Gene Sets	R-HSA-381426	Regulation of Insulin-like Growth Factor (IGF) transport and uptake by Insulin-like Growth Factor Bi	-5.87215	-3.39407	9/125	334,351,1114,5179,7184,7425,7857,8404,56975	APLP2,APP,CHGB,PENK,HSP90B1,VGF,SCG2,SPARCL1,FAM20C
13_Member	GO Biological Processes	GO:0046683	response to organophosphorus	-3.04277	-1.12562	6/130	351,682,3309,5179,7184,7425	APP,BSG,HSPA5,PENK,HSP90B1,VGF
13_Member	GO Biological Processes	GO:0051591	response to cAMP	-2.84557	-0.988741	5/96	351,682,3309,5179,7425	APP,BSG,HSPA5,PENK,VGF
13_Member	GO Biological Processes	GO:0014074	response to purine-containing compound	-2.78348	-0.943829	6/146	351,682,3309,5179,7184,7425	APP,BSG,HSPA5,PENK,HSP90B1,VGF
13_Member	GO Molecular Functions	GO:0005184	neuropeptide hormone activity	-2.67356	-0.859604	3/30	1325,5179,7425	CORT,PENK,VGF
13_Member	GO Biological Processes	GO:0071867	response to monoamine	-2.41073	-0.656039	3/37	333,351,5179	APLP1,APP,PENK
13_Member	GO Biological Processes	GO:0071869	response to catecholamine	-2.41073	-0.656039	3/37	333,351,5179	APLP1,APP,PENK
13_Member	GO Biological Processes	GO:0043687	post-translational protein modification	-2.30448	-0.573836	10/442	334,351,1114,5179,7070,7184,7425,7857,8404,56975	APLP2,APP,CHGB,PENK,THY1,HSP90B1,VGF,SCG2,SPARCL1,FAM20C
13_Member	GO Biological Processes	GO:0010469	regulation of receptor activity	-2.16203	-0.460359	11/538	351,1114,1325,5179,5923,6376,7425,7857,7873,10675,114900	APP,CHGB,CORT,PENK,RASGRF1,CX3CL1,VGF,SCG2,MANF,CSPG5,C1QTNF4
13_Member	GO Biological Processes	GO:0071320	cellular response to cAMP	-2.04415	-0.367983	3/50	351,3309,5179	APP,HSPA5,PENK
14_Summary	GO Molecular Functions	GO:0050839	cell adhesion molecule binding	-6.22071	-3.64962	17/466	682,811,1363,3309,3685,6376,7070,7087,9378,9379,22859,23705,27020,55714,57142,57863,253559,22883,27253,57575,64405,478,1272,140885,4897,961	BSG,CALR,CPE,HSPA5,ITGAV,CX3CL1,THY1,ICAM5,NRXN1,NRXN2,ADGRL1,CADM1,NPTN,TENM3,RTN4,CADM3,CADM2,CLSTN1,PCDH17,PCDH10,CDH22,ATP1A3,CNTN1,SIRPA,NRCAM,CD47
14_Member	GO Molecular Functions	GO:0050839	cell adhesion molecule binding	-6.22071	-3.64962	17/466	682,811,1363,3309,3685,6376,7070,7087,9378,9379,22859,23705,27020,55714,57142,57863,253559	BSG,CALR,CPE,HSPA5,ITGAV,CX3CL1,THY1,ICAM5,NRXN1,NRXN2,ADGRL1,CADM1,NPTN,TENM3,RTN4,CADM3,CADM2
14_Member	GO Biological Processes	GO:0098742	cell-cell adhesion via plasma-membrane adhesion molecules	-5.9128	-3.42946	12/241	6376,9378,22859,22883,23705,27020,27253,55714,57575,57863,64405,253559	CX3CL1,NRXN1,ADGRL1,CLSTN1,CADM1,NPTN,PCDH17,TENM3,PCDH10,CADM3,CDH22,CADM2
14_Member	GO Biological Processes	GO:0007156	homophilic cell adhesion via plasma membrane adhesion molecules	-4.99033	-2.67236	9/160	22883,23705,27020,27253,55714,57575,57863,64405,253559	CLSTN1,CADM1,NPTN,PCDH17,TENM3,PCDH10,CADM3,CDH22,CADM2
14_Member	Hallmark Gene Sets	M5915	HALLMARK APICAL JUNCTION	-4.22524	-2.0785	9/200	478,1272,6376,7070,7087,9379,57863,140885,253559	ATP1A3,CNTN1,CX3CL1,THY1,ICAM5,NRXN2,CADM3,SIRPA,CADM2
14_Member	GO Biological Processes	GO:0007157	heterophilic cell-cell adhesion via plasma membrane cell adhesion molecules	-4.21062	-2.06874	5/49	22859,23705,55714,57863,253559	ADGRL1,CADM1,TENM3,CADM3,CADM2
14_Member	KEGG Pathway	hsa04514	Cell adhesion molecules (CAMs)	-3.58608	-1.55324	7/145	1272,3685,4897,9378,9379,23705,57863	CNTN1,ITGAV,NRCAM,NRXN1,NRXN2,CADM1,CADM3
14_Member	KEGG Pathway	ko04514	Cell adhesion molecules (CAMs)	-3.58608	-1.55324	7/145	1272,3685,4897,9378,9379,23705,57863	CNTN1,ITGAV,NRCAM,NRXN1,NRXN2,CADM1,CADM3
14_Member	Reactome Gene Sets	R-HSA-418990	Adherens junctions interactions	-2.55339	-0.76046	3/33	23705,57863,253559	CADM1,CADM3,CADM2
14_Member	Reactome Gene Sets	R-HSA-1500931	Cell-Cell communication	-2.2902	-0.562356	5/129	961,23705,57863,140885,253559	CD47,CADM1,CADM3,SIRPA,CADM2
15_Summary	CORUM	CORUM:6131	SELK multiprotein complex	-5.97722	-3.47216	4/10	821,6184,55829,58515	CANX,RPN1,SELENOS,SELENOK
15_Member	CORUM	CORUM:6131	SELK multiprotein complex	-5.97722	-3.47216	4/10	821,6184,55829,58515	CANX,RPN1,SELENOS,SELENOK
16_Summary	GO Molecular Functions	GO:0033218	amide binding	-5.57506	-3.15562	13/307	117,478,811,1191,3685,5660,6653,9445,9854,22883,25907,29953,81618	ADCYAP1R1,ATP1A3,CALR,CLU,ITGAV,PSAP,SORL1,ITM2B,C2CD2L,CLSTN1,TMEM158,TRHDE,ITM2C
16_Member	GO Molecular Functions	GO:0033218	amide binding	-5.57506	-3.15562	13/307	117,478,811,1191,3685,5660,6653,9445,9854,22883,25907,29953,81618	ADCYAP1R1,ATP1A3,CALR,CLU,ITGAV,PSAP,SORL1,ITM2B,C2CD2L,CLSTN1,TMEM158,TRHDE,ITM2C
16_Member	GO Molecular Functions	GO:0042277	peptide binding	-5.38462	-3.00865	12/271	117,478,811,1191,3685,6653,9445,9854,22883,25907,29953,81618	ADCYAP1R1,ATP1A3,CALR,CLU,ITGAV,SORL1,ITM2B,C2CD2L,CLSTN1,TMEM158,TRHDE,ITM2C
16_Member	GO Molecular Functions	GO:0001540	amyloid-beta binding	-4.90392	-2.59667	6/60	478,1191,6653,9445,22883,81618	ATP1A3,CLU,SORL1,ITM2B,CLSTN1,ITM2C
17_Summary	GO Biological Processes	GO:0007215	glutamate receptor signaling pathway	-5.31827	-2.94773	7/78	351,478,2914,2915,3745,5923,23732,2558,9378,9379,27020,57468,6860,7991,2548,3751,5179,26090,27253,57282,7070,51704	APP,ATP1A3,GRM4,GRM5,KCNB1,RASGRF1,FRRS1L,GABRA5,NRXN1,NRXN2,NPTN,SLC12A5,SYT4,TUSC3,GAA,KCND2,PENK,ABHD12,PCDH17,SLC4A10,THY1,GPRC5B
17_Member	GO Biological Processes	GO:0007215	glutamate receptor signaling pathway	-5.31827	-2.94773	7/78	351,478,2914,2915,3745,5923,23732	APP,ATP1A3,GRM4,GRM5,KCNB1,RASGRF1,FRRS1L
17_Member	GO Biological Processes	GO:0007612	learning	-4.63445	-2.39263	8/136	351,478,2558,2915,9378,9379,27020,57468	APP,ATP1A3,GABRA5,GRM5,NRXN1,NRXN2,NPTN,SLC12A5
17_Member	GO Biological Processes	GO:0050890	cognition	-4.61429	-2.3785	11/272	351,478,2558,2915,5923,6860,7991,9378,9379,27020,57468	APP,ATP1A3,GABRA5,GRM5,RASGRF1,SYT4,TUSC3,NRXN1,NRXN2,NPTN,SLC12A5
17_Member	GO Biological Processes	GO:0007610	behavior	-4.46071	-2.26021	16/570	351,478,2548,2558,2915,3751,5179,5923,6860,9378,9379,26090,27020,27253,57282,57468	APP,ATP1A3,GAA,GABRA5,GRM5,KCND2,PENK,RASGRF1,SYT4,NRXN1,NRXN2,ABHD12,NPTN,PCDH17,SLC4A10,SLC12A5
17_Member	GO Biological Processes	GO:0007611	learning or memory	-4.42904	-2.23871	10/235	351,478,2558,2915,5923,6860,9378,9379,27020,57468	APP,ATP1A3,GABRA5,GRM5,RASGRF1,SYT4,NRXN1,NRXN2,NPTN,SLC12A5
17_Member	GO Biological Processes	GO:0007626	locomotory behavior	-3.61672	-1.57175	8/190	351,478,2548,2915,3751,5179,26090,57282	APP,ATP1A3,GAA,GRM5,KCND2,PENK,ABHD12,SLC4A10
17_Member	GO Biological Processes	GO:1904646	cellular response to amyloid-beta	-2.80778	-0.960546	3/27	351,478,2915	APP,ATP1A3,GRM5
17_Member	GO Biological Processes	GO:1904645	response to amyloid-beta	-2.67356	-0.859604	3/30	351,478,2915	APP,ATP1A3,GRM5
17_Member	GO Biological Processes	GO:0008306	associative learning	-2.48875	-0.717937	4/71	351,478,2558,27020	APP,ATP1A3,GABRA5,NPTN
17_Member	GO Biological Processes	GO:1900449	regulation of glutamate receptor signaling pathway	-2.44474	-0.681046	3/36	351,5923,23732	APP,RASGRF1,FRRS1L
17_Member	GO Biological Processes	GO:0061097	regulation of protein tyrosine kinase activity	-2.40301	-0.654216	4/75	351,2915,7070,51704	APP,GRM5,THY1,GPRC5B
17_Member	GO Biological Processes	GO:0008542	visual learning	-2.09305	-0.411063	3/48	351,478,27020	APP,ATP1A3,NPTN
18_Summary	GO Biological Processes	GO:0007193	adenylate cyclase-inhibiting G-protein coupled receptor signaling pathway	-5.13759	-2.78965	7/83	108,1129,1325,2550,2914,2915,5660,333,117,351,5179,6376,9890,163404,478,488,51704	ADCY2,CHRM2,CORT,GABBR1,GRM4,GRM5,PSAP,APLP1,ADCYAP1R1,APP,PENK,CX3CL1,PLPPR4,PLPPR5,ATP1A3,ATP2A2,GPRC5B
18_Member	GO Biological Processes	GO:0007193	adenylate cyclase-inhibiting G-protein coupled receptor signaling pathway	-5.13759	-2.78965	7/83	108,1129,1325,2550,2914,2915,5660	ADCY2,CHRM2,CORT,GABBR1,GRM4,GRM5,PSAP
18_Member	GO Biological Processes	GO:0007188	adenylate cyclase-modulating G-protein coupled receptor signaling pathway	-3.79335	-1.71425	8/179	108,333,1129,1325,2550,2914,2915,5660	ADCY2,APLP1,CHRM2,CORT,GABBR1,GRM4,GRM5,PSAP
18_Member	GO Biological Processes	GO:0007187	G-protein coupled receptor signaling pathway, coupled to cyclic nucleotide second messenger	-3.42345	-1.42899	8/203	108,333,1129,1325,2550,2914,2915,5660	ADCY2,APLP1,CHRM2,CORT,GABBR1,GRM4,GRM5,PSAP
18_Member	Reactome Gene Sets	R-HSA-500792	GPCR ligand binding	-3.1912	-1.2302	12/460	117,351,1129,1325,2550,2914,2915,5179,5660,6376,9890,163404	ADCYAP1R1,APP,CHRM2,CORT,GABBR1,GRM4,GRM5,PENK,PSAP,CX3CL1,PLPPR4,PLPPR5
18_Member	GO Molecular Functions	GO:0001664	G-protein coupled receptor binding	-2.69789	-0.877074	8/263	333,478,488,1325,5179,5660,6376,51704	APLP1,ATP1A3,ATP2A2,CORT,PENK,PSAP,CX3CL1,GPRC5B
18_Member	Reactome Gene Sets	R-HSA-373076	Class A/1 (Rhodopsin-like receptors)	-2.13142	-0.438417	8/327	351,1129,1325,5179,5660,6376,9890,163404	APP,CHRM2,CORT,PENK,PSAP,CX3CL1,PLPPR4,PLPPR5
18_Member	Reactome Gene Sets	R-HSA-418594	G alpha (i) signalling events	-2.12115	-0.431334	9/398	108,351,1129,1325,2550,2914,5179,5660,6376	ADCY2,APP,CHRM2,CORT,GABBR1,GRM4,PENK,PSAP,CX3CL1
19_Summary	GO Biological Processes	GO:0016486	peptide hormone processing	-5.0013	-2.67969	5/34	1363,5126,6447,10159,27344,444,811,1191,6653,9528,28972,90701,476,3745,7425,9378,9854,130399,140606	CPE,PCSK2,SCG5,ATP6AP2,PCSK1N,ASPH,CALR,CLU,SORL1,TMEM59,SPCS1,SEC11C,ATP1A1,KCNB1,VGF,NRXN1,C2CD2L,ACVR1C,SELENOM
19_Member	GO Biological Processes	GO:0016486	peptide hormone processing	-5.0013	-2.67969	5/34	1363,5126,6447,10159,27344	CPE,PCSK2,SCG5,ATP6AP2,PCSK1N
19_Member	GO Biological Processes	GO:0051604	protein maturation	-4.04086	-1.92456	12/371	444,811,1191,1363,5126,6447,6653,9528,10159,27344,28972,90701	ASPH,CALR,CLU,CPE,PCSK2,SCG5,SORL1,TMEM59,ATP6AP2,PCSK1N,SPCS1,SEC11C
19_Member	GO Biological Processes	GO:0016485	protein processing	-3.41211	-1.4215	10/313	444,1191,1363,5126,6447,9528,10159,27344,28972,90701	ASPH,CLU,CPE,PCSK2,SCG5,TMEM59,ATP6AP2,PCSK1N,SPCS1,SEC11C
19_Member	Reactome Gene Sets	R-HSA-2980736	Peptide hormone metabolism	-2.99276	-1.09666	5/89	1363,5126,10159,28972,90701	CPE,PCSK2,ATP6AP2,SPCS1,SEC11C
19_Member	GO Biological Processes	GO:0010817	regulation of hormone levels	-2.82913	-0.975278	12/507	476,1363,3745,5126,6447,7425,9378,9854,10159,27344,130399,140606	ATP1A1,CPE,KCNB1,PCSK2,SCG5,VGF,NRXN1,C2CD2L,ATP6AP2,PCSK1N,ACVR1C,SELENOM
19_Member	GO Biological Processes	GO:0042445	hormone metabolic process	-2.59588	-0.792598	7/214	476,1363,5126,6447,10159,27344,140606	ATP1A1,CPE,PCSK2,SCG5,ATP6AP2,PCSK1N,SELENOM
20_Summary	GO Biological Processes	GO:0099504	synaptic vesicle cycle	-4.85048	-2.55023	8/127	488,821,6855,6857,6860,23208,27253,140679,3745,8911,50632,51617,3685,7425,7857,9378,9854,23705,55366,58515,130399,537,6447,9900	ATP2A2,CANX,SYP,SYT1,SYT4,SYT11,PCDH17,SLC32A1,KCNB1,CACNA1I,CALY,NSG2,ITGAV,VGF,SCG2,NRXN1,C2CD2L,CADM1,LGR4,SELENOK,ACVR1C,ATP6AP1,SCG5,SV2A
20_Member	GO Biological Processes	GO:0099504	synaptic vesicle cycle	-4.85048	-2.55023	8/127	488,821,6855,6857,6860,23208,27253,140679	ATP2A2,CANX,SYP,SYT1,SYT4,SYT11,PCDH17,SLC32A1
20_Member	GO Biological Processes	GO:0045956	positive regulation of calcium ion-dependent exocytosis	-4.47023	-2.2662	4/22	3745,6857,6860,8911	KCNB1,SYT1,SYT4,CACNA1I
20_Member	GO Biological Processes	GO:0017158	regulation of calcium ion-dependent exocytosis	-4.37881	-2.1965	6/74	488,3745,6857,6860,8911,23208	ATP2A2,KCNB1,SYT1,SYT4,CACNA1I,SYT11
20_Member	GO Biological Processes	GO:0048488	synaptic vesicle endocytosis	-3.70305	-1.64435	4/34	821,6855,6857,23208	CANX,SYP,SYT1,SYT11
20_Member	GO Biological Processes	GO:0048791	calcium ion-regulated exocytosis of neurotransmitter	-3.51281	-1.4904	4/38	488,6857,6860,23208	ATP2A2,SYT1,SYT4,SYT11
20_Member	GO Molecular Functions	GO:0030276	clathrin binding	-3.50032	-1.48047	5/69	6857,6860,23208,50632,51617	SYT1,SYT4,SYT11,CALY,NSG2
20_Member	GO Biological Processes	GO:0017156	calcium ion regulated exocytosis	-3.40523	-1.41632	6/111	488,3745,6857,6860,8911,23208	ATP2A2,KCNB1,SYT1,SYT4,CACNA1I,SYT11
20_Member	GO Biological Processes	GO:0036465	synaptic vesicle recycling	-3.22807	-1.25742	4/45	821,6855,6857,23208	CANX,SYP,SYT1,SYT11
20_Member	GO Biological Processes	GO:0009306	protein secretion	-3.21798	-1.24896	13/523	821,3685,3745,6860,7425,7857,9378,9854,23208,23705,55366,58515,130399	CANX,ITGAV,KCNB1,SYT4,VGF,SCG2,NRXN1,C2CD2L,SYT11,CADM1,LGR4,SELENOK,ACVR1C
20_Member	GO Biological Processes	GO:0045921	positive regulation of exocytosis	-3.20304	-1.23564	5/80	537,3745,6857,6860,8911	ATP6AP1,KCNB1,SYT1,SYT4,CACNA1I
20_Member	GO Biological Processes	GO:1903305	regulation of regulated secretory pathway	-3.16855	-1.21387	6/123	488,3745,6857,6860,8911,23208	ATP2A2,KCNB1,SYT1,SYT4,CACNA1I,SYT11
20_Member	GO Biological Processes	GO:1903307	positive regulation of regulated secretory pathway	-3.15572	-1.21324	4/47	3745,6857,6860,8911	KCNB1,SYT1,SYT4,CACNA1I
20_Member	GO Biological Processes	GO:0099003	vesicle-mediated transport in synapse	-3.02546	-1.11452	6/131	488,821,6855,6857,6860,23208	ATP2A2,CANX,SYP,SYT1,SYT4,SYT11
20_Member	GO Biological Processes	GO:0002790	peptide secretion	-2.98193	-1.08856	13/555	821,3685,3745,6860,7425,7857,9378,9854,23208,23705,55366,58515,130399	CANX,ITGAV,KCNB1,SYT4,VGF,SCG2,NRXN1,C2CD2L,SYT11,CADM1,LGR4,SELENOK,ACVR1C
20_Member	GO Biological Processes	GO:0017157	regulation of exocytosis	-2.92867	-1.05002	7/187	488,537,3745,6857,6860,8911,23208	ATP2A2,ATP6AP1,KCNB1,SYT1,SYT4,CACNA1I,SYT11
20_Member	GO Biological Processes	GO:0051046	regulation of secretion	-2.76212	-0.929098	15/735	488,537,3745,6447,6857,6860,8911,9378,9854,9900,23208,23705,55366,58515,130399	ATP2A2,ATP6AP1,KCNB1,SCG5,SYT1,SYT4,CACNA1I,NRXN1,C2CD2L,SV2A,SYT11,CADM1,LGR4,SELENOK,ACVR1C
20_Member	GO Biological Processes	GO:1903530	regulation of secretion by cell	-2.62806	-0.820852	14/683	488,537,3745,6447,6857,6860,8911,9378,9854,23208,23705,55366,58515,130399	ATP2A2,ATP6AP1,KCNB1,SCG5,SYT1,SYT4,CACNA1I,NRXN1,C2CD2L,SYT11,CADM1,LGR4,SELENOK,ACVR1C
20_Member	GO Biological Processes	GO:0050805	negative regulation of synaptic transmission	-2.48875	-0.717937	4/71	3745,6860,23208,27253	KCNB1,SYT4,SYT11,PCDH17
20_Member	GO Biological Processes	GO:0097479	synaptic vesicle localization	-2.42313	-0.663465	5/120	488,6857,6860,23208,27253	ATP2A2,SYT1,SYT4,SYT11,PCDH17
20_Member	GO Biological Processes	GO:0050709	negative regulation of protein secretion	-2.40777	-0.654216	5/121	3745,6860,23208,55366,130399	KCNB1,SYT4,SYT11,LGR4,ACVR1C
20_Member	GO Biological Processes	GO:0002792	negative regulation of peptide secretion	-2.31874	-0.584342	5/127	3745,6860,23208,55366,130399	KCNB1,SYT4,SYT11,LGR4,ACVR1C
20_Member	GO Biological Processes	GO:0016079	synaptic vesicle exocytosis	-2.21005	-0.497734	4/85	488,6857,6860,23208	ATP2A2,SYT1,SYT4,SYT11
20_Member	GO Biological Processes	GO:0050433	regulation of catecholamine secretion	-2.11837	-0.431334	3/47	3745,6857,6860	KCNB1,SYT1,SYT4
20_Member	GO Biological Processes	GO:0050432	catecholamine secretion	-2.04415	-0.367983	3/50	3745,6857,6860	KCNB1,SYT1,SYT4

## Sheet: B_clust_3_GO
GroupID	Category	Term	Description	LogP	Log(q-value)	InTerm_InList	Genes	Symbols
1_Summary	Reactome Gene Sets	R-HSA-112316	Neuronal System	-19.4978	-15.1015	30/369	777,781,815,816,2571,2744,2890,2891,2892,2893,2898,2902,2903,2904,3778,3785,5578,6616,8499,9196,9229,9256,9369,9455,11141,23416,26037,80852,90134,341359,104,575,1759,3355,4208,4852,8997,9001,9362,10458,23025,79772,85445,114088,148281,729956	CACNA1E,CACNA2D1,CAMK2A,CAMK2B,GAD1,GLS,GRIA1,GRIA2,GRIA3,GRIA4,GRIK2,GRIN1,GRIN2A,GRIN2B,KCNMA1,KCNQ2,PRKCA,SNAP25,PPFIA2,KCNAB3,DLGAP1,TSPOAP1,NRXN3,HOMER2,IL1RAPL1,KCNH3,SIPA1L1,GRIP2,KCNH7,SYT10,ADARB1,ADGRB1,DNM1,HTR1F,MEF2C,NPY,KALRN,HAP1,CPNE6,BAIAP2,UNC13A,MCTP1,CNTNAP4,TRIM9,SYT6,SHISA7
1_Member	Reactome Gene Sets	R-HSA-112316	Neuronal System	-19.4978	-15.1015	30/369	777,781,815,816,2571,2744,2890,2891,2892,2893,2898,2902,2903,2904,3778,3785,5578,6616,8499,9196,9229,9256,9369,9455,11141,23416,26037,80852,90134,341359	CACNA1E,CACNA2D1,CAMK2A,CAMK2B,GAD1,GLS,GRIA1,GRIA2,GRIA3,GRIA4,GRIK2,GRIN1,GRIN2A,GRIN2B,KCNMA1,KCNQ2,PRKCA,SNAP25,PPFIA2,KCNAB3,DLGAP1,TSPOAP1,NRXN3,HOMER2,IL1RAPL1,KCNH3,SIPA1L1,GRIP2,KCNH7,SYT10
1_Member	GO Biological Processes	GO:0007268	chemical synaptic transmission	-18.7333	-14.9897	36/612	104,575,777,815,816,1759,2571,2744,2890,2891,2892,2893,2898,2902,2903,2904,3355,3785,4208,4852,6616,8499,8997,9001,9229,9256,9362,10458,23025,26037,79772,85445,114088,148281,341359,729956	ADARB1,ADGRB1,CACNA1E,CAMK2A,CAMK2B,DNM1,GAD1,GLS,GRIA1,GRIA2,GRIA3,GRIA4,GRIK2,GRIN1,GRIN2A,GRIN2B,HTR1F,KCNQ2,MEF2C,NPY,SNAP25,PPFIA2,KALRN,HAP1,DLGAP1,TSPOAP1,CPNE6,BAIAP2,UNC13A,SIPA1L1,MCTP1,CNTNAP4,TRIM9,SYT6,SYT10,SHISA7
1_Member	GO Biological Processes	GO:0098916	anterograde trans-synaptic signaling	-18.7333	-14.9897	36/612	104,575,777,815,816,1759,2571,2744,2890,2891,2892,2893,2898,2902,2903,2904,3355,3785,4208,4852,6616,8499,8997,9001,9229,9256,9362,10458,23025,26037,79772,85445,114088,148281,341359,729956	ADARB1,ADGRB1,CACNA1E,CAMK2A,CAMK2B,DNM1,GAD1,GLS,GRIA1,GRIA2,GRIA3,GRIA4,GRIK2,GRIN1,GRIN2A,GRIN2B,HTR1F,KCNQ2,MEF2C,NPY,SNAP25,PPFIA2,KALRN,HAP1,DLGAP1,TSPOAP1,CPNE6,BAIAP2,UNC13A,SIPA1L1,MCTP1,CNTNAP4,TRIM9,SYT6,SYT10,SHISA7
1_Member	GO Biological Processes	GO:0099536	synaptic signaling	-18.6871	-14.9897	36/614	104,575,777,815,816,1759,2571,2744,2890,2891,2892,2893,2898,2902,2903,2904,3355,3785,4208,4852,6616,8499,8997,9001,9229,9256,9362,10458,23025,26037,79772,85445,114088,148281,341359,729956	ADARB1,ADGRB1,CACNA1E,CAMK2A,CAMK2B,DNM1,GAD1,GLS,GRIA1,GRIA2,GRIA3,GRIA4,GRIK2,GRIN1,GRIN2A,GRIN2B,HTR1F,KCNQ2,MEF2C,NPY,SNAP25,PPFIA2,KALRN,HAP1,DLGAP1,TSPOAP1,CPNE6,BAIAP2,UNC13A,SIPA1L1,MCTP1,CNTNAP4,TRIM9,SYT6,SYT10,SHISA7
1_Member	GO Biological Processes	GO:0099537	trans-synaptic signaling	-18.6871	-14.9897	36/614	104,575,777,815,816,1759,2571,2744,2890,2891,2892,2893,2898,2902,2903,2904,3355,3785,4208,4852,6616,8499,8997,9001,9229,9256,9362,10458,23025,26037,79772,85445,114088,148281,341359,729956	ADARB1,ADGRB1,CACNA1E,CAMK2A,CAMK2B,DNM1,GAD1,GLS,GRIA1,GRIA2,GRIA3,GRIA4,GRIK2,GRIN1,GRIN2A,GRIN2B,HTR1F,KCNQ2,MEF2C,NPY,SNAP25,PPFIA2,KALRN,HAP1,DLGAP1,TSPOAP1,CPNE6,BAIAP2,UNC13A,SIPA1L1,MCTP1,CNTNAP4,TRIM9,SYT6,SYT10,SHISA7
1_Member	Reactome Gene Sets	R-HSA-112315	Transmission across Chemical Synapses	-12.7078	-9.48753	19/226	777,781,815,816,2571,2744,2890,2891,2892,2893,2898,2902,2903,2904,5578,6616,8499,9256,80852	CACNA1E,CACNA2D1,CAMK2A,CAMK2B,GAD1,GLS,GRIA1,GRIA2,GRIA3,GRIA4,GRIK2,GRIN1,GRIN2A,GRIN2B,PRKCA,SNAP25,PPFIA2,TSPOAP1,GRIP2
1_Member	GO Biological Processes	GO:0048167	regulation of synaptic plasticity	-11.0519	-8.05342	15/154	575,815,816,2890,2898,2902,2903,4208,6616,8997,10458,23025,26037,79772,729956	ADGRB1,CAMK2A,CAMK2B,GRIA1,GRIK2,GRIN1,GRIN2A,MEF2C,SNAP25,KALRN,BAIAP2,UNC13A,SIPA1L1,MCTP1,SHISA7
1_Member	GO Biological Processes	GO:0050804	modulation of chemical synaptic transmission	-8.71406	-6.03368	17/301	575,815,816,2890,2898,2902,2903,4208,6616,8997,9001,10458,23025,26037,79772,85445,729956	ADGRB1,CAMK2A,CAMK2B,GRIA1,GRIK2,GRIN1,GRIN2A,MEF2C,SNAP25,KALRN,HAP1,BAIAP2,UNC13A,SIPA1L1,MCTP1,CNTNAP4,SHISA7
1_Member	GO Biological Processes	GO:0099177	regulation of trans-synaptic signaling	-8.71406	-6.03368	17/301	575,815,816,2890,2898,2902,2903,4208,6616,8997,9001,10458,23025,26037,79772,85445,729956	ADGRB1,CAMK2A,CAMK2B,GRIA1,GRIK2,GRIN1,GRIN2A,MEF2C,SNAP25,KALRN,HAP1,BAIAP2,UNC13A,SIPA1L1,MCTP1,CNTNAP4,SHISA7
1_Member	GO Biological Processes	GO:0048168	regulation of neuronal synaptic plasticity	-7.79515	-5.2183	8/51	815,816,2898,2902,8997,23025,79772,729956	CAMK2A,CAMK2B,GRIK2,GRIN1,KALRN,UNC13A,MCTP1,SHISA7
1_Member	GO Biological Processes	GO:0050806	positive regulation of synaptic transmission	-4.60162	-2.37549	8/132	2898,2902,2903,6616,8997,9001,10458,23025	GRIK2,GRIN1,GRIN2A,SNAP25,KALRN,HAP1,BAIAP2,UNC13A
2_Summary	GO Molecular Functions	GO:0022839	ion gated channel activity	-14.5355	-10.9544	24/330	776,777,781,2890,2891,2892,2893,2898,2902,2903,2904,3778,3785,6262,6323,6326,6328,8912,9196,11141,23416,63982,90134,121601,7223,57348,287,288,4208,10458,55022,6508,815,816,1394,9001,10891,57731	CACNA1D,CACNA1E,CACNA2D1,GRIA1,GRIA2,GRIA3,GRIA4,GRIK2,GRIN1,GRIN2A,GRIN2B,KCNMA1,KCNQ2,RYR2,SCN1A,SCN2A,SCN3A,CACNA1H,KCNAB3,IL1RAPL1,KCNH3,ANO3,KCNH7,ANO4,TRPC4,TTYH1,ANK2,ANK3,MEF2C,BAIAP2,PID1,SLC4A3,CAMK2A,CAMK2B,CRHR1,HAP1,PPARGC1A,SPTBN4
2_Member	GO Molecular Functions	GO:0022839	ion gated channel activity	-14.5355	-10.9544	24/330	776,777,781,2890,2891,2892,2893,2898,2902,2903,2904,3778,3785,6262,6323,6326,6328,8912,9196,11141,23416,63982,90134,121601	CACNA1D,CACNA1E,CACNA2D1,GRIA1,GRIA2,GRIA3,GRIA4,GRIK2,GRIN1,GRIN2A,GRIN2B,KCNMA1,KCNQ2,RYR2,SCN1A,SCN2A,SCN3A,CACNA1H,KCNAB3,IL1RAPL1,KCNH3,ANO3,KCNH7,ANO4
2_Member	GO Molecular Functions	GO:0008381	mechanosensitive ion channel activity	-14.4477	-10.9544	24/333	776,777,781,2890,2891,2892,2893,2898,2902,2903,2904,3778,3785,6262,6323,6326,6328,8912,9196,11141,23416,63982,90134,121601	CACNA1D,CACNA1E,CACNA2D1,GRIA1,GRIA2,GRIA3,GRIA4,GRIK2,GRIN1,GRIN2A,GRIN2B,KCNMA1,KCNQ2,RYR2,SCN1A,SCN2A,SCN3A,CACNA1H,KCNAB3,IL1RAPL1,KCNH3,ANO3,KCNH7,ANO4
2_Member	GO Molecular Functions	GO:0022836	gated channel activity	-14.4477	-10.9544	24/333	776,777,781,2890,2891,2892,2893,2898,2902,2903,2904,3778,3785,6262,6323,6326,6328,8912,9196,11141,23416,63982,90134,121601	CACNA1D,CACNA1E,CACNA2D1,GRIA1,GRIA2,GRIA3,GRIA4,GRIK2,GRIN1,GRIN2A,GRIN2B,KCNMA1,KCNQ2,RYR2,SCN1A,SCN2A,SCN3A,CACNA1H,KCNAB3,IL1RAPL1,KCNH3,ANO3,KCNH7,ANO4
2_Member	GO Molecular Functions	GO:0005261	cation channel activity	-13.979	-10.5826	23/315	776,777,781,2890,2891,2892,2893,2898,2902,2903,2904,3778,3785,6262,6323,6326,6328,7223,8912,9196,11141,23416,90134	CACNA1D,CACNA1E,CACNA2D1,GRIA1,GRIA2,GRIA3,GRIA4,GRIK2,GRIN1,GRIN2A,GRIN2B,KCNMA1,KCNQ2,RYR2,SCN1A,SCN2A,SCN3A,TRPC4,CACNA1H,KCNAB3,IL1RAPL1,KCNH3,KCNH7
2_Member	GO Molecular Functions	GO:0005216	ion channel activity	-13.8595	-10.5045	26/428	776,777,781,2890,2891,2892,2893,2898,2902,2903,2904,3778,3785,6262,6323,6326,6328,7223,8912,9196,11141,23416,57348,63982,90134,121601	CACNA1D,CACNA1E,CACNA2D1,GRIA1,GRIA2,GRIA3,GRIA4,GRIK2,GRIN1,GRIN2A,GRIN2B,KCNMA1,KCNQ2,RYR2,SCN1A,SCN2A,SCN3A,TRPC4,CACNA1H,KCNAB3,IL1RAPL1,KCNH3,TTYH1,ANO3,KCNH7,ANO4
2_Member	GO Molecular Functions	GO:0022838	substrate-specific channel activity	-13.6007	-10.2835	26/439	776,777,781,2890,2891,2892,2893,2898,2902,2903,2904,3778,3785,6262,6323,6326,6328,7223,8912,9196,11141,23416,57348,63982,90134,121601	CACNA1D,CACNA1E,CACNA2D1,GRIA1,GRIA2,GRIA3,GRIA4,GRIK2,GRIN1,GRIN2A,GRIN2B,KCNMA1,KCNQ2,RYR2,SCN1A,SCN2A,SCN3A,TRPC4,CACNA1H,KCNAB3,IL1RAPL1,KCNH3,TTYH1,ANO3,KCNH7,ANO4
2_Member	GO Molecular Functions	GO:0015267	channel activity	-12.8046	-9.53324	26/475	776,777,781,2890,2891,2892,2893,2898,2902,2903,2904,3778,3785,6262,6323,6326,6328,7223,8912,9196,11141,23416,57348,63982,90134,121601	CACNA1D,CACNA1E,CACNA2D1,GRIA1,GRIA2,GRIA3,GRIA4,GRIK2,GRIN1,GRIN2A,GRIN2B,KCNMA1,KCNQ2,RYR2,SCN1A,SCN2A,SCN3A,TRPC4,CACNA1H,KCNAB3,IL1RAPL1,KCNH3,TTYH1,ANO3,KCNH7,ANO4
2_Member	GO Molecular Functions	GO:0022803	passive transmembrane transporter activity	-12.7835	-9.53324	26/476	776,777,781,2890,2891,2892,2893,2898,2902,2903,2904,3778,3785,6262,6323,6326,6328,7223,8912,9196,11141,23416,57348,63982,90134,121601	CACNA1D,CACNA1E,CACNA2D1,GRIA1,GRIA2,GRIA3,GRIA4,GRIK2,GRIN1,GRIN2A,GRIN2B,KCNMA1,KCNQ2,RYR2,SCN1A,SCN2A,SCN3A,TRPC4,CACNA1H,KCNAB3,IL1RAPL1,KCNH3,TTYH1,ANO3,KCNH7,ANO4
2_Member	GO Molecular Functions	GO:0140135	mechanosensitive cation channel activity	-12.6046	-9.41406	19/229	776,777,781,2890,2891,2892,2893,2898,2902,2903,2904,3778,3785,6262,8912,9196,11141,23416,90134	CACNA1D,CACNA1E,CACNA2D1,GRIA1,GRIA2,GRIA3,GRIA4,GRIK2,GRIN1,GRIN2A,GRIN2B,KCNMA1,KCNQ2,RYR2,CACNA1H,KCNAB3,IL1RAPL1,KCNH3,KCNH7
2_Member	GO Biological Processes	GO:0042391	regulation of membrane potential	-12.58	-9.41406	24/405	287,288,776,777,781,2890,2891,2892,2893,2898,2902,2903,2904,3778,4208,6262,6323,6326,6328,8912,10458,23416,55022,90134	ANK2,ANK3,CACNA1D,CACNA1E,CACNA2D1,GRIA1,GRIA2,GRIA3,GRIA4,GRIK2,GRIN1,GRIN2A,GRIN2B,KCNMA1,MEF2C,RYR2,SCN1A,SCN2A,SCN3A,CACNA1H,BAIAP2,KCNH3,PID1,KCNH7
2_Member	GO Molecular Functions	GO:0005244	voltage-gated ion channel activity	-10.4813	-7.59002	16/199	776,777,781,2902,2903,2904,3778,3785,6323,6326,6328,8912,9196,11141,23416,90134	CACNA1D,CACNA1E,CACNA2D1,GRIN1,GRIN2A,GRIN2B,KCNMA1,KCNQ2,SCN1A,SCN2A,SCN3A,CACNA1H,KCNAB3,IL1RAPL1,KCNH3,KCNH7
2_Member	GO Molecular Functions	GO:0022832	voltage-gated channel activity	-10.4813	-7.59002	16/199	776,777,781,2902,2903,2904,3778,3785,6323,6326,6328,8912,9196,11141,23416,90134	CACNA1D,CACNA1E,CACNA2D1,GRIN1,GRIN2A,GRIN2B,KCNMA1,KCNQ2,SCN1A,SCN2A,SCN3A,CACNA1H,KCNAB3,IL1RAPL1,KCNH3,KCNH7
2_Member	GO Molecular Functions	GO:0022890	inorganic cation transmembrane transporter activity	-10.3321	-7.45756	25/564	776,777,781,2890,2891,2892,2893,2898,2902,2903,2904,3778,3785,6262,6323,6326,6328,6508,7223,8912,9196,11141,23416,57348,90134	CACNA1D,CACNA1E,CACNA2D1,GRIA1,GRIA2,GRIA3,GRIA4,GRIK2,GRIN1,GRIN2A,GRIN2B,KCNMA1,KCNQ2,RYR2,SCN1A,SCN2A,SCN3A,SLC4A3,TRPC4,CACNA1H,KCNAB3,IL1RAPL1,KCNH3,TTYH1,KCNH7
2_Member	GO Molecular Functions	GO:0022843	voltage-gated cation channel activity	-9.31026	-6.58597	13/142	776,777,781,2902,2903,2904,3778,3785,8912,9196,11141,23416,90134	CACNA1D,CACNA1E,CACNA2D1,GRIN1,GRIN2A,GRIN2B,KCNMA1,KCNQ2,CACNA1H,KCNAB3,IL1RAPL1,KCNH3,KCNH7
2_Member	GO Molecular Functions	GO:0046873	metal ion transmembrane transporter activity	-9.10245	-6.3873	21/452	776,777,781,2898,2902,2903,2904,3778,3785,6262,6323,6326,6328,6508,7223,8912,9196,11141,23416,57348,90134	CACNA1D,CACNA1E,CACNA2D1,GRIK2,GRIN1,GRIN2A,GRIN2B,KCNMA1,KCNQ2,RYR2,SCN1A,SCN2A,SCN3A,SLC4A3,TRPC4,CACNA1H,KCNAB3,IL1RAPL1,KCNH3,TTYH1,KCNH7
2_Member	GO Molecular Functions	GO:0008324	cation transmembrane transporter activity	-8.80472	-6.1073	25/668	776,777,781,2890,2891,2892,2893,2898,2902,2903,2904,3778,3785,6262,6323,6326,6328,6508,7223,8912,9196,11141,23416,57348,90134	CACNA1D,CACNA1E,CACNA2D1,GRIA1,GRIA2,GRIA3,GRIA4,GRIK2,GRIN1,GRIN2A,GRIN2B,KCNMA1,KCNQ2,RYR2,SCN1A,SCN2A,SCN3A,SLC4A3,TRPC4,CACNA1H,KCNAB3,IL1RAPL1,KCNH3,TTYH1,KCNH7
2_Member	GO Biological Processes	GO:0043269	regulation of ion transport	-8.18919	-5.56365	23/610	287,288,776,777,781,815,816,1394,2902,3778,3785,4208,6262,6323,6326,6328,8912,9001,9196,10891,23416,57731,90134	ANK2,ANK3,CACNA1D,CACNA1E,CACNA2D1,CAMK2A,CAMK2B,CRHR1,GRIN1,KCNMA1,KCNQ2,MEF2C,RYR2,SCN1A,SCN2A,SCN3A,CACNA1H,HAP1,KCNAB3,PPARGC1A,KCNH3,SPTBN4,KCNH7
2_Member	GO Biological Processes	GO:0034765	regulation of ion transmembrane transport	-7.97372	-5.36972	19/427	287,288,776,777,781,1394,3778,3785,4208,6262,6323,6326,6328,8912,9001,9196,10891,23416,90134	ANK2,ANK3,CACNA1D,CACNA1E,CACNA2D1,CRHR1,KCNMA1,KCNQ2,MEF2C,RYR2,SCN1A,SCN2A,SCN3A,CACNA1H,HAP1,KCNAB3,PPARGC1A,KCNH3,KCNH7
2_Member	GO Biological Processes	GO:0034762	regulation of transmembrane transport	-7.76485	-5.19454	19/440	287,288,776,777,781,1394,3778,3785,4208,6262,6323,6326,6328,8912,9001,9196,10891,23416,90134	ANK2,ANK3,CACNA1D,CACNA1E,CACNA2D1,CRHR1,KCNMA1,KCNQ2,MEF2C,RYR2,SCN1A,SCN2A,SCN3A,CACNA1H,HAP1,KCNAB3,PPARGC1A,KCNH3,KCNH7
2_Member	GO Biological Processes	GO:0098662	inorganic cation transmembrane transport	-7.33425	-4.81868	24/735	287,288,776,777,781,1394,2902,2903,2904,3778,3785,6262,6323,6326,6328,6508,7223,8912,9001,9196,11141,23416,57348,90134	ANK2,ANK3,CACNA1D,CACNA1E,CACNA2D1,CRHR1,GRIN1,GRIN2A,GRIN2B,KCNMA1,KCNQ2,RYR2,SCN1A,SCN2A,SCN3A,SLC4A3,TRPC4,CACNA1H,HAP1,KCNAB3,IL1RAPL1,KCNH3,TTYH1,KCNH7
2_Member	GO Biological Processes	GO:0015672	monovalent inorganic cation transport	-3.50357	-1.46891	14/531	287,288,776,3778,3785,6323,6326,6328,6508,8912,9196,23416,57731,90134	ANK2,ANK3,CACNA1D,KCNMA1,KCNQ2,SCN1A,SCN2A,SCN3A,SLC4A3,CACNA1H,KCNAB3,KCNH3,SPTBN4,KCNH7
2_Member	GO Biological Processes	GO:0071804	cellular potassium ion transport	-3.33472	-1.34316	8/201	287,288,776,3778,3785,9196,23416,90134	ANK2,ANK3,CACNA1D,KCNMA1,KCNQ2,KCNAB3,KCNH3,KCNH7
2_Member	GO Biological Processes	GO:0071805	potassium ion transmembrane transport	-3.33472	-1.34316	8/201	287,288,776,3778,3785,9196,23416,90134	ANK2,ANK3,CACNA1D,KCNMA1,KCNQ2,KCNAB3,KCNH3,KCNH7
2_Member	GO Molecular Functions	GO:0098782	mechanosensitived potassium channel activity	-3.25029	-1.28847	6/114	2898,3778,3785,9196,23416,90134	GRIK2,KCNMA1,KCNQ2,KCNAB3,KCNH3,KCNH7
2_Member	Reactome Gene Sets	R-HSA-1296072	Voltage gated Potassium channels	-3.2378	-1.27916	4/43	3785,9196,23416,90134	KCNQ2,KCNAB3,KCNH3,KCNH7
2_Member	GO Molecular Functions	GO:0015077	monovalent inorganic cation transmembrane transporter activity	-3.09802	-1.16403	11/390	2898,3778,3785,6323,6326,6328,6508,8912,9196,23416,90134	GRIK2,KCNMA1,KCNQ2,SCN1A,SCN2A,SCN3A,SLC4A3,CACNA1H,KCNAB3,KCNH3,KCNH7
2_Member	GO Molecular Functions	GO:0005267	potassium channel activity	-2.96912	-1.06269	6/129	2898,3778,3785,9196,23416,90134	GRIK2,KCNMA1,KCNQ2,KCNAB3,KCNH3,KCNH7
2_Member	GO Biological Processes	GO:0006813	potassium ion transport	-2.85907	-0.978549	8/238	287,288,776,3778,3785,9196,23416,90134	ANK2,ANK3,CACNA1D,KCNMA1,KCNQ2,KCNAB3,KCNH3,KCNH7
2_Member	GO Molecular Functions	GO:0005249	voltage-gated potassium channel activity	-2.80853	-0.937183	5/94	3778,3785,9196,23416,90134	KCNMA1,KCNQ2,KCNAB3,KCNH3,KCNH7
2_Member	Reactome Gene Sets	R-HSA-1296071	Potassium Channels	-2.70912	-0.860505	5/99	3778,3785,9196,23416,90134	KCNMA1,KCNQ2,KCNAB3,KCNH3,KCNH7
2_Member	GO Molecular Functions	GO:0015079	potassium ion transmembrane transporter activity	-2.46977	-0.669977	6/162	2898,3778,3785,9196,23416,90134	GRIK2,KCNMA1,KCNQ2,KCNAB3,KCNH3,KCNH7
3_Summary	Reactome Gene Sets	R-HSA-438066	Unblocking of NMDA receptor, glutamate binding and activation	-14.1644	-10.7223	9/17	815,816,2890,2891,2892,2893,2902,2903,2904,8499,9229,9369,9455,11141,26037,341359,2898,776,5578,6262,8912,4208,10891,23025,2744,80852,3355,4852,5141,7434,6323,10458,324,5145,8549,23043,23198,23499,57690,59352,1394,26086	CAMK2A,CAMK2B,GRIA1,GRIA2,GRIA3,GRIA4,GRIN1,GRIN2A,GRIN2B,PPFIA2,DLGAP1,NRXN3,HOMER2,IL1RAPL1,SIPA1L1,SYT10,GRIK2,CACNA1D,PRKCA,RYR2,CACNA1H,MEF2C,PPARGC1A,UNC13A,GLS,GRIP2,HTR1F,NPY,PDE4A,VIPR2,SCN1A,BAIAP2,APC,PDE6A,LGR5,TNIK,PSME4,MACF1,TNRC6C,LGR6,CRHR1,GPSM1
3_Member	Reactome Gene Sets	R-HSA-438066	Unblocking of NMDA receptor, glutamate binding and activation	-14.1644	-10.7223	9/17	815,816,2890,2891,2892,2893,2902,2903,2904	CAMK2A,CAMK2B,GRIA1,GRIA2,GRIA3,GRIA4,GRIN1,GRIN2A,GRIN2B
3_Member	Reactome Gene Sets	R-HSA-6794362	Protein-protein interactions at synapses	-11.9879	-8.84677	13/88	2890,2892,2893,2902,2903,2904,8499,9229,9369,9455,11141,26037,341359	GRIA1,GRIA3,GRIA4,GRIN1,GRIN2A,GRIN2B,PPFIA2,DLGAP1,NRXN3,HOMER2,IL1RAPL1,SIPA1L1,SYT10
3_Member	GO Molecular Functions	GO:0004970	ionotropic glutamate receptor activity	-11.6146	-8.54041	8/19	2890,2891,2892,2893,2898,2902,2903,2904	GRIA1,GRIA2,GRIA3,GRIA4,GRIK2,GRIN1,GRIN2A,GRIN2B
3_Member	GO Molecular Functions	GO:0005234	extracellularly glutamate-gated ion channel activity	-11.6146	-8.54041	8/19	2890,2891,2892,2893,2898,2902,2903,2904	GRIA1,GRIA2,GRIA3,GRIA4,GRIK2,GRIN1,GRIN2A,GRIN2B
3_Member	KEGG Pathway	hsa04713	Circadian entrainment	-11.4884	-8.4537	13/96	776,815,816,2890,2891,2892,2893,2902,2903,2904,5578,6262,8912	CACNA1D,CAMK2A,CAMK2B,GRIA1,GRIA2,GRIA3,GRIA4,GRIN1,GRIN2A,GRIN2B,PRKCA,RYR2,CACNA1H
3_Member	KEGG Pathway	ko04713	Circadian entrainment	-11.4884	-8.4537	13/96	776,815,816,2890,2891,2892,2893,2902,2903,2904,5578,6262,8912	CACNA1D,CAMK2A,CAMK2B,GRIA1,GRIA2,GRIA3,GRIA4,GRIN1,GRIN2A,GRIN2B,PRKCA,RYR2,CACNA1H
3_Member	GO Biological Processes	GO:0007215	glutamate receptor signaling pathway	-11.3229	-8.30672	12/78	2890,2891,2892,2893,2898,2902,2903,2904,4208,9455,10891,23025	GRIA1,GRIA2,GRIA3,GRIA4,GRIK2,GRIN1,GRIN2A,GRIN2B,MEF2C,HOMER2,PPARGC1A,UNC13A
3_Member	KEGG Pathway	hsa05031	Amphetamine addiction	-10.6707	-7.72143	11/68	776,815,816,2890,2891,2892,2893,2902,2903,2904,5578	CACNA1D,CAMK2A,CAMK2B,GRIA1,GRIA2,GRIA3,GRIA4,GRIN1,GRIN2A,GRIN2B,PRKCA
3_Member	KEGG Pathway	ko05031	Amphetamine addiction	-10.6707	-7.72143	11/68	776,815,816,2890,2891,2892,2893,2902,2903,2904,5578	CACNA1D,CAMK2A,CAMK2B,GRIA1,GRIA2,GRIA3,GRIA4,GRIN1,GRIN2A,GRIN2B,PRKCA
3_Member	KEGG Pathway	hsa04724	Glutamatergic synapse	-10.5184	-7.59909	13/114	776,2744,2890,2891,2892,2893,2898,2902,2903,2904,5578,9229,9455	CACNA1D,GLS,GRIA1,GRIA2,GRIA3,GRIA4,GRIK2,GRIN1,GRIN2A,GRIN2B,PRKCA,DLGAP1,HOMER2
3_Member	KEGG Pathway	ko04724	Glutamatergic synapse	-10.5184	-7.59909	13/114	776,2744,2890,2891,2892,2893,2898,2902,2903,2904,5578,9229,9455	CACNA1D,GLS,GRIA1,GRIA2,GRIA3,GRIA4,GRIK2,GRIN1,GRIN2A,GRIN2B,PRKCA,DLGAP1,HOMER2
3_Member	GO Biological Processes	GO:0035235	ionotropic glutamate receptor signaling pathway	-10.3225	-7.45756	8/26	2890,2891,2892,2893,2898,2902,2903,2904	GRIA1,GRIA2,GRIA3,GRIA4,GRIK2,GRIN1,GRIN2A,GRIN2B
3_Member	GO Molecular Functions	GO:0008066	glutamate receptor activity	-10.1732	-7.3331	8/27	2890,2891,2892,2893,2898,2902,2903,2904	GRIA1,GRIA2,GRIA3,GRIA4,GRIK2,GRIN1,GRIN2A,GRIN2B
3_Member	Reactome Gene Sets	R-HSA-442755	Activation of NMDA receptor and postsynaptic events	-10.0859	-7.25775	9/41	815,816,2890,2891,2892,2893,2902,2903,2904	CAMK2A,CAMK2B,GRIA1,GRIA2,GRIA3,GRIA4,GRIN1,GRIN2A,GRIN2B
3_Member	Reactome Gene Sets	R-HSA-399719	Trafficking of AMPA receptors	-9.63582	-6.85221	8/31	815,816,2890,2891,2892,2893,5578,80852	CAMK2A,CAMK2B,GRIA1,GRIA2,GRIA3,GRIA4,PRKCA,GRIP2
3_Member	Reactome Gene Sets	R-HSA-399721	Glutamate binding, activation of AMPA receptors and synaptic plasticity	-9.63582	-6.85221	8/31	815,816,2890,2891,2892,2893,5578,80852	CAMK2A,CAMK2B,GRIA1,GRIA2,GRIA3,GRIA4,PRKCA,GRIP2
3_Member	KEGG Pathway	hsa04024	cAMP signaling pathway	-9.49379	-6.74085	15/198	776,815,816,2890,2891,2892,2893,2902,2903,2904,3355,4852,5141,6262,7434	CACNA1D,CAMK2A,CAMK2B,GRIA1,GRIA2,GRIA3,GRIA4,GRIN1,GRIN2A,GRIN2B,HTR1F,NPY,PDE4A,RYR2,VIPR2
3_Member	KEGG Pathway	ko04024	cAMP signaling pathway	-9.49379	-6.74085	15/198	776,815,816,2890,2891,2892,2893,2902,2903,2904,3355,4852,5141,6262,7434	CACNA1D,CAMK2A,CAMK2B,GRIA1,GRIA2,GRIA3,GRIA4,GRIN1,GRIN2A,GRIN2B,HTR1F,NPY,PDE4A,RYR2,VIPR2
3_Member	Reactome Gene Sets	R-HSA-416993	Trafficking of GluR2-containing AMPA receptors	-8.27222	-5.60822	6/17	2890,2891,2892,2893,5578,80852	GRIA1,GRIA2,GRIA3,GRIA4,PRKCA,GRIP2
3_Member	GO Molecular Functions	GO:0004971	AMPA glutamate receptor activity	-8.2108	-5.57293	4/4	2890,2891,2892,2893	GRIA1,GRIA2,GRIA3,GRIA4
3_Member	Reactome Gene Sets	R-HSA-399710	Activation of AMPA receptors	-8.2108	-5.57293	4/4	2890,2891,2892,2893	GRIA1,GRIA2,GRIA3,GRIA4
3_Member	GO Molecular Functions	GO:0099094	ligand-gated cation channel activity	-8.20589	-5.57293	9/65	2890,2891,2892,2893,2898,2902,2903,2904,6262	GRIA1,GRIA2,GRIA3,GRIA4,GRIK2,GRIN1,GRIN2A,GRIN2B,RYR2
3_Member	GO Molecular Functions	GO:0005231	excitatory extracellular ligand-gated ion channel activity	-8.01244	-5.40138	8/48	2890,2891,2892,2893,2898,2902,2903,2904	GRIA1,GRIA2,GRIA3,GRIA4,GRIK2,GRIN1,GRIN2A,GRIN2B
3_Member	GO Molecular Functions	GO:0022824	transmitter-gated ion channel activity	-7.86594	-5.27573	8/50	2890,2891,2892,2893,2898,2902,2903,2904	GRIA1,GRIA2,GRIA3,GRIA4,GRIK2,GRIN1,GRIN2A,GRIN2B
3_Member	GO Molecular Functions	GO:0022835	transmitter-gated channel activity	-7.86594	-5.27573	8/50	2890,2891,2892,2893,2898,2902,2903,2904	GRIA1,GRIA2,GRIA3,GRIA4,GRIK2,GRIN1,GRIN2A,GRIN2B
3_Member	Reactome Gene Sets	R-HSA-112314	Neurotransmitter receptors and postsynaptic signal transmission	-7.80666	-5.22318	12/155	815,816,2890,2891,2892,2893,2898,2902,2903,2904,5578,80852	CAMK2A,CAMK2B,GRIA1,GRIA2,GRIA3,GRIA4,GRIK2,GRIN1,GRIN2A,GRIN2B,PRKCA,GRIP2
3_Member	Reactome Gene Sets	R-HSA-8849932	Synaptic adhesion-like molecules	-7.64321	-5.08567	6/21	2890,2892,2893,2902,2903,2904	GRIA1,GRIA3,GRIA4,GRIN1,GRIN2A,GRIN2B
3_Member	KEGG Pathway	hsa04728	Dopaminergic synapse	-7.6017	-5.05657	11/130	776,815,816,2890,2891,2892,2893,2903,2904,5578,6323	CACNA1D,CAMK2A,CAMK2B,GRIA1,GRIA2,GRIA3,GRIA4,GRIN2A,GRIN2B,PRKCA,SCN1A
3_Member	KEGG Pathway	ko04728	Dopaminergic synapse	-7.6017	-5.05657	11/130	776,815,816,2890,2891,2892,2893,2903,2904,5578,6323	CACNA1D,CAMK2A,CAMK2B,GRIA1,GRIA2,GRIA3,GRIA4,GRIN2A,GRIN2B,PRKCA,SCN1A
3_Member	GO Biological Processes	GO:0060079	excitatory postsynaptic potential	-7.41183	-4.88467	10/106	2890,2891,2892,2893,2898,2902,2903,2904,4208,10458	GRIA1,GRIA2,GRIA3,GRIA4,GRIK2,GRIN1,GRIN2A,GRIN2B,MEF2C,BAIAP2
3_Member	Reactome Gene Sets	R-HSA-6794361	Neurexins and neuroligins	-7.40088	-4.87955	8/57	2902,2903,2904,9229,9369,9455,26037,341359	GRIN1,GRIN2A,GRIN2B,DLGAP1,NRXN3,HOMER2,SIPA1L1,SYT10
3_Member	KEGG Pathway	hsa05033	Nicotine addiction	-7.22952	-4.73622	7/40	2890,2891,2892,2893,2902,2903,2904	GRIA1,GRIA2,GRIA3,GRIA4,GRIN1,GRIN2A,GRIN2B
3_Member	KEGG Pathway	ko05033	Nicotine addiction	-7.22952	-4.73622	7/40	2890,2891,2892,2893,2902,2903,2904	GRIA1,GRIA2,GRIA3,GRIA4,GRIN1,GRIN2A,GRIN2B
3_Member	GO Biological Processes	GO:0099565	chemical synaptic transmission, postsynaptic	-7.18233	-4.6952	10/112	2890,2891,2892,2893,2898,2902,2903,2904,4208,10458	GRIA1,GRIA2,GRIA3,GRIA4,GRIK2,GRIN1,GRIN2A,GRIN2B,MEF2C,BAIAP2
3_Member	GO Biological Processes	GO:0060078	regulation of postsynaptic membrane potential	-6.96641	-4.50954	10/118	2890,2891,2892,2893,2898,2902,2903,2904,4208,10458	GRIA1,GRIA2,GRIA3,GRIA4,GRIK2,GRIN1,GRIN2A,GRIN2B,MEF2C,BAIAP2
3_Member	KEGG Pathway	hsa04720	Long-term potentiation	-6.83771	-4.39556	8/67	815,816,2890,2891,2902,2903,2904,5578	CAMK2A,CAMK2B,GRIA1,GRIA2,GRIN1,GRIN2A,GRIN2B,PRKCA
3_Member	KEGG Pathway	ko04720	Long-term potentiation	-6.83771	-4.39556	8/67	815,816,2890,2891,2902,2903,2904,5578	CAMK2A,CAMK2B,GRIA1,GRIA2,GRIN1,GRIN2A,GRIN2B,PRKCA
3_Member	Reactome Gene Sets	R-HSA-442729	CREB phosphorylation through the activation of CaMKII	-6.51527	-4.09676	5/17	815,816,2902,2903,2904	CAMK2A,CAMK2B,GRIN1,GRIN2A,GRIN2B
3_Member	GO Molecular Functions	GO:0005230	extracellular ligand-gated ion channel activity	-6.45144	-4.04628	8/75	2890,2891,2892,2893,2898,2902,2903,2904	GRIA1,GRIA2,GRIA3,GRIA4,GRIK2,GRIN1,GRIN2A,GRIN2B
3_Member	GO Biological Processes	GO:1905114	cell surface receptor signaling pathway involved in cell-cell signaling	-6.36712	-3.96636	20/596	324,815,2890,2891,2892,2893,2898,2902,2903,2904,4208,5145,6262,8549,10458,23043,23198,23499,57690,59352	APC,CAMK2A,GRIA1,GRIA2,GRIA3,GRIA4,GRIK2,GRIN1,GRIN2A,GRIN2B,MEF2C,PDE6A,RYR2,LGR5,BAIAP2,TNIK,PSME4,MACF1,TNRC6C,LGR6
3_Member	Reactome Gene Sets	R-HSA-442982	Ras activation upon Ca2+ influx through NMDA receptor	-6.24762	-3.86827	5/19	815,816,2902,2903,2904	CAMK2A,CAMK2B,GRIN1,GRIN2A,GRIN2B
3_Member	GO Molecular Functions	GO:0030594	neurotransmitter receptor activity	-6.22757	-3.86056	9/109	2890,2891,2892,2893,2898,2902,2903,2904,3355	GRIA1,GRIA2,GRIA3,GRIA4,GRIK2,GRIN1,GRIN2A,GRIN2B,HTR1F
3_Member	GO Molecular Functions	GO:0015276	ligand-gated ion channel activity	-5.34467	-3.05208	9/139	2890,2891,2892,2893,2898,2902,2903,2904,6262	GRIA1,GRIA2,GRIA3,GRIA4,GRIK2,GRIN1,GRIN2A,GRIN2B,RYR2
3_Member	GO Molecular Functions	GO:0022834	ligand-gated channel activity	-5.34467	-3.05208	9/139	2890,2891,2892,2893,2898,2902,2903,2904,6262	GRIA1,GRIA2,GRIA3,GRIA4,GRIK2,GRIN1,GRIN2A,GRIN2B,RYR2
3_Member	Reactome Gene Sets	R-HSA-442742	CREB phosphorylation through the activation of Ras	-5.26999	-2.99087	5/29	815,816,2902,2903,2904	CAMK2A,CAMK2B,GRIN1,GRIN2A,GRIN2B
3_Member	GO Molecular Functions	GO:0022849	glutamate-gated calcium ion channel activity	-5.1606	-2.88806	3/5	2902,2903,2904	GRIN1,GRIN2A,GRIN2B
3_Member	Reactome Gene Sets	R-HSA-438064	Post NMDA receptor activation events	-4.73043	-2.48937	5/37	815,816,2902,2903,2904	CAMK2A,CAMK2B,GRIN1,GRIN2A,GRIN2B
3_Member	GO Molecular Functions	GO:0004972	NMDA glutamate receptor activity	-4.62227	-2.39024	3/7	2902,2903,2904	GRIN1,GRIN2A,GRIN2B
3_Member	KEGG Pathway	hsa04080	Neuroactive ligand-receptor interaction	-4.36588	-2.17089	11/278	1394,2890,2891,2892,2893,2898,2902,2903,2904,3355,7434	CRHR1,GRIA1,GRIA2,GRIA3,GRIA4,GRIK2,GRIN1,GRIN2A,GRIN2B,HTR1F,VIPR2
3_Member	KEGG Pathway	ko04080	Neuroactive ligand-receptor interaction	-4.36588	-2.17089	11/278	1394,2890,2891,2892,2893,2898,2902,2903,2904,3355,7434	CRHR1,GRIA1,GRIA2,GRIA3,GRIA4,GRIK2,GRIN1,GRIN2A,GRIN2B,HTR1F,VIPR2
3_Member	GO Molecular Functions	GO:0099604	ligand-gated calcium channel activity	-4.24528	-2.08188	4/24	2902,2903,2904,6262	GRIN1,GRIN2A,GRIN2B,RYR2
3_Member	KEGG Pathway	hsa05030	Cocaine addiction	-4.12717	-1.98363	5/49	2891,2902,2903,2904,26086	GRIA2,GRIN1,GRIN2A,GRIN2B,GPSM1
3_Member	KEGG Pathway	ko05030	Cocaine addiction	-4.12717	-1.98363	5/49	2891,2902,2903,2904,26086	GRIA2,GRIN1,GRIN2A,GRIN2B,GPSM1
3_Member	KEGG Pathway	hsa05014	Amyotrophic lateral sclerosis (ALS)	-4.04287	-1.92294	5/51	2890,2891,2902,2903,2904	GRIA1,GRIA2,GRIN1,GRIN2A,GRIN2B
3_Member	KEGG Pathway	ko05014	Amyotrophic lateral sclerosis (ALS)	-4.04287	-1.92294	5/51	2890,2891,2902,2903,2904	GRIA1,GRIA2,GRIN1,GRIN2A,GRIN2B
3_Member	KEGG Pathway	hsa04730	Long-term depression	-3.70465	-1.63459	5/60	1394,2890,2891,2892,5578	CRHR1,GRIA1,GRIA2,GRIA3,PRKCA
3_Member	KEGG Pathway	ko04730	Long-term depression	-3.70465	-1.63459	5/60	1394,2890,2891,2892,5578	CRHR1,GRIA1,GRIA2,GRIA3,PRKCA
3_Member	KEGG Pathway	hsa04723	Retrograde endocannabinoid signaling	-3.5319	-1.49469	6/101	776,2890,2891,2892,2893,5578	CACNA1D,GRIA1,GRIA2,GRIA3,GRIA4,PRKCA
3_Member	KEGG Pathway	ko04723	Retrograde endocannabinoid signaling	-3.5319	-1.49469	6/101	776,2890,2891,2892,2893,5578	CACNA1D,GRIA1,GRIA2,GRIA3,GRIA4,PRKCA
4_Summary	GO Biological Processes	GO:0007610	behavior	-11.804	-8.68634	27/570	104,577,1759,2571,2744,2890,2898,2902,2903,2904,4208,4852,6323,6616,7111,8997,9369,9455,23284,26053,54806,57731,65009,84251,85445,89797,257194,781,8925	ADARB1,ADGRB3,DNM1,GAD1,GLS,GRIA1,GRIK2,GRIN1,GRIN2A,GRIN2B,MEF2C,NPY,SCN1A,SNAP25,TMOD1,KALRN,NRXN3,HOMER2,ADGRL3,AUTS2,AHI1,SPTBN4,NDRG4,SGIP1,CNTNAP4,NAV2,NEGR1,CACNA2D1,HERC1
4_Member	GO Biological Processes	GO:0007610	behavior	-11.804	-8.68634	27/570	104,577,1759,2571,2744,2890,2898,2902,2903,2904,4208,4852,6323,6616,7111,8997,9369,9455,23284,26053,54806,57731,65009,84251,85445,89797,257194	ADARB1,ADGRB3,DNM1,GAD1,GLS,GRIA1,GRIK2,GRIN1,GRIN2A,GRIN2B,MEF2C,NPY,SCN1A,SNAP25,TMOD1,KALRN,NRXN3,HOMER2,ADGRL3,AUTS2,AHI1,SPTBN4,NDRG4,SGIP1,CNTNAP4,NAV2,NEGR1
4_Member	GO Biological Processes	GO:0007611	learning or memory	-4.27992	-2.10363	10/235	577,2890,2902,2903,2904,4208,6616,8997,9369,65009	ADGRB3,GRIA1,GRIN1,GRIN2A,GRIN2B,MEF2C,SNAP25,KALRN,NRXN3,NDRG4
4_Member	GO Biological Processes	GO:0050890	cognition	-3.75664	-1.67279	10/272	577,2890,2902,2903,2904,4208,6616,8997,9369,65009	ADGRB3,GRIA1,GRIN1,GRIN2A,GRIN2B,MEF2C,SNAP25,KALRN,NRXN3,NDRG4
4_Member	GO Biological Processes	GO:0007612	learning	-3.64907	-1.58713	7/136	577,2902,2903,6616,8997,9369,65009	ADGRB3,GRIN1,GRIN2A,SNAP25,KALRN,NRXN3,NDRG4
4_Member	GO Biological Processes	GO:1904646	cellular response to amyloid-beta	-2.75736	-0.896259	3/27	781,2902,2903	CACNA2D1,GRIN1,GRIN2A
4_Member	GO Biological Processes	GO:0050905	neuromuscular process	-2.72852	-0.871619	5/98	104,2902,2903,6323,8925	ADARB1,GRIN1,GRIN2A,SCN1A,HERC1
4_Member	GO Biological Processes	GO:1904645	response to amyloid-beta	-2.62349	-0.79412	3/30	781,2902,2903	CACNA2D1,GRIN1,GRIN2A
4_Member	GO Biological Processes	GO:0008306	associative learning	-2.42582	-0.634738	4/71	2902,2903,6616,65009	GRIN1,GRIN2A,SNAP25,NDRG4
4_Member	GO Biological Processes	GO:0008542	visual learning	-2.04501	-0.334357	3/48	2902,2903,65009	GRIN1,GRIN2A,NDRG4
5_Summary	GO Biological Processes	GO:0032990	cell part morphogenesis	-10.7403	-7.75885	27/634	104,288,575,577,815,816,2044,2902,4205,5578,8997,9201,9362,9369,10458,11141,11252,22854,23025,23043,23499,26037,26053,55022,55619,57731,145581,4208,7301,55604	ADARB1,ANK3,ADGRB1,ADGRB3,CAMK2A,CAMK2B,EPHA5,GRIN1,MEF2A,PRKCA,KALRN,DCLK1,CPNE6,NRXN3,BAIAP2,IL1RAPL1,PACSIN2,NTNG1,UNC13A,TNIK,MACF1,SIPA1L1,AUTS2,PID1,DOCK10,SPTBN4,LRFN5,MEF2C,TYRO3,CARMIL1
5_Member	GO Biological Processes	GO:0032990	cell part morphogenesis	-10.7403	-7.75885	27/634	104,288,575,577,815,816,2044,2902,4205,5578,8997,9201,9362,9369,10458,11141,11252,22854,23025,23043,23499,26037,26053,55022,55619,57731,145581	ADARB1,ANK3,ADGRB1,ADGRB3,CAMK2A,CAMK2B,EPHA5,GRIN1,MEF2A,PRKCA,KALRN,DCLK1,CPNE6,NRXN3,BAIAP2,IL1RAPL1,PACSIN2,NTNG1,UNC13A,TNIK,MACF1,SIPA1L1,AUTS2,PID1,DOCK10,SPTBN4,LRFN5
5_Member	GO Biological Processes	GO:0048858	cell projection morphogenesis	-10.2825	-7.43018	26/615	104,288,575,577,815,816,2044,2902,4205,5578,8997,9201,9362,9369,10458,11141,11252,22854,23025,23043,23499,26037,26053,55619,57731,145581	ADARB1,ANK3,ADGRB1,ADGRB3,CAMK2A,CAMK2B,EPHA5,GRIN1,MEF2A,PRKCA,KALRN,DCLK1,CPNE6,NRXN3,BAIAP2,IL1RAPL1,PACSIN2,NTNG1,UNC13A,TNIK,MACF1,SIPA1L1,AUTS2,DOCK10,SPTBN4,LRFN5
5_Member	GO Biological Processes	GO:0048667	cell morphogenesis involved in neuron differentiation	-9.90609	-7.08948	24/543	104,288,575,577,815,816,2044,2902,4205,4208,5578,8997,9201,9369,10458,11141,22854,23043,23499,26037,26053,55619,57731,145581	ADARB1,ANK3,ADGRB1,ADGRB3,CAMK2A,CAMK2B,EPHA5,GRIN1,MEF2A,MEF2C,PRKCA,KALRN,DCLK1,NRXN3,BAIAP2,IL1RAPL1,NTNG1,TNIK,MACF1,SIPA1L1,AUTS2,DOCK10,SPTBN4,LRFN5
5_Member	GO Biological Processes	GO:0048812	neuron projection morphogenesis	-9.78121	-6.97589	25/599	104,288,575,577,815,816,2044,2902,4205,5578,8997,9201,9362,9369,10458,11141,22854,23025,23043,23499,26037,26053,55619,57731,145581	ADARB1,ANK3,ADGRB1,ADGRB3,CAMK2A,CAMK2B,EPHA5,GRIN1,MEF2A,PRKCA,KALRN,DCLK1,CPNE6,NRXN3,BAIAP2,IL1RAPL1,NTNG1,UNC13A,TNIK,MACF1,SIPA1L1,AUTS2,DOCK10,SPTBN4,LRFN5
5_Member	GO Biological Processes	GO:0120039	plasma membrane bounded cell projection morphogenesis	-9.57196	-6.79882	25/613	104,288,575,577,815,816,2044,2902,4205,5578,8997,9201,9362,9369,10458,11141,22854,23025,23043,23499,26037,26053,55619,57731,145581	ADARB1,ANK3,ADGRB1,ADGRB3,CAMK2A,CAMK2B,EPHA5,GRIN1,MEF2A,PRKCA,KALRN,DCLK1,CPNE6,NRXN3,BAIAP2,IL1RAPL1,NTNG1,UNC13A,TNIK,MACF1,SIPA1L1,AUTS2,DOCK10,SPTBN4,LRFN5
5_Member	GO Biological Processes	GO:0000904	cell morphogenesis involved in differentiation	-9.38267	-6.63949	26/677	104,288,575,577,815,816,2044,2902,4205,4208,5578,7301,8997,9201,9369,10458,11141,22854,23043,23499,26037,26053,55604,55619,57731,145581	ADARB1,ANK3,ADGRB1,ADGRB3,CAMK2A,CAMK2B,EPHA5,GRIN1,MEF2A,MEF2C,PRKCA,TYRO3,KALRN,DCLK1,NRXN3,BAIAP2,IL1RAPL1,NTNG1,TNIK,MACF1,SIPA1L1,AUTS2,CARMIL1,DOCK10,SPTBN4,LRFN5
5_Member	GO Biological Processes	GO:0007409	axonogenesis	-4.95616	-2.69735	15/442	104,288,575,2044,2902,5578,9201,9369,10458,22854,23499,26037,26053,57731,145581	ADARB1,ANK3,ADGRB1,EPHA5,GRIN1,PRKCA,DCLK1,NRXN3,BAIAP2,NTNG1,MACF1,SIPA1L1,AUTS2,SPTBN4,LRFN5
5_Member	GO Biological Processes	GO:0061564	axon development	-4.51834	-2.29804	15/482	104,288,575,2044,2902,5578,9201,9369,10458,22854,23499,26037,26053,57731,145581	ADARB1,ANK3,ADGRB1,EPHA5,GRIN1,PRKCA,DCLK1,NRXN3,BAIAP2,NTNG1,MACF1,SIPA1L1,AUTS2,SPTBN4,LRFN5
6_Summary	GO Biological Processes	GO:0086010	membrane depolarization during action potential	-9.34446	-6.61083	9/49	287,288,776,777,781,6323,6326,6328,8912,3785,57731,2898,6262,4205,1291,1759,2044,2902,2904,5578,7223,8997,22885,23198,6508	ANK2,ANK3,CACNA1D,CACNA1E,CACNA2D1,SCN1A,SCN2A,SCN3A,CACNA1H,KCNQ2,SPTBN4,GRIK2,RYR2,MEF2A,COL6A1,DNM1,EPHA5,GRIN1,GRIN2B,PRKCA,TRPC4,KALRN,ABLIM3,PSME4,SLC4A3
6_Member	GO Biological Processes	GO:0086010	membrane depolarization during action potential	-9.34446	-6.61083	9/49	287,288,776,777,781,6323,6326,6328,8912	ANK2,ANK3,CACNA1D,CACNA1E,CACNA2D1,SCN1A,SCN2A,SCN3A,CACNA1H
6_Member	Reactome Gene Sets	R-HSA-445095	Interaction between L1 and Ankyrins	-8.05066	-5.43242	7/31	287,288,3785,6323,6326,6328,57731	ANK2,ANK3,KCNQ2,SCN1A,SCN2A,SCN3A,SPTBN4
6_Member	GO Biological Processes	GO:0001508	action potential	-7.29965	-4.78975	11/139	287,288,776,777,781,2898,6262,6323,6326,6328,8912	ANK2,ANK3,CACNA1D,CACNA1E,CACNA2D1,GRIK2,RYR2,SCN1A,SCN2A,SCN3A,CACNA1H
6_Member	GO Biological Processes	GO:0035637	multicellular organismal signaling	-6.61004	-4.17744	12/199	287,288,776,781,2898,4205,6262,6323,6326,6328,8912,57731	ANK2,ANK3,CACNA1D,CACNA2D1,GRIK2,MEF2A,RYR2,SCN1A,SCN2A,SCN3A,CACNA1H,SPTBN4
6_Member	GO Biological Processes	GO:0051899	membrane depolarization	-6.51088	-4.09676	9/101	287,288,776,777,781,6323,6326,6328,8912	ANK2,ANK3,CACNA1D,CACNA1E,CACNA2D1,SCN1A,SCN2A,SCN3A,CACNA1H
6_Member	GO Biological Processes	GO:0019228	neuronal action potential	-6.29099	-3.90744	6/34	288,2898,6323,6326,6328,8912	ANK3,GRIK2,SCN1A,SCN2A,SCN3A,CACNA1H
6_Member	Reactome Gene Sets	R-HSA-422475	Axon guidance	-6.17823	-3.81526	19/557	287,288,776,1291,1759,2044,2902,2904,3785,5578,6323,6326,6328,7223,8912,8997,22885,23198,57731	ANK2,ANK3,CACNA1D,COL6A1,DNM1,EPHA5,GRIN1,GRIN2B,KCNQ2,PRKCA,SCN1A,SCN2A,SCN3A,TRPC4,CACNA1H,KALRN,ABLIM3,PSME4,SPTBN4
6_Member	GO Biological Processes	GO:0019226	transmission of nerve impulse	-5.60518	-3.29157	7/68	288,2898,6323,6326,6328,8912,57731	ANK3,GRIK2,SCN1A,SCN2A,SCN3A,CACNA1H,SPTBN4
6_Member	Reactome Gene Sets	R-HSA-373760	L1CAM interactions	-4.9028	-2.65254	8/120	287,288,1759,3785,6323,6326,6328,57731	ANK2,ANK3,DNM1,KCNQ2,SCN1A,SCN2A,SCN3A,SPTBN4
6_Member	GO Molecular Functions	GO:0005248	voltage-gated sodium channel activity	-4.32142	-2.13722	4/23	6323,6326,6328,8912	SCN1A,SCN2A,SCN3A,CACNA1H
6_Member	GO Molecular Functions	GO:0005272	sodium channel activity	-4.30796	-2.12905	5/45	2898,6323,6326,6328,8912	GRIK2,SCN1A,SCN2A,SCN3A,CACNA1H
6_Member	GO Biological Processes	GO:0035725	sodium ion transmembrane transport	-2.67961	-0.833449	6/147	288,6323,6326,6328,6508,8912	ANK3,SCN1A,SCN2A,SCN3A,SLC4A3,CACNA1H
6_Member	GO Molecular Functions	GO:0015081	sodium ion transmembrane transporter activity	-2.53694	-0.724877	6/157	2898,6323,6326,6328,6508,8912	GRIK2,SCN1A,SCN2A,SCN3A,SLC4A3,CACNA1H
6_Member	GO Biological Processes	GO:0006814	sodium ion transport	-2.41054	-0.622676	7/222	288,6323,6326,6328,6508,8912,57731	ANK3,SCN1A,SCN2A,SCN3A,SLC4A3,CACNA1H,SPTBN4
7_Summary	GO Biological Processes	GO:0048813	dendrite morphogenesis	-8.83339	-6.1272	12/126	577,815,816,2902,4205,8997,9201,10458,11141,23043,26037,55619,4208,114788,324,2904,6616,9001,9362,23025,23499,26051,26053,27124,55604,65009,257194,274,575,576,23284,81544	ADGRB3,CAMK2A,CAMK2B,GRIN1,MEF2A,KALRN,DCLK1,BAIAP2,IL1RAPL1,TNIK,SIPA1L1,DOCK10,MEF2C,CSMD3,APC,GRIN2B,SNAP25,HAP1,CPNE6,UNC13A,MACF1,PPP1R16B,AUTS2,INPP5J,CARMIL1,NDRG4,NEGR1,BIN1,ADGRB1,ADGRB2,ADGRL3,GDPD5
7_Member	GO Biological Processes	GO:0048813	dendrite morphogenesis	-8.83339	-6.1272	12/126	577,815,816,2902,4205,8997,9201,10458,11141,23043,26037,55619	ADGRB3,CAMK2A,CAMK2B,GRIN1,MEF2A,KALRN,DCLK1,BAIAP2,IL1RAPL1,TNIK,SIPA1L1,DOCK10
7_Member	GO Biological Processes	GO:0016358	dendrite development	-8.2567	-5.60067	14/207	577,815,816,2902,4205,4208,8997,9201,10458,11141,23043,26037,55619,114788	ADGRB3,CAMK2A,CAMK2B,GRIN1,MEF2A,MEF2C,KALRN,DCLK1,BAIAP2,IL1RAPL1,TNIK,SIPA1L1,DOCK10,CSMD3
7_Member	GO Biological Processes	GO:0120035	regulation of plasma membrane bounded cell projection organization	-7.41938	-4.88631	21/564	324,577,816,2902,2904,6616,8997,9001,9362,10458,11141,23025,23043,23499,26037,26051,26053,27124,55604,65009,257194	APC,ADGRB3,CAMK2B,GRIN1,GRIN2B,SNAP25,KALRN,HAP1,CPNE6,BAIAP2,IL1RAPL1,UNC13A,TNIK,MACF1,SIPA1L1,PPP1R16B,AUTS2,INPP5J,CARMIL1,NDRG4,NEGR1
7_Member	GO Biological Processes	GO:0031344	regulation of cell projection organization	-7.28991	-4.78562	21/574	324,577,816,2902,2904,6616,8997,9001,9362,10458,11141,23025,23043,23499,26037,26051,26053,27124,55604,65009,257194	APC,ADGRB3,CAMK2B,GRIN1,GRIN2B,SNAP25,KALRN,HAP1,CPNE6,BAIAP2,IL1RAPL1,UNC13A,TNIK,MACF1,SIPA1L1,PPP1R16B,AUTS2,INPP5J,CARMIL1,NDRG4,NEGR1
7_Member	GO Biological Processes	GO:0050773	regulation of dendrite development	-6.53876	-4.11085	10/131	577,816,2902,4208,8997,10458,11141,23043,26037,114788	ADGRB3,CAMK2B,GRIN1,MEF2C,KALRN,BAIAP2,IL1RAPL1,TNIK,SIPA1L1,CSMD3
7_Member	GO Biological Processes	GO:0048814	regulation of dendrite morphogenesis	-6.31842	-3.93063	8/78	577,816,2902,8997,10458,11141,23043,26037	ADGRB3,CAMK2B,GRIN1,KALRN,BAIAP2,IL1RAPL1,TNIK,SIPA1L1
7_Member	GO Biological Processes	GO:0051962	positive regulation of nervous system development	-6.12909	-3.77013	17/454	274,575,576,577,816,4208,8997,9001,9362,10458,11141,23025,23284,23499,65009,81544,257194	BIN1,ADGRB1,ADGRB2,ADGRB3,CAMK2B,MEF2C,KALRN,HAP1,CPNE6,BAIAP2,IL1RAPL1,UNC13A,ADGRL3,MACF1,NDRG4,GDPD5,NEGR1
7_Member	GO Biological Processes	GO:0051960	regulation of nervous system development	-5.87886	-3.54316	22/760	274,575,576,577,816,2902,4208,6616,8997,9001,9362,10458,11141,23025,23043,23284,23499,26037,27124,65009,81544,257194	BIN1,ADGRB1,ADGRB2,ADGRB3,CAMK2B,GRIN1,MEF2C,SNAP25,KALRN,HAP1,CPNE6,BAIAP2,IL1RAPL1,UNC13A,TNIK,ADGRL3,MACF1,SIPA1L1,INPP5J,NDRG4,GDPD5,NEGR1
7_Member	GO Biological Processes	GO:0045664	regulation of neuron differentiation	-5.82813	-3.50363	18/532	274,577,816,2902,4208,6616,8997,9362,10458,11141,23025,23043,23499,26037,27124,65009,81544,257194	BIN1,ADGRB3,CAMK2B,GRIN1,MEF2C,SNAP25,KALRN,CPNE6,BAIAP2,IL1RAPL1,UNC13A,TNIK,MACF1,SIPA1L1,INPP5J,NDRG4,GDPD5,NEGR1
7_Member	GO Biological Processes	GO:0010975	regulation of neuron projection development	-5.73416	-3.41332	15/381	577,816,2902,6616,8997,9362,10458,11141,23025,23043,23499,26037,27124,65009,257194	ADGRB3,CAMK2B,GRIN1,SNAP25,KALRN,CPNE6,BAIAP2,IL1RAPL1,UNC13A,TNIK,MACF1,SIPA1L1,INPP5J,NDRG4,NEGR1
7_Member	GO Biological Processes	GO:0031346	positive regulation of cell projection organization	-5.30445	-3.022	13/312	324,816,8997,9001,9362,10458,11141,23025,23499,26053,55604,65009,257194	APC,CAMK2B,KALRN,HAP1,CPNE6,BAIAP2,IL1RAPL1,UNC13A,MACF1,AUTS2,CARMIL1,NDRG4,NEGR1
7_Member	GO Biological Processes	GO:0050767	regulation of neurogenesis	-5.05004	-2.78399	19/666	274,577,816,2902,4208,6616,8997,9001,9362,10458,11141,23025,23043,23499,26037,27124,65009,81544,257194	BIN1,ADGRB3,CAMK2B,GRIN1,MEF2C,SNAP25,KALRN,HAP1,CPNE6,BAIAP2,IL1RAPL1,UNC13A,TNIK,MACF1,SIPA1L1,INPP5J,NDRG4,GDPD5,NEGR1
7_Member	GO Biological Processes	GO:0060284	regulation of cell development	-4.51028	-2.29312	20/794	274,577,816,2902,4208,6616,8997,9001,9362,10458,11141,23025,23043,23499,26037,27124,55604,65009,81544,257194	BIN1,ADGRB3,CAMK2B,GRIN1,MEF2C,SNAP25,KALRN,HAP1,CPNE6,BAIAP2,IL1RAPL1,UNC13A,TNIK,MACF1,SIPA1L1,INPP5J,CARMIL1,NDRG4,GDPD5,NEGR1
7_Member	GO Biological Processes	GO:0097061	dendritic spine organization	-4.45356	-2.24186	6/69	816,2904,8997,10458,26037,55619	CAMK2B,GRIN2B,KALRN,BAIAP2,SIPA1L1,DOCK10
7_Member	GO Biological Processes	GO:0106027	neuron projection organization	-4.34813	-2.15586	6/72	816,2904,8997,10458,26037,55619	CAMK2B,GRIN2B,KALRN,BAIAP2,SIPA1L1,DOCK10
7_Member	GO Biological Processes	GO:0050769	positive regulation of neurogenesis	-4.30819	-2.12905	13/388	274,816,4208,8997,9001,9362,10458,11141,23025,23499,65009,81544,257194	BIN1,CAMK2B,MEF2C,KALRN,HAP1,CPNE6,BAIAP2,IL1RAPL1,UNC13A,MACF1,NDRG4,GDPD5,NEGR1
7_Member	GO Biological Processes	GO:0010720	positive regulation of cell development	-4.11846	-1.97734	14/463	274,816,4208,8997,9001,9362,10458,11141,23025,23499,55604,65009,81544,257194	BIN1,CAMK2B,MEF2C,KALRN,HAP1,CPNE6,BAIAP2,IL1RAPL1,UNC13A,MACF1,CARMIL1,NDRG4,GDPD5,NEGR1
7_Member	GO Biological Processes	GO:0060997	dendritic spine morphogenesis	-4.08455	-1.95297	5/50	816,8997,10458,26037,55619	CAMK2B,KALRN,BAIAP2,SIPA1L1,DOCK10
7_Member	GO Biological Processes	GO:0045666	positive regulation of neuron differentiation	-4.08216	-1.95295	11/299	816,4208,8997,9362,10458,11141,23025,23499,65009,81544,257194	CAMK2B,MEF2C,KALRN,CPNE6,BAIAP2,IL1RAPL1,UNC13A,MACF1,NDRG4,GDPD5,NEGR1
7_Member	GO Biological Processes	GO:0010769	regulation of cell morphogenesis involved in differentiation	-3.97122	-1.86039	10/256	577,816,2902,8997,10458,11141,23043,23499,26037,55604	ADGRB3,CAMK2B,GRIN1,KALRN,BAIAP2,IL1RAPL1,TNIK,MACF1,SIPA1L1,CARMIL1
7_Member	GO Biological Processes	GO:0060996	dendritic spine development	-3.88673	-1.78919	6/87	816,4208,8997,10458,26037,55619	CAMK2B,MEF2C,KALRN,BAIAP2,SIPA1L1,DOCK10
7_Member	GO Biological Processes	GO:0010976	positive regulation of neuron projection development	-3.85097	-1.75778	9/215	816,8997,9362,10458,11141,23025,23499,65009,257194	CAMK2B,KALRN,CPNE6,BAIAP2,IL1RAPL1,UNC13A,MACF1,NDRG4,NEGR1
7_Member	GO Biological Processes	GO:0099175	regulation of postsynapse organization	-3.84739	-1.75635	5/56	816,2904,8997,10458,26037	CAMK2B,GRIN2B,KALRN,BAIAP2,SIPA1L1
7_Member	GO Biological Processes	GO:0099173	postsynapse organization	-3.60293	-1.54699	6/98	816,2904,8997,10458,26037,55619	CAMK2B,GRIN2B,KALRN,BAIAP2,SIPA1L1,DOCK10
7_Member	GO Biological Processes	GO:0050775	positive regulation of dendrite morphogenesis	-3.58597	-1.532	4/35	816,8997,10458,11141	CAMK2B,KALRN,BAIAP2,IL1RAPL1
7_Member	GO Biological Processes	GO:0060998	regulation of dendritic spine development	-3.54063	-1.49642	5/65	816,4208,8997,10458,26037	CAMK2B,MEF2C,KALRN,BAIAP2,SIPA1L1
7_Member	GO Biological Processes	GO:0061001	regulation of dendritic spine morphogenesis	-3.49118	-1.46028	4/37	816,8997,10458,26037	CAMK2B,KALRN,BAIAP2,SIPA1L1
7_Member	GO Biological Processes	GO:0022604	regulation of cell morphogenesis	-3.30987	-1.32845	12/428	577,816,2902,8997,9362,10458,11141,23025,23043,23499,26037,55604	ADGRB3,CAMK2B,GRIN1,KALRN,CPNE6,BAIAP2,IL1RAPL1,UNC13A,TNIK,MACF1,SIPA1L1,CARMIL1
7_Member	GO Biological Processes	GO:0061003	positive regulation of dendritic spine morphogenesis	-3.28614	-1.31463	3/18	816,8997,10458	CAMK2B,KALRN,BAIAP2
7_Member	GO Biological Processes	GO:0010770	positive regulation of cell morphogenesis involved in differentiation	-2.83475	-0.962106	6/137	816,8997,10458,11141,23499,55604	CAMK2B,KALRN,BAIAP2,IL1RAPL1,MACF1,CARMIL1
7_Member	GO Biological Processes	GO:1900006	positive regulation of dendrite development	-2.47057	-0.669977	4/69	816,8997,10458,11141	CAMK2B,KALRN,BAIAP2,IL1RAPL1
7_Member	GO Biological Processes	GO:0060999	positive regulation of dendritic spine development	-2.2656	-0.517574	3/40	816,8997,10458	CAMK2B,KALRN,BAIAP2
8_Summary	GO Biological Processes	GO:0023061	signal release	-8.62865	-5.95654	20/434	776,777,815,1394,2044,2571,4208,5578,5798,6616,8499,8997,9256,9515,23025,79772,114088,148281,341359,387597,7223,8912,9001,10125,11141,29091,2903,274,11252,54806,65009,84251,1759,2890,4205,55022	CACNA1D,CACNA1E,CAMK2A,CRHR1,EPHA5,GAD1,MEF2C,PRKCA,PTPRN,SNAP25,PPFIA2,KALRN,TSPOAP1,STXBP5L,UNC13A,MCTP1,TRIM9,SYT6,SYT10,ILDR2,TRPC4,CACNA1H,HAP1,RASGRP1,IL1RAPL1,STXBP6,GRIN2A,BIN1,PACSIN2,AHI1,NDRG4,SGIP1,DNM1,GRIA1,MEF2A,PID1
8_Member	GO Biological Processes	GO:0023061	signal release	-8.62865	-5.95654	20/434	776,777,815,1394,2044,2571,4208,5578,5798,6616,8499,8997,9256,9515,23025,79772,114088,148281,341359,387597	CACNA1D,CACNA1E,CAMK2A,CRHR1,EPHA5,GAD1,MEF2C,PRKCA,PTPRN,SNAP25,PPFIA2,KALRN,TSPOAP1,STXBP5L,UNC13A,MCTP1,TRIM9,SYT6,SYT10,ILDR2
8_Member	GO Biological Processes	GO:0007269	neurotransmitter secretion	-7.17252	-4.6952	11/143	815,2571,4208,6616,8499,9256,23025,79772,114088,148281,341359	CAMK2A,GAD1,MEF2C,SNAP25,PPFIA2,TSPOAP1,UNC13A,MCTP1,TRIM9,SYT6,SYT10
8_Member	GO Biological Processes	GO:0099643	signal release from synapse	-7.17252	-4.6952	11/143	815,2571,4208,6616,8499,9256,23025,79772,114088,148281,341359	CAMK2A,GAD1,MEF2C,SNAP25,PPFIA2,TSPOAP1,UNC13A,MCTP1,TRIM9,SYT6,SYT10
8_Member	GO Biological Processes	GO:0099531	presynaptic process involved in chemical synaptic transmission	-6.84297	-4.39556	11/154	815,2571,4208,6616,8499,9256,23025,79772,114088,148281,341359	CAMK2A,GAD1,MEF2C,SNAP25,PPFIA2,TSPOAP1,UNC13A,MCTP1,TRIM9,SYT6,SYT10
8_Member	GO Biological Processes	GO:0006836	neurotransmitter transport	-5.63496	-3.31775	12/246	815,2571,4208,6616,7223,8499,9256,23025,79772,114088,148281,341359	CAMK2A,GAD1,MEF2C,SNAP25,TRPC4,PPFIA2,TSPOAP1,UNC13A,MCTP1,TRIM9,SYT6,SYT10
8_Member	GO Biological Processes	GO:1903530	regulation of secretion by cell	-5.45975	-3.14972	20/683	776,777,815,1394,2044,4208,5578,6616,8912,8997,9001,9515,10125,11141,23025,29091,79772,114088,148281,341359	CACNA1D,CACNA1E,CAMK2A,CRHR1,EPHA5,MEF2C,PRKCA,SNAP25,CACNA1H,KALRN,HAP1,STXBP5L,RASGRP1,IL1RAPL1,UNC13A,STXBP6,MCTP1,TRIM9,SYT6,SYT10
8_Member	GO Biological Processes	GO:0051046	regulation of secretion	-4.98967	-2.72682	20/735	776,777,815,1394,2044,4208,5578,6616,8912,8997,9001,9515,10125,11141,23025,29091,79772,114088,148281,341359	CACNA1D,CACNA1E,CAMK2A,CRHR1,EPHA5,MEF2C,PRKCA,SNAP25,CACNA1H,KALRN,HAP1,STXBP5L,RASGRP1,IL1RAPL1,UNC13A,STXBP6,MCTP1,TRIM9,SYT6,SYT10
8_Member	GO Biological Processes	GO:0001505	regulation of neurotransmitter levels	-4.7041	-2.46608	12/304	815,2571,2903,4208,6616,8499,9256,23025,79772,114088,148281,341359	CAMK2A,GAD1,GRIN2A,MEF2C,SNAP25,PPFIA2,TSPOAP1,UNC13A,MCTP1,TRIM9,SYT6,SYT10
8_Member	GO Biological Processes	GO:0060627	regulation of vesicle-mediated transport	-3.8972	-1.79527	14/486	274,8912,9001,9515,11141,11252,29091,54806,65009,79772,84251,114088,148281,341359	BIN1,CACNA1H,HAP1,STXBP5L,IL1RAPL1,PACSIN2,STXBP6,AHI1,NDRG4,MCTP1,SGIP1,TRIM9,SYT6,SYT10
8_Member	GO Biological Processes	GO:0017157	regulation of exocytosis	-3.5443	-1.49816	8/187	8912,9001,9515,11141,29091,114088,148281,341359	CACNA1H,HAP1,STXBP5L,IL1RAPL1,STXBP6,TRIM9,SYT6,SYT10
8_Member	GO Biological Processes	GO:0051650	establishment of vesicle localization	-3.53606	-1.49469	9/237	1759,2890,6616,9001,10125,23025,114088,148281,341359	DNM1,GRIA1,SNAP25,HAP1,RASGRP1,UNC13A,TRIM9,SYT6,SYT10
8_Member	GO Biological Processes	GO:0051648	vesicle localization	-3.32932	-1.34155	9/253	1759,2890,6616,9001,10125,23025,114088,148281,341359	DNM1,GRIA1,SNAP25,HAP1,RASGRP1,UNC13A,TRIM9,SYT6,SYT10
8_Member	GO Biological Processes	GO:0017156	calcium ion regulated exocytosis	-3.31181	-1.32872	6/111	6616,8912,23025,114088,148281,341359	SNAP25,CACNA1H,UNC13A,TRIM9,SYT6,SYT10
8_Member	GO Biological Processes	GO:0048489	synaptic vesicle transport	-3.27058	-1.30716	6/113	1759,6616,23025,114088,148281,341359	DNM1,SNAP25,UNC13A,TRIM9,SYT6,SYT10
8_Member	GO Biological Processes	GO:0097480	establishment of synaptic vesicle localization	-3.27058	-1.30716	6/113	1759,6616,23025,114088,148281,341359	DNM1,SNAP25,UNC13A,TRIM9,SYT6,SYT10
8_Member	GO Biological Processes	GO:0097479	synaptic vesicle localization	-3.13281	-1.1943	6/120	1759,6616,23025,114088,148281,341359	DNM1,SNAP25,UNC13A,TRIM9,SYT6,SYT10
8_Member	GO Molecular Functions	GO:0000149	SNARE binding	-3.02213	-1.1043	6/126	6616,9515,23025,114088,148281,341359	SNAP25,STXBP5L,UNC13A,TRIM9,SYT6,SYT10
8_Member	GO Biological Processes	GO:0099504	synaptic vesicle cycle	-3.00429	-1.09061	6/127	1759,6616,23025,114088,148281,341359	DNM1,SNAP25,UNC13A,TRIM9,SYT6,SYT10
8_Member	GO Biological Processes	GO:0016079	synaptic vesicle exocytosis	-3.00413	-1.09061	5/85	6616,23025,114088,148281,341359	SNAP25,UNC13A,TRIM9,SYT6,SYT10
8_Member	GO Biological Processes	GO:0099003	vesicle-mediated transport in synapse	-2.9346	-1.04214	6/131	1759,6616,23025,114088,148281,341359	DNM1,SNAP25,UNC13A,TRIM9,SYT6,SYT10
8_Member	GO Molecular Functions	GO:0019905	syntaxin binding	-2.89264	-1.01079	5/90	6616,9515,23025,148281,341359	SNAP25,STXBP5L,UNC13A,SYT6,SYT10
8_Member	GO Biological Processes	GO:0045920	negative regulation of exocytosis	-2.6664	-0.830502	3/29	11141,29091,114088	IL1RAPL1,STXBP6,TRIM9
8_Member	GO Biological Processes	GO:0017158	regulation of calcium ion-dependent exocytosis	-2.36137	-0.592347	4/74	8912,114088,148281,341359	CACNA1H,TRIM9,SYT6,SYT10
8_Member	GO Biological Processes	GO:0051640	organelle localization	-2.32791	-0.567001	13/634	274,1759,2890,4205,6616,9001,10125,23025,54806,65009,114088,148281,341359	BIN1,DNM1,GRIA1,MEF2A,SNAP25,HAP1,RASGRP1,UNC13A,AHI1,NDRG4,TRIM9,SYT6,SYT10
8_Member	GO Biological Processes	GO:0061025	membrane fusion	-2.09853	-0.374261	7/254	1759,6616,29091,55022,114088,148281,341359	DNM1,SNAP25,STXBP6,PID1,TRIM9,SYT6,SYT10
8_Member	GO Biological Processes	GO:0048284	organelle fusion	-2.09432	-0.373709	6/194	6616,29091,55022,114088,148281,341359	SNAP25,STXBP6,PID1,TRIM9,SYT6,SYT10
8_Member	GO Biological Processes	GO:0016050	vesicle organization	-2.07276	-0.354889	9/389	1759,2890,5798,6616,23025,29091,114088,148281,341359	DNM1,GRIA1,PTPRN,SNAP25,UNC13A,STXBP6,TRIM9,SYT6,SYT10
9_Summary	GO Biological Processes	GO:0050807	regulation of synapse organization	-7.652	-5.08811	12/160	575,576,577,816,2902,2904,4208,8997,10458,11141,23284,26037,288,23025,55619,324,5578,9001,26053,55604	ADGRB1,ADGRB2,ADGRB3,CAMK2B,GRIN1,GRIN2B,MEF2C,KALRN,BAIAP2,IL1RAPL1,ADGRL3,SIPA1L1,ANK3,UNC13A,DOCK10,APC,PRKCA,HAP1,AUTS2,CARMIL1
9_Member	GO Biological Processes	GO:0050807	regulation of synapse organization	-7.652	-5.08811	12/160	575,576,577,816,2902,2904,4208,8997,10458,11141,23284,26037	ADGRB1,ADGRB2,ADGRB3,CAMK2B,GRIN1,GRIN2B,MEF2C,KALRN,BAIAP2,IL1RAPL1,ADGRL3,SIPA1L1
9_Member	GO Biological Processes	GO:0050803	regulation of synapse structure or activity	-7.5028	-4.96374	12/165	575,576,577,816,2902,2904,4208,8997,10458,11141,23284,26037	ADGRB1,ADGRB2,ADGRB3,CAMK2B,GRIN1,GRIN2B,MEF2C,KALRN,BAIAP2,IL1RAPL1,ADGRL3,SIPA1L1
9_Member	GO Biological Processes	GO:0050808	synapse organization	-7.10732	-4.63521	15/297	288,575,576,577,816,2902,2904,4208,8997,10458,11141,23025,23284,26037,55619	ANK3,ADGRB1,ADGRB2,ADGRB3,CAMK2B,GRIN1,GRIN2B,MEF2C,KALRN,BAIAP2,IL1RAPL1,UNC13A,ADGRL3,SIPA1L1,DOCK10
9_Member	GO Biological Processes	GO:0051963	regulation of synapse assembly	-4.85436	-2.60719	7/88	575,576,577,2902,4208,11141,23284	ADGRB1,ADGRB2,ADGRB3,GRIN1,MEF2C,IL1RAPL1,ADGRL3
9_Member	GO Biological Processes	GO:0051965	positive regulation of synapse assembly	-3.47899	-1.45734	5/67	575,576,577,11141,23284	ADGRB1,ADGRB2,ADGRB3,IL1RAPL1,ADGRL3
9_Member	GO Biological Processes	GO:0007416	synapse assembly	-3.37279	-1.36733	7/151	575,576,577,2902,4208,11141,23284	ADGRB1,ADGRB2,ADGRB3,GRIN1,MEF2C,IL1RAPL1,ADGRL3
9_Member	GO Biological Processes	GO:0044089	positive regulation of cellular component biogenesis	-2.28885	-0.536581	11/496	324,575,576,577,5578,9001,10458,11141,23284,26053,55604	APC,ADGRB1,ADGRB2,ADGRB3,PRKCA,HAP1,BAIAP2,IL1RAPL1,ADGRL3,AUTS2,CARMIL1
10_Summary	GO Biological Processes	GO:0043484	regulation of RNA splicing	-7.07277	-4.6058	10/115	1195,1655,6427,6430,6625,6651,7072,10521,58517,146713,2521,10659,10891,23524,51631,51747,83759,104,9667,10643,94104,5578,23198,57690	CLK1,DDX5,SRSF2,SRSF5,SNRNP70,SON,TIA1,DDX17,RBM25,RBFOX3,FUS,CELF2,PPARGC1A,SRRM2,LUC7L2,LUC7L3,RBM4B,ADARB1,SAFB2,IGF2BP3,PAXBP1,PRKCA,PSME4,TNRC6C
10_Member	GO Biological Processes	GO:0043484	regulation of RNA splicing	-7.07277	-4.6058	10/115	1195,1655,6427,6430,6625,6651,7072,10521,58517,146713	CLK1,DDX5,SRSF2,SRSF5,SNRNP70,SON,TIA1,DDX17,RBM25,RBFOX3
10_Member	GO Biological Processes	GO:0008380	RNA splicing	-6.51308	-4.09676	17/426	1195,1655,2521,6427,6430,6625,6651,7072,10521,10659,10891,23524,51631,51747,58517,83759,146713	CLK1,DDX5,FUS,SRSF2,SRSF5,SNRNP70,SON,TIA1,DDX17,CELF2,PPARGC1A,SRRM2,LUC7L2,LUC7L3,RBM25,RBM4B,RBFOX3
10_Member	GO Biological Processes	GO:0048024	regulation of mRNA splicing, via spliceosome	-6.45144	-4.04628	8/75	1655,6427,6625,6651,7072,10521,58517,146713	DDX5,SRSF2,SNRNP70,SON,TIA1,DDX17,RBM25,RBFOX3
10_Member	GO Biological Processes	GO:0006397	mRNA processing	-6.32701	-3.93494	18/491	104,1655,2521,6427,6430,6625,6651,7072,9667,10521,10659,10891,23524,51631,51747,58517,83759,146713	ADARB1,DDX5,FUS,SRSF2,SRSF5,SNRNP70,SON,TIA1,SAFB2,DDX17,CELF2,PPARGC1A,SRRM2,LUC7L2,LUC7L3,RBM25,RBM4B,RBFOX3
10_Member	CORUM	CORUM:351	Spliceosome	-6.24168	-3.86648	10/141	1655,6427,6430,6625,10521,10643,23524,51747,58517,94104	DDX5,SRSF2,SRSF5,SNRNP70,DDX17,IGF2BP3,SRRM2,LUC7L3,RBM25,PAXBP1
10_Member	GO Biological Processes	GO:0050684	regulation of mRNA processing	-6.22757	-3.86056	9/109	1655,6427,6625,6651,7072,9667,10521,58517,146713	DDX5,SRSF2,SNRNP70,SON,TIA1,SAFB2,DDX17,RBM25,RBFOX3
10_Member	GO Biological Processes	GO:0000377	RNA splicing, via transesterification reactions with bulged adenosine as nucleophile	-5.90441	-3.56492	14/321	1655,2521,6427,6430,6625,6651,7072,10521,10659,23524,51631,51747,58517,146713	DDX5,FUS,SRSF2,SRSF5,SNRNP70,SON,TIA1,DDX17,CELF2,SRRM2,LUC7L2,LUC7L3,RBM25,RBFOX3
10_Member	GO Biological Processes	GO:0000398	mRNA splicing, via spliceosome	-5.90441	-3.56492	14/321	1655,2521,6427,6430,6625,6651,7072,10521,10659,23524,51631,51747,58517,146713	DDX5,FUS,SRSF2,SRSF5,SNRNP70,SON,TIA1,DDX17,CELF2,SRRM2,LUC7L2,LUC7L3,RBM25,RBFOX3
10_Member	GO Biological Processes	GO:0000375	RNA splicing, via transesterification reactions	-5.85682	-3.52656	14/324	1655,2521,6427,6430,6625,6651,7072,10521,10659,23524,51631,51747,58517,146713	DDX5,FUS,SRSF2,SRSF5,SNRNP70,SON,TIA1,DDX17,CELF2,SRRM2,LUC7L2,LUC7L3,RBM25,RBFOX3
10_Member	GO Biological Processes	GO:1903311	regulation of mRNA metabolic process	-5.85477	-3.52656	13/278	1655,5578,6427,6625,6651,7072,9667,10521,10643,23198,57690,58517,146713	DDX5,PRKCA,SRSF2,SNRNP70,SON,TIA1,SAFB2,DDX17,IGF2BP3,PSME4,TNRC6C,RBM25,RBFOX3
10_Member	GO Biological Processes	GO:0000381	regulation of alternative mRNA splicing, via spliceosome	-4.50767	-2.29312	5/41	1655,6427,10521,58517,146713	DDX5,SRSF2,DDX17,RBM25,RBFOX3
10_Member	GO Biological Processes	GO:0000380	alternative mRNA splicing, via spliceosome	-3.9622	-1.85619	5/53	1655,6427,10521,58517,146713	DDX5,SRSF2,DDX17,RBM25,RBFOX3
10_Member	GO Molecular Functions	GO:0036002	pre-mRNA binding	-2.39534	-0.619083	3/36	1655,6427,10659	DDX5,SRSF2,CELF2
10_Member	Reactome Gene Sets	R-HSA-72163	mRNA Splicing - Major Pathway	-2.21381	-0.472559	6/183	1655,2521,6427,6430,6625,23524	DDX5,FUS,SRSF2,SRSF5,SNRNP70,SRRM2
10_Member	KEGG Pathway	hsa03040	Spliceosome	-2.1483	-0.417489	5/134	1655,6427,6430,6625,58517	DDX5,SRSF2,SRSF5,SNRNP70,RBM25
10_Member	KEGG Pathway	ko03040	Spliceosome	-2.1483	-0.417489	5/134	1655,6427,6430,6625,58517	DDX5,SRSF2,SRSF5,SNRNP70,RBM25
10_Member	Reactome Gene Sets	R-HSA-72172	mRNA Splicing	-2.12602	-0.396147	6/191	1655,2521,6427,6430,6625,23524	DDX5,FUS,SRSF2,SRSF5,SNRNP70,SRRM2
11_Summary	GO Molecular Functions	GO:0005262	calcium channel activity	-7.00152	-4.53963	10/117	776,777,781,2902,2903,2904,6262,7223,8912,11141,287,815,816,1394,4852,9001,576,2044,5141,5578,9455,79772,288,6323,4208,10891,3778,4205,7111,2744,10659,57731,2890,2898,5145,5798,6508,8473,89797	CACNA1D,CACNA1E,CACNA2D1,GRIN1,GRIN2A,GRIN2B,RYR2,TRPC4,CACNA1H,IL1RAPL1,ANK2,CAMK2A,CAMK2B,CRHR1,NPY,HAP1,ADGRB2,EPHA5,PDE4A,PRKCA,HOMER2,MCTP1,ANK3,SCN1A,MEF2C,PPARGC1A,KCNMA1,MEF2A,TMOD1,GLS,CELF2,SPTBN4,GRIA1,GRIK2,PDE6A,PTPRN,SLC4A3,OGT,NAV2
11_Member	GO Molecular Functions	GO:0005262	calcium channel activity	-7.00152	-4.53963	10/117	776,777,781,2902,2903,2904,6262,7223,8912,11141	CACNA1D,CACNA1E,CACNA2D1,GRIN1,GRIN2A,GRIN2B,RYR2,TRPC4,CACNA1H,IL1RAPL1
11_Member	GO Molecular Functions	GO:0015085	calcium ion transmembrane transporter activity	-6.32819	-3.93494	10/138	776,777,781,2902,2903,2904,6262,7223,8912,11141	CACNA1D,CACNA1E,CACNA2D1,GRIN1,GRIN2A,GRIN2B,RYR2,TRPC4,CACNA1H,IL1RAPL1
11_Member	GO Biological Processes	GO:0006816	calcium ion transport	-6.03196	-3.67697	16/410	287,776,777,781,815,816,1394,2902,2903,2904,4852,6262,7223,8912,9001,11141	ANK2,CACNA1D,CACNA1E,CACNA2D1,CAMK2A,CAMK2B,CRHR1,GRIN1,GRIN2A,GRIN2B,NPY,RYR2,TRPC4,CACNA1H,HAP1,IL1RAPL1
11_Member	GO Biological Processes	GO:0070838	divalent metal ion transport	-5.39947	-3.09298	16/459	287,776,777,781,815,816,1394,2902,2903,2904,4852,6262,7223,8912,9001,11141	ANK2,CACNA1D,CACNA1E,CACNA2D1,CAMK2A,CAMK2B,CRHR1,GRIN1,GRIN2A,GRIN2B,NPY,RYR2,TRPC4,CACNA1H,HAP1,IL1RAPL1
11_Member	GO Biological Processes	GO:0070588	calcium ion transmembrane transport	-5.3806	-3.07763	13/307	287,776,777,781,1394,2902,2903,2904,6262,7223,8912,9001,11141	ANK2,CACNA1D,CACNA1E,CACNA2D1,CRHR1,GRIN1,GRIN2A,GRIN2B,RYR2,TRPC4,CACNA1H,HAP1,IL1RAPL1
11_Member	GO Biological Processes	GO:0072511	divalent inorganic cation transport	-5.35171	-3.05223	16/463	287,776,777,781,815,816,1394,2902,2903,2904,4852,6262,7223,8912,9001,11141	ANK2,CACNA1D,CACNA1E,CACNA2D1,CAMK2A,CAMK2B,CRHR1,GRIN1,GRIN2A,GRIN2B,NPY,RYR2,TRPC4,CACNA1H,HAP1,IL1RAPL1
11_Member	GO Biological Processes	GO:0019932	second-messenger-mediated signaling	-5.08484	-2.81555	13/327	287,576,1394,2044,2902,2903,2904,5141,5578,6262,9001,9455,79772	ANK2,ADGRB2,CRHR1,EPHA5,GRIN1,GRIN2A,GRIN2B,PDE4A,PRKCA,RYR2,HAP1,HOMER2,MCTP1
11_Member	GO Biological Processes	GO:0019722	calcium-mediated signaling	-4.70083	-2.46581	9/167	287,576,2902,2903,2904,6262,9001,9455,79772	ANK2,ADGRB2,GRIN1,GRIN2A,GRIN2B,RYR2,HAP1,HOMER2,MCTP1
11_Member	GO Biological Processes	GO:0086001	cardiac muscle cell action potential	-4.38271	-2.18222	6/71	287,288,776,781,6262,6323	ANK2,ANK3,CACNA1D,CACNA2D1,RYR2,SCN1A
11_Member	GO Biological Processes	GO:0086012	membrane depolarization during cardiac muscle cell action potential	-4.32142	-2.13722	4/23	287,288,776,781	ANK2,ANK3,CACNA1D,CACNA2D1
11_Member	GO Biological Processes	GO:0051928	positive regulation of calcium ion transport	-4.27687	-2.10319	7/108	287,776,781,815,2902,6262,9001	ANK2,CACNA1D,CACNA2D1,CAMK2A,GRIN1,RYR2,HAP1
11_Member	GO Biological Processes	GO:0086015	SA node cell action potential	-4.2478	-2.08188	3/9	287,776,6262	ANK2,CACNA1D,RYR2
11_Member	GO Biological Processes	GO:0086018	SA node cell to atrial cardiac muscle cell signaling	-4.2478	-2.08188	3/9	287,776,6262	ANK2,CACNA1D,RYR2
11_Member	GO Biological Processes	GO:0086070	SA node cell to atrial cardiac muscle cell communication	-4.09576	-1.96182	3/10	287,776,6262	ANK2,CACNA1D,RYR2
11_Member	GO Biological Processes	GO:0086002	cardiac muscle cell action potential involved in contraction	-3.9622	-1.85619	5/53	287,776,781,6262,6323	ANK2,CACNA1D,CACNA2D1,RYR2,SCN1A
11_Member	GO Biological Processes	GO:0097553	calcium ion transmembrane import into cytosol	-3.81172	-1.72282	7/128	287,781,2902,2903,2904,6262,9001	ANK2,CACNA2D1,GRIN1,GRIN2A,GRIN2B,RYR2,HAP1
11_Member	GO Biological Processes	GO:0086019	cell-cell signaling involved in cardiac conduction	-3.74007	-1.66369	4/32	287,776,781,6262	ANK2,CACNA1D,CACNA2D1,RYR2
11_Member	GO Biological Processes	GO:0032412	regulation of ion transmembrane transporter activity	-3.73198	-1.65781	9/223	287,288,776,781,1394,4208,6262,9001,10891	ANK2,ANK3,CACNA1D,CACNA2D1,CRHR1,MEF2C,RYR2,HAP1,PPARGC1A
11_Member	GO Biological Processes	GO:1901021	positive regulation of calcium ion transmembrane transporter activity	-3.68698	-1.61897	4/33	287,781,6262,9001	ANK2,CACNA2D1,RYR2,HAP1
11_Member	GO Biological Processes	GO:0003012	muscle system process	-3.67717	-1.6112	13/449	287,776,781,816,3778,4205,4208,5578,6262,6323,7111,8912,10891	ANK2,CACNA1D,CACNA2D1,CAMK2B,KCNMA1,MEF2A,MEF2C,PRKCA,RYR2,SCN1A,TMOD1,CACNA1H,PPARGC1A
11_Member	GO Biological Processes	GO:0051924	regulation of calcium ion transport	-3.67446	-1.61051	9/227	287,776,781,815,816,1394,2902,6262,9001	ANK2,CACNA1D,CACNA2D1,CAMK2A,CAMK2B,CRHR1,GRIN1,RYR2,HAP1
11_Member	GO Biological Processes	GO:0022898	regulation of transmembrane transporter activity	-3.64618	-1.58625	9/229	287,288,776,781,1394,4208,6262,9001,10891	ANK2,ANK3,CACNA1D,CACNA2D1,CRHR1,MEF2C,RYR2,HAP1,PPARGC1A
11_Member	GO Biological Processes	GO:0086003	cardiac muscle cell contraction	-3.60446	-1.54699	5/63	287,776,781,6262,6323	ANK2,CACNA1D,CACNA2D1,RYR2,SCN1A
11_Member	GO Biological Processes	GO:0060402	calcium ion transport into cytosol	-3.47917	-1.45734	7/145	287,781,2902,2903,2904,6262,9001	ANK2,CACNA2D1,GRIN1,GRIN2A,GRIN2B,RYR2,HAP1
11_Member	GO Biological Processes	GO:0044057	regulation of system process	-3.47901	-1.45734	14/534	287,776,781,816,1394,2744,2903,4205,5578,6262,8912,10659,10891,57731	ANK2,CACNA1D,CACNA2D1,CAMK2B,CRHR1,GLS,GRIN2A,MEF2A,PRKCA,RYR2,CACNA1H,CELF2,PPARGC1A,SPTBN4
11_Member	GO Biological Processes	GO:0032409	regulation of transporter activity	-3.44349	-1.4255	9/244	287,288,776,781,1394,4208,6262,9001,10891	ANK2,ANK3,CACNA1D,CACNA2D1,CRHR1,MEF2C,RYR2,HAP1,PPARGC1A
11_Member	GO Biological Processes	GO:0010959	regulation of metal ion transport	-3.42622	-1.41184	11/356	287,288,776,781,815,816,1394,2902,6262,9001,57731	ANK2,ANK3,CACNA1D,CACNA2D1,CAMK2A,CAMK2B,CRHR1,GRIN1,RYR2,HAP1,SPTBN4
11_Member	GO Biological Processes	GO:0055082	cellular chemical homeostasis	-3.38605	-1.37526	17/748	287,781,2044,2890,2898,2902,2903,2904,3778,5145,5798,6262,6508,7223,8473,9001,10891	ANK2,CACNA2D1,EPHA5,GRIA1,GRIK2,GRIN1,GRIN2A,GRIN2B,KCNMA1,PDE6A,PTPRN,RYR2,SLC4A3,TRPC4,OGT,HAP1,PPARGC1A
11_Member	GO Biological Processes	GO:2001257	regulation of cation channel activity	-3.35556	-1.35547	7/152	287,288,781,1394,4208,9001,10891	ANK2,ANK3,CACNA2D1,CRHR1,MEF2C,HAP1,PPARGC1A
11_Member	GO Biological Processes	GO:0070252	actin-mediated cell contraction	-3.33275	-1.3429	6/110	287,776,781,6262,6323,7111	ANK2,CACNA1D,CACNA2D1,RYR2,SCN1A,TMOD1
11_Member	GO Biological Processes	GO:0060401	cytosolic calcium ion transport	-3.2714	-1.30716	7/157	287,781,2902,2903,2904,6262,9001	ANK2,CACNA2D1,GRIN1,GRIN2A,GRIN2B,RYR2,HAP1
11_Member	GO Biological Processes	GO:0051480	regulation of cytosolic calcium ion concentration	-3.24159	-1.28137	10/316	287,781,2890,2902,2903,2904,5145,6262,7223,9001	ANK2,CACNA2D1,GRIA1,GRIN1,GRIN2A,GRIN2B,PDE6A,RYR2,TRPC4,HAP1
11_Member	GO Biological Processes	GO:0060047	heart contraction	-3.1046	-1.1676	9/272	287,776,781,4205,6262,6323,8912,10659,57731	ANK2,CACNA1D,CACNA2D1,MEF2A,RYR2,SCN1A,CACNA1H,CELF2,SPTBN4
11_Member	GO Biological Processes	GO:0072507	divalent inorganic cation homeostasis	-3.10234	-1.16685	12/452	287,288,781,2890,2898,2902,2903,2904,5145,6262,7223,9001	ANK2,ANK3,CACNA2D1,GRIA1,GRIK2,GRIN1,GRIN2A,GRIN2B,PDE6A,RYR2,TRPC4,HAP1
11_Member	GO Biological Processes	GO:0003015	heart process	-3.05988	-1.13624	9/276	287,776,781,4205,6262,6323,8912,10659,57731	ANK2,CACNA1D,CACNA2D1,MEF2A,RYR2,SCN1A,CACNA1H,CELF2,SPTBN4
11_Member	GO Biological Processes	GO:0032414	positive regulation of ion transmembrane transporter activity	-3.00413	-1.09061	5/85	287,288,781,6262,9001	ANK2,ANK3,CACNA2D1,RYR2,HAP1
[truncated: 129 more rows]

## Sheet: B_Clust_4_GO
GroupID	Category	Term	Description	LogP	Log(q-value)	InTerm_InList	Genes	Symbols
[truncated: 213 more rows]
